# Supplementary material for: Transcriptome profiling reveals the developmental regulation of NaCl-treated Forcipomyia taiwana eggs
Source: BMC Genomics. 2021 Nov 3;22:792. doi: 10.1186/s12864-021-08096-x (PMC8567638; doi:10.1186/s12864-021-08096-x)
Supplement: Supplementary file 2 — Additional file 2. [file 12864_2021_8096_MOESM2_ESM.xlsx]

## Sheet: clean_trinotate_annotation_repo
#gene_id	transcript_id	prot_id	prot_coords	sprot_Top_BLASTX_hit	sprot_Top_BLASTP_hit	Pfam	SignalP	TmHMM	eggnog	Kegg	gene_ontology_BLASTX	gene_ontology_BLASTP	gene_ontology_Pfam
TRINITY_DN13587_c0_g1	TRINITY_DN13587_c0_g1_i1	.	.	PROF_BOMMO^PROF_BOMMO^Q:1-252,H:43-126^79.8%ID^E:9.5e-35^RecName: Full=Profilin;^Eukaryota; Metazoa; Ecdysozoa; Arthropoda; Hexapoda; Insecta; Pterygota; Neoptera; Endopterygota; Lepidoptera; Glossata; Ditrysia; Bombycoidea; Bombycidae; Bombycinae; Bombyx`PROF_DROME^PROF_DROME^Q:1-252,H:43-126^82.1%ID^E:1.2e-34^RecName: Full=Profilin;^Eukaryota; Metazoa; Ecdysozoa; Arthropoda; Hexapoda; Insecta; …	.	.	.	.	ENOG41126PD^Binds to actin and affects the structure of the cytoskeleton. At high concentrations, profilin prevents the polymerization of actin, whereas it enhances it at low concentrations (By	KEGG:bmor:692652`KO:K05759	GO:0005737^cellular_component^cytoplasm`GO:0005856^cellular_component^cytoskeleton	.	.
TRINITY_DN16105_c1_g1	TRINITY_DN16105_c1_g1_i1	TRINITY_DN16105_c1_g1_i1.p2	3-422[+]	RSSA_AEDAE^RSSA_AEDAE^Q:3-422,H:32-171^100%ID^E:2.1e-78^RecName: Full=40S ribosomal protein SA {ECO:0000255|HAMAP-Rule:MF_03015};^Eukaryota; Metazoa; Ecdysozoa; Arthropoda; Hexapoda; Insecta; Pterygota; Neoptera; Endopterygota; Diptera; Nematocera; Culicoidea; Culicidae; Culicinae; Aedini; Aedes; Stegomyia`RSSA_CULQU^RSSA_CULQU^Q:3-422,H:32-171^96.4%ID^E:3.7e-75^RecName: Full=40S ribosomal protei…	RSSA_AEDAE^RSSA_AEDAE^Q:1-140,H:32-171^100%ID^E:2.1e-78^RecName: Full=40S ribosomal protein SA {ECO:0000255|HAMAP-Rule:MF_03015};^Eukaryota; Metazoa; Ecdysozoa; Arthropoda; Hexapoda; Insecta; Pterygota; Neoptera; Endopterygota; Diptera; Nematocera; Culicoidea; Culicidae; Culicinae; Aedini; Aedes; Stegomyia`RSSA_CULQU^RSSA_CULQU^Q:1-140,H:32-171^96.4%ID^E:3.7e-75^RecName: Full=40S ribosomal protei…	PF00318.17^Ribosomal_S2^Ribosomal protein S2^2-80^E:8.6e-07`PF00318.17^Ribosomal_S2^Ribosomal protein S2^86-140^E:3.4e-12	sigP:0.997081^^^	.	COG0052^30S ribosomal protein S2	KEGG:aag:AaeL_AAEL008083`KEGG:aag:AaeL_AAEL013694`KO:K02998	GO:0022627^cellular_component^cytosolic small ribosomal subunit`GO:0003735^molecular_function^structural constituent of ribosome`GO:0000028^biological_process^ribosomal small subunit assembly`GO:0006412^biological_process^translation	GO:0022627^cellular_component^cytosolic small ribosomal subunit`GO:0003735^molecular_function^structural constituent of ribosome`GO:0000028^biological_process^ribosomal small subunit assembly`GO:0006412^biological_process^translation	GO:0003735^molecular_function^structural constituent of ribosome`GO:0006412^biological_process^translation`GO:0005622^cellular_component^intracellular`GO:0005840^cellular_component^ribosome
TRINITY_DN17947_c0_g1	TRINITY_DN17947_c0_g1_i1	TRINITY_DN17947_c0_g1_i1.p2	2-379[+]	.	.	PF15430.3^SVWC^Single domain von Willebrand factor type C^26-101^E:1e-12	sigP:0.999^^^	.	.	.	.	.	.
TRINITY_DN26217_c0_g1	TRINITY_DN26217_c0_g1_i2	TRINITY_DN26217_c0_g1_i2.p2	47-469[+]	RS12_DROME^RS12_DROME^Q:47-451,H:1-137^81%ID^E:5.6e-59^RecName: Full=40S ribosomal protein S12;^Eukaryota; Metazoa; Ecdysozoa; Arthropoda; Hexapoda; Insecta; Pterygota; Neoptera; Endopterygota; Diptera; Brachycera; Muscomorpha; Ephydroidea; Drosophilidae; Drosophila; Sophophora`RS12_BOVIN^RS12_BOVIN^Q:89-448,H:10-129^71.7%ID^E:2.3e-44^RecName: Full=40S ribosomal protein S12;^Eukaryota; Metazoa; C…	RS12_DROME^RS12_DROME^Q:1-135,H:1-137^81%ID^E:1.4e-58^RecName: Full=40S ribosomal protein S12;^Eukaryota; Metazoa; Ecdysozoa; Arthropoda; Hexapoda; Insecta; Pterygota; Neoptera; Endopterygota; Diptera; Brachycera; Muscomorpha; Ephydroidea; Drosophilidae; Drosophila; Sophophora`RS12_BOVIN^RS12_BOVIN^Q:15-134,H:10-129^71.7%ID^E:2e-44^RecName: Full=40S ribosomal protein S12;^Eukaryota; Metazoa; Chor…	PF01248.23^Ribosomal_L7Ae^Ribosomal protein L7Ae/L30e/S12e/Gadd45 family^22-115^E:1.8e-28	sigP:0.999285^^^	.	COG1358^(ribosomal) protein	KEGG:dme:Dmel_CG11271`KO:K02951	GO:0022627^cellular_component^cytosolic small ribosomal subunit`GO:0003735^molecular_function^structural constituent of ribosome`GO:0006412^biological_process^translation	GO:0022627^cellular_component^cytosolic small ribosomal subunit`GO:0003735^molecular_function^structural constituent of ribosome`GO:0006412^biological_process^translation	.
TRINITY_DN30695_c0_g1	TRINITY_DN30695_c0_g1_i1	TRINITY_DN30695_c0_g1_i1.p1	75-809[+]	DC2L1_DANRE^DC2L1_DANRE^Q:69-785,H:2-248^36.8%ID^E:3.9e-41^RecName: Full=Cytoplasmic dynein 2 light intermediate chain 1;^Eukaryota; Metazoa; Chordata; Craniata; Vertebrata; Euteleostomi; Actinopterygii; Neopterygii; Teleostei; Ostariophysi; Cypriniformes; Cyprinidae; Danio`DC2L1_BOVIN^DC2L1_BOVIN^Q:87-782,H:3-240^37.9%ID^E:6.2e-39^RecName: Full=Cytoplasmic dynein 2 light intermediate chain 1;^Eu…	DC2L1_DANRE^DC2L1_DANRE^Q:5-237,H:6-248^36.9%ID^E:6.1e-41^RecName: Full=Cytoplasmic dynein 2 light intermediate chain 1;^Eukaryota; Metazoa; Chordata; Craniata; Vertebrata; Euteleostomi; Actinopterygii; Neopterygii; Teleostei; Ostariophysi; Cypriniformes; Cyprinidae; Danio`DC2L1_BOVIN^DC2L1_BOVIN^Q:5-236,H:3-240^37.9%ID^E:7.4e-39^RecName: Full=Cytoplasmic dynein 2 light intermediate chain 1;^Euka…	PF05783.8^DLIC^Dynein light intermediate chain (DLIC)^22-137^E:1.4e-05	sigP:0.999372^^^	.	ENOG410XTE5^motor activity	KEGG:dre:393452`KO:K10417	GO:0005930^cellular_component^axoneme`GO:0036064^cellular_component^ciliary basal body`GO:0030286^cellular_component^dynein complex`GO:0005874^cellular_component^microtubule`GO:0031513^cellular_component^nonmotile primary cilium`GO:0045504^molecular_function^dynein heavy chain binding`GO:0003774^molecular_function^motor activity`GO:0042384^biological_process^cilium assembly`GO:0042073^biological_…	GO:0005930^cellular_component^axoneme`GO:0036064^cellular_component^ciliary basal body`GO:0030286^cellular_component^dynein complex`GO:0005874^cellular_component^microtubule`GO:0031513^cellular_component^nonmotile primary cilium`GO:0045504^molecular_function^dynein heavy chain binding`GO:0003774^molecular_function^motor activity`GO:0042384^biological_process^cilium assembly`GO:0042073^biological_…	.
TRINITY_DN31787_c0_g1	TRINITY_DN31787_c0_g1_i1	TRINITY_DN31787_c0_g1_i1.p2	87-533[+]	RL22_DROME^RL22_DROME^Q:153-530,H:175-299^73%ID^E:6e-44^RecName: Full=60S ribosomal protein L22;^Eukaryota; Metazoa; Ecdysozoa; Arthropoda; Hexapoda; Insecta; Pterygota; Neoptera; Endopterygota; Diptera; Brachycera; Muscomorpha; Ephydroidea; Drosophilidae; Drosophila; Sophophora`RL22_ICTPU^RL22_ICTPU^Q:153-530,H:5-128^55.9%ID^E:6.9e-32^RecName: Full=60S ribosomal protein L22;^Eukaryota; Metazoa; …	RL22_DROME^RL22_DROME^Q:23-148,H:175-299^73.8%ID^E:1.6e-44^RecName: Full=60S ribosomal protein L22;^Eukaryota; Metazoa; Ecdysozoa; Arthropoda; Hexapoda; Insecta; Pterygota; Neoptera; Endopterygota; Diptera; Brachycera; Muscomorpha; Ephydroidea; Drosophilidae; Drosophila; Sophophora`RL22_ICTPU^RL22_ICTPU^Q:23-148,H:5-128^55.9%ID^E:7e-32^RecName: Full=60S ribosomal protein L22;^Eukaryota; Metazoa; …	PF01776.14^Ribosomal_L22e^Ribosomal L22e protein family^37-144^E:1.1e-44	sigP:0.999374^^^	.	ENOG4111UVJ^Ribosomal protein	KEGG:dme:Dmel_CG7434`KO:K02891	GO:0022625^cellular_component^cytosolic large ribosomal subunit`GO:0005840^cellular_component^ribosome`GO:0003735^molecular_function^structural constituent of ribosome`GO:0002181^biological_process^cytoplasmic translation`GO:0000022^biological_process^mitotic spindle elongation`GO:0007052^biological_process^mitotic spindle organization`GO:0040018^biological_process^positive regulation of multicel…	GO:0022625^cellular_component^cytosolic large ribosomal subunit`GO:0005840^cellular_component^ribosome`GO:0003735^molecular_function^structural constituent of ribosome`GO:0002181^biological_process^cytoplasmic translation`GO:0000022^biological_process^mitotic spindle elongation`GO:0007052^biological_process^mitotic spindle organization`GO:0040018^biological_process^positive regulation of multicel…	GO:0003735^molecular_function^structural constituent of ribosome`GO:0006412^biological_process^translation`GO:0005622^cellular_component^intracellular`GO:0005840^cellular_component^ribosome
TRINITY_DN31815_c0_g1	TRINITY_DN31815_c0_g1_i1	TRINITY_DN31815_c0_g1_i1.p1	59-400[+]	SPT4H_DROME^SPT4H_DROME^Q:59-400,H:1-114^74.6%ID^E:4.7e-48^RecName: Full=Transcription elongation factor SPT4;^Eukaryota; Metazoa; Ecdysozoa; Arthropoda; Hexapoda; Insecta; Pterygota; Neoptera; Endopterygota; Diptera; Brachycera; Muscomorpha; Ephydroidea; Drosophilidae; Drosophila; Sophophora`SPT4H_XENLA^SPT4H_XENLA^Q:59-400,H:1-114^65.8%ID^E:2.6e-46^RecName: Full=Transcription elongation factor …	SPT4H_DROME^SPT4H_DROME^Q:1-114,H:1-114^74.6%ID^E:3.1e-48^RecName: Full=Transcription elongation factor SPT4;^Eukaryota; Metazoa; Ecdysozoa; Arthropoda; Hexapoda; Insecta; Pterygota; Neoptera; Endopterygota; Diptera; Brachycera; Muscomorpha; Ephydroidea; Drosophilidae; Drosophila; Sophophora`SPT4H_XENLA^SPT4H_XENLA^Q:1-114,H:1-114^65.8%ID^E:1.7e-46^RecName: Full=Transcription elongation factor SP…	PF06093.10^Spt4^Spt4/RpoE2 zinc finger^13-90^E:1.9e-32`PF00105.15^zf-C4^Zinc finger, C4 type (two domains)^15-76^E:0.0014	sigP:0.991637^^^	.	COG5204^Transcription elongation factor	KEGG:dme:Dmel_CG12372`KO:K15171	GO:0005634^cellular_component^nucleus`GO:0005705^cellular_component^polytene chromosome interband`GO:0005703^cellular_component^polytene chromosome puff`GO:0008023^cellular_component^transcription elongation factor complex`GO:0046982^molecular_function^protein heterodimerization activity`GO:0008270^molecular_function^zinc ion binding`GO:0032785^biological_process^negative regulation of DNA-templa…	GO:0005634^cellular_component^nucleus`GO:0005705^cellular_component^polytene chromosome interband`GO:0005703^cellular_component^polytene chromosome puff`GO:0008023^cellular_component^transcription elongation factor complex`GO:0046982^molecular_function^protein heterodimerization activity`GO:0008270^molecular_function^zinc ion binding`GO:0032785^biological_process^negative regulation of DNA-templa…	GO:0003700^molecular_function^transcription factor activity, sequence-specific DNA binding`GO:0008270^molecular_function^zinc ion binding`GO:0043565^molecular_function^sequence-specific DNA binding`GO:0006355^biological_process^regulation of transcription, DNA-templated`GO:0005634^cellular_component^nucleus
TRINITY_DN34157_c0_g1	TRINITY_DN34157_c0_g1_i1	.	.	RS21_CERCA^RS21_CERCA^Q:59-307,H:1-83^81.9%ID^E:6.6e-35^RecName: Full=40S ribosomal protein S21;^Eukaryota; Metazoa; Ecdysozoa; Arthropoda; Hexapoda; Insecta; Pterygota; Neoptera; Endopterygota; Diptera; Brachycera; Muscomorpha; Tephritoidea; Tephritidae; Ceratitis; Ceratitis`RS21_BIPLU^RS21_BIPLU^Q:59-307,H:1-83^78.3%ID^E:1.9e-34^RecName: Full=40S ribosomal protein S21;^Eukaryota; Metazoa; Ecdys…	.	.	.	.	.	.	GO:0005840^cellular_component^ribosome`GO:0003735^molecular_function^structural constituent of ribosome`GO:0006412^biological_process^translation	.	.
TRINITY_DN36297_c1_g1	TRINITY_DN36297_c1_g1_i2	TRINITY_DN36297_c1_g1_i2.p2	2-589[+]	NSA2_BOVIN^NSA2_BOVIN^Q:2-586,H:65-260^79.6%ID^E:7e-86^RecName: Full=Ribosome biogenesis protein NSA2 homolog;^Eukaryota; Metazoa; Chordata; Craniata; Vertebrata; Euteleostomi; Mammalia; Eutheria; Laurasiatheria; Cetartiodactyla; Ruminantia; Pecora; Bovidae; Bovinae; Bos`NSA2_HUMAN^NSA2_HUMAN^Q:2-586,H:65-260^79.6%ID^E:7e-86^RecName: Full=Ribosome biogenesis protein NSA2 homolog;^Eukaryota; Metaz…	NSA2_BOVIN^NSA2_BOVIN^Q:1-195,H:65-260^79.6%ID^E:4.9e-86^RecName: Full=Ribosome biogenesis protein NSA2 homolog;^Eukaryota; Metazoa; Chordata; Craniata; Vertebrata; Euteleostomi; Mammalia; Eutheria; Laurasiatheria; Cetartiodactyla; Ruminantia; Pecora; Bovidae; Bovinae; Bos`NSA2_HUMAN^NSA2_HUMAN^Q:1-195,H:65-260^79.6%ID^E:4.9e-86^RecName: Full=Ribosome biogenesis protein NSA2 homolog;^Eukaryota; M…	PF01201.19^Ribosomal_S8e^Ribosomal protein S8e^28-194^E:2.3e-44	sigP:0.999638^^^	.	COG2007^40S ribosomal protein S8	KEGG:bta:522309`KO:K14842	GO:0030529^cellular_component^intracellular ribonucleoprotein complex`GO:0005730^cellular_component^nucleolus`GO:0044822^molecular_function^poly(A) RNA binding`GO:0006364^biological_process^rRNA processing	GO:0030529^cellular_component^intracellular ribonucleoprotein complex`GO:0005730^cellular_component^nucleolus`GO:0044822^molecular_function^poly(A) RNA binding`GO:0006364^biological_process^rRNA processing	.
TRINITY_DN36227_c0_g1	TRINITY_DN36227_c0_g1_i1	TRINITY_DN36227_c0_g1_i1.p1	2-1126[+]	LRRT4_MOUSE^LRRT4_MOUSE^Q:536-1123,H:90-284^32%ID^E:2.1e-16^RecName: Full=Leucine-rich repeat transmembrane neuronal protein 4;^Eukaryota; Metazoa; Chordata; Craniata; Vertebrata; Euteleostomi; Mammalia; Eutheria; Euarchontoglires; Glires; Rodentia; Sciurognathi; Muroidea; Muridae; Murinae; Mus; Mus`LRRT4_RAT^LRRT4_RAT^Q:536-1123,H:90-284^32%ID^E:2.1e-16^RecName: Full=Leucine-rich repeat transmem…	LRRT4_MOUSE^LRRT4_MOUSE^Q:179-374,H:90-284^32%ID^E:2.1e-16^RecName: Full=Leucine-rich repeat transmembrane neuronal protein 4;^Eukaryota; Metazoa; Chordata; Craniata; Vertebrata; Euteleostomi; Mammalia; Eutheria; Euarchontoglires; Glires; Rodentia; Sciurognathi; Muroidea; Muridae; Murinae; Mus; Mus`LRRT4_RAT^LRRT4_RAT^Q:179-374,H:90-284^32%ID^E:2.1e-16^RecName: Full=Leucine-rich repeat transmembr…	PF13855.3^LRR_8^Leucine rich repeat^4-65^E:5.9e-08`PF13855.3^LRR_8^Leucine rich repeat^30-89^E:4.4e-12`PF13306.3^LRR_5^Leucine rich repeats (6 copies)^30-133^E:2.2e-08`PF13855.3^LRR_8^Leucine rich repeat^55-113^E:6.6e-11`PF13855.3^LRR_8^Leucine rich repeat^80-125^E:2.5e-06`PF13306.3^LRR_5^Leucine rich repeats (6 copies)^168-283^E:8.3e-09`PF13855.3^LRR_8^Leucine rich repeat^175-234^E:1.5e-17`PF005…	sigP:0.999118^^^	.	COG4886^leucine Rich Repeat	KEGG:mmu:243499	GO:0032281^cellular_component^AMPA glutamate receptor complex`GO:0030054^cellular_component^cell junction`GO:0005737^cellular_component^cytoplasm`GO:0016021^cellular_component^integral component of membrane`GO:0045211^cellular_component^postsynaptic membrane`GO:0043395^molecular_function^heparan sulfate proteoglycan binding`GO:0004860^molecular_function^protein kinase inhibitor activity`GO:009711…	GO:0032281^cellular_component^AMPA glutamate receptor complex`GO:0030054^cellular_component^cell junction`GO:0005737^cellular_component^cytoplasm`GO:0016021^cellular_component^integral component of membrane`GO:0045211^cellular_component^postsynaptic membrane`GO:0043395^molecular_function^heparan sulfate proteoglycan binding`GO:0004860^molecular_function^protein kinase inhibitor activity`GO:009711…	GO:0005515^molecular_function^protein binding
TRINITY_DN36824_c0_g2	TRINITY_DN36824_c0_g2_i1	TRINITY_DN36824_c0_g2_i1.p1	1-501[+]	.	.	.	sigP:0.999015^^^	.	.	.	.	.	.
TRINITY_DN36912_c0_g2	TRINITY_DN36912_c0_g2_i1	TRINITY_DN36912_c0_g2_i1.p1	2-1240[+]	KLH10_MOUSE^KLH10_MOUSE^Q:32-1237,H:158-554^47.8%ID^E:1.9e-114^RecName: Full=Kelch-like protein 10;^Eukaryota; Metazoa; Chordata; Craniata; Vertebrata; Euteleostomi; Mammalia; Eutheria; Euarchontoglires; Glires; Rodentia; Sciurognathi; Muroidea; Muridae; Murinae; Mus; Mus`KLH10_RAT^KLH10_RAT^Q:32-1237,H:158-554^47.8%ID^E:1.9e-114^RecName: Full=Kelch-like protein 10;^Eukaryota; Metazoa; Chordata; …	KLH10_MOUSE^KLH10_MOUSE^Q:11-412,H:158-554^47.8%ID^E:1.4e-114^RecName: Full=Kelch-like protein 10;^Eukaryota; Metazoa; Chordata; Craniata; Vertebrata; Euteleostomi; Mammalia; Eutheria; Euarchontoglires; Glires; Rodentia; Sciurognathi; Muroidea; Muridae; Murinae; Mus; Mus`KLH10_RAT^KLH10_RAT^Q:11-412,H:158-554^47.8%ID^E:1.4e-114^RecName: Full=Kelch-like protein 10;^Eukaryota; Metazoa; Chordata; Cr…	PF07707.12^BACK^BTB And C-terminal Kelch^5-96^E:5.2e-21`PF01344.22^Kelch_1^Kelch motif^186-230^E:1.6e-12`PF13964.3^Kelch_6^Kelch motif^186-234^E:1.2e-08`PF13418.3^Kelch_4^Galactose oxidase, central domain^186-230^E:2.6e-06`PF13415.3^Kelch_3^Galactose oxidase, central domain^198-240^E:3.3e-05`PF01344.22^Kelch_1^Kelch motif^234-278^E:1.6e-16`PF13964.3^Kelch_6^Kelch motif^234-278^E:1.9e-11`PF07646.1…	sigP:0.999138^^^	.	ENOG410XNX8^kelch-like	KEGG:mmu:66720`KO:K10448	GO:0031463^cellular_component^Cul3-RING ubiquitin ligase complex`GO:0005737^cellular_component^cytoplasm`GO:0000902^biological_process^cell morphogenesis`GO:0009566^biological_process^fertilization`GO:0048873^biological_process^homeostasis of number of cells within a tissue`GO:0048808^biological_process^male genitalia morphogenesis`GO:0008584^biological_process^male gonad development`GO:0016567^b…	GO:0031463^cellular_component^Cul3-RING ubiquitin ligase complex`GO:0005737^cellular_component^cytoplasm`GO:0000902^biological_process^cell morphogenesis`GO:0009566^biological_process^fertilization`GO:0048873^biological_process^homeostasis of number of cells within a tissue`GO:0048808^biological_process^male genitalia morphogenesis`GO:0008584^biological_process^male gonad development`GO:0016567^b…	GO:0005515^molecular_function^protein binding
TRINITY_DN37341_c0_g1	TRINITY_DN37341_c0_g1_i1	TRINITY_DN37341_c0_g1_i1.p1	338-1282[+]	.	.	PF16077.2^Spaetzle^Spaetzle^217-311^E:2.6e-28	sigP:0.007814^CS^pos:^Pr:	.	.	.	.	.	.
TRINITY_DN37788_c0_g2	TRINITY_DN37788_c0_g2_i1	TRINITY_DN37788_c0_g2_i1.p1	247-906[+]	RPC8_MOUSE^RPC8_MOUSE^Q:247-843,H:1-201^57.9%ID^E:2e-65^RecName: Full=DNA-directed RNA polymerase III subunit RPC8;^Eukaryota; Metazoa; Chordata; Craniata; Vertebrata; Euteleostomi; Mammalia; Eutheria; Euarchontoglires; Glires; Rodentia; Sciurognathi; Muroidea; Muridae; Murinae; Mus; Mus`RPC8_HUMAN^RPC8_HUMAN^Q:247-843,H:1-201^58.4%ID^E:2.6e-65^RecName: Full=DNA-directed RNA polymerase III subuni…	RPC8_MOUSE^RPC8_MOUSE^Q:1-199,H:1-201^57.9%ID^E:3.2e-65^RecName: Full=DNA-directed RNA polymerase III subunit RPC8;^Eukaryota; Metazoa; Chordata; Craniata; Vertebrata; Euteleostomi; Mammalia; Eutheria; Euarchontoglires; Glires; Rodentia; Sciurognathi; Muroidea; Muridae; Murinae; Mus; Mus`RPC8_HUMAN^RPC8_HUMAN^Q:1-199,H:1-201^58.4%ID^E:4.1e-65^RecName: Full=DNA-directed RNA polymerase III subunit …	PF03876.14^SHS2_Rpb7-N^SHS2 domain found in N terminus of Rpb7p/Rpc25p/MJ0397^8-77^E:3e-15`PF08292.9^RNA_pol_Rbc25^RNA polymerase III subunit Rpc25^81-199^E:1.1e-35	sigP:0.999302^^^	.	COG1095^DNA-directed RNA Polymerase	KEGG:mmu:78929`KO:K03022	GO:0005813^cellular_component^centrosome`GO:0005666^cellular_component^DNA-directed RNA polymerase III complex`GO:0043231^cellular_component^intracellular membrane-bounded organelle`GO:0005654^cellular_component^nucleoplasm`GO:0003677^molecular_function^DNA binding`GO:0003899^molecular_function^DNA-directed RNA polymerase activity`GO:0051607^biological_process^defense response to virus`GO:0045087…	GO:0005813^cellular_component^centrosome`GO:0005666^cellular_component^DNA-directed RNA polymerase III complex`GO:0043231^cellular_component^intracellular membrane-bounded organelle`GO:0005654^cellular_component^nucleoplasm`GO:0003677^molecular_function^DNA binding`GO:0003899^molecular_function^DNA-directed RNA polymerase activity`GO:0051607^biological_process^defense response to virus`GO:0045087…	GO:0003899^molecular_function^DNA-directed RNA polymerase activity`GO:0006351^biological_process^transcription, DNA-templated
TRINITY_DN37797_c0_g1	TRINITY_DN37797_c0_g1_i1	TRINITY_DN37797_c0_g1_i1.p1	86-667[-]	TILB_DROME^TILB_DROME^Q:83-634,H:4-187^65.2%ID^E:3.1e-60^RecName: Full=Protein tilB;^Eukaryota; Metazoa; Ecdysozoa; Arthropoda; Hexapoda; Insecta; Pterygota; Neoptera; Endopterygota; Diptera; Brachycera; Muscomorpha; Ephydroidea; Drosophilidae; Drosophila; Sophophora`TILB_DANRE^TILB_DANRE^Q:83-625,H:4-184^52.5%ID^E:5.5e-49^RecName: Full=Protein tilB homolog;^Eukaryota; Metazoa; Chordata; Craniata…	.	.	sigP:0.710082^^^	.	COG4886^leucine Rich Repeat	KEGG:dme:Dmel_CG14620	GO:0005737^cellular_component^cytoplasm`GO:0030425^cellular_component^dendrite`GO:0031514^cellular_component^motile cilium`GO:0035082^biological_process^axoneme assembly`GO:0060285^biological_process^cilium-dependent cell motility`GO:0045433^biological_process^male courtship behavior, veined wing generated song production`GO:0007605^biological_process^sensory perception of sound`GO:0010378^biolog…	.	.
TRINITY_DN38404_c0_g1	TRINITY_DN38404_c0_g1_i1	TRINITY_DN38404_c0_g1_i1.p1	1-1365[+]	.	.	PF00060.23^Lig_chan^Ligand-gated ion channel^21-269^E:9.2e-14	sigP:0.99703^^^	AA_len:454; Number_of_predicted_TMHs:3; Signal:POSSIBLE_N-term_signal_sequence	.	.	.	.	GO:0004970^molecular_function^ionotropic glutamate receptor activity`GO:0016020^cellular_component^membrane
TRINITY_DN38648_c0_g1	TRINITY_DN38648_c0_g1_i1	TRINITY_DN38648_c0_g1_i1.p1	42-527[+]	RL21_HUMAN^RL21_HUMAN^Q:42-524,H:1-160^64.2%ID^E:1.7e-53^RecName: Full=60S ribosomal protein L21;^Eukaryota; Metazoa; Chordata; Craniata; Vertebrata; Euteleostomi; Mammalia; Eutheria; Euarchontoglires; Primates; Haplorrhini; Catarrhini; Hominidae; Homo`RL21_CAPHI^RL21_CAPHI^Q:42-524,H:1-160^64.2%ID^E:3e-53^RecName: Full=60S ribosomal protein L21;^Eukaryota; Metazoa; Chordata; Craniata; Vertebrata…	RL21_HUMAN^RL21_HUMAN^Q:1-161,H:1-160^64.2%ID^E:4.6e-53^RecName: Full=60S ribosomal protein L21;^Eukaryota; Metazoa; Chordata; Craniata; Vertebrata; Euteleostomi; Mammalia; Eutheria; Euarchontoglires; Primates; Haplorrhini; Catarrhini; Hominidae; Homo`RL21_CAPHI^RL21_CAPHI^Q:1-161,H:1-160^64.2%ID^E:7.8e-53^RecName: Full=60S ribosomal protein L21;^Eukaryota; Metazoa; Chordata; Craniata; Vertebrata…	PF01157.15^Ribosomal_L21e^Ribosomal protein L21e^3-99^E:2.4e-48	sigP:0.998765^^^	.	COG2139^(ribosomal) protein	KEGG:hsa:6144`KO:K02889	GO:0005737^cellular_component^cytoplasm`GO:0005829^cellular_component^cytosol`GO:0022625^cellular_component^cytosolic large ribosomal subunit`GO:0016020^cellular_component^membrane`GO:0005730^cellular_component^nucleolus`GO:0044822^molecular_function^poly(A) RNA binding`GO:0003723^molecular_function^RNA binding`GO:0003735^molecular_function^structural constituent of ribosome`GO:0044267^biological…	GO:0005737^cellular_component^cytoplasm`GO:0005829^cellular_component^cytosol`GO:0022625^cellular_component^cytosolic large ribosomal subunit`GO:0016020^cellular_component^membrane`GO:0005730^cellular_component^nucleolus`GO:0044822^molecular_function^poly(A) RNA binding`GO:0003723^molecular_function^RNA binding`GO:0003735^molecular_function^structural constituent of ribosome`GO:0044267^biological…	GO:0003735^molecular_function^structural constituent of ribosome`GO:0006412^biological_process^translation`GO:0005622^cellular_component^intracellular`GO:0005840^cellular_component^ribosome
TRINITY_DN39397_c0_g1	TRINITY_DN39397_c0_g1_i1	TRINITY_DN39397_c0_g1_i1.p1	3-599[+]	KLKB1_MOUSE^KLKB1_MOUSE^Q:3-572,H:431-621^37.2%ID^E:2.4e-28^RecName: Full=Plasma kallikrein;^Eukaryota; Metazoa; Chordata; Craniata; Vertebrata; Euteleostomi; Mammalia; Eutheria; Euarchontoglires; Glires; Rodentia; Sciurognathi; Muroidea; Muridae; Murinae; Mus; Mus`DERP3_DERPT^DERP3_DERPT^Q:3-575,H:66-256^37%ID^E:2.9e-26^RecName: Full=Mite allergen Der p 3;^Eukaryota; Metazoa; Ecdysozoa; Arthropo…	KLKB1_MOUSE^KLKB1_MOUSE^Q:1-190,H:431-621^37.2%ID^E:1.6e-28^RecName: Full=Plasma kallikrein;^Eukaryota; Metazoa; Chordata; Craniata; Vertebrata; Euteleostomi; Mammalia; Eutheria; Euarchontoglires; Glires; Rodentia; Sciurognathi; Muroidea; Muridae; Murinae; Mus; Mus`DERP3_DERPT^DERP3_DERPT^Q:1-191,H:66-256^37%ID^E:2e-26^RecName: Full=Mite allergen Der p 3;^Eukaryota; Metazoa; Ecdysozoa; Arthropoda…	PF00089.23^Trypsin^Trypsin^1-190^E:2.2e-37`PF13365.3^Trypsin_2^Trypsin-like peptidase domain^1-164^E:1e-07	sigP:0.998835^^^	.	COG5640^protease	KEGG:mmu:16621`KO:K01324	GO:0070062^cellular_component^extracellular exosome`GO:0005615^cellular_component^extracellular space`GO:0004252^molecular_function^serine-type endopeptidase activity`GO:0007596^biological_process^blood coagulation`GO:0042730^biological_process^fibrinolysis`GO:0006954^biological_process^inflammatory response`GO:0097421^biological_process^liver regeneration`GO:0031639^biological_process^plasminoge…	GO:0070062^cellular_component^extracellular exosome`GO:0005615^cellular_component^extracellular space`GO:0004252^molecular_function^serine-type endopeptidase activity`GO:0007596^biological_process^blood coagulation`GO:0042730^biological_process^fibrinolysis`GO:0006954^biological_process^inflammatory response`GO:0097421^biological_process^liver regeneration`GO:0031639^biological_process^plasminoge…	GO:0004252^molecular_function^serine-type endopeptidase activity`GO:0006508^biological_process^proteolysis
TRINITY_DN40382_c0_g1	TRINITY_DN40382_c0_g1_i1	TRINITY_DN40382_c0_g1_i1.p1	300-935[+]	.	.	.	sigP:0.998975^^^	.	.	.	.	.	.
TRINITY_DN41177_c0_g1	TRINITY_DN41177_c0_g1_i1	TRINITY_DN41177_c0_g1_i1.p1	2-730[+]	SPAG1_HUMAN^SPAG1_HUMAN^Q:5-373,H:213-335^41.5%ID^E:2.9e-19^RecName: Full=Sperm-associated antigen 1;^Eukaryota; Metazoa; Chordata; Craniata; Vertebrata; Euteleostomi; Mammalia; Eutheria; Euarchontoglires; Primates; Haplorrhini; Catarrhini; Hominidae; Homo`SPAG1_MOUSE^SPAG1_MOUSE^Q:5-373,H:217-339^40.7%ID^E:3.8e-19^RecName: Full=Sperm-associated antigen 1;^Eukaryota; Metazoa; Chordata; Craniata; …	SPAG1_HUMAN^SPAG1_HUMAN^Q:2-124,H:213-335^41.5%ID^E:2.9e-19^RecName: Full=Sperm-associated antigen 1;^Eukaryota; Metazoa; Chordata; Craniata; Vertebrata; Euteleostomi; Mammalia; Eutheria; Euarchontoglires; Primates; Haplorrhini; Catarrhini; Hominidae; Homo`SPAG1_MOUSE^SPAG1_MOUSE^Q:2-124,H:217-339^40.7%ID^E:3.8e-19^RecName: Full=Sperm-associated antigen 1;^Eukaryota; Metazoa; Chordata; Craniata; …	PF00515.25^TPR_1^Tetratricopeptide repeat^31-64^E:9.9e-09`PF13181.3^TPR_8^Tetratricopeptide repeat^34-64^E:0.0018	sigP:0.999437^^^	.	COG0457^repeat-containing protein	KEGG:hsa:6674	GO:0005737^cellular_component^cytoplasm`GO:0015630^cellular_component^microtubule cytoskeleton`GO:0005654^cellular_component^nucleoplasm`GO:0005525^molecular_function^GTP binding`GO:0016787^molecular_function^hydrolase activity`GO:0070286^biological_process^axonemal dynein complex assembly`GO:0007338^biological_process^single fertilization	GO:0005737^cellular_component^cytoplasm`GO:0015630^cellular_component^microtubule cytoskeleton`GO:0005654^cellular_component^nucleoplasm`GO:0005525^molecular_function^GTP binding`GO:0016787^molecular_function^hydrolase activity`GO:0070286^biological_process^axonemal dynein complex assembly`GO:0007338^biological_process^single fertilization	GO:0005515^molecular_function^protein binding
TRINITY_DN42088_c0_g1	TRINITY_DN42088_c0_g1_i1	TRINITY_DN42088_c0_g1_i1.p1	2-940[+]	.	.	.	sigP:0.998271^^^	AA_len:313; Number_of_predicted_TMHs:1; Signal:.	.	.	.	.	.
TRINITY_DN42922_c0_g1	TRINITY_DN42922_c0_g1_i1	TRINITY_DN42922_c0_g1_i1.p2	31-486[+]	RL22_DROME^RL22_DROME^Q:106-483,H:175-299^70.6%ID^E:5.3e-41^RecName: Full=60S ribosomal protein L22;^Eukaryota; Metazoa; Ecdysozoa; Arthropoda; Hexapoda; Insecta; Pterygota; Neoptera; Endopterygota; Diptera; Brachycera; Muscomorpha; Ephydroidea; Drosophilidae; Drosophila; Sophophora`RL22_ICTPU^RL22_ICTPU^Q:106-483,H:5-128^57.5%ID^E:1.6e-32^RecName: Full=60S ribosomal protein L22;^Eukaryota; Metaz…	RL22_DROME^RL22_DROME^Q:26-151,H:175-299^71.4%ID^E:1.7e-41^RecName: Full=60S ribosomal protein L22;^Eukaryota; Metazoa; Ecdysozoa; Arthropoda; Hexapoda; Insecta; Pterygota; Neoptera; Endopterygota; Diptera; Brachycera; Muscomorpha; Ephydroidea; Drosophilidae; Drosophila; Sophophora`RL22_ICTPU^RL22_ICTPU^Q:26-151,H:5-128^57.5%ID^E:1.4e-32^RecName: Full=60S ribosomal protein L22;^Eukaryota; Metazoa…	PF01776.14^Ribosomal_L22e^Ribosomal L22e protein family^40-147^E:3.5e-45	sigP:0.999609^^^	.	ENOG4111UVJ^Ribosomal protein	KEGG:dme:Dmel_CG7434`KO:K02891	GO:0022625^cellular_component^cytosolic large ribosomal subunit`GO:0005840^cellular_component^ribosome`GO:0003735^molecular_function^structural constituent of ribosome`GO:0002181^biological_process^cytoplasmic translation`GO:0000022^biological_process^mitotic spindle elongation`GO:0007052^biological_process^mitotic spindle organization`GO:0040018^biological_process^positive regulation of multicel…	GO:0022625^cellular_component^cytosolic large ribosomal subunit`GO:0005840^cellular_component^ribosome`GO:0003735^molecular_function^structural constituent of ribosome`GO:0002181^biological_process^cytoplasmic translation`GO:0000022^biological_process^mitotic spindle elongation`GO:0007052^biological_process^mitotic spindle organization`GO:0040018^biological_process^positive regulation of multicel…	GO:0003735^molecular_function^structural constituent of ribosome`GO:0006412^biological_process^translation`GO:0005622^cellular_component^intracellular`GO:0005840^cellular_component^ribosome
TRINITY_DN43066_c0_g2	TRINITY_DN43066_c0_g2_i1	TRINITY_DN43066_c0_g2_i1.p1	2-799[+]	DHB2_RAT^DHB2_RAT^Q:257-787,H:84-251^40%ID^E:7.6e-21^RecName: Full=Estradiol 17-beta-dehydrogenase 2;^Eukaryota; Metazoa; Chordata; Craniata; Vertebrata; Euteleostomi; Mammalia; Eutheria; Euarchontoglires; Glires; Rodentia; Sciurognathi; Muroidea; Muridae; Murinae; Rattus`DHB2_MOUSE^DHB2_MOUSE^Q:257-787,H:84-251^40.6%ID^E:1.7e-20^RecName: Full=Estradiol 17-beta-dehydrogenase 2;^Eukaryota; Metazoa…	DHB2_RAT^DHB2_RAT^Q:86-262,H:84-251^40%ID^E:7.6e-21^RecName: Full=Estradiol 17-beta-dehydrogenase 2;^Eukaryota; Metazoa; Chordata; Craniata; Vertebrata; Euteleostomi; Mammalia; Eutheria; Euarchontoglires; Glires; Rodentia; Sciurognathi; Muroidea; Muridae; Murinae; Rattus`DHB2_MOUSE^DHB2_MOUSE^Q:86-262,H:84-251^40.6%ID^E:1.7e-20^RecName: Full=Estradiol 17-beta-dehydrogenase 2;^Eukaryota; Metazoa; …	PF00106.22^adh_short^short chain dehydrogenase^86-265^E:6.6e-17`PF08659.7^KR^KR domain^88-258^E:1.1e-06`PF13561.3^adh_short_C2^Enoyl-(Acyl carrier protein) reductase^122-263^E:1.3e-10`PF08643.7^DUF1776^Fungal family of unknown function (DUF1776)^181-264^E:0.00021	sigP:0.999216^^^	AA_len:266; Number_of_predicted_TMHs:1; Signal:POSSIBLE_N-term_signal_sequence	ENOG410Y7FK^retinol dehydrogenase activity	KEGG:rno:79243`KO:K13368	GO:0016021^cellular_component^integral component of membrane`GO:0043231^cellular_component^intracellular membrane-bounded organelle`GO:0004303^molecular_function^estradiol 17-beta-dehydrogenase activity`GO:0047035^molecular_function^testosterone dehydrogenase (NAD+) activity`GO:0006702^biological_process^androgen biosynthetic process`GO:0060348^biological_process^bone development`GO:0071248^biolo…	GO:0016021^cellular_component^integral component of membrane`GO:0043231^cellular_component^intracellular membrane-bounded organelle`GO:0004303^molecular_function^estradiol 17-beta-dehydrogenase activity`GO:0047035^molecular_function^testosterone dehydrogenase (NAD+) activity`GO:0006702^biological_process^androgen biosynthetic process`GO:0060348^biological_process^bone development`GO:0071248^biolo…	.
TRINITY_DN43606_c0_g1	TRINITY_DN43606_c0_g1_i1	TRINITY_DN43606_c0_g1_i1.p1	3-989[+]	LIPP_RABIT^LIPP_RABIT^Q:141-815,H:64-304^31.6%ID^E:2.9e-27^RecName: Full=Pancreatic triacylglycerol lipase;^Eukaryota; Metazoa; Chordata; Craniata; Vertebrata; Euteleostomi; Mammalia; Eutheria; Euarchontoglires; Glires; Lagomorpha; Leporidae; Oryctolagus`LIPP_MOUSE^LIPP_MOUSE^Q:141-836,H:63-310^32.5%ID^E:2.4e-26^RecName: Full=Pancreatic triacylglycerol lipase;^Eukaryota; Metazoa; Chordata; Crania…	LIPP_RABIT^LIPP_RABIT^Q:47-271,H:64-304^31.6%ID^E:2.3e-27^RecName: Full=Pancreatic triacylglycerol lipase;^Eukaryota; Metazoa; Chordata; Craniata; Vertebrata; Euteleostomi; Mammalia; Eutheria; Euarchontoglires; Glires; Lagomorpha; Leporidae; Oryctolagus`LIPP_MOUSE^LIPP_MOUSE^Q:47-278,H:63-310^32.5%ID^E:1.9e-26^RecName: Full=Pancreatic triacylglycerol lipase;^Eukaryota; Metazoa; Chordata; Craniata…	PF00151.16^Lipase^Lipase^32-319^E:7.4e-55	sigP:0.727051^^^	AA_len:328; Number_of_predicted_TMHs:1; Signal:POSSIBLE_N-term_signal_sequence	.	KEGG:ocu:100009157`KO:K14073	GO:0005576^cellular_component^extracellular region`GO:0046872^molecular_function^metal ion binding`GO:0004806^molecular_function^triglyceride lipase activity`GO:0016042^biological_process^lipid catabolic process	GO:0005576^cellular_component^extracellular region`GO:0046872^molecular_function^metal ion binding`GO:0004806^molecular_function^triglyceride lipase activity`GO:0016042^biological_process^lipid catabolic process	.
TRINITY_DN43915_c0_g2	TRINITY_DN43915_c0_g2_i1	TRINITY_DN43915_c0_g2_i1.p1	2-778[+]	JPH3_MOUSE^JPH3_MOUSE^Q:14-667,H:161-372^44.8%ID^E:5.1e-38^RecName: Full=Junctophilin-3;^Eukaryota; Metazoa; Chordata; Craniata; Vertebrata; Euteleostomi; Mammalia; Eutheria; Euarchontoglires; Glires; Rodentia; Sciurognathi; Muroidea; Muridae; Murinae; Mus; Mus`JPH3_HUMAN^JPH3_HUMAN^Q:14-670,H:161-373^43.6%ID^E:1.1e-37^RecName: Full=Junctophilin-3;^Eukaryota; Metazoa; Chordata; Craniata; Vertebra…	JPH3_MOUSE^JPH3_MOUSE^Q:5-222,H:161-372^44.8%ID^E:5.1e-38^RecName: Full=Junctophilin-3;^Eukaryota; Metazoa; Chordata; Craniata; Vertebrata; Euteleostomi; Mammalia; Eutheria; Euarchontoglires; Glires; Rodentia; Sciurognathi; Muroidea; Muridae; Murinae; Mus; Mus`JPH3_HUMAN^JPH3_HUMAN^Q:5-223,H:161-373^43.6%ID^E:1.1e-37^RecName: Full=Junctophilin-3;^Eukaryota; Metazoa; Chordata; Craniata; Vertebrata…	PF02493.17^MORN^MORN repeat^137-159^E:2.1e-05`PF02493.17^MORN^MORN repeat^160-181^E:0.00028	sigP:0.998969^^^	.	COG4642^whole genome shotgun sequence	KEGG:mmu:57340`KO:K19530	GO:0005783^cellular_component^endoplasmic reticulum`GO:0005789^cellular_component^endoplasmic reticulum membrane`GO:0016021^cellular_component^integral component of membrane`GO:0030314^cellular_component^junctional membrane complex`GO:0005886^cellular_component^plasma membrane`GO:0015278^molecular_function^calcium-release channel activity`GO:0070588^biological_process^calcium ion transmembrane tr…	GO:0005783^cellular_component^endoplasmic reticulum`GO:0005789^cellular_component^endoplasmic reticulum membrane`GO:0016021^cellular_component^integral component of membrane`GO:0030314^cellular_component^junctional membrane complex`GO:0005886^cellular_component^plasma membrane`GO:0015278^molecular_function^calcium-release channel activity`GO:0070588^biological_process^calcium ion transmembrane tr…	.
TRINITY_DN44095_c0_g1	TRINITY_DN44095_c0_g1_i1	TRINITY_DN44095_c0_g1_i1.p1	86-748[+]	.	.	PF12923.4^RRP7^Ribosomal RNA-processing protein 7 (RRP7)^102-220^E:3.3e-15	sigP:0.999374^^^	.	.	.	.	.	.
TRINITY_DN46255_c0_g1	TRINITY_DN46255_c0_g1_i1	TRINITY_DN46255_c0_g1_i1.p1	2-1063[+]	MBLK1_APIME^MBLK1_APIME^Q:254-475,H:1026-1094^83.8%ID^E:7.2e-27^RecName: Full=Mushroom body large-type Kenyon cell-specific protein 1;^Eukaryota; Metazoa; Ecdysozoa; Arthropoda; Hexapoda; Insecta; Pterygota; Neoptera; Endopterygota; Hymenoptera; Apocrita; Aculeata; Apoidea; Apidae; Apis`LCOR_HUMAN^LCOR_HUMAN^Q:293-562,H:340-431^43.5%ID^E:8e-10^RecName: Full=Ligand-dependent corepressor;^Eukaryota…	MBLK1_APIME^MBLK1_APIME^Q:85-158,H:1026-1094^83.8%ID^E:7.2e-27^RecName: Full=Mushroom body large-type Kenyon cell-specific protein 1;^Eukaryota; Metazoa; Ecdysozoa; Arthropoda; Hexapoda; Insecta; Pterygota; Neoptera; Endopterygota; Hymenoptera; Apocrita; Aculeata; Apoidea; Apidae; Apis`LCOR_HUMAN^LCOR_HUMAN^Q:98-187,H:340-431^43.5%ID^E:8e-10^RecName: Full=Ligand-dependent corepressor;^Eukaryota; …	PF05225.13^HTH_psq^helix-turn-helix, Psq domain^109-150^E:2.2e-15	sigP:0.999042^^^	.	ENOG4111GCI^Ligand dependent nuclear receptor	KEGG:ame:408521	GO:0005634^cellular_component^nucleus`GO:0042803^molecular_function^protein homodimerization activity`GO:0043565^molecular_function^sequence-specific DNA binding`GO:0007613^biological_process^memory`GO:0045893^biological_process^positive regulation of transcription, DNA-templated`GO:0006351^biological_process^transcription, DNA-templated	GO:0005634^cellular_component^nucleus`GO:0042803^molecular_function^protein homodimerization activity`GO:0043565^molecular_function^sequence-specific DNA binding`GO:0007613^biological_process^memory`GO:0045893^biological_process^positive regulation of transcription, DNA-templated`GO:0006351^biological_process^transcription, DNA-templated	GO:0003677^molecular_function^DNA binding
TRINITY_DN47134_c0_g1	TRINITY_DN47134_c0_g1_i2	TRINITY_DN47134_c0_g1_i2.p1	2-298[+]	LSD2_DROME^LSD2_DROME^Q:26-298,H:15-112^55.1%ID^E:2.7e-24^RecName: Full=Lipid storage droplets surface-binding protein 2;^Eukaryota; Metazoa; Ecdysozoa; Arthropoda; Hexapoda; Insecta; Pterygota; Neoptera; Endopterygota; Diptera; Brachycera; Muscomorpha; Ephydroidea; Drosophilidae; Drosophila; Sophophora`LSD1_DROME^LSD1_DROME^Q:68-295,H:11-86^32.9%ID^E:7.2e-09^RecName: Full=Lipid storage droplets …	LSD2_DROME^LSD2_DROME^Q:9-99,H:15-112^55.1%ID^E:2.7e-24^RecName: Full=Lipid storage droplets surface-binding protein 2;^Eukaryota; Metazoa; Ecdysozoa; Arthropoda; Hexapoda; Insecta; Pterygota; Neoptera; Endopterygota; Diptera; Brachycera; Muscomorpha; Ephydroidea; Drosophilidae; Drosophila; Sophophora`LSD1_DROME^LSD1_DROME^Q:23-98,H:11-86^32.9%ID^E:7.2e-09^RecName: Full=Lipid storage droplets sur…	PF03036.13^Perilipin^Perilipin family^26-99^E:8.2e-08	sigP:0.999102^^^	.	.	.	GO:0005737^cellular_component^cytoplasm`GO:0005811^cellular_component^lipid particle`GO:0005875^cellular_component^microtubule associated complex`GO:0007476^biological_process^imaginal disc-derived wing morphogenesis`GO:0006629^biological_process^lipid metabolic process`GO:0031887^biological_process^lipid particle transport along microtubule`GO:0019915^biological_process^lipid storage`GO:0006869^…	GO:0005737^cellular_component^cytoplasm`GO:0005811^cellular_component^lipid particle`GO:0005875^cellular_component^microtubule associated complex`GO:0007476^biological_process^imaginal disc-derived wing morphogenesis`GO:0006629^biological_process^lipid metabolic process`GO:0031887^biological_process^lipid particle transport along microtubule`GO:0019915^biological_process^lipid storage`GO:0006869^…	.
TRINITY_DN47733_c0_g1	TRINITY_DN47733_c0_g1_i1	TRINITY_DN47733_c0_g1_i1.p2	118-597[+]	.	.	.	sigP:0.999494^^^	.	.	.	.	.	.
TRINITY_DN48048_c0_g1	TRINITY_DN48048_c0_g1_i1	TRINITY_DN48048_c0_g1_i1.p2	57-782[+]	GBLP_DROME^GBLP_DROME^Q:57-782,H:1-243^87.7%ID^E:2.8e-129^RecName: Full=Guanine nucleotide-binding protein subunit beta-like protein;^Eukaryota; Metazoa; Ecdysozoa; Arthropoda; Hexapoda; Insecta; Pterygota; Neoptera; Endopterygota; Diptera; Brachycera; Muscomorpha; Ephydroidea; Drosophilidae; Drosophila; Sophophora`GBLP_ORENI^GBLP_ORENI^Q:57-782,H:1-242^76.9%ID^E:1.4e-115^RecName: Full=Guanine nu…	GBLP_DROME^GBLP_DROME^Q:1-242,H:1-243^87.7%ID^E:5.8e-129^RecName: Full=Guanine nucleotide-binding protein subunit beta-like protein;^Eukaryota; Metazoa; Ecdysozoa; Arthropoda; Hexapoda; Insecta; Pterygota; Neoptera; Endopterygota; Diptera; Brachycera; Muscomorpha; Ephydroidea; Drosophilidae; Drosophila; Sophophora`GBLP_ORENI^GBLP_ORENI^Q:1-242,H:1-242^76.9%ID^E:2.8e-115^RecName: Full=Guanine nucl…	PF00400.29^WD40^WD domain, G-beta repeat^9-44^E:0.0042`PF00400.29^WD40^WD domain, G-beta repeat^55-91^E:9.1e-08`PF00400.29^WD40^WD domain, G-beta repeat^96-133^E:1.2e-07`PF00400.29^WD40^WD domain, G-beta repeat^140-178^E:5.8e-07`PF00400.29^WD40^WD domain, G-beta repeat^188-220^E:0.00014	sigP:0.998585^^^	.	ENOG410XQGZ^guanine nucleotidebinding protein	.	GO:0005776^cellular_component^autophagosome`GO:0071013^cellular_component^catalytic step 2 spliceosome`GO:0005737^cellular_component^cytoplasm`GO:0005829^cellular_component^cytosol`GO:0005875^cellular_component^microtubule associated complex`GO:0071011^cellular_component^precatalytic spliceosome`GO:0009267^biological_process^cellular response to starvation`GO:0042335^biological_process^cuticle de…	GO:0005776^cellular_component^autophagosome`GO:0071013^cellular_component^catalytic step 2 spliceosome`GO:0005737^cellular_component^cytoplasm`GO:0005829^cellular_component^cytosol`GO:0005875^cellular_component^microtubule associated complex`GO:0071011^cellular_component^precatalytic spliceosome`GO:0009267^biological_process^cellular response to starvation`GO:0042335^biological_process^cuticle de…	GO:0005515^molecular_function^protein binding
TRINITY_DN48688_c0_g1	TRINITY_DN48688_c0_g1_i1	TRINITY_DN48688_c0_g1_i1.p2	300-620[+]	MORN4_BOVIN^MORN4_BOVIN^Q:330-620,H:6-101^53.6%ID^E:1.3e-23^RecName: Full=MORN repeat-containing protein 4;^Eukaryota; Metazoa; Chordata; Craniata; Vertebrata; Euteleostomi; Mammalia; Eutheria; Laurasiatheria; Cetartiodactyla; Ruminantia; Pecora; Bovidae; Bovinae; Bos`MORN4_HUMAN^MORN4_HUMAN^Q:330-620,H:6-101^52.6%ID^E:4.8e-23^RecName: Full=MORN repeat-containing protein 4;^Eukaryota; Metazoa; Ch…	MORN4_BOVIN^MORN4_BOVIN^Q:11-107,H:6-101^53.6%ID^E:6.5e-24^RecName: Full=MORN repeat-containing protein 4;^Eukaryota; Metazoa; Chordata; Craniata; Vertebrata; Euteleostomi; Mammalia; Eutheria; Laurasiatheria; Cetartiodactyla; Ruminantia; Pecora; Bovidae; Bovinae; Bos`MORN4_HUMAN^MORN4_HUMAN^Q:11-107,H:6-101^52.6%ID^E:2.5e-23^RecName: Full=MORN repeat-containing protein 4;^Eukaryota; Metazoa; Chor…	PF02493.17^MORN^MORN repeat^21-44^E:4.4e-05`PF02493.17^MORN^MORN repeat^45-66^E:9.7e-06`PF02493.17^MORN^MORN repeat^68-89^E:3.8e-05`PF02493.17^MORN^MORN repeat^91-105^E:0.33	sigP:0.99676^^^	.	COG4642^whole genome shotgun sequence	KEGG:bta:614519	.	.	.
TRINITY_DN49209_c0_g1	TRINITY_DN49209_c0_g1_i1	TRINITY_DN49209_c0_g1_i1.p1	157-2421[+]	MIO_DROME^MIO_DROME^Q:67-2391,H:10-856^33.6%ID^E:4.3e-134^RecName: Full=WD repeat-containing protein mio;^Eukaryota; Metazoa; Ecdysozoa; Arthropoda; Hexapoda; Insecta; Pterygota; Neoptera; Endopterygota; Diptera; Brachycera; Muscomorpha; Ephydroidea; Drosophilidae; Drosophila; Sophophora`MIOB_XENLA^MIOB_XENLA^Q:58-2391,H:7-867^29.8%ID^E:8e-96^RecName: Full=WD repeat-containing protein mio-B;^Euka…	MIO_DROME^MIO_DROME^Q:16-745,H:60-856^34.2%ID^E:1.6e-129^RecName: Full=WD repeat-containing protein mio;^Eukaryota; Metazoa; Ecdysozoa; Arthropoda; Hexapoda; Insecta; Pterygota; Neoptera; Endopterygota; Diptera; Brachycera; Muscomorpha; Ephydroidea; Drosophilidae; Drosophila; Sophophora`MIOA_XENLA^MIOA_XENLA^Q:18-745,H:67-867^30.2%ID^E:4.7e-92^RecName: Full=WD repeat-containing protein mio-A;^Euk…	PF17034.2^zinc_ribbon_16^Zinc-ribbon like family^634-742^E:4.3e-20	sigP:0.999577^^^	.	ENOG410YY2R^missing oocyte, meiosis regulator, homolog (Drosophila)	KEGG:dme:Dmel_CG7074	GO:0044754^cellular_component^autolysosome`GO:0001674^cellular_component^female germ cell nucleus`GO:0005764^cellular_component^lysosome`GO:0043234^cellular_component^protein complex`GO:0035859^cellular_component^Seh1-associated complex`GO:0034198^biological_process^cellular response to amino acid starvation`GO:0006302^biological_process^double-strand break repair`GO:0007293^biological_process^ge…	GO:0044754^cellular_component^autolysosome`GO:0001674^cellular_component^female germ cell nucleus`GO:0005764^cellular_component^lysosome`GO:0043234^cellular_component^protein complex`GO:0035859^cellular_component^Seh1-associated complex`GO:0034198^biological_process^cellular response to amino acid starvation`GO:0006302^biological_process^double-strand break repair`GO:0007293^biological_process^ge…	.
TRINITY_DN49479_c0_g1	TRINITY_DN49479_c0_g1_i1	TRINITY_DN49479_c0_g1_i1.p1	132-479[+]	IN80C_MOUSE^IN80C_MOUSE^Q:192-449,H:100-185^55.8%ID^E:5.5e-22^RecName: Full=INO80 complex subunit C;^Eukaryota; Metazoa; Chordata; Craniata; Vertebrata; Euteleostomi; Mammalia; Eutheria; Euarchontoglires; Glires; Rodentia; Sciurognathi; Muroidea; Muridae; Murinae; Mus; Mus`IN80C_RAT^IN80C_RAT^Q:192-449,H:100-185^54.7%ID^E:7.2e-22^RecName: Full=INO80 complex subunit C;^Eukaryota; Metazoa; Chordata…	IN80C_MOUSE^IN80C_MOUSE^Q:21-106,H:100-185^55.8%ID^E:3.9e-22^RecName: Full=INO80 complex subunit C;^Eukaryota; Metazoa; Chordata; Craniata; Vertebrata; Euteleostomi; Mammalia; Eutheria; Euarchontoglires; Glires; Rodentia; Sciurognathi; Muroidea; Muridae; Murinae; Mus; Mus`IN80C_RAT^IN80C_RAT^Q:21-106,H:100-185^54.7%ID^E:5.1e-22^RecName: Full=INO80 complex subunit C;^Eukaryota; Metazoa; Chordata; …	PF08265.8^YL1_C^YL1 nuclear protein C-terminal domain^62-90^E:1.5e-13	sigP:0.99974^^^	.	COG5195^INO80 complex subunit	KEGG:mmu:225280`KO:K11667	GO:0031011^cellular_component^Ino80 complex`GO:0071339^cellular_component^MLL1 complex`GO:0005730^cellular_component^nucleolus`GO:0006338^biological_process^chromatin remodeling`GO:0006310^biological_process^DNA recombination`GO:0006281^biological_process^DNA repair`GO:0006355^biological_process^regulation of transcription, DNA-templated`GO:0006351^biological_process^transcription, DNA-templated	GO:0031011^cellular_component^Ino80 complex`GO:0071339^cellular_component^MLL1 complex`GO:0005730^cellular_component^nucleolus`GO:0006338^biological_process^chromatin remodeling`GO:0006310^biological_process^DNA recombination`GO:0006281^biological_process^DNA repair`GO:0006355^biological_process^regulation of transcription, DNA-templated`GO:0006351^biological_process^transcription, DNA-templated	.
TRINITY_DN49821_c0_g1	TRINITY_DN49821_c0_g1_i2	TRINITY_DN49821_c0_g1_i2.p1	63-479[+]	AT5G_MANSE^AT5G_MANSE^Q:69-476,H:2-131^74.3%ID^E:1.5e-39^RecName: Full=ATP synthase lipid-binding protein, mitochondrial;^Eukaryota; Metazoa; Ecdysozoa; Arthropoda; Hexapoda; Insecta; Pterygota; Neoptera; Endopterygota; Lepidoptera; Glossata; Ditrysia; Bombycoidea; Sphingidae; Sphinginae; Sphingini; Manduca`AT5G2_HUMAN^AT5G2_HUMAN^Q:105-473,H:12-140^69%ID^E:2e-36^RecName: Full=ATP synthase F(0) c…	AT5G_MANSE^AT5G_MANSE^Q:3-138,H:2-131^74.3%ID^E:3.2e-39^RecName: Full=ATP synthase lipid-binding protein, mitochondrial;^Eukaryota; Metazoa; Ecdysozoa; Arthropoda; Hexapoda; Insecta; Pterygota; Neoptera; Endopterygota; Lepidoptera; Glossata; Ditrysia; Bombycoidea; Sphingidae; Sphinginae; Sphingini; Manduca`AT5G2_HUMAN^AT5G2_HUMAN^Q:15-137,H:12-140^69%ID^E:3.3e-36^RecName: Full=ATP synthase F(0) c…	PF00137.18^ATP-synt_C^ATP synthase subunit C^72-134^E:4.8e-11	sigP:0.99886^^^	AA_len:138; Number_of_predicted_TMHs:2; Signal:.	.	.	GO:0016021^cellular_component^integral component of membrane`GO:0031966^cellular_component^mitochondrial membrane`GO:0045263^cellular_component^proton-transporting ATP synthase complex, coupling factor F(o)`GO:0015078^molecular_function^hydrogen ion transmembrane transporter activity`GO:0008289^molecular_function^lipid binding`GO:0015991^biological_process^ATP hydrolysis coupled proton transport`…	GO:0016021^cellular_component^integral component of membrane`GO:0031966^cellular_component^mitochondrial membrane`GO:0045263^cellular_component^proton-transporting ATP synthase complex, coupling factor F(o)`GO:0015078^molecular_function^hydrogen ion transmembrane transporter activity`GO:0008289^molecular_function^lipid binding`GO:0015991^biological_process^ATP hydrolysis coupled proton transport`…	GO:0015078^molecular_function^hydrogen ion transmembrane transporter activity`GO:0015991^biological_process^ATP hydrolysis coupled proton transport`GO:0033177^cellular_component^proton-transporting two-sector ATPase complex, proton-transporting domain
TRINITY_DN50014_c0_g1	TRINITY_DN50014_c0_g1_i1	TRINITY_DN50014_c0_g1_i1.p1	61-846[+]	RL8_AEDAL^RL8_AEDAL^Q:61-843,H:1-261^98.5%ID^E:4.6e-148^RecName: Full=60S ribosomal protein L8;^Eukaryota; Metazoa; Ecdysozoa; Arthropoda; Hexapoda; Insecta; Pterygota; Neoptera; Endopterygota; Diptera; Nematocera; Culicoidea; Culicidae; Culicinae; Aedini; Aedes; Stegomyia`RL8_ANOGA^RL8_ANOGA^Q:61-843,H:1-261^96.6%ID^E:7.3e-146^RecName: Full=60S ribosomal protein L8;^Eukaryota; Metazoa; Ecdysozoa…	RL8_AEDAL^RL8_AEDAL^Q:1-261,H:1-261^98.5%ID^E:1.8e-147^RecName: Full=60S ribosomal protein L8;^Eukaryota; Metazoa; Ecdysozoa; Arthropoda; Hexapoda; Insecta; Pterygota; Neoptera; Endopterygota; Diptera; Nematocera; Culicoidea; Culicidae; Culicinae; Aedini; Aedes; Stegomyia`RL8_ANOGA^RL8_ANOGA^Q:1-261,H:1-261^96.6%ID^E:2.8e-145^RecName: Full=60S ribosomal protein L8;^Eukaryota; Metazoa; Ecdysozoa; …	PF00181.20^Ribosomal_L2^Ribosomal Proteins L2, RNA binding domain^13-90^E:4.2e-18`PF03947.15^Ribosomal_L2_C^Ribosomal Proteins L2, C-terminal domain^97-225^E:3.3e-46	sigP:0.999115^^^	.	.	.	GO:0005840^cellular_component^ribosome`GO:0019843^molecular_function^rRNA binding`GO:0003735^molecular_function^structural constituent of ribosome`GO:0006412^biological_process^translation	GO:0005840^cellular_component^ribosome`GO:0019843^molecular_function^rRNA binding`GO:0003735^molecular_function^structural constituent of ribosome`GO:0006412^biological_process^translation	GO:0003735^molecular_function^structural constituent of ribosome`GO:0006412^biological_process^translation`GO:0005622^cellular_component^intracellular`GO:0005840^cellular_component^ribosome
TRINITY_DN50720_c0_g1	TRINITY_DN50720_c0_g1_i1	TRINITY_DN50720_c0_g1_i1.p1	83-580[+]	RL12_RAT^RL12_RAT^Q:83-574,H:1-164^83.5%ID^E:4.5e-77^RecName: Full=60S ribosomal protein L12;^Eukaryota; Metazoa; Chordata; Craniata; Vertebrata; Euteleostomi; Mammalia; Eutheria; Euarchontoglires; Glires; Rodentia; Sciurognathi; Muroidea; Muridae; Murinae; Rattus`RL12_BOVIN^RL12_BOVIN^Q:83-574,H:1-164^82.9%ID^E:1.7e-76^RecName: Full=60S ribosomal protein L12;^Eukaryota; Metazoa; Chordata; Crania…	RL12_RAT^RL12_RAT^Q:1-164,H:1-164^83.5%ID^E:6.1e-77^RecName: Full=60S ribosomal protein L12;^Eukaryota; Metazoa; Chordata; Craniata; Vertebrata; Euteleostomi; Mammalia; Eutheria; Euarchontoglires; Glires; Rodentia; Sciurognathi; Muroidea; Muridae; Murinae; Rattus`RL12_BOVIN^RL12_BOVIN^Q:1-164,H:1-164^82.9%ID^E:2.3e-76^RecName: Full=60S ribosomal protein L12;^Eukaryota; Metazoa; Chordata; Craniata…	PF03946.11^Ribosomal_L11_N^Ribosomal protein L11, N-terminal domain^13-69^E:9e-24`PF00298.16^Ribosomal_L11^Ribosomal protein L11, RNA binding domain^74-143^E:1.3e-18	sigP:0.998097^^^	.	COG0080^This protein binds directly to 23S ribosomal RNA (By similarity)	KEGG:rno:102555453`KEGG:rno:499782`KO:K02870	GO:0022625^cellular_component^cytosolic large ribosomal subunit`GO:0019843^molecular_function^rRNA binding`GO:0003735^molecular_function^structural constituent of ribosome`GO:0000027^biological_process^ribosomal large subunit assembly`GO:0006412^biological_process^translation	GO:0022625^cellular_component^cytosolic large ribosomal subunit`GO:0019843^molecular_function^rRNA binding`GO:0003735^molecular_function^structural constituent of ribosome`GO:0000027^biological_process^ribosomal large subunit assembly`GO:0006412^biological_process^translation	GO:0003735^molecular_function^structural constituent of ribosome`GO:0006412^biological_process^translation`GO:0005840^cellular_component^ribosome
TRINITY_DN51973_c0_g1	TRINITY_DN51973_c0_g1_i1	TRINITY_DN51973_c0_g1_i1.p1	93-1292[+]	JMJD6_DROME^JMJD6_DROME^Q:93-1133,H:1-347^72.6%ID^E:5e-157^RecName: Full=Bifunctional arginine demethylase and lysyl-hydroxylase PSR;^Eukaryota; Metazoa; Ecdysozoa; Arthropoda; Hexapoda; Insecta; Pterygota; Neoptera; Endopterygota; Diptera; Brachycera; Muscomorpha; Ephydroidea; Drosophilidae; Drosophila; Sophophora`JMJD6_BOVIN^JMJD6_BOVIN^Q:111-1136,H:1-343^71.1%ID^E:2.8e-152^RecName: Full=Bifunc…	JMJD6_DROME^JMJD6_DROME^Q:1-347,H:1-347^72.6%ID^E:1.1e-156^RecName: Full=Bifunctional arginine demethylase and lysyl-hydroxylase PSR;^Eukaryota; Metazoa; Ecdysozoa; Arthropoda; Hexapoda; Insecta; Pterygota; Neoptera; Endopterygota; Diptera; Brachycera; Muscomorpha; Ephydroidea; Drosophilidae; Drosophila; Sophophora`JMJD6_BOVIN^JMJD6_BOVIN^Q:7-348,H:1-343^71.1%ID^E:2.8e-152^RecName: Full=Bifunctio…	PF13621.3^Cupin_8^Cupin-like domain^62-293^E:5.5e-20`PF02373.19^JmjC^JmjC domain, hydroxylase^179-293^E:1.3e-26	sigP:0.999548^^^	.	ENOG410XQCR^jumonji domain containing 6	.	GO:0005634^cellular_component^nucleus`GO:0046872^molecular_function^metal ion binding`GO:0070815^molecular_function^peptidyl-lysine 5-dioxygenase activity`GO:0035212^biological_process^cell competition in a multicellular organism`GO:0016568^biological_process^chromatin modification`GO:0043066^biological_process^negative regulation of apoptotic process`GO:0046329^biological_process^negative regula…	GO:0005634^cellular_component^nucleus`GO:0046872^molecular_function^metal ion binding`GO:0070815^molecular_function^peptidyl-lysine 5-dioxygenase activity`GO:0035212^biological_process^cell competition in a multicellular organism`GO:0016568^biological_process^chromatin modification`GO:0043066^biological_process^negative regulation of apoptotic process`GO:0046329^biological_process^negative regula…	.
TRINITY_DN51978_c0_g1	TRINITY_DN51978_c0_g1_i1	TRINITY_DN51978_c0_g1_i1.p1	49-504[+]	RL26_LITLI^RL26_LITLI^Q:49-498,H:1-144^76.7%ID^E:2.5e-54^RecName: Full=60S ribosomal protein L26;^Eukaryota; Metazoa; Lophotrochozoa; Mollusca; Gastropoda; Caenogastropoda; Hypsogastropoda; Littorinimorpha; Littorinoidea; Littorinidae; Littorina`RL26_BOVIN^RL26_BOVIN^Q:49-471,H:1-139^74.5%ID^E:1.4e-52^RecName: Full=60S ribosomal protein L26;^Eukaryota; Metazoa; Chordata; Craniata; Vertebrata; Eut…	RL26_LITLI^RL26_LITLI^Q:1-150,H:1-144^76.7%ID^E:3e-54^RecName: Full=60S ribosomal protein L26;^Eukaryota; Metazoa; Lophotrochozoa; Mollusca; Gastropoda; Caenogastropoda; Hypsogastropoda; Littorinimorpha; Littorinoidea; Littorinidae; Littorina`RL26_BOVIN^RL26_BOVIN^Q:1-141,H:1-139^74.5%ID^E:1.2e-52^RecName: Full=60S ribosomal protein L26;^Eukaryota; Metazoa; Chordata; Craniata; Vertebrata; Euteleo…	PF16906.2^Ribosomal_L26^Ribosomal proteins L26 eukaryotic, L24P archaeal^8-122^E:5.4e-40`PF00467.26^KOW^KOW motif^51-83^E:1.8e-07	sigP:0.99923^^^	.	.	.	GO:0015934^cellular_component^large ribosomal subunit`GO:0003735^molecular_function^structural constituent of ribosome`GO:0006412^biological_process^translation	GO:0015934^cellular_component^large ribosomal subunit`GO:0003735^molecular_function^structural constituent of ribosome`GO:0006412^biological_process^translation	GO:0003735^molecular_function^structural constituent of ribosome`GO:0006412^biological_process^translation`GO:0015934^cellular_component^large ribosomal subunit
TRINITY_DN52720_c0_g1	TRINITY_DN52720_c0_g1_i1	TRINITY_DN52720_c0_g1_i1.p2	617-949[+]	.	.	PF07841.10^DM4_12^DM4/DM12 family^3-90^E:1.9e-08	sigP:0.99973^^^	.	.	.	.	.	.
TRINITY_DN52720_c0_g1	TRINITY_DN52720_c0_g1_i1	TRINITY_DN52720_c0_g1_i1.p1	95-535[+]	.	.	.	sigP:0.014765^CS^pos:^Pr:	AA_len:146; Number_of_predicted_TMHs:1; Signal:.	.	.	.	.	.
TRINITY_DN52720_c0_g1	TRINITY_DN52720_c0_g1_i2	TRINITY_DN52720_c0_g1_i2.p1	95-883[+]	.	.	PF07841.10^DM4_12^DM4/DM12 family^155-242^E:1.2e-07	sigP:0.014765^CS^pos:^Pr:	AA_len:262; Number_of_predicted_TMHs:1; Signal:.	.	.	.	.	.
TRINITY_DN52974_c0_g1	TRINITY_DN52974_c0_g1_i1	TRINITY_DN52974_c0_g1_i1.p1	120-866[+]	GEMI2_DROME^GEMI2_DROME^Q:120-851,H:1-243^36.1%ID^E:1.9e-34^RecName: Full=Protein Gemin2 {ECO:0000312|EMBL:AAF49187.1};^Eukaryota; Metazoa; Ecdysozoa; Arthropoda; Hexapoda; Insecta; Pterygota; Neoptera; Endopterygota; Diptera; Brachycera; Muscomorpha; Ephydroidea; Drosophilidae; Drosophila; Sophophora	GEMI2_DROME^GEMI2_DROME^Q:1-244,H:1-243^36.1%ID^E:2.5e-34^RecName: Full=Protein Gemin2 {ECO:0000312|EMBL:AAF49187.1};^Eukaryota; Metazoa; Ecdysozoa; Arthropoda; Hexapoda; Insecta; Pterygota; Neoptera; Endopterygota; Diptera; Brachycera; Muscomorpha; Ephydroidea; Drosophilidae; Drosophila; Sophophora	PF04938.9^SIP1^Survival motor neuron (SMN) interacting protein 1 (SIP1)^22-239^E:1.7e-44	sigP:0.999345^^^	.	ENOG410YM8D^gem (nuclear organelle) associated protein 2	KEGG:dme:Dmel_CG10419`KO:K13130	GO:0071254^cellular_component^cytoplasmic U snRNP body`GO:0034730^cellular_component^SmD-containing SMN-Sm protein complex`GO:0032797^cellular_component^SMN complex`GO:0034718^cellular_component^SMN-Gemin2 complex`GO:0005681^cellular_component^spliceosomal complex`GO:0008344^biological_process^adult locomotory behavior`GO:0007629^biological_process^flight behavior`GO:0022618^biological_process^ri…	GO:0071254^cellular_component^cytoplasmic U snRNP body`GO:0034730^cellular_component^SmD-containing SMN-Sm protein complex`GO:0032797^cellular_component^SMN complex`GO:0034718^cellular_component^SMN-Gemin2 complex`GO:0005681^cellular_component^spliceosomal complex`GO:0008344^biological_process^adult locomotory behavior`GO:0007629^biological_process^flight behavior`GO:0022618^biological_process^ri…	.
TRINITY_DN52946_c0_g1	TRINITY_DN52946_c0_g1_i1	TRINITY_DN52946_c0_g1_i1.p1	102-545[+]	MGN_DROME^MGN_DROME^Q:102-542,H:1-147^93.2%ID^E:8.3e-76^RecName: Full=Protein mago nashi;^Eukaryota; Metazoa; Ecdysozoa; Arthropoda; Hexapoda; Insecta; Pterygota; Neoptera; Endopterygota; Diptera; Brachycera; Muscomorpha; Ephydroidea; Drosophilidae; Drosophila; Sophophora`MGN2_HUMAN^MGN2_HUMAN^Q:105-542,H:3-148^91.8%ID^E:2e-74^RecName: Full=Protein mago nashi homolog 2;^Eukaryota; Metazoa; Chorda…	MGN_DROME^MGN_DROME^Q:1-147,H:1-147^93.2%ID^E:1.7e-75^RecName: Full=Protein mago nashi;^Eukaryota; Metazoa; Ecdysozoa; Arthropoda; Hexapoda; Insecta; Pterygota; Neoptera; Endopterygota; Diptera; Brachycera; Muscomorpha; Ephydroidea; Drosophilidae; Drosophila; Sophophora`MGN2_HUMAN^MGN2_HUMAN^Q:2-147,H:3-148^91.8%ID^E:3.3e-74^RecName: Full=Protein mago nashi homolog 2;^Eukaryota; Metazoa; Chordata…	PF02792.11^Mago_nashi^Mago nashi protein^6-147^E:2.1e-78	sigP:0.999048^^^	.	ENOG4111FJ7^Mago nashi	KEGG:dme:Dmel_CG9401`KO:K12877	GO:0071013^cellular_component^catalytic step 2 spliceosome`GO:0005737^cellular_component^cytoplasm`GO:0035145^cellular_component^exon-exon junction complex`GO:0005634^cellular_component^nucleus`GO:0045495^cellular_component^pole plasm`GO:0071011^cellular_component^precatalytic spliceosome`GO:0003723^molecular_function^RNA binding`GO:0007173^biological_process^epidermal growth factor receptor sign…	GO:0071013^cellular_component^catalytic step 2 spliceosome`GO:0005737^cellular_component^cytoplasm`GO:0035145^cellular_component^exon-exon junction complex`GO:0005634^cellular_component^nucleus`GO:0045495^cellular_component^pole plasm`GO:0071011^cellular_component^precatalytic spliceosome`GO:0003723^molecular_function^RNA binding`GO:0007173^biological_process^epidermal growth factor receptor sign…	GO:0005634^cellular_component^nucleus
TRINITY_DN53228_c0_g1	TRINITY_DN53228_c0_g1_i1	TRINITY_DN53228_c0_g1_i1.p1	93-647[+]	ARL2_DROME^ARL2_DROME^Q:93-644,H:1-184^83.2%ID^E:2.4e-85^RecName: Full=ADP-ribosylation factor-like protein 2;^Eukaryota; Metazoa; Ecdysozoa; Arthropoda; Hexapoda; Insecta; Pterygota; Neoptera; Endopterygota; Diptera; Brachycera; Muscomorpha; Ephydroidea; Drosophilidae; Drosophila; Sophophora`ARL2_HUMAN^ARL2_HUMAN^Q:93-644,H:1-184^76.6%ID^E:6.2e-81^RecName: Full=ADP-ribosylation factor-like prote…	ARL2_DROME^ARL2_DROME^Q:1-184,H:1-184^83.2%ID^E:2.3e-85^RecName: Full=ADP-ribosylation factor-like protein 2;^Eukaryota; Metazoa; Ecdysozoa; Arthropoda; Hexapoda; Insecta; Pterygota; Neoptera; Endopterygota; Diptera; Brachycera; Muscomorpha; Ephydroidea; Drosophilidae; Drosophila; Sophophora`ARL2_HUMAN^ARL2_HUMAN^Q:1-184,H:1-184^76.6%ID^E:5.9e-81^RecName: Full=ADP-ribosylation factor-like protein…	PF00025.18^Arf^ADP-ribosylation factor family^3-176^E:2.9e-71`PF09439.7^SRPRB^Signal recognition particle receptor beta subunit^16-150^E:3.7e-12`PF08477.10^Roc^Ras of Complex, Roc, domain of DAPkinase^18-128^E:6.1e-13`PF00071.19^Ras^Ras family^18-176^E:1.5e-11`PF04670.9^Gtr1_RagA^Gtr1/RagA G protein conserved region^18-129^E:7.7e-08`PF01926.20^MMR_HSR1^50S ribosome-binding GTPase^18-126^E:3.4e-07	sigP:0.998945^^^	.	ENOG410XRG9^ADP-ribosylation factor-like	KEGG:dme:Dmel_CG7435`KO:K07943	GO:0005622^cellular_component^intracellular`GO:0005525^molecular_function^GTP binding`GO:0003924^molecular_function^GTPase activity`GO:0016197^biological_process^endosomal transport`GO:0022008^biological_process^neurogenesis`GO:0007269^biological_process^neurotransmitter secretion`GO:0007264^biological_process^small GTPase mediated signal transduction`GO:0048488^biological_process^synaptic vesicl…	GO:0005622^cellular_component^intracellular`GO:0005525^molecular_function^GTP binding`GO:0003924^molecular_function^GTPase activity`GO:0016197^biological_process^endosomal transport`GO:0022008^biological_process^neurogenesis`GO:0007269^biological_process^neurotransmitter secretion`GO:0007264^biological_process^small GTPase mediated signal transduction`GO:0048488^biological_process^synaptic vesicl…	GO:0005525^molecular_function^GTP binding`GO:0007264^biological_process^small GTPase mediated signal transduction
TRINITY_DN53507_c0_g1	TRINITY_DN53507_c0_g1_i3	TRINITY_DN53507_c0_g1_i3.p1	364-1260[+]	ACM2_CAEEL^ACM2_CAEEL^Q:769-1254,H:5-168^48.8%ID^E:5.9e-36^RecName: Full=Probable muscarinic acetylcholine receptor gar-2;^Eukaryota; Metazoa; Ecdysozoa; Nematoda; Chromadorea; Rhabditida; Rhabditoidea; Rhabditidae; Peloderinae; Caenorhabditis`ACM3_PIG^ACM3_PIG^Q:676-1254,H:36-229^38.1%ID^E:3.6e-33^RecName: Full=Muscarinic acetylcholine receptor M3;^Eukaryota; Metazoa; Chordata; Craniata; Vertebr…	ACM2_CAEEL^ACM2_CAEEL^Q:136-297,H:5-168^48.8%ID^E:4.2e-36^RecName: Full=Probable muscarinic acetylcholine receptor gar-2;^Eukaryota; Metazoa; Ecdysozoa; Nematoda; Chromadorea; Rhabditida; Rhabditoidea; Rhabditidae; Peloderinae; Caenorhabditis`ACM3_PIG^ACM3_PIG^Q:105-297,H:36-229^38.1%ID^E:2.5e-33^RecName: Full=Muscarinic acetylcholine receptor M3;^Eukaryota; Metazoa; Chordata; Craniata; Vertebrat…	PF10320.6^7TM_GPCR_Srsx^Serpentine type 7TM GPCR chemoreceptor Srsx^148-272^E:3.6e-09`PF10328.6^7TM_GPCR_Srx^Serpentine type 7TM GPCR chemoreceptor Srx^152-270^E:1.3e-06`PF00001.18^7tm_1^7 transmembrane receptor (rhodopsin family)^153-293^E:7e-32	sigP:0.999088^^^	AA_len:299; Number_of_predicted_TMHs:4; Signal:.	.	.	GO:0005887^cellular_component^integral component of plasma membrane`GO:0016907^molecular_function^G-protein coupled acetylcholine receptor activity`GO:0007213^biological_process^G-protein coupled acetylcholine receptor signaling pathway`GO:0007186^biological_process^G-protein coupled receptor signaling pathway`GO:0007271^biological_process^synaptic transmission, cholinergic	GO:0005887^cellular_component^integral component of plasma membrane`GO:0016907^molecular_function^G-protein coupled acetylcholine receptor activity`GO:0007213^biological_process^G-protein coupled acetylcholine receptor signaling pathway`GO:0007186^biological_process^G-protein coupled receptor signaling pathway`GO:0007271^biological_process^synaptic transmission, cholinergic	GO:0004930^molecular_function^G-protein coupled receptor activity`GO:0007186^biological_process^G-protein coupled receptor signaling pathway`GO:0016021^cellular_component^integral component of membrane
TRINITY_DN53719_c0_g2	TRINITY_DN53719_c0_g2_i2	TRINITY_DN53719_c0_g2_i2.p1	39-758[+]	DHB8_HUMAN^DHB8_HUMAN^Q:57-755,H:13-258^50%ID^E:1.3e-53^RecName: Full=Estradiol 17-beta-dehydrogenase 8;^Eukaryota; Metazoa; Chordata; Craniata; Vertebrata; Euteleostomi; Mammalia; Eutheria; Euarchontoglires; Primates; Haplorrhini; Catarrhini; Hominidae; Homo`DHB8_MOUSE^DHB8_MOUSE^Q:57-755,H:11-256^49.2%ID^E:1.7e-53^RecName: Full=Estradiol 17-beta-dehydrogenase 8;^Eukaryota; Metazoa; Chordata; Cr…	DHB8_HUMAN^DHB8_HUMAN^Q:7-239,H:13-258^50%ID^E:4e-53^RecName: Full=Estradiol 17-beta-dehydrogenase 8;^Eukaryota; Metazoa; Chordata; Craniata; Vertebrata; Euteleostomi; Mammalia; Eutheria; Euarchontoglires; Primates; Haplorrhini; Catarrhini; Hominidae; Homo`DHB8_MOUSE^DHB8_MOUSE^Q:7-239,H:11-256^49.2%ID^E:5.2e-53^RecName: Full=Estradiol 17-beta-dehydrogenase 8;^Eukaryota; Metazoa; Chordata; Crania…	PF00106.22^adh_short^short chain dehydrogenase^6-193^E:1.1e-45`PF01370.18^Epimerase^NAD dependent epimerase/dehydratase family^8-169^E:2.1e-06`PF08659.7^KR^KR domain^9-163^E:6.2e-15`PF13561.3^adh_short_C2^Enoyl-(Acyl carrier protein) reductase^12-239^E:1.1e-55	sigP:0.998782^^^	.	COG1028^Dehydrogenase reductase	KEGG:hsa:7923`KO:K13370	GO:0005740^cellular_component^mitochondrial envelope`GO:0005759^cellular_component^mitochondrial matrix`GO:0005886^cellular_component^plasma membrane`GO:0003857^molecular_function^3-hydroxyacyl-CoA dehydrogenase activity`GO:0004303^molecular_function^estradiol 17-beta-dehydrogenase activity`GO:0047035^molecular_function^testosterone dehydrogenase (NAD+) activity`GO:0008209^biological_process^andr…	GO:0005740^cellular_component^mitochondrial envelope`GO:0005759^cellular_component^mitochondrial matrix`GO:0005886^cellular_component^plasma membrane`GO:0003857^molecular_function^3-hydroxyacyl-CoA dehydrogenase activity`GO:0004303^molecular_function^estradiol 17-beta-dehydrogenase activity`GO:0047035^molecular_function^testosterone dehydrogenase (NAD+) activity`GO:0008209^biological_process^andr…	GO:0003824^molecular_function^catalytic activity`GO:0050662^molecular_function^coenzyme binding
TRINITY_DN53728_c0_g3	TRINITY_DN53728_c0_g3_i1	TRINITY_DN53728_c0_g3_i1.p1	1-498[+]	MLC1_DROVI^MLC1_DROVI^Q:25-489,H:2-155^67.7%ID^E:1.2e-55^RecName: Full=Myosin light chain alkali;^Eukaryota; Metazoa; Ecdysozoa; Arthropoda; Hexapoda; Insecta; Pterygota; Neoptera; Endopterygota; Diptera; Brachycera; Muscomorpha; Ephydroidea; Drosophilidae; Drosophila`MLC1_DROME^MLC1_DROME^Q:25-489,H:2-155^65.8%ID^E:1.1e-53^RecName: Full=Myosin light chain alkali;^Eukaryota; Metazoa; Ecdysozoa; A…	MLC1_DROVI^MLC1_DROVI^Q:9-163,H:2-155^67.7%ID^E:7.7e-56^RecName: Full=Myosin light chain alkali;^Eukaryota; Metazoa; Ecdysozoa; Arthropoda; Hexapoda; Insecta; Pterygota; Neoptera; Endopterygota; Diptera; Brachycera; Muscomorpha; Ephydroidea; Drosophilidae; Drosophila`MLC1_DROME^MLC1_DROME^Q:9-163,H:2-155^65.8%ID^E:7.2e-54^RecName: Full=Myosin light chain alkali;^Eukaryota; Metazoa; Ecdysozoa; Art…	.	sigP:0.999523^^^	.	ENOG4111WV2^myosin alkali light chain 1	.	GO:0005859^cellular_component^muscle myosin complex`GO:0005509^molecular_function^calcium ion binding	GO:0005859^cellular_component^muscle myosin complex`GO:0005509^molecular_function^calcium ion binding	.
TRINITY_DN53803_c0_g1	TRINITY_DN53803_c0_g1_i1	TRINITY_DN53803_c0_g1_i1.p1	3-881[+]	RL7A_ANOGA^RL7A_ANOGA^Q:69-872,H:1-270^78.1%ID^E:1e-117^RecName: Full=60S ribosomal protein L7a;^Eukaryota; Metazoa; Ecdysozoa; Arthropoda; Hexapoda; Insecta; Pterygota; Neoptera; Endopterygota; Diptera; Nematocera; Culicoidea; Culicidae; Anophelinae; Anopheles`RL7A_DROME^RL7A_DROME^Q:69-872,H:1-269^73.2%ID^E:1.8e-98^RecName: Full=60S ribosomal protein L7a;^Eukaryota; Metazoa; Ecdysozoa; Arthropo…	RL7A_ANOGA^RL7A_ANOGA^Q:23-290,H:1-270^78.1%ID^E:1.6e-117^RecName: Full=60S ribosomal protein L7a;^Eukaryota; Metazoa; Ecdysozoa; Arthropoda; Hexapoda; Insecta; Pterygota; Neoptera; Endopterygota; Diptera; Nematocera; Culicoidea; Culicidae; Anophelinae; Anopheles`RL7A_DROME^RL7A_DROME^Q:23-290,H:1-269^73.2%ID^E:2.9e-98^RecName: Full=60S ribosomal protein L7a;^Eukaryota; Metazoa; Ecdysozoa; Arthro…	PF01248.23^Ribosomal_L7Ae^Ribosomal protein L7Ae/L30e/S12e/Gadd45 family^151-240^E:5.4e-26	sigP:0.998893^^^	.	COG1358^(ribosomal) protein	KEGG:aga:AgaP_AGAP005960`KO:K02936	GO:0005840^cellular_component^ribosome`GO:0042254^biological_process^ribosome biogenesis	GO:0005840^cellular_component^ribosome`GO:0042254^biological_process^ribosome biogenesis	.
TRINITY_DN54120_c0_g1	TRINITY_DN54120_c0_g1_i1	TRINITY_DN54120_c0_g1_i1.p1	3-623[+]	RL3_DROME^RL3_DROME^Q:39-620,H:1-194^84%ID^E:6.8e-94^RecName: Full=60S ribosomal protein L3;^Eukaryota; Metazoa; Ecdysozoa; Arthropoda; Hexapoda; Insecta; Pterygota; Neoptera; Endopterygota; Diptera; Brachycera; Muscomorpha; Ephydroidea; Drosophilidae; Drosophila; Sophophora`RL3_TOXCA^RL3_TOXCA^Q:39-623,H:1-195^70.8%ID^E:1.3e-79^RecName: Full=60S ribosomal protein L3;^Eukaryota; Metazoa; Ecdysozo…	RL3_DROME^RL3_DROME^Q:13-206,H:1-194^84%ID^E:6.8e-94^RecName: Full=60S ribosomal protein L3;^Eukaryota; Metazoa; Ecdysozoa; Arthropoda; Hexapoda; Insecta; Pterygota; Neoptera; Endopterygota; Diptera; Brachycera; Muscomorpha; Ephydroidea; Drosophilidae; Drosophila; Sophophora`RL3_TOXCA^RL3_TOXCA^Q:13-207,H:1-195^70.8%ID^E:1.2e-79^RecName: Full=60S ribosomal protein L3;^Eukaryota; Metazoa; Ecdysozo…	PF00297.19^Ribosomal_L3^Ribosomal protein L3^13-207^E:1.4e-82	sigP:0.999055^^^	.	COG0087^One of the primary rRNA binding proteins, it binds directly near the 3'-end of the 23S rRNA, where it nucleates assembly of the 50S subunit (By similarity)	KEGG:dme:Dmel_CG4863`KO:K02925	GO:0022625^cellular_component^cytosolic large ribosomal subunit`GO:0003735^molecular_function^structural constituent of ribosome`GO:0051298^biological_process^centrosome duplication`GO:0051297^biological_process^centrosome organization`GO:0000022^biological_process^mitotic spindle elongation`GO:0007052^biological_process^mitotic spindle organization`GO:0000027^biological_process^ribosomal large s…	GO:0022625^cellular_component^cytosolic large ribosomal subunit`GO:0003735^molecular_function^structural constituent of ribosome`GO:0051298^biological_process^centrosome duplication`GO:0051297^biological_process^centrosome organization`GO:0000022^biological_process^mitotic spindle elongation`GO:0007052^biological_process^mitotic spindle organization`GO:0000027^biological_process^ribosomal large s…	GO:0003735^molecular_function^structural constituent of ribosome`GO:0006412^biological_process^translation`GO:0005622^cellular_component^intracellular`GO:0005840^cellular_component^ribosome
TRINITY_DN54308_c0_g3	TRINITY_DN54308_c0_g3_i1	TRINITY_DN54308_c0_g3_i1.p1	1-1686[+]	IQCA1_HUMAN^IQCA1_HUMAN^Q:1-1680,H:258-822^42.9%ID^E:1e-99^RecName: Full=IQ and AAA domain-containing protein 1;^Eukaryota; Metazoa; Chordata; Craniata; Vertebrata; Euteleostomi; Mammalia; Eutheria; Euarchontoglires; Primates; Haplorrhini; Catarrhini; Hominidae; Homo`IQCA1_MOUSE^IQCA1_MOUSE^Q:16-1596,H:262-831^37.7%ID^E:5.9e-92^RecName: Full=IQ and AAA domain-containing protein 1;^Eukaryota; Meta…	IQCA1_HUMAN^IQCA1_HUMAN^Q:1-560,H:258-822^42.9%ID^E:1e-99^RecName: Full=IQ and AAA domain-containing protein 1;^Eukaryota; Metazoa; Chordata; Craniata; Vertebrata; Euteleostomi; Mammalia; Eutheria; Euarchontoglires; Primates; Haplorrhini; Catarrhini; Hominidae; Homo`IQCA1_MOUSE^IQCA1_MOUSE^Q:6-532,H:262-831^37.7%ID^E:5.9e-92^RecName: Full=IQ and AAA domain-containing protein 1;^Eukaryota; Metazoa…	PF00004.26^AAA^ATPase family associated with various cellular activities (AAA)^302-433^E:2.6e-10	sigP:0.999672^^^	.	COG0464^Aaa atpase	KEGG:hsa:79781	GO:0005524^molecular_function^ATP binding	GO:0005524^molecular_function^ATP binding	GO:0005524^molecular_function^ATP binding
TRINITY_DN54462_c0_g1	TRINITY_DN54462_c0_g1_i1	TRINITY_DN54462_c0_g1_i1.p1	369-1112[+]	.	.	PF06585.8^JHBP^Haemolymph juvenile hormone binding protein (JHBP)^11-246^E:1.4e-57	sigP:0.001767^CS^pos:^Pr:	.	.	.	.	.	.
TRINITY_DN54449_c0_g1	TRINITY_DN54449_c0_g1_i2	TRINITY_DN54449_c0_g1_i2.p1	3-569[+]	RL17_AEDAE^RL17_AEDAE^Q:9-566,H:1-186^97.8%ID^E:4.6e-102^RecName: Full=60S ribosomal protein L17;^Eukaryota; Metazoa; Ecdysozoa; Arthropoda; Hexapoda; Insecta; Pterygota; Neoptera; Endopterygota; Diptera; Nematocera; Culicoidea; Culicidae; Culicinae; Aedini; Aedes; Stegomyia`RL17_AEDAL^RL17_AEDAL^Q:9-566,H:1-186^97.3%ID^E:1.3e-101^RecName: Full=60S ribosomal protein L17;^Eukaryota; Metazoa; Ecdys…	RL17_AEDAE^RL17_AEDAE^Q:3-188,H:1-186^99.5%ID^E:7.3e-103^RecName: Full=60S ribosomal protein L17;^Eukaryota; Metazoa; Ecdysozoa; Arthropoda; Hexapoda; Insecta; Pterygota; Neoptera; Endopterygota; Diptera; Nematocera; Culicoidea; Culicidae; Culicinae; Aedini; Aedes; Stegomyia`RL17_AEDAL^RL17_AEDAL^Q:3-188,H:1-186^98.9%ID^E:2.1e-102^RecName: Full=60S ribosomal protein L17;^Eukaryota; Metazoa; Ecdys…	PF00237.16^Ribosomal_L22^Ribosomal protein L22p/L17e^21-152^E:2.4e-37	sigP:0.998831^^^	.	COG0091^The globular domain of the protein is located near the polypeptide exit tunnel on the outside of the subunit, while an extended beta-hairpin is found that lines the wall of the exit tunnel in the center of the 70S ribosome (By similarity)	KEGG:aag:AaeL_AAEL011471`KO:K02880	GO:0015934^cellular_component^large ribosomal subunit`GO:0003735^molecular_function^structural constituent of ribosome`GO:0006412^biological_process^translation	GO:0015934^cellular_component^large ribosomal subunit`GO:0003735^molecular_function^structural constituent of ribosome`GO:0006412^biological_process^translation	GO:0003735^molecular_function^structural constituent of ribosome`GO:0006412^biological_process^translation`GO:0005840^cellular_component^ribosome
TRINITY_DN54449_c0_g1	TRINITY_DN54449_c0_g1_i3	TRINITY_DN54449_c0_g1_i3.p1	3-500[+]	RL17_AEDAE^RL17_AEDAE^Q:9-485,H:1-159^91.8%ID^E:3.7e-82^RecName: Full=60S ribosomal protein L17;^Eukaryota; Metazoa; Ecdysozoa; Arthropoda; Hexapoda; Insecta; Pterygota; Neoptera; Endopterygota; Diptera; Nematocera; Culicoidea; Culicidae; Culicinae; Aedini; Aedes; Stegomyia`RL17_AEDAL^RL17_AEDAL^Q:9-485,H:1-159^91.8%ID^E:3.7e-82^RecName: Full=60S ribosomal protein L17;^Eukaryota; Metazoa; Ecdysoz…	RL17_AEDAE^RL17_AEDAE^Q:3-161,H:1-159^91.8%ID^E:3.7e-82^RecName: Full=60S ribosomal protein L17;^Eukaryota; Metazoa; Ecdysozoa; Arthropoda; Hexapoda; Insecta; Pterygota; Neoptera; Endopterygota; Diptera; Nematocera; Culicoidea; Culicidae; Culicinae; Aedini; Aedes; Stegomyia`RL17_AEDAL^RL17_AEDAL^Q:3-161,H:1-159^91.8%ID^E:3.7e-82^RecName: Full=60S ribosomal protein L17;^Eukaryota; Metazoa; Ecdysoz…	PF00237.16^Ribosomal_L22^Ribosomal protein L22p/L17e^21-152^E:1.8e-35	sigP:0.998831^^^	.	COG0091^The globular domain of the protein is located near the polypeptide exit tunnel on the outside of the subunit, while an extended beta-hairpin is found that lines the wall of the exit tunnel in the center of the 70S ribosome (By similarity)	KEGG:aag:AaeL_AAEL011471`KO:K02880	GO:0015934^cellular_component^large ribosomal subunit`GO:0003735^molecular_function^structural constituent of ribosome`GO:0006412^biological_process^translation	GO:0015934^cellular_component^large ribosomal subunit`GO:0003735^molecular_function^structural constituent of ribosome`GO:0006412^biological_process^translation	GO:0003735^molecular_function^structural constituent of ribosome`GO:0006412^biological_process^translation`GO:0005840^cellular_component^ribosome
TRINITY_DN54855_c0_g2	TRINITY_DN54855_c0_g2_i1	TRINITY_DN54855_c0_g2_i1.p1	297-1088[+]	.	.	.	sigP:0.99958^^^	.	.	.	.	.	.
TRINITY_DN55491_c0_g1	TRINITY_DN55491_c0_g1_i1	TRINITY_DN55491_c0_g1_i1.p1	306-752[+]	.	.	PF16037.2^DUF4790^Domain of unknown function (DUF4790)^54-144^E:4.1e-35	sigP:0.998766^^^	.	.	.	.	.	.
TRINITY_DN55491_c0_g1	TRINITY_DN55491_c0_g1_i2	TRINITY_DN55491_c0_g1_i2.p1	371-817[+]	.	.	PF16037.2^DUF4790^Domain of unknown function (DUF4790)^54-144^E:4.1e-35	sigP:0.998766^^^	.	.	.	.	.	.
TRINITY_DN55450_c0_g1	TRINITY_DN55450_c0_g1_i1	TRINITY_DN55450_c0_g1_i1.p1	182-1015[+]	MKX_HUMAN^MKX_HUMAN^Q:164-526,H:51-164^39.7%ID^E:8.3e-15^RecName: Full=Homeobox protein Mohawk;^Eukaryota; Metazoa; Chordata; Craniata; Vertebrata; Euteleostomi; Mammalia; Eutheria; Euarchontoglires; Primates; Haplorrhini; Catarrhini; Hominidae; Homo`MKX_PONAB^MKX_PONAB^Q:164-526,H:51-164^39.7%ID^E:1.4e-14^RecName: Full=Homeobox protein Mohawk;^Eukaryota; Metazoa; Chordata; Craniata; Vertebrata; …	MKX_HUMAN^MKX_HUMAN^Q:24-115,H:74-164^46.7%ID^E:2.2e-15^RecName: Full=Homeobox protein Mohawk;^Eukaryota; Metazoa; Chordata; Craniata; Vertebrata; Euteleostomi; Mammalia; Eutheria; Euarchontoglires; Primates; Haplorrhini; Catarrhini; Hominidae; Homo`MKX_PONAB^MKX_PONAB^Q:24-115,H:74-164^46.7%ID^E:3.8e-15^RecName: Full=Homeobox protein Mohawk;^Eukaryota; Metazoa; Chordata; Craniata; Vertebrata; Eu…	PF05920.8^Homeobox_KN^Homeobox KN domain^38-76^E:2.4e-13`PF00046.26^Homeobox^Homeobox domain^43-79^E:9.9e-08	sigP:0.998514^^^	.	ENOG410XPMQ^homeobox	KEGG:hsa:283078	GO:0005634^cellular_component^nucleus`GO:0000981^molecular_function^RNA polymerase II transcription factor activity, sequence-specific DNA binding`GO:0043565^molecular_function^sequence-specific DNA binding`GO:0030199^biological_process^collagen fibril organization`GO:0007517^biological_process^muscle organ development`GO:0045662^biological_process^negative regulation of myoblast differentiation`…	GO:0005634^cellular_component^nucleus`GO:0000981^molecular_function^RNA polymerase II transcription factor activity, sequence-specific DNA binding`GO:0043565^molecular_function^sequence-specific DNA binding`GO:0030199^biological_process^collagen fibril organization`GO:0007517^biological_process^muscle organ development`GO:0045662^biological_process^negative regulation of myoblast differentiation`…	GO:0003677^molecular_function^DNA binding`GO:0006355^biological_process^regulation of transcription, DNA-templated
TRINITY_DN55687_c0_g1	TRINITY_DN55687_c0_g1_i1	TRINITY_DN55687_c0_g1_i1.p1	86-1552[+]	LRC49_HUMAN^LRC49_HUMAN^Q:1001-1363,H:143-258^35.5%ID^E:4.8e-09^RecName: Full=Leucine-rich repeat-containing protein 49;^Eukaryota; Metazoa; Chordata; Craniata; Vertebrata; Euteleostomi; Mammalia; Eutheria; Euarchontoglires; Primates; Haplorrhini; Catarrhini; Hominidae; Homo`LRRC9_HUMAN^LRRC9_HUMAN^Q:1055-1390,H:102-218^39%ID^E:5e-06^RecName: Full=Leucine-rich repeat-containing protein 9;^Eukaryo…	LRC49_HUMAN^LRC49_HUMAN^Q:306-426,H:143-258^35.5%ID^E:4.2e-09^RecName: Full=Leucine-rich repeat-containing protein 49;^Eukaryota; Metazoa; Chordata; Craniata; Vertebrata; Euteleostomi; Mammalia; Eutheria; Euarchontoglires; Primates; Haplorrhini; Catarrhini; Hominidae; Homo`LRRC9_HUMAN^LRRC9_HUMAN^Q:324-435,H:102-218^39%ID^E:4.3e-06^RecName: Full=Leucine-rich repeat-containing protein 9;^Eukaryota…	PF00787.21^PX^PX domain^20-111^E:8.1e-14	sigP:0.999511^^^	.	COG4886^leucine Rich Repeat	KEGG:hsa:54839`KO:K16606	GO:0005737^cellular_component^cytoplasm`GO:0005874^cellular_component^microtubule	GO:0005737^cellular_component^cytoplasm`GO:0005874^cellular_component^microtubule	GO:0035091^molecular_function^phosphatidylinositol binding
TRINITY_DN56915_c0_g1	TRINITY_DN56915_c0_g1_i1	TRINITY_DN56915_c0_g1_i1.p2	3-593[+]	RL11_DROME^RL11_DROME^Q:48-584,H:5-183^88.3%ID^E:2.7e-88^RecName: Full=60S ribosomal protein L11;^Eukaryota; Metazoa; Ecdysozoa; Arthropoda; Hexapoda; Insecta; Pterygota; Neoptera; Endopterygota; Diptera; Brachycera; Muscomorpha; Ephydroidea; Drosophilidae; Drosophila; Sophophora`RL11_ICTPU^RL11_ICTPU^Q:66-584,H:6-178^83.2%ID^E:2.9e-82^RecName: Full=60S ribosomal protein L11;^Eukaryota; Metazoa; …	RL11_DROME^RL11_DROME^Q:16-194,H:5-183^88.3%ID^E:1.8e-88^RecName: Full=60S ribosomal protein L11;^Eukaryota; Metazoa; Ecdysozoa; Arthropoda; Hexapoda; Insecta; Pterygota; Neoptera; Endopterygota; Diptera; Brachycera; Muscomorpha; Ephydroidea; Drosophilidae; Drosophila; Sophophora`RL11_ICTPU^RL11_ICTPU^Q:22-194,H:6-178^83.2%ID^E:2e-82^RecName: Full=60S ribosomal protein L11;^Eukaryota; Metazoa; Ch…	PF00281.16^Ribosomal_L5^Ribosomal protein L5^26-79^E:1.3e-20`PF00673.18^Ribosomal_L5_C^ribosomal L5P family C-terminus^83-181^E:3.1e-20	sigP:0.99968^^^	.	COG0094^This is 1 of the proteins that binds and probably mediates the attachment of the 5S RNA into the large ribosomal subunit, where it forms part of the central protuberance. In the 70S ribosome it contacts protein S13 of the 30S subunit (bridge B1b), connecting the 2 subunits	KEGG:dme:Dmel_CG7726`KO:K02868	GO:0005737^cellular_component^cytoplasm`GO:0022625^cellular_component^cytosolic large ribosomal subunit`GO:0000228^cellular_component^nuclear chromosome`GO:0005730^cellular_component^nucleolus`GO:0005703^cellular_component^polytene chromosome puff`GO:0005840^cellular_component^ribosome`GO:0019843^molecular_function^rRNA binding`GO:0003735^molecular_function^structural constituent of ribosome`GO:0…	GO:0005737^cellular_component^cytoplasm`GO:0022625^cellular_component^cytosolic large ribosomal subunit`GO:0000228^cellular_component^nuclear chromosome`GO:0005730^cellular_component^nucleolus`GO:0005703^cellular_component^polytene chromosome puff`GO:0005840^cellular_component^ribosome`GO:0019843^molecular_function^rRNA binding`GO:0003735^molecular_function^structural constituent of ribosome`GO:0…	.
TRINITY_DN57010_c0_g1	TRINITY_DN57010_c0_g1_i1	TRINITY_DN57010_c0_g1_i1.p1	318-1580[+]	ORK1_DROME^ORK1_DROME^Q:318-1382,H:1-354^49.2%ID^E:8.3e-96^RecName: Full=Open rectifier potassium channel protein 1;^Eukaryota; Metazoa; Ecdysozoa; Arthropoda; Hexapoda; Insecta; Pterygota; Neoptera; Endopterygota; Diptera; Brachycera; Muscomorpha; Ephydroidea; Drosophilidae; Drosophila; Sophophora`KCNK2_RAT^KCNK2_RAT^Q:285-1148,H:43-320^28.9%ID^E:1.9e-23^RecName: Full=Potassium channel subfamily…	ORK1_DROME^ORK1_DROME^Q:1-355,H:1-354^49.2%ID^E:1.5e-95^RecName: Full=Open rectifier potassium channel protein 1;^Eukaryota; Metazoa; Ecdysozoa; Arthropoda; Hexapoda; Insecta; Pterygota; Neoptera; Endopterygota; Diptera; Brachycera; Muscomorpha; Ephydroidea; Drosophilidae; Drosophila; Sophophora`KCNK2_RAT^KCNK2_RAT^Q:4-277,H:57-320^29.6%ID^E:1.7e-22^RecName: Full=Potassium channel subfamily K mem…	PF00520.28^Ion_trans^Ion transport protein^10-148^E:7e-06`PF07885.13^Ion_trans_2^Ion channel^90-146^E:1.1e-16`PF07885.13^Ion_trans_2^Ion channel^188-268^E:7.1e-13	sigP:0.985073^^^	AA_len:421; Number_of_predicted_TMHs:6; Signal:POSSIBLE_N-term_signal_sequence	COG1226^PotAssium voltage-gated channel	KEGG:dme:Dmel_CG1615	GO:0016021^cellular_component^integral component of membrane`GO:0005887^cellular_component^integral component of plasma membrane`GO:0005886^cellular_component^plasma membrane`GO:0034705^cellular_component^potassium channel complex`GO:0022841^molecular_function^potassium ion leak channel activity`GO:0042803^molecular_function^protein homodimerization activity`GO:0045475^biological_process^locomoto…	GO:0016021^cellular_component^integral component of membrane`GO:0005887^cellular_component^integral component of plasma membrane`GO:0005886^cellular_component^plasma membrane`GO:0034705^cellular_component^potassium channel complex`GO:0022841^molecular_function^potassium ion leak channel activity`GO:0042803^molecular_function^protein homodimerization activity`GO:0045475^biological_process^locomoto…	GO:0005216^molecular_function^ion channel activity`GO:0006811^biological_process^ion transport`GO:0055085^biological_process^transmembrane transport`GO:0016020^cellular_component^membrane
TRINITY_DN57383_c0_g1	TRINITY_DN57383_c0_g1_i1	TRINITY_DN57383_c0_g1_i1.p1	1-1122[+]	IQUB_HUMAN^IQUB_HUMAN^Q:13-1077,H:394-766^29.4%ID^E:1.4e-42^RecName: Full=IQ and ubiquitin-like domain-containing protein;^Eukaryota; Metazoa; Chordata; Craniata; Vertebrata; Euteleostomi; Mammalia; Eutheria; Euarchontoglires; Primates; Haplorrhini; Catarrhini; Hominidae; Homo`IQUB_MACFA^IQUB_MACFA^Q:13-1044,H:393-754^29.8%ID^E:1.7e-40^RecName: Full=IQ and ubiquitin-like domain-containing protein…	IQUB_HUMAN^IQUB_HUMAN^Q:5-359,H:394-766^29.4%ID^E:7.6e-43^RecName: Full=IQ and ubiquitin-like domain-containing protein;^Eukaryota; Metazoa; Chordata; Craniata; Vertebrata; Euteleostomi; Mammalia; Eutheria; Euarchontoglires; Primates; Haplorrhini; Catarrhini; Hominidae; Homo`IQUB_MACFA^IQUB_MACFA^Q:5-348,H:393-754^29.8%ID^E:9.2e-41^RecName: Full=IQ and ubiquitin-like domain-containing protein;^Eu…	.	sigP:0.999526^^^	.	ENOG4111FX1^IQ motif and ubiquitin domain containing	KEGG:hsa:154865	GO:0001669^cellular_component^acrosomal vesicle`GO:0031514^cellular_component^motile cilium`GO:0060271^biological_process^cilium morphogenesis`GO:0007224^biological_process^smoothened signaling pathway	GO:0001669^cellular_component^acrosomal vesicle`GO:0031514^cellular_component^motile cilium`GO:0060271^biological_process^cilium morphogenesis`GO:0007224^biological_process^smoothened signaling pathway	.
TRINITY_DN57433_c0_g1	TRINITY_DN57433_c0_g1_i1	TRINITY_DN57433_c0_g1_i1.p1	2-376[+]	EF1B2_BOMMO^EF1B2_BOMMO^Q:47-373,H:114-222^85.3%ID^E:5.5e-46^RecName: Full=Elongation factor 1-beta';^Eukaryota; Metazoa; Ecdysozoa; Arthropoda; Hexapoda; Insecta; Pterygota; Neoptera; Endopterygota; Lepidoptera; Glossata; Ditrysia; Bombycoidea; Bombycidae; Bombycinae; Bombyx`EF1B_DROME^EF1B_DROME^Q:71-373,H:122-222^89.1%ID^E:1.6e-45^RecName: Full=Probable elongation factor 1-beta;^Eukaryota; Met…	EF1B2_BOMMO^EF1B2_BOMMO^Q:16-124,H:114-222^85.3%ID^E:5.4e-46^RecName: Full=Elongation factor 1-beta';^Eukaryota; Metazoa; Ecdysozoa; Arthropoda; Hexapoda; Insecta; Pterygota; Neoptera; Endopterygota; Lepidoptera; Glossata; Ditrysia; Bombycoidea; Bombycidae; Bombycinae; Bombyx`EF1B_DROME^EF1B_DROME^Q:24-124,H:122-222^89.1%ID^E:1.2e-45^RecName: Full=Probable elongation factor 1-beta;^Eukaryota; Met…	PF10587.6^EF-1_beta_acid^Eukaryotic elongation factor 1 beta central acidic region^2-29^E:1.1e-13`PF00736.16^EF1_GNE^EF-1 guanine nucleotide exchange domain^40-124^E:1.8e-37	sigP:0.999385^^^	.	COG2092^Promotes the exchange of GDP for GTP in EF-1-alpha GDP, thus allowing the regeneration of EF-1-alpha GTP that could then be used to form the ternary complex EF-1-alpha GTP AAtRNA (By similarity)	KEGG:bmor:693119`KO:K03232	GO:0005853^cellular_component^eukaryotic translation elongation factor 1 complex`GO:0003746^molecular_function^translation elongation factor activity	GO:0005853^cellular_component^eukaryotic translation elongation factor 1 complex`GO:0003746^molecular_function^translation elongation factor activity	GO:0003746^molecular_function^translation elongation factor activity`GO:0006414^biological_process^translational elongation`GO:0005853^cellular_component^eukaryotic translation elongation factor 1 complex
TRINITY_DN57795_c0_g1	TRINITY_DN57795_c0_g1_i1	TRINITY_DN57795_c0_g1_i1.p2	1-453[+]	RS11_ANOGA^RS11_ANOGA^Q:4-450,H:5-153^90.6%ID^E:6.8e-74^RecName: Full=40S ribosomal protein S11;^Eukaryota; Metazoa; Ecdysozoa; Arthropoda; Hexapoda; Insecta; Pterygota; Neoptera; Endopterygota; Diptera; Nematocera; Culicoidea; Culicidae; Anophelinae; Anopheles`RS11_DROME^RS11_DROME^Q:1-450,H:3-155^79.1%ID^E:1e-61^RecName: Full=40S ribosomal protein S11;^Eukaryota; Metazoa; Ecdysozoa; Arthropoda;…	RS11_ANOGA^RS11_ANOGA^Q:2-150,H:5-153^90.6%ID^E:4.4e-74^RecName: Full=40S ribosomal protein S11;^Eukaryota; Metazoa; Ecdysozoa; Arthropoda; Hexapoda; Insecta; Pterygota; Neoptera; Endopterygota; Diptera; Nematocera; Culicoidea; Culicidae; Anophelinae; Anopheles`RS11_DROME^RS11_DROME^Q:1-150,H:3-155^79.1%ID^E:6.5e-62^RecName: Full=40S ribosomal protein S11;^Eukaryota; Metazoa; Ecdysozoa; Arthropod…	PF16205.2^Ribosomal_S17_N^Ribosomal_S17 N-terminal^2-65^E:1.2e-29`PF00366.17^Ribosomal_S17^Ribosomal protein S17^67-136^E:1.2e-26	sigP:0.999619^^^	.	COG0186^One of the primary rRNA binding proteins, it binds specifically to the 5'-end of 16S ribosomal	KEGG:aga:AgaP_AGAP009998`KO:K02949	GO:0005840^cellular_component^ribosome`GO:0019843^molecular_function^rRNA binding`GO:0003735^molecular_function^structural constituent of ribosome`GO:0006412^biological_process^translation	GO:0005840^cellular_component^ribosome`GO:0019843^molecular_function^rRNA binding`GO:0003735^molecular_function^structural constituent of ribosome`GO:0006412^biological_process^translation	GO:0003735^molecular_function^structural constituent of ribosome`GO:0006412^biological_process^translation`GO:0005622^cellular_component^intracellular`GO:0005840^cellular_component^ribosome
TRINITY_DN58671_c0_g1	TRINITY_DN58671_c0_g1_i1	TRINITY_DN58671_c0_g1_i1.p1	451-1470[+]	TFB1M_DROPS^TFB1M_DROPS^Q:448-1437,H:2-325^57.2%ID^E:3.3e-102^RecName: Full=Dimethyladenosine transferase 1, mitochondrial;^Eukaryota; Metazoa; Ecdysozoa; Arthropoda; Hexapoda; Insecta; Pterygota; Neoptera; Endopterygota; Diptera; Brachycera; Muscomorpha; Ephydroidea; Drosophilidae; Drosophila; Sophophora`TFB1M_DROME^TFB1M_DROME^Q:448-1437,H:2-325^56.6%ID^E:2.6e-99^RecName: Full=Dimethyladenosine…	TFB1M_DROPS^TFB1M_DROPS^Q:3-329,H:5-325^57.8%ID^E:3.8e-102^RecName: Full=Dimethyladenosine transferase 1, mitochondrial;^Eukaryota; Metazoa; Ecdysozoa; Arthropoda; Hexapoda; Insecta; Pterygota; Neoptera; Endopterygota; Diptera; Brachycera; Muscomorpha; Ephydroidea; Drosophilidae; Drosophila; Sophophora`TFB1M_DROME^TFB1M_DROME^Q:12-329,H:14-325^58.4%ID^E:3e-99^RecName: Full=Dimethyladenosine trans…	PF00398.17^RrnaAD^Ribosomal RNA adenine dimethylase^32-283^E:6e-39	sigP:0.999658^^^	.	.	KEGG:dpo:Dpse_GA20255`KO:K15266	GO:0005759^cellular_component^mitochondrial matrix`GO:0003723^molecular_function^RNA binding`GO:0000179^molecular_function^rRNA (adenine-N6,N6-)-dimethyltransferase activity`GO:0003712^molecular_function^transcription cofactor activity`GO:1903506^biological_process^regulation of nucleic acid-templated transcription`GO:0006390^biological_process^transcription from mitochondrial promoter	GO:0005759^cellular_component^mitochondrial matrix`GO:0003723^molecular_function^RNA binding`GO:0000179^molecular_function^rRNA (adenine-N6,N6-)-dimethyltransferase activity`GO:0003712^molecular_function^transcription cofactor activity`GO:1903506^biological_process^regulation of nucleic acid-templated transcription`GO:0006390^biological_process^transcription from mitochondrial promoter	.
TRINITY_DN58637_c0_g1	TRINITY_DN58637_c0_g1_i1	TRINITY_DN58637_c0_g1_i1.p1	403-1500[+]	MAFA_HUMAN^MAFA_HUMAN^Q:1111-1446,H:224-342^47.9%ID^E:1.1e-20^RecName: Full=Transcription factor MafA;^Eukaryota; Metazoa; Chordata; Craniata; Vertebrata; Euteleostomi; Mammalia; Eutheria; Euarchontoglires; Primates; Haplorrhini; Catarrhini; Hominidae; Homo`MAF_CHICK^MAF_CHICK^Q:1111-1380,H:244-333^58.9%ID^E:3.3e-20^RecName: Full=Transcription factor Maf;^Eukaryota; Metazoa; Chordata; Craniata; V…	MAFA_HUMAN^MAFA_HUMAN^Q:237-348,H:224-342^47.9%ID^E:6.1e-21^RecName: Full=Transcription factor MafA;^Eukaryota; Metazoa; Chordata; Craniata; Vertebrata; Euteleostomi; Mammalia; Eutheria; Euarchontoglires; Primates; Haplorrhini; Catarrhini; Hominidae; Homo`MAF_CHICK^MAF_CHICK^Q:237-326,H:244-333^58.9%ID^E:1.8e-20^RecName: Full=Transcription factor Maf;^Eukaryota; Metazoa; Chordata; Craniata; Verte…	PF03131.14^bZIP_Maf^bZIP Maf transcription factor^241-327^E:3.8e-28	sigP:0.999698^^^	.	ENOG4112BJ1^nitric oxide mediated signal transduction	KEGG:hsa:389692`KO:K07595	GO:0005634^cellular_component^nucleus`GO:0003677^molecular_function^DNA binding`GO:0046982^molecular_function^protein heterodimerization activity`GO:0042803^molecular_function^protein homodimerization activity`GO:0000978^molecular_function^RNA polymerase II core promoter proximal region sequence-specific DNA binding`GO:0003700^molecular_function^transcription factor activity, sequence-specific DN…	GO:0005634^cellular_component^nucleus`GO:0003677^molecular_function^DNA binding`GO:0046982^molecular_function^protein heterodimerization activity`GO:0042803^molecular_function^protein homodimerization activity`GO:0000978^molecular_function^RNA polymerase II core promoter proximal region sequence-specific DNA binding`GO:0003700^molecular_function^transcription factor activity, sequence-specific DN…	GO:0003677^molecular_function^DNA binding`GO:0006355^biological_process^regulation of transcription, DNA-templated`GO:0005634^cellular_component^nucleus
TRINITY_DN59026_c0_g1	TRINITY_DN59026_c0_g1_i1	TRINITY_DN59026_c0_g1_i1.p1	7-717[+]	RL13A_DROME^RL13A_DROME^Q:7-615,H:1-203^65%ID^E:3.5e-76^RecName: Full=60S ribosomal protein L13a;^Eukaryota; Metazoa; Ecdysozoa; Arthropoda; Hexapoda; Insecta; Pterygota; Neoptera; Endopterygota; Diptera; Brachycera; Muscomorpha; Ephydroidea; Drosophilidae; Drosophila; Sophophora`RL13A_SPOFR^RL13A_SPOFR^Q:7-615,H:1-203^62.1%ID^E:8.1e-73^RecName: Full=60S ribosomal protein L13a;^Eukaryota; Metazoa…	RL13A_DROME^RL13A_DROME^Q:1-203,H:1-203^65%ID^E:4.3e-76^RecName: Full=60S ribosomal protein L13a;^Eukaryota; Metazoa; Ecdysozoa; Arthropoda; Hexapoda; Insecta; Pterygota; Neoptera; Endopterygota; Diptera; Brachycera; Muscomorpha; Ephydroidea; Drosophilidae; Drosophila; Sophophora`RL13A_SPOFR^RL13A_SPOFR^Q:1-203,H:1-203^62.1%ID^E:9.9e-73^RecName: Full=60S ribosomal protein L13a;^Eukaryota; Metazoa…	PF00572.15^Ribosomal_L13^Ribosomal protein L13^11-118^E:3.5e-08	sigP:0.999211^^^	.	COG0102^This protein is one of the early assembly proteins of the 50S ribosomal subunit, although it is not seen to bind rRNA by itself. It is important during the early stages of 50S assembly (By similarity)	.	GO:0022625^cellular_component^cytosolic large ribosomal subunit`GO:0005840^cellular_component^ribosome`GO:0003729^molecular_function^mRNA binding`GO:0003735^molecular_function^structural constituent of ribosome`GO:0051298^biological_process^centrosome duplication`GO:0008407^biological_process^chaeta morphogenesis`GO:0007219^biological_process^Notch signaling pathway`GO:0006412^biological_process^…	GO:0022625^cellular_component^cytosolic large ribosomal subunit`GO:0005840^cellular_component^ribosome`GO:0003729^molecular_function^mRNA binding`GO:0003735^molecular_function^structural constituent of ribosome`GO:0051298^biological_process^centrosome duplication`GO:0008407^biological_process^chaeta morphogenesis`GO:0007219^biological_process^Notch signaling pathway`GO:0006412^biological_process^…	GO:0003735^molecular_function^structural constituent of ribosome`GO:0006412^biological_process^translation`GO:0005840^cellular_component^ribosome
TRINITY_DN59242_c0_g1	TRINITY_DN59242_c0_g1_i2	TRINITY_DN59242_c0_g1_i2.p2	58-573[+]	TCTP_AEDAE^TCTP_AEDAE^Q:58-570,H:1-171^99.4%ID^E:1.5e-95^RecName: Full=Translationally-controlled tumor protein homolog;^Eukaryota; Metazoa; Ecdysozoa; Arthropoda; Hexapoda; Insecta; Pterygota; Neoptera; Endopterygota; Diptera; Nematocera; Culicoidea; Culicidae; Culicinae; Aedini; Aedes; Stegomyia`TCTP_AEDAL^TCTP_AEDAL^Q:58-570,H:1-171^98.2%ID^E:2.8e-94^RecName: Full=Translationally-controlled tu…	TCTP_AEDAE^TCTP_AEDAE^Q:1-171,H:1-171^99.4%ID^E:3.9e-95^RecName: Full=Translationally-controlled tumor protein homolog;^Eukaryota; Metazoa; Ecdysozoa; Arthropoda; Hexapoda; Insecta; Pterygota; Neoptera; Endopterygota; Diptera; Nematocera; Culicoidea; Culicidae; Culicinae; Aedini; Aedes; Stegomyia`TCTP_AEDAL^TCTP_AEDAL^Q:1-171,H:1-171^98.2%ID^E:7.4e-94^RecName: Full=Translationally-controlled tumo…	PF00838.14^TCTP^Translationally controlled tumour protein^1-167^E:2.1e-63	sigP:0.998895^^^	.	ENOG4111FVP^tumor protein	KEGG:aag:AaeL_AAEL003872	GO:0005737^cellular_component^cytoplasm	GO:0005737^cellular_component^cytoplasm	.
TRINITY_DN59242_c0_g1	TRINITY_DN59242_c0_g1_i3	TRINITY_DN59242_c0_g1_i3.p2	65-514[+]	TCTP_AEDAL^TCTP_AEDAL^Q:65-514,H:1-150^92.7%ID^E:3.4e-75^RecName: Full=Translationally-controlled tumor protein homolog;^Eukaryota; Metazoa; Ecdysozoa; Arthropoda; Hexapoda; Insecta; Pterygota; Neoptera; Endopterygota; Diptera; Nematocera; Culicoidea; Culicidae; Culicinae; Aedini; Aedes; Stegomyia`TCTP_AEDAE^TCTP_AEDAE^Q:65-514,H:1-150^92%ID^E:2.9e-74^RecName: Full=Translationally-controlled tumo…	TCTP_AEDAL^TCTP_AEDAL^Q:1-150,H:1-150^92.7%ID^E:6.7e-75^RecName: Full=Translationally-controlled tumor protein homolog;^Eukaryota; Metazoa; Ecdysozoa; Arthropoda; Hexapoda; Insecta; Pterygota; Neoptera; Endopterygota; Diptera; Nematocera; Culicoidea; Culicidae; Culicinae; Aedini; Aedes; Stegomyia`TCTP_AEDAE^TCTP_AEDAE^Q:1-150,H:1-150^92%ID^E:5.7e-74^RecName: Full=Translationally-controlled tumor …	PF00838.14^TCTP^Translationally controlled tumour protein^1-150^E:1.6e-55	sigP:0.998923^^^	.	.	.	GO:0005737^cellular_component^cytoplasm	GO:0005737^cellular_component^cytoplasm	.
TRINITY_DN59514_c0_g1	TRINITY_DN59514_c0_g1_i1	TRINITY_DN59514_c0_g1_i1.p1	61-789[+]	.	.	PF07898.10^DUF1676^Protein of unknown function (DUF1676)^35-190^E:5.1e-47	sigP:0.004703^CS^pos:^Pr:	AA_len:242; Number_of_predicted_TMHs:1; Signal:.	.	.	.	.	.
TRINITY_DN59713_c0_g1	TRINITY_DN59713_c0_g1_i1	TRINITY_DN59713_c0_g1_i1.p1	71-1360[+]	PAG15_HUMAN^PAG15_HUMAN^Q:227-1351,H:39-411^39.6%ID^E:1.2e-80^RecName: Full=Group XV phospholipase A2;^Eukaryota; Metazoa; Chordata; Craniata; Vertebrata; Euteleostomi; Mammalia; Eutheria; Euarchontoglires; Primates; Haplorrhini; Catarrhini; Hominidae; Homo`PAG15_CANLF^PAG15_CANLF^Q:227-1351,H:35-407^38.8%ID^E:2.7e-80^RecName: Full=Group XV phospholipase A2 {ECO:0000250|UniProtKB:Q8VEB4};^Eukaryo…	PAG15_HUMAN^PAG15_HUMAN^Q:53-427,H:39-411^39.6%ID^E:1.8e-80^RecName: Full=Group XV phospholipase A2;^Eukaryota; Metazoa; Chordata; Craniata; Vertebrata; Euteleostomi; Mammalia; Eutheria; Euarchontoglires; Primates; Haplorrhini; Catarrhini; Hominidae; Homo`PAG15_CANLF^PAG15_CANLF^Q:53-427,H:35-407^38.8%ID^E:4e-80^RecName: Full=Group XV phospholipase A2 {ECO:0000250|UniProtKB:Q8VEB4};^Eukaryota; Me…	PF02450.12^LCAT^Lecithin:cholesterol acyltransferase^87-314^E:2.9e-51`PF02450.12^LCAT^Lecithin:cholesterol acyltransferase^337-410^E:4.1e-05	sigP:0.012582^CS^pos:^Pr:	.	ENOG410Y9CF^Acyl-transferase	KEGG:hsa:23659`KO:K06129	GO:0070062^cellular_component^extracellular exosome`GO:0005615^cellular_component^extracellular space`GO:0005764^cellular_component^lysosome`GO:0016020^cellular_component^membrane`GO:0005739^cellular_component^mitochondrion`GO:0047499^molecular_function^calcium-independent phospholipase A2 activity`GO:0004622^molecular_function^lysophospholipase activity`GO:0008374^molecular_function^O-acyltransf…	GO:0070062^cellular_component^extracellular exosome`GO:0005615^cellular_component^extracellular space`GO:0005764^cellular_component^lysosome`GO:0016020^cellular_component^membrane`GO:0005739^cellular_component^mitochondrion`GO:0047499^molecular_function^calcium-independent phospholipase A2 activity`GO:0004622^molecular_function^lysophospholipase activity`GO:0008374^molecular_function^O-acyltransf…	GO:0008374^molecular_function^O-acyltransferase activity`GO:0006629^biological_process^lipid metabolic process
TRINITY_DN59931_c0_g1	TRINITY_DN59931_c0_g1_i1	TRINITY_DN59931_c0_g1_i1.p2	47-451[+]	RL27_BOVIN^RL27_BOVIN^Q:47-451,H:1-135^67.6%ID^E:3.6e-44^RecName: Full=60S ribosomal protein L27;^Eukaryota; Metazoa; Chordata; Craniata; Vertebrata; Euteleostomi; Mammalia; Eutheria; Laurasiatheria; Cetartiodactyla; Ruminantia; Pecora; Bovidae; Bovinae; Bos`RL27_CERNI^RL27_CERNI^Q:47-451,H:1-135^67.6%ID^E:3.6e-44^RecName: Full=60S ribosomal protein L27;^Eukaryota; Metazoa; Chordata; Craniata; Ve…	RL27_BOVIN^RL27_BOVIN^Q:1-135,H:1-135^67.6%ID^E:7.2e-44^RecName: Full=60S ribosomal protein L27;^Eukaryota; Metazoa; Chordata; Craniata; Vertebrata; Euteleostomi; Mammalia; Eutheria; Laurasiatheria; Cetartiodactyla; Ruminantia; Pecora; Bovidae; Bovinae; Bos`RL27_CERNI^RL27_CERNI^Q:1-135,H:1-135^67.6%ID^E:7.2e-44^RecName: Full=60S ribosomal protein L27;^Eukaryota; Metazoa; Chordata; Craniata; Vert…	PF00467.26^KOW^KOW motif^7-32^E:2.4e-05`PF01777.15^Ribosomal_L27e^Ribosomal L27e protein family^52-135^E:9e-33	sigP:0.998432^^^	.	COG2163^(ribosomal) protein	KEGG:bta:404137`KO:K02901	GO:0022625^cellular_component^cytosolic large ribosomal subunit`GO:0070062^cellular_component^extracellular exosome`GO:0005925^cellular_component^focal adhesion`GO:0016020^cellular_component^membrane`GO:0005634^cellular_component^nucleus`GO:0044822^molecular_function^poly(A) RNA binding`GO:0003735^molecular_function^structural constituent of ribosome`GO:0006412^biological_process^translation	GO:0022625^cellular_component^cytosolic large ribosomal subunit`GO:0070062^cellular_component^extracellular exosome`GO:0005925^cellular_component^focal adhesion`GO:0016020^cellular_component^membrane`GO:0005634^cellular_component^nucleus`GO:0044822^molecular_function^poly(A) RNA binding`GO:0003735^molecular_function^structural constituent of ribosome`GO:0006412^biological_process^translation	GO:0003735^molecular_function^structural constituent of ribosome`GO:0006412^biological_process^translation`GO:0005622^cellular_component^intracellular`GO:0005840^cellular_component^ribosome
TRINITY_DN60072_c0_g1	TRINITY_DN60072_c0_g1_i1	TRINITY_DN60072_c0_g1_i1.p1	52-474[+]	RL23_AEDAE^RL23_AEDAE^Q:52-471,H:1-140^100%ID^E:5.5e-75^RecName: Full=60S ribosomal protein L23;^Eukaryota; Metazoa; Ecdysozoa; Arthropoda; Hexapoda; Insecta; Pterygota; Neoptera; Endopterygota; Diptera; Nematocera; Culicoidea; Culicidae; Culicinae; Aedini; Aedes; Stegomyia`RL23_DROME^RL23_DROME^Q:52-471,H:1-140^97.1%ID^E:2.3e-73^RecName: Full=60S ribosomal protein L23;^Eukaryota; Metazoa; Ecdyso…	RL23_AEDAE^RL23_AEDAE^Q:1-140,H:1-140^100%ID^E:6.3e-75^RecName: Full=60S ribosomal protein L23;^Eukaryota; Metazoa; Ecdysozoa; Arthropoda; Hexapoda; Insecta; Pterygota; Neoptera; Endopterygota; Diptera; Nematocera; Culicoidea; Culicidae; Culicinae; Aedini; Aedes; Stegomyia`RL23_DROME^RL23_DROME^Q:1-140,H:1-140^97.1%ID^E:2.6e-73^RecName: Full=60S ribosomal protein L23;^Eukaryota; Metazoa; Ecdysozo…	PF00238.16^Ribosomal_L14^Ribosomal protein L14p/L23e^22-139^E:8.6e-35	sigP:0.983871^^^	.	COG0093^Binds to 23S rRNA. Forms part of two intersubunit bridges in the 70S ribosome (By similarity)	KEGG:aag:AaeL_AAEL013097`KEGG:aag:AaeL_AAEL013583`KEGG:aag:AaeL_AAEL015006`KO:K02894	GO:0005840^cellular_component^ribosome`GO:0003735^molecular_function^structural constituent of ribosome`GO:0006412^biological_process^translation	GO:0005840^cellular_component^ribosome`GO:0003735^molecular_function^structural constituent of ribosome`GO:0006412^biological_process^translation	GO:0003735^molecular_function^structural constituent of ribosome`GO:0006412^biological_process^translation`GO:0005840^cellular_component^ribosome
TRINITY_DN60072_c0_g1	TRINITY_DN60072_c0_g1_i3	TRINITY_DN60072_c0_g1_i3.p1	37-459[+]	RL23_AEDAE^RL23_AEDAE^Q:37-456,H:1-140^100%ID^E:7e-75^RecName: Full=60S ribosomal protein L23;^Eukaryota; Metazoa; Ecdysozoa; Arthropoda; Hexapoda; Insecta; Pterygota; Neoptera; Endopterygota; Diptera; Nematocera; Culicoidea; Culicidae; Culicinae; Aedini; Aedes; Stegomyia`RL23_DROME^RL23_DROME^Q:37-456,H:1-140^97.1%ID^E:2.9e-73^RecName: Full=60S ribosomal protein L23;^Eukaryota; Metazoa; Ecdysozo…	RL23_AEDAE^RL23_AEDAE^Q:1-140,H:1-140^100%ID^E:6.3e-75^RecName: Full=60S ribosomal protein L23;^Eukaryota; Metazoa; Ecdysozoa; Arthropoda; Hexapoda; Insecta; Pterygota; Neoptera; Endopterygota; Diptera; Nematocera; Culicoidea; Culicidae; Culicinae; Aedini; Aedes; Stegomyia`RL23_DROME^RL23_DROME^Q:1-140,H:1-140^97.1%ID^E:2.6e-73^RecName: Full=60S ribosomal protein L23;^Eukaryota; Metazoa; Ecdysozo…	PF00238.16^Ribosomal_L14^Ribosomal protein L14p/L23e^22-139^E:8.6e-35	sigP:0.983871^^^	.	COG0093^Binds to 23S rRNA. Forms part of two intersubunit bridges in the 70S ribosome (By similarity)	KEGG:aag:AaeL_AAEL013097`KEGG:aag:AaeL_AAEL013583`KEGG:aag:AaeL_AAEL015006`KO:K02894	GO:0005840^cellular_component^ribosome`GO:0003735^molecular_function^structural constituent of ribosome`GO:0006412^biological_process^translation	GO:0005840^cellular_component^ribosome`GO:0003735^molecular_function^structural constituent of ribosome`GO:0006412^biological_process^translation	GO:0003735^molecular_function^structural constituent of ribosome`GO:0006412^biological_process^translation`GO:0005840^cellular_component^ribosome
TRINITY_DN60029_c0_g1	TRINITY_DN60029_c0_g1_i1	TRINITY_DN60029_c0_g1_i1.p1	368-748[+]	RPB9_DROME^RPB9_DROME^Q:380-745,H:8-129^95.1%ID^E:1e-68^RecName: Full=DNA-directed RNA polymerase II subunit RPB9;^Eukaryota; Metazoa; Ecdysozoa; Arthropoda; Hexapoda; Insecta; Pterygota; Neoptera; Endopterygota; Diptera; Brachycera; Muscomorpha; Ephydroidea; Drosophilidae; Drosophila; Sophophora`RPB9_HUMAN^RPB9_HUMAN^Q:395-745,H:9-125^77.8%ID^E:9.2e-54^RecName: Full=DNA-directed RNA polymerase I…	RPB9_DROME^RPB9_DROME^Q:5-126,H:8-129^95.1%ID^E:7.9e-69^RecName: Full=DNA-directed RNA polymerase II subunit RPB9;^Eukaryota; Metazoa; Ecdysozoa; Arthropoda; Hexapoda; Insecta; Pterygota; Neoptera; Endopterygota; Diptera; Brachycera; Muscomorpha; Ephydroidea; Drosophilidae; Drosophila; Sophophora`RPB9_HUMAN^RPB9_HUMAN^Q:10-126,H:9-125^77.8%ID^E:3.2e-54^RecName: Full=DNA-directed RNA polymerase II…	PF02150.13^RNA_POL_M_15KD^RNA polymerases M/15 Kd subunit^15-52^E:1.2e-17`PF01396.16^zf-C4_Topoisom^Topoisomerase DNA binding C4 zinc finger^17-50^E:0.51`PF01096.15^TFIIS_C^Transcription factor S-II (TFIIS)^86-125^E:1.7e-15	sigP:0.998748^^^	.	COG1594^DNA-dependent RNA polymerase catalyzes the transcription of DNA into RNA using the four ribonucleoside triphosphates as substrates (By similarity)	KEGG:dme:Dmel_CG3284`KO:K03017	GO:0005665^cellular_component^DNA-directed RNA polymerase II, core complex`GO:0005730^cellular_component^nucleolus`GO:0005634^cellular_component^nucleus`GO:0003677^molecular_function^DNA binding`GO:0003899^molecular_function^DNA-directed RNA polymerase activity`GO:0008270^molecular_function^zinc ion binding`GO:0001193^biological_process^maintenance of transcriptional fidelity during DNA-templated…	GO:0005665^cellular_component^DNA-directed RNA polymerase II, core complex`GO:0005730^cellular_component^nucleolus`GO:0005634^cellular_component^nucleus`GO:0003677^molecular_function^DNA binding`GO:0003899^molecular_function^DNA-directed RNA polymerase activity`GO:0008270^molecular_function^zinc ion binding`GO:0001193^biological_process^maintenance of transcriptional fidelity during DNA-templated…	GO:0003677^molecular_function^DNA binding`GO:0003899^molecular_function^DNA-directed RNA polymerase activity`GO:0006351^biological_process^transcription, DNA-templated`GO:0003916^molecular_function^DNA topoisomerase activity`GO:0006265^biological_process^DNA topological change`GO:0005694^cellular_component^chromosome`GO:0003676^molecular_function^nucleic acid binding`GO:0008270^molecular_function…
TRINITY_DN60340_c0_g1	TRINITY_DN60340_c0_g1_i1	TRINITY_DN60340_c0_g1_i1.p1	3-863[+]	.	.	PF13855.3^LRR_8^Leucine rich repeat^1-53^E:1.2e-08`PF13306.3^LRR_5^Leucine rich repeats (6 copies)^128-211^E:0.024`PF01463.21^LRRCT^Leucine rich repeat C-terminal domain^246-270^E:0.51	sigP:0.998522^^^	.	.	.	.	.	GO:0005515^molecular_function^protein binding
TRINITY_DN60641_c0_g1	TRINITY_DN60641_c0_g1_i2	TRINITY_DN60641_c0_g1_i2.p1	75-554[-]	RS7_CULQU^RS7_CULQU^Q:9-554,H:5-186^80.2%ID^E:3e-77^RecName: Full=40S ribosomal protein S7;^Eukaryota; Metazoa; Ecdysozoa; Arthropoda; Hexapoda; Insecta; Pterygota; Neoptera; Endopterygota; Diptera; Nematocera; Culicoidea; Culicidae; Culicinae; Culicini; Culex; Culex`RS7_ANOGA^RS7_ANOGA^Q:9-554,H:5-186^78%ID^E:2.8e-75^RecName: Full=40S ribosomal protein S7;^Eukaryota; Metazoa; Ecdysozoa; Arthropo…	.	.	sigP:0.999515^^^	.	ENOG410ZYKB^ribosomal protein S7	KEGG:cqu:CpipJ_CPIJ006763`KO:K02993	GO:0005840^cellular_component^ribosome`GO:0003735^molecular_function^structural constituent of ribosome`GO:0006412^biological_process^translation	.	.
TRINITY_DN60894_c0_g1	TRINITY_DN60894_c0_g1_i1	TRINITY_DN60894_c0_g1_i1.p1	138-494[+]	SMD2_DROME^SMD2_DROME^Q:138-491,H:1-119^93.3%ID^E:2.9e-56^RecName: Full=Probable small nuclear ribonucleoprotein Sm D2;^Eukaryota; Metazoa; Ecdysozoa; Arthropoda; Hexapoda; Insecta; Pterygota; Neoptera; Endopterygota; Diptera; Brachycera; Muscomorpha; Ephydroidea; Drosophilidae; Drosophila; Sophophora`SMD2_BOVIN^SMD2_BOVIN^Q:144-491,H:4-118^89.7%ID^E:4.3e-52^RecName: Full=Small nuclear ribonucleo…	SMD2_DROME^SMD2_DROME^Q:1-118,H:1-119^93.3%ID^E:2.5e-56^RecName: Full=Probable small nuclear ribonucleoprotein Sm D2;^Eukaryota; Metazoa; Ecdysozoa; Arthropoda; Hexapoda; Insecta; Pterygota; Neoptera; Endopterygota; Diptera; Brachycera; Muscomorpha; Ephydroidea; Drosophilidae; Drosophila; Sophophora`SMD2_BOVIN^SMD2_BOVIN^Q:3-118,H:4-118^89.7%ID^E:2.8e-52^RecName: Full=Small nuclear ribonucleoprot…	PF01423.19^LSM^LSM domain^36-107^E:1.5e-19	sigP:0.999641^^^	.	COG1958^small nuclear ribonucleoprotein	KEGG:dme:Dmel_CG1249`KO:K11096	GO:0071013^cellular_component^catalytic step 2 spliceosome`GO:0071011^cellular_component^precatalytic spliceosome`GO:0030532^cellular_component^small nuclear ribonucleoprotein complex`GO:0005681^cellular_component^spliceosomal complex`GO:0005685^cellular_component^U1 snRNP`GO:0005686^cellular_component^U2 snRNP`GO:0046540^cellular_component^U4/U6 x U5 tri-snRNP complex`GO:0005682^cellular_compone…	GO:0071013^cellular_component^catalytic step 2 spliceosome`GO:0071011^cellular_component^precatalytic spliceosome`GO:0030532^cellular_component^small nuclear ribonucleoprotein complex`GO:0005681^cellular_component^spliceosomal complex`GO:0005685^cellular_component^U1 snRNP`GO:0005686^cellular_component^U2 snRNP`GO:0046540^cellular_component^U4/U6 x U5 tri-snRNP complex`GO:0005682^cellular_compone…	.
TRINITY_DN61384_c0_g1	TRINITY_DN61384_c0_g1_i1	TRINITY_DN61384_c0_g1_i1.p1	146-760[+]	TMED_NEMVE^TMED_NEMVE^Q:143-757,H:3-203^64.4%ID^E:2e-69^RecName: Full=Transmembrane emp24 domain-containing protein;^Eukaryota; Metazoa; Cnidaria; Anthozoa; Hexacorallia; Actiniaria; Edwardsiidae; Nematostella`TMED2_HUMAN^TMED2_HUMAN^Q:167-757,H:9-201^64.5%ID^E:1.7e-68^RecName: Full=Transmembrane emp24 domain-containing protein 2;^Eukaryota; Metazoa; Chordata; Craniata; Vertebrata; Euteleostomi; …	TMED_NEMVE^TMED_NEMVE^Q:1-204,H:4-203^64.7%ID^E:5.7e-69^RecName: Full=Transmembrane emp24 domain-containing protein;^Eukaryota; Metazoa; Cnidaria; Anthozoa; Hexacorallia; Actiniaria; Edwardsiidae; Nematostella`TMED2_HUMAN^TMED2_HUMAN^Q:8-204,H:9-201^64.5%ID^E:3.7e-68^RecName: Full=Transmembrane emp24 domain-containing protein 2;^Eukaryota; Metazoa; Chordata; Craniata; Vertebrata; Euteleostomi; Ma…	PF01105.21^EMP24_GP25L^emp24/gp25L/p24 family/GOLD^22-199^E:1.1e-45	sigP:0.09099^CS^pos:^Pr:	AA_len:204; Number_of_predicted_TMHs:2; Signal:POSSIBLE_N-term_signal_sequence	ENOG410XQCK^transmembrane emp24 domain trafficking protein 2	KEGG:nve:NEMVE_v1g194562	GO:0030659^cellular_component^cytoplasmic vesicle membrane`GO:0016021^cellular_component^integral component of membrane`GO:0015031^biological_process^protein transport	GO:0030659^cellular_component^cytoplasmic vesicle membrane`GO:0016021^cellular_component^integral component of membrane`GO:0015031^biological_process^protein transport	GO:0006810^biological_process^transport`GO:0016021^cellular_component^integral component of membrane
TRINITY_DN61601_c0_g1	TRINITY_DN61601_c0_g1_i1	.	.	RT31_HUMAN^RT31_HUMAN^Q:3-251,H:309-389^58.1%ID^E:1.2e-20^RecName: Full=28S ribosomal protein S31, mitochondrial;^Eukaryota; Metazoa; Chordata; Craniata; Vertebrata; Euteleostomi; Mammalia; Eutheria; Euarchontoglires; Primates; Haplorrhini; Catarrhini; Hominidae; Homo`RT31_BOVIN^RT31_BOVIN^Q:3-251,H:300-380^55.8%ID^E:6e-20^RecName: Full=28S ribosomal protein S31, mitochondrial;^Eukaryota; Metazoa…	.	.	.	.	ENOG4111GGB^mitochondrial ribosomal protein, S31	KEGG:hsa:10240`KO:K17410	GO:0005743^cellular_component^mitochondrial inner membrane`GO:0005763^cellular_component^mitochondrial small ribosomal subunit`GO:0005739^cellular_component^mitochondrion`GO:0005730^cellular_component^nucleolus`GO:0044822^molecular_function^poly(A) RNA binding`GO:0019904^molecular_function^protein domain specific binding`GO:0003735^molecular_function^structural constituent of ribosome`GO:0032543^…	.	.
TRINITY_DN61824_c0_g2	TRINITY_DN61824_c0_g2_i1	TRINITY_DN61824_c0_g2_i1.p2	39-380[+]	RL34_AEDAL^RL34_AEDAL^Q:39-380,H:1-114^99.1%ID^E:4.8e-58^RecName: Full=60S ribosomal protein L34;^Eukaryota; Metazoa; Ecdysozoa; Arthropoda; Hexapoda; Insecta; Pterygota; Neoptera; Endopterygota; Diptera; Nematocera; Culicoidea; Culicidae; Culicinae; Aedini; Aedes; Stegomyia`RL34_OCHTR^RL34_OCHTR^Q:39-380,H:1-114^99.1%ID^E:4.8e-58^RecName: Full=60S ribosomal protein L34;^Eukaryota; Metazoa; Ecdys…	RL34_AEDAL^RL34_AEDAL^Q:1-114,H:1-114^99.1%ID^E:7.4e-58^RecName: Full=60S ribosomal protein L34;^Eukaryota; Metazoa; Ecdysozoa; Arthropoda; Hexapoda; Insecta; Pterygota; Neoptera; Endopterygota; Diptera; Nematocera; Culicoidea; Culicidae; Culicinae; Aedini; Aedes; Stegomyia`RL34_OCHTR^RL34_OCHTR^Q:1-114,H:1-114^99.1%ID^E:7.4e-58^RecName: Full=60S ribosomal protein L34;^Eukaryota; Metazoa; Ecdysoz…	PF01199.15^Ribosomal_L34e^Ribosomal protein L34e^1-94^E:4.8e-40	sigP:0.999305^^^	.	.	.	GO:0005840^cellular_component^ribosome`GO:0003735^molecular_function^structural constituent of ribosome`GO:0006412^biological_process^translation	GO:0005840^cellular_component^ribosome`GO:0003735^molecular_function^structural constituent of ribosome`GO:0006412^biological_process^translation	GO:0003735^molecular_function^structural constituent of ribosome`GO:0006412^biological_process^translation`GO:0005622^cellular_component^intracellular`GO:0005840^cellular_component^ribosome
TRINITY_DN61826_c0_g1	TRINITY_DN61826_c0_g1_i1	TRINITY_DN61826_c0_g1_i1.p1	2-352[+]	RL37A_DROME^RL37A_DROME^Q:83-346,H:1-88^92%ID^E:3.4e-41^RecName: Full=60S ribosomal protein L37a;^Eukaryota; Metazoa; Ecdysozoa; Arthropoda; Hexapoda; Insecta; Pterygota; Neoptera; Endopterygota; Diptera; Brachycera; Muscomorpha; Ephydroidea; Drosophilidae; Drosophila; Sophophora`RL37A_CRYST^RL37A_CRYST^Q:83-349,H:1-89^85.4%ID^E:2.7e-38^RecName: Full=60S ribosomal protein L37a;^Eukaryota; Metazoa…	RL37A_DROME^RL37A_DROME^Q:28-115,H:1-88^92%ID^E:3.8e-41^RecName: Full=60S ribosomal protein L37a;^Eukaryota; Metazoa; Ecdysozoa; Arthropoda; Hexapoda; Insecta; Pterygota; Neoptera; Endopterygota; Diptera; Brachycera; Muscomorpha; Ephydroidea; Drosophilidae; Drosophila; Sophophora`RL37A_CRYST^RL37A_CRYST^Q:28-116,H:1-89^85.4%ID^E:3e-38^RecName: Full=60S ribosomal protein L37a;^Eukaryota; Metazoa; …	PF01780.16^Ribosomal_L37ae^Ribosomal L37ae protein family^31-115^E:8.1e-41	sigP:0.998509^^^	.	COG1997^Ribosomal protein	KEGG:dme:Dmel_CG5827`KO:K02921	GO:0005840^cellular_component^ribosome`GO:0046872^molecular_function^metal ion binding`GO:0003735^molecular_function^structural constituent of ribosome`GO:0000022^biological_process^mitotic spindle elongation`GO:0007052^biological_process^mitotic spindle organization`GO:0006412^biological_process^translation	GO:0005840^cellular_component^ribosome`GO:0046872^molecular_function^metal ion binding`GO:0003735^molecular_function^structural constituent of ribosome`GO:0000022^biological_process^mitotic spindle elongation`GO:0007052^biological_process^mitotic spindle organization`GO:0006412^biological_process^translation	GO:0003735^molecular_function^structural constituent of ribosome`GO:0006412^biological_process^translation`GO:0005622^cellular_component^intracellular`GO:0005840^cellular_component^ribosome
TRINITY_DN61895_c0_g1	TRINITY_DN61895_c0_g1_i3	TRINITY_DN61895_c0_g1_i3.p1	1-546[+]	RL14_DROME^RL14_DROME^Q:10-423,H:1-138^55.8%ID^E:9.3e-38^RecName: Full=60S ribosomal protein L14;^Eukaryota; Metazoa; Ecdysozoa; Arthropoda; Hexapoda; Insecta; Pterygota; Neoptera; Endopterygota; Diptera; Brachycera; Muscomorpha; Ephydroidea; Drosophilidae; Drosophila; Sophophora`RL14_DROVI^RL14_DROVI^Q:10-423,H:1-138^55.8%ID^E:9.3e-38^RecName: Full=60S ribosomal protein L14;^Eukaryota; Metazoa; …	RL14_DROVI^RL14_DROVI^Q:4-141,H:1-138^55.8%ID^E:7.9e-38^RecName: Full=60S ribosomal protein L14;^Eukaryota; Metazoa; Ecdysozoa; Arthropoda; Hexapoda; Insecta; Pterygota; Neoptera; Endopterygota; Diptera; Brachycera; Muscomorpha; Ephydroidea; Drosophilidae; Drosophila`RL14_DROME^RL14_DROME^Q:4-181,H:1-166^48.3%ID^E:5.7e-36^RecName: Full=60S ribosomal protein L14;^Eukaryota; Metazoa; Ecdysozoa; Art…	PF01929.14^Ribosomal_L14e^Ribosomal protein L14^49-123^E:6.2e-26	sigP:0.998216^^^	.	COG2163^(ribosomal) protein	KEGG:dvi:Dvir_GJ13054`KO:K02875	GO:0022625^cellular_component^cytosolic large ribosomal subunit`GO:0005840^cellular_component^ribosome`GO:0003735^molecular_function^structural constituent of ribosome`GO:0051298^biological_process^centrosome duplication`GO:0051297^biological_process^centrosome organization`GO:0000022^biological_process^mitotic spindle elongation`GO:0007052^biological_process^mitotic spindle organization`GO:00435…	GO:0005840^cellular_component^ribosome`GO:0003735^molecular_function^structural constituent of ribosome`GO:0006412^biological_process^translation	GO:0003735^molecular_function^structural constituent of ribosome`GO:0006412^biological_process^translation`GO:0005622^cellular_component^intracellular`GO:0005840^cellular_component^ribosome
TRINITY_DN61895_c0_g1	TRINITY_DN61895_c0_g1_i4	TRINITY_DN61895_c0_g1_i4.p1	1-546[+]	RL14_DROME^RL14_DROME^Q:10-423,H:1-138^55.1%ID^E:2.1e-37^RecName: Full=60S ribosomal protein L14;^Eukaryota; Metazoa; Ecdysozoa; Arthropoda; Hexapoda; Insecta; Pterygota; Neoptera; Endopterygota; Diptera; Brachycera; Muscomorpha; Ephydroidea; Drosophilidae; Drosophila; Sophophora`RL14_DROVI^RL14_DROVI^Q:10-423,H:1-138^55.1%ID^E:2.1e-37^RecName: Full=60S ribosomal protein L14;^Eukaryota; Metazoa; …	RL14_DROVI^RL14_DROVI^Q:4-141,H:1-138^55.1%ID^E:1.8e-37^RecName: Full=60S ribosomal protein L14;^Eukaryota; Metazoa; Ecdysozoa; Arthropoda; Hexapoda; Insecta; Pterygota; Neoptera; Endopterygota; Diptera; Brachycera; Muscomorpha; Ephydroidea; Drosophilidae; Drosophila`RL14_DROME^RL14_DROME^Q:4-181,H:1-166^46.6%ID^E:7.4e-36^RecName: Full=60S ribosomal protein L14;^Eukaryota; Metazoa; Ecdysozoa; Art…	PF01929.14^Ribosomal_L14e^Ribosomal protein L14^49-123^E:9e-26	sigP:0.998624^^^	.	COG2163^(ribosomal) protein	KEGG:dvi:Dvir_GJ13054`KO:K02875	GO:0022625^cellular_component^cytosolic large ribosomal subunit`GO:0005840^cellular_component^ribosome`GO:0003735^molecular_function^structural constituent of ribosome`GO:0051298^biological_process^centrosome duplication`GO:0051297^biological_process^centrosome organization`GO:0000022^biological_process^mitotic spindle elongation`GO:0007052^biological_process^mitotic spindle organization`GO:00435…	GO:0005840^cellular_component^ribosome`GO:0003735^molecular_function^structural constituent of ribosome`GO:0006412^biological_process^translation	GO:0003735^molecular_function^structural constituent of ribosome`GO:0006412^biological_process^translation`GO:0005622^cellular_component^intracellular`GO:0005840^cellular_component^ribosome
TRINITY_DN61916_c0_g1	TRINITY_DN61916_c0_g1_i3	.	.	.	.	.	.	.	.	.	.	.	.
TRINITY_DN62157_c0_g1	TRINITY_DN62157_c0_g1_i1	TRINITY_DN62157_c0_g1_i1.p1	131-643[+]	MF2NB_DROME^MF2NB_DROME^Q:155-640,H:7-183^53.9%ID^E:3.5e-42^RecName: Full=Protein MEF2BNB homolog;^Eukaryota; Metazoa; Ecdysozoa; Arthropoda; Hexapoda; Insecta; Pterygota; Neoptera; Endopterygota; Diptera; Brachycera; Muscomorpha; Ephydroidea; Drosophilidae; Drosophila; Sophophora`MF2NB_NEMVE^MF2NB_NEMVE^Q:140-553,H:9-146^32.4%ID^E:3.3e-16^RecName: Full=Protein MEF2BNB homolog;^Eukaryota; Metazoa…	MF2NB_DROME^MF2NB_DROME^Q:9-170,H:7-183^53.9%ID^E:5e-42^RecName: Full=Protein MEF2BNB homolog;^Eukaryota; Metazoa; Ecdysozoa; Arthropoda; Hexapoda; Insecta; Pterygota; Neoptera; Endopterygota; Diptera; Brachycera; Muscomorpha; Ephydroidea; Drosophilidae; Drosophila; Sophophora`MF2NB_NEMVE^MF2NB_NEMVE^Q:4-141,H:9-146^32.4%ID^E:2.8e-16^RecName: Full=Protein MEF2BNB homolog;^Eukaryota; Metazoa; Cnid…	PF10167.6^NEP^Uncharacterised conserved protein^6-116^E:1.7e-44	sigP:0.999749^^^	.	ENOG4111IE1^mef2b neighbor	KEGG:dme:Dmel_CG32590	.	.	.
TRINITY_DN62123_c0_g1	TRINITY_DN62123_c0_g1_i1	TRINITY_DN62123_c0_g1_i1.p1	47-2743[+]	.	.	PF08424.7^NRDE-2^NRDE-2, necessary for RNA interference^164-323^E:2.7e-18	sigP:0.999344^^^	.	.	.	.	.	.
TRINITY_DN62221_c0_g1	TRINITY_DN62221_c0_g1_i1	TRINITY_DN62221_c0_g1_i1.p1	317-967[+]	RBMX2_RAT^RBMX2_RAT^Q:317-727,H:1-139^70.5%ID^E:6.4e-54^RecName: Full=RNA-binding motif protein, X-linked 2;^Eukaryota; Metazoa; Chordata; Craniata; Vertebrata; Euteleostomi; Mammalia; Eutheria; Euarchontoglires; Glires; Rodentia; Sciurognathi; Muroidea; Muridae; Murinae; Rattus`RBMX2_HUMAN^RBMX2_HUMAN^Q:317-739,H:1-143^66.4%ID^E:2.4e-53^RecName: Full=RNA-binding motif protein, X-linked 2;^Eukary…	RBMX2_RAT^RBMX2_RAT^Q:1-137,H:1-139^70.5%ID^E:4.2e-54^RecName: Full=RNA-binding motif protein, X-linked 2;^Eukaryota; Metazoa; Chordata; Craniata; Vertebrata; Euteleostomi; Mammalia; Eutheria; Euarchontoglires; Glires; Rodentia; Sciurognathi; Muroidea; Muridae; Murinae; Rattus`RBMX2_HUMAN^RBMX2_HUMAN^Q:1-141,H:1-143^66.4%ID^E:1.6e-53^RecName: Full=RNA-binding motif protein, X-linked 2;^Eukaryota;…	PF16367.2^RRM_7^RNA recognition motif^33-88^E:6.5e-07`PF00076.19^RRM_1^RNA recognition motif. (a.k.a. RRM, RBD, or RNP domain)^36-106^E:6.3e-20`PF13893.3^RRM_5^RNA recognition motif. (a.k.a. RRM, RBD, or RNP domain)^46-107^E:0.00048	sigP:0.999408^^^	.	ENOG4111KW0^RNA binding motif protein X-linked 2	KEGG:rno:367930`KO:K13107	GO:0071013^cellular_component^catalytic step 2 spliceosome`GO:0071011^cellular_component^precatalytic spliceosome`GO:0070274^cellular_component^RES complex`GO:0005686^cellular_component^U2 snRNP`GO:0000166^molecular_function^nucleotide binding`GO:0044822^molecular_function^poly(A) RNA binding`GO:0003723^molecular_function^RNA binding`GO:0006406^biological_process^mRNA export from nucleus`GO:00003…	GO:0071013^cellular_component^catalytic step 2 spliceosome`GO:0071011^cellular_component^precatalytic spliceosome`GO:0070274^cellular_component^RES complex`GO:0005686^cellular_component^U2 snRNP`GO:0000166^molecular_function^nucleotide binding`GO:0044822^molecular_function^poly(A) RNA binding`GO:0003723^molecular_function^RNA binding`GO:0006406^biological_process^mRNA export from nucleus`GO:00003…	GO:0003676^molecular_function^nucleic acid binding
TRINITY_DN62318_c0_g1	TRINITY_DN62318_c0_g1_i1	TRINITY_DN62318_c0_g1_i1.p1	236-1504[+]	PTSS1_CHICK^PTSS1_CHICK^Q:281-1483,H:21-423^56.1%ID^E:2.2e-136^RecName: Full=Phosphatidylserine synthase 1;^Eukaryota; Metazoa; Chordata; Craniata; Vertebrata; Euteleostomi; Archelosauria; Archosauria; Dinosauria; Saurischia; Theropoda; Coelurosauria; Aves; Neognathae; Galloanserae; Galliformes; Phasianidae; Phasianinae; Gallus`PTSS1_MOUSE^PTSS1_MOUSE^Q:281-1474,H:21-420^56.5%ID^E:2.4e-135^RecNam…	PTSS1_CHICK^PTSS1_CHICK^Q:16-416,H:21-423^56.1%ID^E:1.7e-136^RecName: Full=Phosphatidylserine synthase 1;^Eukaryota; Metazoa; Chordata; Craniata; Vertebrata; Euteleostomi; Archelosauria; Archosauria; Dinosauria; Saurischia; Theropoda; Coelurosauria; Aves; Neognathae; Galloanserae; Galliformes; Phasianidae; Phasianinae; Gallus`PTSS1_MOUSE^PTSS1_MOUSE^Q:16-413,H:21-420^56.5%ID^E:1.5e-135^RecName: F…	PF03034.12^PSS^Phosphatidyl serine synthase^91-365^E:4.7e-106	sigP:0.999488^^^	AA_len:422; Number_of_predicted_TMHs:9; Signal:POSSIBLE_N-term_signal_sequence	ENOG410XS7H^Phosphatidylserine synthase	KEGG:gga:428374`KO:K08729	GO:0005789^cellular_component^endoplasmic reticulum membrane`GO:0016021^cellular_component^integral component of membrane`GO:0016740^molecular_function^transferase activity`GO:0006659^biological_process^phosphatidylserine biosynthetic process`GO:0008654^biological_process^phospholipid biosynthetic process	GO:0005789^cellular_component^endoplasmic reticulum membrane`GO:0016021^cellular_component^integral component of membrane`GO:0016740^molecular_function^transferase activity`GO:0006659^biological_process^phosphatidylserine biosynthetic process`GO:0008654^biological_process^phospholipid biosynthetic process	GO:0006659^biological_process^phosphatidylserine biosynthetic process
TRINITY_DN62378_c0_g2	TRINITY_DN62378_c0_g2_i1	TRINITY_DN62378_c0_g2_i1.p1	2-1174[+]	GBRB3_DROME^GBRB3_DROME^Q:2-1171,H:119-496^77.2%ID^E:5.9e-167^RecName: Full=Gamma-aminobutyric acid receptor subunit beta-like;^Eukaryota; Metazoa; Ecdysozoa; Arthropoda; Hexapoda; Insecta; Pterygota; Neoptera; Endopterygota; Diptera; Brachycera; Muscomorpha; Ephydroidea; Drosophilidae; Drosophila; Sophophora`GBRB_LYMST^GBRB_LYMST^Q:8-1165,H:112-497^58.9%ID^E:1.1e-115^RecName: Full=Gamma-aminobut…	GBRB3_DROME^GBRB3_DROME^Q:1-390,H:119-496^77.2%ID^E:1.9e-166^RecName: Full=Gamma-aminobutyric acid receptor subunit beta-like;^Eukaryota; Metazoa; Ecdysozoa; Arthropoda; Hexapoda; Insecta; Pterygota; Neoptera; Endopterygota; Diptera; Brachycera; Muscomorpha; Ephydroidea; Drosophilidae; Drosophila; Sophophora`GBRB_LYMST^GBRB_LYMST^Q:3-388,H:112-497^58.9%ID^E:2.7e-115^RecName: Full=Gamma-aminobutyr…	PF02931.20^Neur_chan_LBD^Neurotransmitter-gated ion-channel ligand binding domain^8-137^E:1.4e-29`PF02932.13^Neur_chan_memb^Neurotransmitter-gated ion-channel transmembrane region^145-384^E:9.9e-45	sigP:0.998824^^^	AA_len:390; Number_of_predicted_TMHs:4; Signal:.	ENOG410XPWH^Gamma-aminobutyric acid (GABA) A receptor	KEGG:dme:Dmel_CG17336`KO:K05181	GO:0030054^cellular_component^cell junction`GO:0034707^cellular_component^chloride channel complex`GO:1902711^cellular_component^GABA-A receptor complex`GO:0005886^cellular_component^plasma membrane`GO:0045211^cellular_component^postsynaptic membrane`GO:0005254^molecular_function^chloride channel activity`GO:0005230^molecular_function^extracellular ligand-gated ion channel activity`GO:0004890^mol…	GO:0030054^cellular_component^cell junction`GO:0034707^cellular_component^chloride channel complex`GO:1902711^cellular_component^GABA-A receptor complex`GO:0005886^cellular_component^plasma membrane`GO:0045211^cellular_component^postsynaptic membrane`GO:0005254^molecular_function^chloride channel activity`GO:0005230^molecular_function^extracellular ligand-gated ion channel activity`GO:0004890^mol…	GO:0005230^molecular_function^extracellular ligand-gated ion channel activity`GO:0006810^biological_process^transport`GO:0016020^cellular_component^membrane`GO:0006811^biological_process^ion transport
TRINITY_DN62460_c0_g1	TRINITY_DN62460_c0_g1_i1	.	.	ARL1_DROME^ARL1_DROME^Q:176-712,H:2-180^91.1%ID^E:4.2e-92^RecName: Full=ADP-ribosylation factor-like protein 1;^Eukaryota; Metazoa; Ecdysozoa; Arthropoda; Hexapoda; Insecta; Pterygota; Neoptera; Endopterygota; Diptera; Brachycera; Muscomorpha; Ephydroidea; Drosophilidae; Drosophila; Sophophora`ARL1_CAEEL^ARL1_CAEEL^Q:176-712,H:2-180^81.6%ID^E:1.4e-82^RecName: Full=ADP-ribosylation factor-like pro…	.	.	.	.	COG1100^GTP-binding Protein	KEGG:dme:Dmel_CG6025`KO:K07942	GO:0005794^cellular_component^Golgi apparatus`GO:0005802^cellular_component^trans-Golgi network`GO:0005525^molecular_function^GTP binding`GO:0003924^molecular_function^GTPase activity`GO:0019904^molecular_function^protein domain specific binding`GO:0033227^biological_process^dsRNA transport`GO:0090158^biological_process^endoplasmic reticulum membrane organization`GO:0016197^biological_process^end…	.	.
TRINITY_DN62460_c0_g1	TRINITY_DN62460_c0_g1_i4	.	.	ARL1_DROME^ARL1_DROME^Q:211-747,H:2-180^91.1%ID^E:7.4e-92^RecName: Full=ADP-ribosylation factor-like protein 1;^Eukaryota; Metazoa; Ecdysozoa; Arthropoda; Hexapoda; Insecta; Pterygota; Neoptera; Endopterygota; Diptera; Brachycera; Muscomorpha; Ephydroidea; Drosophilidae; Drosophila; Sophophora`ARL1_CAEEL^ARL1_CAEEL^Q:211-747,H:2-180^81.6%ID^E:2.4e-82^RecName: Full=ADP-ribosylation factor-like pro…	.	.	.	.	COG1100^GTP-binding Protein	KEGG:dme:Dmel_CG6025`KO:K07942	GO:0005794^cellular_component^Golgi apparatus`GO:0005802^cellular_component^trans-Golgi network`GO:0005525^molecular_function^GTP binding`GO:0003924^molecular_function^GTPase activity`GO:0019904^molecular_function^protein domain specific binding`GO:0033227^biological_process^dsRNA transport`GO:0090158^biological_process^endoplasmic reticulum membrane organization`GO:0016197^biological_process^end…	.	.
TRINITY_DN62901_c0_g1	TRINITY_DN62901_c0_g1_i1	TRINITY_DN62901_c0_g1_i1.p1	620-1135[+]	RIT2_MOUSE^RIT2_MOUSE^Q:473-967,H:35-199^65.5%ID^E:4.6e-54^RecName: Full=GTP-binding protein Rit2;^Eukaryota; Metazoa; Chordata; Craniata; Vertebrata; Euteleostomi; Mammalia; Eutheria; Euarchontoglires; Glires; Rodentia; Sciurognathi; Muroidea; Muridae; Murinae; Mus; Mus`RIT2_RAT^RIT2_RAT^Q:473-967,H:35-199^64.8%ID^E:2.3e-53^RecName: Full=GTP-binding protein Rit2;^Eukaryota; Metazoa; Chordata; Cr…	RIT1_HUMAN^RIT1_HUMAN^Q:1-145,H:85-217^53.1%ID^E:1.2e-32^RecName: Full=GTP-binding protein Rit1;^Eukaryota; Metazoa; Chordata; Craniata; Vertebrata; Euteleostomi; Mammalia; Eutheria; Euarchontoglires; Primates; Haplorrhini; Catarrhini; Hominidae; Homo`RIT2_MOUSE^RIT2_MOUSE^Q:1-116,H:84-199^62.1%ID^E:1.6e-32^RecName: Full=GTP-binding protein Rit2;^Eukaryota; Metazoa; Chordata; Craniata; Vertebrata…	PF00071.19^Ras^Ras family^1-99^E:1.9e-25	sigP:0.998598^^^	.	COG1100^GTP-binding Protein	KEGG:hsa:6016`KO:K07832	GO:0005634^cellular_component^nucleus`GO:0005886^cellular_component^plasma membrane`GO:0005525^molecular_function^GTP binding`GO:0007264^biological_process^small GTPase mediated signal transduction	GO:0005622^cellular_component^intracellular`GO:0005886^cellular_component^plasma membrane`GO:0005516^molecular_function^calmodulin binding`GO:0005525^molecular_function^GTP binding`GO:0048011^biological_process^neurotrophin TRK receptor signaling pathway`GO:0007265^biological_process^Ras protein signal transduction`GO:0007165^biological_process^signal transduction`GO:0007264^biological_process^sm…	GO:0005525^molecular_function^GTP binding`GO:0007264^biological_process^small GTPase mediated signal transduction
TRINITY_DN62901_c0_g1	TRINITY_DN62901_c0_g1_i2	TRINITY_DN62901_c0_g1_i2.p1	113-970[+]	RIT2_MOUSE^RIT2_MOUSE^Q:242-802,H:13-199^64.2%ID^E:2.1e-61^RecName: Full=GTP-binding protein Rit2;^Eukaryota; Metazoa; Chordata; Craniata; Vertebrata; Euteleostomi; Mammalia; Eutheria; Euarchontoglires; Glires; Rodentia; Sciurognathi; Muroidea; Muridae; Murinae; Mus; Mus`RIT2_RAT^RIT2_RAT^Q:242-802,H:13-199^63.6%ID^E:1e-60^RecName: Full=GTP-binding protein Rit2;^Eukaryota; Metazoa; Chordata; Cran…	RIT2_MOUSE^RIT2_MOUSE^Q:44-230,H:13-199^64.2%ID^E:9.5e-62^RecName: Full=GTP-binding protein Rit2;^Eukaryota; Metazoa; Chordata; Craniata; Vertebrata; Euteleostomi; Mammalia; Eutheria; Euarchontoglires; Glires; Rodentia; Sciurognathi; Muroidea; Muridae; Murinae; Mus; Mus`RIT2_RAT^RIT2_RAT^Q:44-230,H:13-199^63.6%ID^E:4.7e-61^RecName: Full=GTP-binding protein Rit2;^Eukaryota; Metazoa; Chordata; Cran…	PF00025.18^Arf^ADP-ribosylation factor family^50-173^E:2.7e-08`PF00071.19^Ras^Ras family^53-213^E:3.1e-50`PF08477.10^Roc^Ras of Complex, Roc, domain of DAPkinase^53-167^E:2.6e-17	sigP:0.997624^^^	.	COG1100^GTP-binding Protein	KEGG:mmu:19762`KO:K07833	GO:0005634^cellular_component^nucleus`GO:0005886^cellular_component^plasma membrane`GO:0005525^molecular_function^GTP binding`GO:0007264^biological_process^small GTPase mediated signal transduction	GO:0005634^cellular_component^nucleus`GO:0005886^cellular_component^plasma membrane`GO:0005525^molecular_function^GTP binding`GO:0007264^biological_process^small GTPase mediated signal transduction	GO:0005525^molecular_function^GTP binding`GO:0007264^biological_process^small GTPase mediated signal transduction
TRINITY_DN63042_c0_g1	TRINITY_DN63042_c0_g1_i1	TRINITY_DN63042_c0_g1_i1.p1	182-1159[+]	F188B_BOVIN^F188B_BOVIN^Q:41-1141,H:420-761^29.2%ID^E:1.5e-31^RecName: Full=Protein FAM188B;^Eukaryota; Metazoa; Chordata; Craniata; Vertebrata; Euteleostomi; Mammalia; Eutheria; Laurasiatheria; Cetartiodactyla; Ruminantia; Pecora; Bovidae; Bovinae; Bos	F188B_BOVIN^F188B_BOVIN^Q:1-320,H:466-761^29.7%ID^E:1.1e-26^RecName: Full=Protein FAM188B;^Eukaryota; Metazoa; Chordata; Craniata; Vertebrata; Euteleostomi; Mammalia; Eutheria; Laurasiatheria; Cetartiodactyla; Ruminantia; Pecora; Bovidae; Bovinae; Bos	PF13898.3^DUF4205^Domain of unknown function (DUF4205)^2-317^E:9.5e-98	sigP:0.99903^^^	.	ENOG410XSGV^family with sequence similarity 188, member	KEGG:bta:615509	.	.	.
TRINITY_DN63000_c0_g1	TRINITY_DN63000_c0_g1_i3	TRINITY_DN63000_c0_g1_i3.p1	2-613[+]	PYRD1_PONAB^PYRD1_PONAB^Q:2-613,H:233-463^44.6%ID^E:6.6e-49^RecName: Full=Pyridine nucleotide-disulfide oxidoreductase domain-containing protein 1;^Eukaryota; Metazoa; Chordata; Craniata; Vertebrata; Euteleostomi; Mammalia; Eutheria; Euarchontoglires; Primates; Haplorrhini; Catarrhini; Hominidae; Pongo`PYRD1_HUMAN^PYRD1_HUMAN^Q:2-613,H:233-463^43.7%ID^E:1.5e-48^RecName: Full=Pyridine nucleotide-d…	PYRD1_PONAB^PYRD1_PONAB^Q:1-204,H:233-463^44.6%ID^E:6.6e-49^RecName: Full=Pyridine nucleotide-disulfide oxidoreductase domain-containing protein 1;^Eukaryota; Metazoa; Chordata; Craniata; Vertebrata; Euteleostomi; Mammalia; Eutheria; Euarchontoglires; Primates; Haplorrhini; Catarrhini; Hominidae; Pongo`PYRD1_HUMAN^PYRD1_HUMAN^Q:1-204,H:233-463^43.7%ID^E:1.5e-48^RecName: Full=Pyridine nucleotide-d…	PF01593.21^Amino_oxidase^Flavin containing amine oxidoreductase^20-77^E:8.3e-05`PF07992.11^Pyr_redox_2^Pyridine nucleotide-disulphide oxidoreductase^22-124^E:3.3e-15	sigP:0.999284^^^	.	ENOG410XZAZ^pyridine nucleotide-disulphide oxidoreductase domain 1	KEGG:pon:100174254	GO:0016491^molecular_function^oxidoreductase activity	GO:0016491^molecular_function^oxidoreductase activity	GO:0016491^molecular_function^oxidoreductase activity`GO:0055114^biological_process^oxidation-reduction process
TRINITY_DN63007_c1_g1	TRINITY_DN63007_c1_g1_i1	TRINITY_DN63007_c1_g1_i1.p2	83-532[+]	RS15_ELAOL^RS15_ELAOL^Q:83-529,H:1-153^74.5%ID^E:1.6e-60^RecName: Full=40S ribosomal protein S15;^Eukaryota; Viridiplantae; Streptophyta; Embryophyta; Tracheophyta; Spermatophyta; Magnoliophyta; Liliopsida; Arecaceae; Arecoideae; Cocoseae; Elaeidinae; Elaeis`RS15_BOVIN^RS15_BOVIN^Q:113-529,H:7-145^79.9%ID^E:1e-59^RecName: Full=40S ribosomal protein S15;^Eukaryota; Metazoa; Chordata; Craniata; Ver…	RS15_ELAOL^RS15_ELAOL^Q:1-149,H:1-153^74.5%ID^E:1.6e-60^RecName: Full=40S ribosomal protein S15;^Eukaryota; Viridiplantae; Streptophyta; Embryophyta; Tracheophyta; Spermatophyta; Magnoliophyta; Liliopsida; Arecaceae; Arecoideae; Cocoseae; Elaeidinae; Elaeis`RS15_BOVIN^RS15_BOVIN^Q:11-149,H:7-145^79.9%ID^E:7.9e-60^RecName: Full=40S ribosomal protein S15;^Eukaryota; Metazoa; Chordata; Craniata; Ver…	PF00203.18^Ribosomal_S19^Ribosomal protein S19^51-132^E:3.2e-34	sigP:0.999822^^^	.	.	.	GO:0015935^cellular_component^small ribosomal subunit`GO:0003723^molecular_function^RNA binding`GO:0003735^molecular_function^structural constituent of ribosome`GO:0006412^biological_process^translation	GO:0015935^cellular_component^small ribosomal subunit`GO:0003723^molecular_function^RNA binding`GO:0003735^molecular_function^structural constituent of ribosome`GO:0006412^biological_process^translation	GO:0003735^molecular_function^structural constituent of ribosome`GO:0006412^biological_process^translation`GO:0005840^cellular_component^ribosome
TRINITY_DN63034_c0_g1	TRINITY_DN63034_c0_g1_i2	TRINITY_DN63034_c0_g1_i2.p1	260-562[+]	PDE6D_CULQU^PDE6D_CULQU^Q:143-559,H:13-151^77%ID^E:6.1e-58^RecName: Full=Probable cGMP 3',5'-cyclic phosphodiesterase subunit delta;^Eukaryota; Metazoa; Ecdysozoa; Arthropoda; Hexapoda; Insecta; Pterygota; Neoptera; Endopterygota; Diptera; Nematocera; Culicoidea; Culicidae; Culicinae; Culicini; Culex; Culex`PDE6D_AEDAE^PDE6D_AEDAE^Q:143-556,H:13-150^76.1%ID^E:2.3e-57^RecName: Full=Probable cGMP 3…	PDE6D_CULQU^PDE6D_CULQU^Q:1-100,H:52-151^82%ID^E:1.5e-41^RecName: Full=Probable cGMP 3',5'-cyclic phosphodiesterase subunit delta;^Eukaryota; Metazoa; Ecdysozoa; Arthropoda; Hexapoda; Insecta; Pterygota; Neoptera; Endopterygota; Diptera; Nematocera; Culicoidea; Culicidae; Culicinae; Culicini; Culex; Culex`PDE6D_ANOGA^PDE6D_ANOGA^Q:1-100,H:52-151^81%ID^E:5.6e-41^RecName: Full=Probable cGMP 3',5'-c…	PF05351.8^GMP_PDE_delta^GMP-PDE, delta subunit^2-99^E:1.2e-26	sigP:0.998297^^^	.	ENOG4110ZMQ^Phosphodiesterase 6D, cGMP-specific, rod, delta	KEGG:cqu:CpipJ_CPIJ010144`KO:K13758	GO:0005737^cellular_component^cytoplasm`GO:0005634^cellular_component^nucleus`GO:0004114^molecular_function^3',5'-cyclic-nucleotide phosphodiesterase activity`GO:0007601^biological_process^visual perception	GO:0005737^cellular_component^cytoplasm`GO:0005634^cellular_component^nucleus`GO:0004114^molecular_function^3',5'-cyclic-nucleotide phosphodiesterase activity`GO:0007601^biological_process^visual perception	.
TRINITY_DN63034_c0_g1	TRINITY_DN63034_c0_g1_i3	TRINITY_DN63034_c0_g1_i3.p1	158-655[+]	PDE6D_CULQU^PDE6D_CULQU^Q:209-652,H:4-151^75.7%ID^E:1.2e-62^RecName: Full=Probable cGMP 3',5'-cyclic phosphodiesterase subunit delta;^Eukaryota; Metazoa; Ecdysozoa; Arthropoda; Hexapoda; Insecta; Pterygota; Neoptera; Endopterygota; Diptera; Nematocera; Culicoidea; Culicidae; Culicinae; Culicini; Culex; Culex`PDE6D_AEDAE^PDE6D_AEDAE^Q:209-649,H:4-150^75.5%ID^E:2.1e-62^RecName: Full=Probable cGMP 3…	PDE6D_CULQU^PDE6D_CULQU^Q:18-165,H:4-151^75.7%ID^E:8.5e-63^RecName: Full=Probable cGMP 3',5'-cyclic phosphodiesterase subunit delta;^Eukaryota; Metazoa; Ecdysozoa; Arthropoda; Hexapoda; Insecta; Pterygota; Neoptera; Endopterygota; Diptera; Nematocera; Culicoidea; Culicidae; Culicinae; Culicini; Culex; Culex`PDE6D_AEDAE^PDE6D_AEDAE^Q:18-164,H:4-150^75.5%ID^E:1.4e-62^RecName: Full=Probable cGMP 3',…	PF05351.8^GMP_PDE_delta^GMP-PDE, delta subunit^26-164^E:3.2e-35	sigP:0.999654^^^	.	ENOG4110ZMQ^Phosphodiesterase 6D, cGMP-specific, rod, delta	KEGG:cqu:CpipJ_CPIJ010144`KO:K13758	GO:0005737^cellular_component^cytoplasm`GO:0005634^cellular_component^nucleus`GO:0004114^molecular_function^3',5'-cyclic-nucleotide phosphodiesterase activity`GO:0007601^biological_process^visual perception	GO:0005737^cellular_component^cytoplasm`GO:0005634^cellular_component^nucleus`GO:0004114^molecular_function^3',5'-cyclic-nucleotide phosphodiesterase activity`GO:0007601^biological_process^visual perception	.
TRINITY_DN63084_c0_g1	TRINITY_DN63084_c0_g1_i1	TRINITY_DN63084_c0_g1_i1.p1	78-635[+]	.	.	.	sigP:0.999716^^^	.	.	.	.	.	.
TRINITY_DN63190_c0_g2	TRINITY_DN63190_c0_g2_i2	TRINITY_DN63190_c0_g2_i2.p1	3-821[+]	RL6_RAT^RL6_RAT^Q:213-818,H:98-298^49%ID^E:1.6e-43^RecName: Full=60S ribosomal protein L6;^Eukaryota; Metazoa; Chordata; Craniata; Vertebrata; Euteleostomi; Mammalia; Eutheria; Euarchontoglires; Glires; Rodentia; Sciurognathi; Muroidea; Muridae; Murinae; Rattus`RL6_MOUSE^RL6_MOUSE^Q:213-818,H:96-296^48%ID^E:2.2e-42^RecName: Full=60S ribosomal protein L6;^Eukaryota; Metazoa; Chordata; Craniata; Ve…	RL6_RAT^RL6_RAT^Q:71-272,H:98-298^49%ID^E:1.9e-43^RecName: Full=60S ribosomal protein L6;^Eukaryota; Metazoa; Chordata; Craniata; Vertebrata; Euteleostomi; Mammalia; Eutheria; Euarchontoglires; Glires; Rodentia; Sciurognathi; Muroidea; Muridae; Murinae; Rattus`RL6_MOUSE^RL6_MOUSE^Q:71-272,H:96-296^48%ID^E:2.1e-42^RecName: Full=60S ribosomal protein L6;^Eukaryota; Metazoa; Chordata; Craniata; Vert…	PF01159.16^Ribosomal_L6e^Ribosomal protein L6e^162-272^E:2e-38	sigP:0.999131^^^	.	COG2163^(ribosomal) protein	KEGG:rno:117042`KO:K02934	GO:0022625^cellular_component^cytosolic large ribosomal subunit`GO:0003735^molecular_function^structural constituent of ribosome`GO:0002181^biological_process^cytoplasmic translation`GO:0000027^biological_process^ribosomal large subunit assembly	GO:0022625^cellular_component^cytosolic large ribosomal subunit`GO:0003735^molecular_function^structural constituent of ribosome`GO:0002181^biological_process^cytoplasmic translation`GO:0000027^biological_process^ribosomal large subunit assembly	GO:0003735^molecular_function^structural constituent of ribosome`GO:0006412^biological_process^translation`GO:0005622^cellular_component^intracellular`GO:0005840^cellular_component^ribosome
TRINITY_DN63183_c0_g1	TRINITY_DN63183_c0_g1_i2	TRINITY_DN63183_c0_g1_i2.p1	95-1048[+]	CDK6_MOUSE^CDK6_MOUSE^Q:155-1030,H:9-300^49%ID^E:4.2e-78^RecName: Full=Cyclin-dependent kinase 6;^Eukaryota; Metazoa; Chordata; Craniata; Vertebrata; Euteleostomi; Mammalia; Eutheria; Euarchontoglires; Glires; Rodentia; Sciurognathi; Muroidea; Muridae; Murinae; Mus; Mus`CDK4_XENLA^CDK4_XENLA^Q:167-1042,H:9-299^49.5%ID^E:2.1e-77^RecName: Full=Cyclin-dependent kinase 4;^Eukaryota; Metazoa; Chordata…	CDK6_MOUSE^CDK6_MOUSE^Q:21-312,H:9-300^49%ID^E:3.6e-78^RecName: Full=Cyclin-dependent kinase 6;^Eukaryota; Metazoa; Chordata; Craniata; Vertebrata; Euteleostomi; Mammalia; Eutheria; Euarchontoglires; Glires; Rodentia; Sciurognathi; Muroidea; Muridae; Murinae; Mus; Mus`CDK6_HUMAN^CDK6_HUMAN^Q:18-312,H:6-300^48.1%ID^E:2.3e-77^RecName: Full=Cyclin-dependent kinase 6;^Eukaryota; Metazoa; Chordata; Cr…	PF00069.22^Pkinase^Protein kinase domain^25-312^E:1.3e-65`PF07714.14^Pkinase_Tyr^Protein tyrosine kinase^31-243^E:1.3e-32`PF01636.20^APH^Phosphotransferase enzyme family^117-199^E:2.2e-05	sigP:0.998814^^^	.	ENOG410XPP3^Cyclin-Dependent Kinase	KEGG:mmu:12571`KO:K02091	GO:0005813^cellular_component^centrosome`GO:0000307^cellular_component^cyclin-dependent protein kinase holoenzyme complex`GO:0005737^cellular_component^cytoplasm`GO:0005654^cellular_component^nucleoplasm`GO:0005634^cellular_component^nucleus`GO:0001726^cellular_component^ruffle`GO:0005524^molecular_function^ATP binding`GO:0030332^molecular_function^cyclin binding`GO:0004693^molecular_function^cyc…	GO:0005813^cellular_component^centrosome`GO:0000307^cellular_component^cyclin-dependent protein kinase holoenzyme complex`GO:0005737^cellular_component^cytoplasm`GO:0005654^cellular_component^nucleoplasm`GO:0005634^cellular_component^nucleus`GO:0001726^cellular_component^ruffle`GO:0005524^molecular_function^ATP binding`GO:0030332^molecular_function^cyclin binding`GO:0004693^molecular_function^cyc…	GO:0004672^molecular_function^protein kinase activity`GO:0005524^molecular_function^ATP binding`GO:0006468^biological_process^protein phosphorylation
TRINITY_DN63256_c0_g2	TRINITY_DN63256_c0_g2_i1	TRINITY_DN63256_c0_g2_i1.p1	220-573[+]	ACYP2_HORSE^ACYP2_HORSE^Q:304-570,H:11-99^43.8%ID^E:3.5e-18^RecName: Full=Acylphosphatase-2;^Eukaryota; Metazoa; Chordata; Craniata; Vertebrata; Euteleostomi; Mammalia; Eutheria; Laurasiatheria; Perissodactyla; Equidae; Equus`ACYP2_MOUSE^ACYP2_MOUSE^Q:304-570,H:18-106^46.1%ID^E:3.5e-18^RecName: Full=Acylphosphatase-2;^Eukaryota; Metazoa; Chordata; Craniata; Vertebrata; Euteleostomi; Mammalia; Eut…	ACYP2_HORSE^ACYP2_HORSE^Q:29-117,H:11-99^43.8%ID^E:1.2e-18^RecName: Full=Acylphosphatase-2;^Eukaryota; Metazoa; Chordata; Craniata; Vertebrata; Euteleostomi; Mammalia; Eutheria; Laurasiatheria; Perissodactyla; Equidae; Equus`ACYP2_MOUSE^ACYP2_MOUSE^Q:29-117,H:18-106^46.1%ID^E:1.2e-18^RecName: Full=Acylphosphatase-2;^Eukaryota; Metazoa; Chordata; Craniata; Vertebrata; Euteleostomi; Mammalia; Euthe…	PF00708.15^Acylphosphatase^Acylphosphatase^27-116^E:1.1e-22	sigP:0.998626^^^	.	ENOG41126ER^acylphosphatase	.	GO:0005739^cellular_component^mitochondrion`GO:0003998^molecular_function^acylphosphatase activity	GO:0005739^cellular_component^mitochondrion`GO:0003998^molecular_function^acylphosphatase activity	.
TRINITY_DN63314_c0_g1	TRINITY_DN63314_c0_g1_i1	TRINITY_DN63314_c0_g1_i1.p1	267-2819[+]	VPS39_MOUSE^VPS39_MOUSE^Q:300-2813,H:13-879^36.7%ID^E:9.6e-146^RecName: Full=Vam6/Vps39-like protein;^Eukaryota; Metazoa; Chordata; Craniata; Vertebrata; Euteleostomi; Mammalia; Eutheria; Euarchontoglires; Glires; Rodentia; Sciurognathi; Muroidea; Muridae; Murinae; Mus; Mus`VPS39_HUMAN^VPS39_HUMAN^Q:300-2813,H:13-879^36.8%ID^E:1.6e-145^RecName: Full=Vam6/Vps39-like protein;^Eukaryota; Metazoa; Ch…	VPS39_MOUSE^VPS39_MOUSE^Q:12-849,H:13-879^36.7%ID^E:6.3e-146^RecName: Full=Vam6/Vps39-like protein;^Eukaryota; Metazoa; Chordata; Craniata; Vertebrata; Euteleostomi; Mammalia; Eutheria; Euarchontoglires; Glires; Rodentia; Sciurognathi; Muroidea; Muridae; Murinae; Mus; Mus`VPS39_HUMAN^VPS39_HUMAN^Q:12-849,H:13-879^36.8%ID^E:1.1e-145^RecName: Full=Vam6/Vps39-like protein;^Eukaryota; Metazoa; Chorda…	PF00780.19^CNH^CNH domain^23-287^E:2.1e-06`PF00637.17^Clathrin^Region in Clathrin and VPS^429-511^E:1.1e-05`PF10366.6^Vps39_1^Vacuolar sorting protein 39 domain 1^450-550^E:2.5e-29`PF00637.17^Clathrin^Region in Clathrin and VPS^583-697^E:1.5e-13`PF10367.6^Vps39_2^Vacuolar sorting protein 39 domain 2^741-849^E:1.7e-28	sigP:0.998828^^^	.	ENOG410XNSX^beta receptor associated protein 1	KEGG:mmu:269338	GO:0030897^cellular_component^HOPS complex`GO:0031902^cellular_component^late endosome membrane`GO:0005765^cellular_component^lysosomal membrane`GO:0006914^biological_process^autophagy`GO:0034058^biological_process^endosomal vesicle fusion`GO:0008333^biological_process^endosome to lysosome transport`GO:0006886^biological_process^intracellular protein transport`GO:1902774^biological_process^late e…	GO:0030897^cellular_component^HOPS complex`GO:0031902^cellular_component^late endosome membrane`GO:0005765^cellular_component^lysosomal membrane`GO:0006914^biological_process^autophagy`GO:0034058^biological_process^endosomal vesicle fusion`GO:0008333^biological_process^endosome to lysosome transport`GO:0006886^biological_process^intracellular protein transport`GO:1902774^biological_process^late e…	GO:0006886^biological_process^intracellular protein transport`GO:0016192^biological_process^vesicle-mediated transport
TRINITY_DN63489_c0_g1	TRINITY_DN63489_c0_g1_i1	.	.	SRP09_DROME^SRP09_DROME^Q:108-335,H:2-77^65.8%ID^E:1.6e-25^RecName: Full=Signal recognition particle 9 kDa protein;^Eukaryota; Metazoa; Ecdysozoa; Arthropoda; Hexapoda; Insecta; Pterygota; Neoptera; Endopterygota; Diptera; Brachycera; Muscomorpha; Ephydroidea; Drosophilidae; Drosophila; Sophophora`SRP09_CAEEL^SRP09_CAEEL^Q:111-314,H:3-70^45.6%ID^E:3.7e-14^RecName: Full=Signal recognition particle…	.	.	.	.	ENOG41123E8^negative regulation of translational elongation	KEGG:dme:Dmel_CG8268`KO:K03109	GO:0005786^cellular_component^signal recognition particle, endoplasmic reticulum targeting`GO:0008312^molecular_function^7S RNA binding`GO:0045900^biological_process^negative regulation of translational elongation`GO:0006614^biological_process^SRP-dependent cotranslational protein targeting to membrane	.	.
TRINITY_DN63598_c0_g2	TRINITY_DN63598_c0_g2_i1	TRINITY_DN63598_c0_g2_i1.p1	288-1703[+]	SPTC1_PONAB^SPTC1_PONAB^Q:288-1688,H:1-472^49.4%ID^E:2e-128^RecName: Full=Serine palmitoyltransferase 1;^Eukaryota; Metazoa; Chordata; Craniata; Vertebrata; Euteleostomi; Mammalia; Eutheria; Euarchontoglires; Primates; Haplorrhini; Catarrhini; Hominidae; Pongo`SPTC1_MACFA^SPTC1_MACFA^Q:288-1688,H:1-472^49.2%ID^E:4.4e-128^RecName: Full=Serine palmitoyltransferase 1;^Eukaryota; Metazoa; Chordata; C…	SPTC1_PONAB^SPTC1_PONAB^Q:1-467,H:1-472^49.4%ID^E:1.9e-128^RecName: Full=Serine palmitoyltransferase 1;^Eukaryota; Metazoa; Chordata; Craniata; Vertebrata; Euteleostomi; Mammalia; Eutheria; Euarchontoglires; Primates; Haplorrhini; Catarrhini; Hominidae; Pongo`SPTC1_MACFA^SPTC1_MACFA^Q:1-467,H:1-472^49.2%ID^E:4.3e-128^RecName: Full=Serine palmitoyltransferase 1;^Eukaryota; Metazoa; Chordata; Crani…	PF00155.18^Aminotran_1_2^Aminotransferase class I and II^98-443^E:3.9e-34	sigP:0.999759^^^	AA_len:471; Number_of_predicted_TMHs:2; Signal:POSSIBLE_N-term_signal_sequence	COG0156^8-Amino-7-oxononanoate synthase	KEGG:pon:100173375`KO:K00654	GO:0016021^cellular_component^integral component of membrane`GO:0035339^cellular_component^SPOTS complex`GO:0030170^molecular_function^pyridoxal phosphate binding`GO:0004758^molecular_function^serine C-palmitoyltransferase activity`GO:0009058^biological_process^biosynthetic process`GO:0006665^biological_process^sphingolipid metabolic process	GO:0016021^cellular_component^integral component of membrane`GO:0035339^cellular_component^SPOTS complex`GO:0030170^molecular_function^pyridoxal phosphate binding`GO:0004758^molecular_function^serine C-palmitoyltransferase activity`GO:0009058^biological_process^biosynthetic process`GO:0006665^biological_process^sphingolipid metabolic process	GO:0030170^molecular_function^pyridoxal phosphate binding`GO:0009058^biological_process^biosynthetic process
TRINITY_DN63779_c0_g1	TRINITY_DN63779_c0_g1_i1	TRINITY_DN63779_c0_g1_i1.p1	143-628[-]	CUD2_SCHGR^CUD2_SCHGR^Q:218-499,H:7-102^56.2%ID^E:1.3e-23^RecName: Full=Endocuticle structural glycoprotein SgAbd-2;^Eukaryota; Metazoa; Ecdysozoa; Arthropoda; Hexapoda; Insecta; Pterygota; Neoptera; Orthopteroidea; Orthoptera; Caelifera; Acridomorpha; Acridoidea; Acrididae; Cyrtacanthacridinae; Schistocerca`CUD8_SCHGR^CUD8_SCHGR^Q:218-514,H:5-103^50%ID^E:5e-20^RecName: Full=Endocuticle structura…	.	.	sigP:0.998171^^^	.	.	.	GO:0042302^molecular_function^structural constituent of cuticle	.	.
TRINITY_DN63779_c0_g1	TRINITY_DN63779_c0_g1_i2	TRINITY_DN63779_c0_g1_i2.p2	183-587[+]	CUD2_SCHGR^CUD2_SCHGR^Q:240-521,H:7-102^56.2%ID^E:1.3e-23^RecName: Full=Endocuticle structural glycoprotein SgAbd-2;^Eukaryota; Metazoa; Ecdysozoa; Arthropoda; Hexapoda; Insecta; Pterygota; Neoptera; Orthopteroidea; Orthoptera; Caelifera; Acridomorpha; Acridoidea; Acrididae; Cyrtacanthacridinae; Schistocerca`CUD8_SCHGR^CUD8_SCHGR^Q:240-536,H:5-103^50%ID^E:4e-20^RecName: Full=Endocuticle structura…	CUD2_SCHGR^CUD2_SCHGR^Q:20-113,H:7-102^56.2%ID^E:1.1e-23^RecName: Full=Endocuticle structural glycoprotein SgAbd-2;^Eukaryota; Metazoa; Ecdysozoa; Arthropoda; Hexapoda; Insecta; Pterygota; Neoptera; Orthopteroidea; Orthoptera; Caelifera; Acridomorpha; Acridoidea; Acrididae; Cyrtacanthacridinae; Schistocerca`CUD8_SCHGR^CUD8_SCHGR^Q:20-118,H:5-103^50%ID^E:4.2e-20^RecName: Full=Endocuticle structura…	PF00379.20^Chitin_bind_4^Insect cuticle protein^47-102^E:1.9e-20	sigP:0.004002^CS^pos:^Pr:	.	.	.	GO:0042302^molecular_function^structural constituent of cuticle	GO:0042302^molecular_function^structural constituent of cuticle	GO:0042302^molecular_function^structural constituent of cuticle
TRINITY_DN63847_c0_g1	TRINITY_DN63847_c0_g1_i3	TRINITY_DN63847_c0_g1_i3.p2	49-507[+]	RL28_DROME^RL28_DROME^Q:58-429,H:3-128^67.5%ID^E:2.8e-39^RecName: Full=60S ribosomal protein L28;^Eukaryota; Metazoa; Ecdysozoa; Arthropoda; Hexapoda; Insecta; Pterygota; Neoptera; Endopterygota; Diptera; Brachycera; Muscomorpha; Ephydroidea; Drosophilidae; Drosophila; Sophophora`RL28_SPOFR^RL28_SPOFR^Q:61-426,H:2-125^62.1%ID^E:2.9e-33^RecName: Full=60S ribosomal protein L28;^Eukaryota; Metazoa; …	RL28_DROME^RL28_DROME^Q:4-127,H:3-128^67.5%ID^E:2.7e-39^RecName: Full=60S ribosomal protein L28;^Eukaryota; Metazoa; Ecdysozoa; Arthropoda; Hexapoda; Insecta; Pterygota; Neoptera; Endopterygota; Diptera; Brachycera; Muscomorpha; Ephydroidea; Drosophilidae; Drosophila; Sophophora`RL28_SPOFR^RL28_SPOFR^Q:5-126,H:2-125^62.1%ID^E:2.2e-33^RecName: Full=60S ribosomal protein L28;^Eukaryota; Metazoa; Ec…	PF01778.14^Ribosomal_L28e^Ribosomal L28e protein family^8-123^E:2.4e-35	sigP:0.999676^^^	.	ENOG4111T32^protein complex subunit organization	KEGG:dme:Dmel_CG12740`KO:K02903	GO:0022625^cellular_component^cytosolic large ribosomal subunit`GO:0003735^molecular_function^structural constituent of ribosome`GO:0051298^biological_process^centrosome duplication`GO:0000022^biological_process^mitotic spindle elongation`GO:0007052^biological_process^mitotic spindle organization`GO:0022008^biological_process^neurogenesis`GO:0006412^biological_process^translation	GO:0022625^cellular_component^cytosolic large ribosomal subunit`GO:0003735^molecular_function^structural constituent of ribosome`GO:0051298^biological_process^centrosome duplication`GO:0000022^biological_process^mitotic spindle elongation`GO:0007052^biological_process^mitotic spindle organization`GO:0022008^biological_process^neurogenesis`GO:0006412^biological_process^translation	.
TRINITY_DN63987_c0_g1	TRINITY_DN63987_c0_g1_i2	TRINITY_DN63987_c0_g1_i2.p1	3-452[+]	RS23_DROME^RS23_DROME^Q:21-449,H:1-143^95.8%ID^E:9e-75^RecName: Full=40S ribosomal protein S23;^Eukaryota; Metazoa; Ecdysozoa; Arthropoda; Hexapoda; Insecta; Pterygota; Neoptera; Endopterygota; Diptera; Brachycera; Muscomorpha; Ephydroidea; Drosophilidae; Drosophila; Sophophora`RS23_PAPDA^RS23_PAPDA^Q:21-449,H:1-143^94.4%ID^E:9e-75^RecName: Full=40S ribosomal protein S23;^Eukaryota; Metazoa; Ecdy…	RS23_DROME^RS23_DROME^Q:7-149,H:1-143^95.8%ID^E:8.7e-75^RecName: Full=40S ribosomal protein S23;^Eukaryota; Metazoa; Ecdysozoa; Arthropoda; Hexapoda; Insecta; Pterygota; Neoptera; Endopterygota; Diptera; Brachycera; Muscomorpha; Ephydroidea; Drosophilidae; Drosophila; Sophophora`RS23_PAPDA^RS23_PAPDA^Q:7-149,H:1-143^94.4%ID^E:8.7e-75^RecName: Full=40S ribosomal protein S23;^Eukaryota; Metazoa; Ec…	PF00164.22^Ribosom_S12_S23^Ribosomal protein S12/S23^15-148^E:1.8e-62	sigP:0.998437^^^	.	COG0048^Interacts with and stabilizes bases of the 16S rRNA that are involved in tRNA selection in the A site and with the mRNA backbone. Located at the interface of the 30S and 50S subunits, it traverses the body of the 30S subunit contacting proteins on the other side and probably holding the rRNA structure together. The combined cluster of proteins S8, S12 and S17 appears to hold together the …	KEGG:dme:Dmel_CG8415`KO:K02973	GO:0005829^cellular_component^cytosol`GO:0022627^cellular_component^cytosolic small ribosomal subunit`GO:0005840^cellular_component^ribosome`GO:0003735^molecular_function^structural constituent of ribosome`GO:0051298^biological_process^centrosome duplication`GO:0051297^biological_process^centrosome organization`GO:0006412^biological_process^translation	GO:0005829^cellular_component^cytosol`GO:0022627^cellular_component^cytosolic small ribosomal subunit`GO:0005840^cellular_component^ribosome`GO:0003735^molecular_function^structural constituent of ribosome`GO:0051298^biological_process^centrosome duplication`GO:0051297^biological_process^centrosome organization`GO:0006412^biological_process^translation	GO:0003735^molecular_function^structural constituent of ribosome`GO:0006412^biological_process^translation`GO:0005622^cellular_component^intracellular`GO:0005840^cellular_component^ribosome
TRINITY_DN63971_c0_g1	TRINITY_DN63971_c0_g1_i2	.	.	CISD2_DROGR^CISD2_DROGR^Q:163-543,H:1-128^61.7%ID^E:5.4e-42^RecName: Full=CDGSH iron-sulfur domain-containing protein 2 homolog;^Eukaryota; Metazoa; Ecdysozoa; Arthropoda; Hexapoda; Insecta; Pterygota; Neoptera; Endopterygota; Diptera; Brachycera; Muscomorpha; Ephydroidea; Drosophilidae; Drosophila; Hawaiian Drosophila`CISD2_DROAN^CISD2_DROAN^Q:163-543,H:1-131^58.8%ID^E:7.1e-42^RecName: Full=CDGS…	.	.	.	.	ENOG41122II^CDGSH iron sulfur domain	KEGG:dgr:Dgri_GH14305	GO:0005789^cellular_component^endoplasmic reticulum membrane`GO:0016021^cellular_component^integral component of membrane`GO:0051537^molecular_function^2 iron, 2 sulfur cluster binding`GO:0046872^molecular_function^metal ion binding	.	.
TRINITY_DN64026_c0_g1	TRINITY_DN64026_c0_g1_i1	TRINITY_DN64026_c0_g1_i1.p1	429-1652[+]	MOCS3_AEDAE^MOCS3_AEDAE^Q:486-1649,H:45-437^63.4%ID^E:2.4e-144^RecName: Full=Adenylyltransferase and sulfurtransferase MOCS3 {ECO:0000255|HAMAP-Rule:MF_03049};^Eukaryota; Metazoa; Ecdysozoa; Arthropoda; Hexapoda; Insecta; Pterygota; Neoptera; Endopterygota; Diptera; Nematocera; Culicoidea; Culicidae; Culicinae; Aedini; Aedes; Stegomyia`MOCS3_CULQU^MOCS3_CULQU^Q:486-1649,H:43-438^59.3%ID^E:1.1e-13…	MOCS3_AEDAE^MOCS3_AEDAE^Q:20-407,H:45-437^63.4%ID^E:1.3e-144^RecName: Full=Adenylyltransferase and sulfurtransferase MOCS3 {ECO:0000255|HAMAP-Rule:MF_03049};^Eukaryota; Metazoa; Ecdysozoa; Arthropoda; Hexapoda; Insecta; Pterygota; Neoptera; Endopterygota; Diptera; Nematocera; Culicoidea; Culicidae; Culicinae; Aedini; Aedes; Stegomyia`MOCS3_CULQU^MOCS3_CULQU^Q:20-407,H:43-438^59.3%ID^E:5.7e-137^Re…	PF00899.18^ThiF^ThiF family^28-262^E:9.8e-66`PF00581.17^Rhodanese^Rhodanese-like domain^304-398^E:3.6e-09	sigP:0.998962^^^	.	COG0476^small protein activating enzyme activity`COG0607^Rhodanese domain protein	KEGG:aag:AaeL_AAEL004607`KO:K11996	GO:0005829^cellular_component^cytosol`GO:0005524^molecular_function^ATP binding`GO:0046872^molecular_function^metal ion binding`GO:0061605^molecular_function^molybdopterin-synthase adenylyltransferase activity`GO:0061604^molecular_function^molybdopterin-synthase sulfurtransferase activity`GO:0008641^molecular_function^small protein activating enzyme activity`GO:0004792^molecular_function^thiosulf…	GO:0005829^cellular_component^cytosol`GO:0005524^molecular_function^ATP binding`GO:0046872^molecular_function^metal ion binding`GO:0061605^molecular_function^molybdopterin-synthase adenylyltransferase activity`GO:0061604^molecular_function^molybdopterin-synthase sulfurtransferase activity`GO:0008641^molecular_function^small protein activating enzyme activity`GO:0004792^molecular_function^thiosulf…	GO:0008641^molecular_function^small protein activating enzyme activity
TRINITY_DN64026_c0_g1	TRINITY_DN64026_c0_g1_i2	TRINITY_DN64026_c0_g1_i2.p1	402-1706[+]	MOCS3_AEDAE^MOCS3_AEDAE^Q:540-1703,H:45-437^63.4%ID^E:2.4e-144^RecName: Full=Adenylyltransferase and sulfurtransferase MOCS3 {ECO:0000255|HAMAP-Rule:MF_03049};^Eukaryota; Metazoa; Ecdysozoa; Arthropoda; Hexapoda; Insecta; Pterygota; Neoptera; Endopterygota; Diptera; Nematocera; Culicoidea; Culicidae; Culicinae; Aedini; Aedes; Stegomyia`MOCS3_CULQU^MOCS3_CULQU^Q:540-1703,H:43-438^59.3%ID^E:1.1e-13…	MOCS3_AEDAE^MOCS3_AEDAE^Q:47-434,H:45-437^63.4%ID^E:1.4e-144^RecName: Full=Adenylyltransferase and sulfurtransferase MOCS3 {ECO:0000255|HAMAP-Rule:MF_03049};^Eukaryota; Metazoa; Ecdysozoa; Arthropoda; Hexapoda; Insecta; Pterygota; Neoptera; Endopterygota; Diptera; Nematocera; Culicoidea; Culicidae; Culicinae; Aedini; Aedes; Stegomyia`MOCS3_CULQU^MOCS3_CULQU^Q:47-434,H:43-438^59.3%ID^E:6.1e-137^Re…	PF00899.18^ThiF^ThiF family^55-289^E:1.2e-65`PF00581.17^Rhodanese^Rhodanese-like domain^331-425^E:4e-09	sigP:0.970843^^^	.	COG0476^small protein activating enzyme activity`COG0607^Rhodanese domain protein	KEGG:aag:AaeL_AAEL004607`KO:K11996	GO:0005829^cellular_component^cytosol`GO:0005524^molecular_function^ATP binding`GO:0046872^molecular_function^metal ion binding`GO:0061605^molecular_function^molybdopterin-synthase adenylyltransferase activity`GO:0061604^molecular_function^molybdopterin-synthase sulfurtransferase activity`GO:0008641^molecular_function^small protein activating enzyme activity`GO:0004792^molecular_function^thiosulf…	GO:0005829^cellular_component^cytosol`GO:0005524^molecular_function^ATP binding`GO:0046872^molecular_function^metal ion binding`GO:0061605^molecular_function^molybdopterin-synthase adenylyltransferase activity`GO:0061604^molecular_function^molybdopterin-synthase sulfurtransferase activity`GO:0008641^molecular_function^small protein activating enzyme activity`GO:0004792^molecular_function^thiosulf…	GO:0008641^molecular_function^small protein activating enzyme activity
TRINITY_DN64140_c0_g1	TRINITY_DN64140_c0_g1_i2	TRINITY_DN64140_c0_g1_i2.p1	178-633[+]	ARPC5_HUMAN^ARPC5_HUMAN^Q:178-627,H:1-148^51.7%ID^E:7.4e-33^RecName: Full=Actin-related protein 2/3 complex subunit 5;^Eukaryota; Metazoa; Chordata; Craniata; Vertebrata; Euteleostomi; Mammalia; Eutheria; Euarchontoglires; Primates; Haplorrhini; Catarrhini; Hominidae; Homo`ARPC5_PONAB^ARPC5_PONAB^Q:178-627,H:1-148^51.7%ID^E:7.4e-33^RecName: Full=Actin-related protein 2/3 complex subunit 5;^Eukary…	ARPC5_HUMAN^ARPC5_HUMAN^Q:1-150,H:1-148^51.7%ID^E:4.9e-33^RecName: Full=Actin-related protein 2/3 complex subunit 5;^Eukaryota; Metazoa; Chordata; Craniata; Vertebrata; Euteleostomi; Mammalia; Eutheria; Euarchontoglires; Primates; Haplorrhini; Catarrhini; Hominidae; Homo`ARPC5_PONAB^ARPC5_PONAB^Q:1-150,H:1-148^51.7%ID^E:4.9e-33^RecName: Full=Actin-related protein 2/3 complex subunit 5;^Eukaryota;…	PF04699.11^P16-Arc^ARP2/3 complex 16 kDa subunit (p16-Arc)^9-148^E:2.4e-49	sigP:0.999474^^^	.	ENOG4111FGV^Functions as component of the Arp2 3 complex which is involved in regulation of actin polymerization and together with an activating nucleation-promoting factor (NPF) mediates the formation of branched actin networks (By similarity)	KEGG:hsa:10092`KO:K05754	GO:0015629^cellular_component^actin cytoskeleton`GO:0005885^cellular_component^Arp2/3 protein complex`GO:0042995^cellular_component^cell projection`GO:0005737^cellular_component^cytoplasm`GO:0005829^cellular_component^cytosol`GO:0070062^cellular_component^extracellular exosome`GO:0005925^cellular_component^focal adhesion`GO:0005200^molecular_function^structural constituent of cytoskeleton`GO:0030…	GO:0015629^cellular_component^actin cytoskeleton`GO:0005885^cellular_component^Arp2/3 protein complex`GO:0042995^cellular_component^cell projection`GO:0005737^cellular_component^cytoplasm`GO:0005829^cellular_component^cytosol`GO:0070062^cellular_component^extracellular exosome`GO:0005925^cellular_component^focal adhesion`GO:0005200^molecular_function^structural constituent of cytoskeleton`GO:0030…	GO:0030833^biological_process^regulation of actin filament polymerization`GO:0034314^biological_process^Arp2/3 complex-mediated actin nucleation`GO:0005885^cellular_component^Arp2/3 protein complex`GO:0015629^cellular_component^actin cytoskeleton
TRINITY_DN64275_c0_g1	TRINITY_DN64275_c0_g1_i1	TRINITY_DN64275_c0_g1_i1.p1	209-1678[+]	CEP89_DROME^CEP89_DROME^Q:266-1678,H:7-449^29.3%ID^E:7.1e-45^RecName: Full=Protein Cep89 homolog;^Eukaryota; Metazoa; Ecdysozoa; Arthropoda; Hexapoda; Insecta; Pterygota; Neoptera; Endopterygota; Diptera; Brachycera; Muscomorpha; Ephydroidea; Drosophilidae; Drosophila; Sophophora	CEP89_DROME^CEP89_DROME^Q:20-490,H:7-449^29.3%ID^E:6.2e-45^RecName: Full=Protein Cep89 homolog;^Eukaryota; Metazoa; Ecdysozoa; Arthropoda; Hexapoda; Insecta; Pterygota; Neoptera; Endopterygota; Diptera; Brachycera; Muscomorpha; Ephydroidea; Drosophilidae; Drosophila; Sophophora	.	sigP:0.999523^^^	.	ENOG410ZNEI^centrosomal protein 89kDa	KEGG:dme:Dmel_CG8214	GO:0005829^cellular_component^cytosol`GO:0005758^cellular_component^mitochondrial intermembrane space`GO:0046959^biological_process^habituation`GO:0007005^biological_process^mitochondrion organization`GO:0007268^biological_process^synaptic transmission	GO:0005829^cellular_component^cytosol`GO:0005758^cellular_component^mitochondrial intermembrane space`GO:0046959^biological_process^habituation`GO:0007005^biological_process^mitochondrion organization`GO:0007268^biological_process^synaptic transmission	.
TRINITY_DN64277_c0_g1	TRINITY_DN64277_c0_g1_i1	TRINITY_DN64277_c0_g1_i1.p1	33-425[+]	RS15A_DROME^RS15A_DROME^Q:33-422,H:1-130^89.2%ID^E:7.4e-65^RecName: Full=40S ribosomal protein S15Aa;^Eukaryota; Metazoa; Ecdysozoa; Arthropoda; Hexapoda; Insecta; Pterygota; Neoptera; Endopterygota; Diptera; Brachycera; Muscomorpha; Ephydroidea; Drosophilidae; Drosophila; Sophophora`RS15A_DROYA^RS15A_DROYA^Q:33-422,H:1-130^89.2%ID^E:7.4e-65^RecName: Full=40S ribosomal protein S15a;^Eukaryota; Me…	RS15A_DROME^RS15A_DROME^Q:1-130,H:1-130^89.2%ID^E:7.2e-65^RecName: Full=40S ribosomal protein S15Aa;^Eukaryota; Metazoa; Ecdysozoa; Arthropoda; Hexapoda; Insecta; Pterygota; Neoptera; Endopterygota; Diptera; Brachycera; Muscomorpha; Ephydroidea; Drosophilidae; Drosophila; Sophophora`RS15A_DROYA^RS15A_DROYA^Q:1-130,H:1-130^89.2%ID^E:7.2e-65^RecName: Full=40S ribosomal protein S15a;^Eukaryota; Meta…	PF00410.16^Ribosomal_S8^Ribosomal protein S8^7-130^E:5.1e-21	sigP:0.999023^^^	.	COG0096^One of the primary rRNA binding proteins, it binds directly to 16S rRNA central domain where it helps coordinate assembly of the platform of the 30S subunit (By similarity)	KEGG:dme:Dmel_CG2033`KO:K02957	GO:0005840^cellular_component^ribosome`GO:0003735^molecular_function^structural constituent of ribosome`GO:0000022^biological_process^mitotic spindle elongation`GO:0007052^biological_process^mitotic spindle organization`GO:0006412^biological_process^translation	GO:0005840^cellular_component^ribosome`GO:0003735^molecular_function^structural constituent of ribosome`GO:0000022^biological_process^mitotic spindle elongation`GO:0007052^biological_process^mitotic spindle organization`GO:0006412^biological_process^translation	GO:0003735^molecular_function^structural constituent of ribosome`GO:0006412^biological_process^translation`GO:0005840^cellular_component^ribosome
TRINITY_DN64277_c0_g2	TRINITY_DN64277_c0_g2_i1	TRINITY_DN64277_c0_g2_i1.p1	3-362[+]	RS15A_DROME^RS15A_DROME^Q:6-362,H:1-119^87.4%ID^E:6.6e-57^RecName: Full=40S ribosomal protein S15Aa;^Eukaryota; Metazoa; Ecdysozoa; Arthropoda; Hexapoda; Insecta; Pterygota; Neoptera; Endopterygota; Diptera; Brachycera; Muscomorpha; Ephydroidea; Drosophilidae; Drosophila; Sophophora`RS15A_DROYA^RS15A_DROYA^Q:6-362,H:1-119^87.4%ID^E:6.6e-57^RecName: Full=40S ribosomal protein S15a;^Eukaryota; Meta…	RS15A_DROME^RS15A_DROME^Q:2-120,H:1-119^87.4%ID^E:6.6e-57^RecName: Full=40S ribosomal protein S15Aa;^Eukaryota; Metazoa; Ecdysozoa; Arthropoda; Hexapoda; Insecta; Pterygota; Neoptera; Endopterygota; Diptera; Brachycera; Muscomorpha; Ephydroidea; Drosophilidae; Drosophila; Sophophora`RS15A_DROYA^RS15A_DROYA^Q:2-120,H:1-119^87.4%ID^E:6.6e-57^RecName: Full=40S ribosomal protein S15a;^Eukaryota; Meta…	PF00410.16^Ribosomal_S8^Ribosomal protein S8^8-120^E:1.8e-16	sigP:0.998539^^^	.	COG0096^One of the primary rRNA binding proteins, it binds directly to 16S rRNA central domain where it helps coordinate assembly of the platform of the 30S subunit (By similarity)	KEGG:dme:Dmel_CG2033`KO:K02957	GO:0005840^cellular_component^ribosome`GO:0003735^molecular_function^structural constituent of ribosome`GO:0000022^biological_process^mitotic spindle elongation`GO:0007052^biological_process^mitotic spindle organization`GO:0006412^biological_process^translation	GO:0005840^cellular_component^ribosome`GO:0003735^molecular_function^structural constituent of ribosome`GO:0000022^biological_process^mitotic spindle elongation`GO:0007052^biological_process^mitotic spindle organization`GO:0006412^biological_process^translation	GO:0003735^molecular_function^structural constituent of ribosome`GO:0006412^biological_process^translation`GO:0005840^cellular_component^ribosome
TRINITY_DN64292_c0_g1	TRINITY_DN64292_c0_g1_i2	TRINITY_DN64292_c0_g1_i2.p1	293-1090[+]	CCHL_BOVIN^CCHL_BOVIN^Q:452-1042,H:80-272^66.2%ID^E:2.6e-72^RecName: Full=Cytochrome c-type heme lyase;^Eukaryota; Metazoa; Chordata; Craniata; Vertebrata; Euteleostomi; Mammalia; Eutheria; Laurasiatheria; Cetartiodactyla; Ruminantia; Pecora; Bovidae; Bovinae; Bos`CCHL_CHICK^CCHL_CHICK^Q:389-1042,H:49-270^59.7%ID^E:2.2e-71^RecName: Full=Cytochrome c-type heme lyase;^Eukaryota; Metazoa; Chordata; …	CCHL_BOVIN^CCHL_BOVIN^Q:54-250,H:80-272^66.2%ID^E:1.4e-72^RecName: Full=Cytochrome c-type heme lyase;^Eukaryota; Metazoa; Chordata; Craniata; Vertebrata; Euteleostomi; Mammalia; Eutheria; Laurasiatheria; Cetartiodactyla; Ruminantia; Pecora; Bovidae; Bovinae; Bos`CCHL_CHICK^CCHL_CHICK^Q:33-250,H:49-270^59.7%ID^E:1.2e-71^RecName: Full=Cytochrome c-type heme lyase;^Eukaryota; Metazoa; Chordata; Cran…	PF01265.14^Cyto_heme_lyase^Cytochrome c/c1 heme lyase^20-245^E:6.7e-65	sigP:0.994635^^^	.	ENOG410YAUW^heme lyase	KEGG:bta:506250`KO:K01764	GO:0005743^cellular_component^mitochondrial inner membrane`GO:0004408^molecular_function^holocytochrome-c synthase activity`GO:0046872^molecular_function^metal ion binding	GO:0005743^cellular_component^mitochondrial inner membrane`GO:0004408^molecular_function^holocytochrome-c synthase activity`GO:0046872^molecular_function^metal ion binding	GO:0004408^molecular_function^holocytochrome-c synthase activity`GO:0005739^cellular_component^mitochondrion
TRINITY_DN64292_c0_g1	TRINITY_DN64292_c0_g1_i3	TRINITY_DN64292_c0_g1_i3.p1	218-1048[+]	CCHL_BOVIN^CCHL_BOVIN^Q:410-1000,H:80-272^66.2%ID^E:2.6e-72^RecName: Full=Cytochrome c-type heme lyase;^Eukaryota; Metazoa; Chordata; Craniata; Vertebrata; Euteleostomi; Mammalia; Eutheria; Laurasiatheria; Cetartiodactyla; Ruminantia; Pecora; Bovidae; Bovinae; Bos`CCHL_CHICK^CCHL_CHICK^Q:347-1000,H:49-270^59.7%ID^E:2.2e-71^RecName: Full=Cytochrome c-type heme lyase;^Eukaryota; Metazoa; Chordata; …	CCHL_BOVIN^CCHL_BOVIN^Q:65-261,H:80-272^66.2%ID^E:1.5e-72^RecName: Full=Cytochrome c-type heme lyase;^Eukaryota; Metazoa; Chordata; Craniata; Vertebrata; Euteleostomi; Mammalia; Eutheria; Laurasiatheria; Cetartiodactyla; Ruminantia; Pecora; Bovidae; Bovinae; Bos`CCHL_CHICK^CCHL_CHICK^Q:44-261,H:49-270^59.7%ID^E:1.3e-71^RecName: Full=Cytochrome c-type heme lyase;^Eukaryota; Metazoa; Chordata; Cran…	PF01265.14^Cyto_heme_lyase^Cytochrome c/c1 heme lyase^29-256^E:7.9e-65	sigP:0.99838^^^	.	ENOG410YAUW^heme lyase	KEGG:bta:506250`KO:K01764	GO:0005743^cellular_component^mitochondrial inner membrane`GO:0004408^molecular_function^holocytochrome-c synthase activity`GO:0046872^molecular_function^metal ion binding	GO:0005743^cellular_component^mitochondrial inner membrane`GO:0004408^molecular_function^holocytochrome-c synthase activity`GO:0046872^molecular_function^metal ion binding	GO:0004408^molecular_function^holocytochrome-c synthase activity`GO:0005739^cellular_component^mitochondrion
TRINITY_DN64383_c0_g1	TRINITY_DN64383_c0_g1_i1	TRINITY_DN64383_c0_g1_i1.p1	149-973[+]	CR19A_DANRE^CR19A_DANRE^Q:227-745,H:14-192^36.9%ID^E:1.2e-23^RecName: Full=Uncharacterized protein C18orf19 homolog A;^Eukaryota; Metazoa; Chordata; Craniata; Vertebrata; Euteleostomi; Actinopterygii; Neopterygii; Teleostei; Ostariophysi; Cypriniformes; Cyprinidae; Danio`F210A_CHICK^F210A_CHICK^Q:341-778,H:93-233^42.2%ID^E:2.7e-23^RecName: Full=Protein FAM210A;^Eukaryota; Metazoa; Chordata; Crani…	CR19A_DANRE^CR19A_DANRE^Q:27-199,H:14-192^36.9%ID^E:9.9e-24^RecName: Full=Uncharacterized protein C18orf19 homolog A;^Eukaryota; Metazoa; Chordata; Craniata; Vertebrata; Euteleostomi; Actinopterygii; Neopterygii; Teleostei; Ostariophysi; Cypriniformes; Cyprinidae; Danio`F210A_CHICK^F210A_CHICK^Q:65-210,H:93-233^42.2%ID^E:2.2e-23^RecName: Full=Protein FAM210A;^Eukaryota; Metazoa; Chordata; Craniat…	PF06916.10^DUF1279^Protein of unknown function (DUF1279)^91-176^E:3.8e-22	sigP:0.996975^^^	AA_len:274; Number_of_predicted_TMHs:1; Signal:.	ENOG4111GN5^family with sequence similarity 210, member A	KEGG:dre:562734	GO:0016021^cellular_component^integral component of membrane	GO:0016021^cellular_component^integral component of membrane	.
TRINITY_DN64504_c0_g1	TRINITY_DN64504_c0_g1_i1	TRINITY_DN64504_c0_g1_i1.p1	125-1084[+]	RNF41_MOUSE^RNF41_MOUSE^Q:125-1081,H:1-315^56.7%ID^E:1.1e-110^RecName: Full=E3 ubiquitin-protein ligase NRDP1;^Eukaryota; Metazoa; Chordata; Craniata; Vertebrata; Euteleostomi; Mammalia; Eutheria; Euarchontoglires; Glires; Rodentia; Sciurognathi; Muroidea; Muridae; Murinae; Mus; Mus`RNF41_HUMAN^RNF41_HUMAN^Q:125-1081,H:1-315^56.7%ID^E:1.4e-110^RecName: Full=E3 ubiquitin-protein ligase NRDP1;^Euka…	RNF41_MOUSE^RNF41_MOUSE^Q:1-319,H:1-315^56.7%ID^E:5.5e-111^RecName: Full=E3 ubiquitin-protein ligase NRDP1;^Eukaryota; Metazoa; Chordata; Craniata; Vertebrata; Euteleostomi; Mammalia; Eutheria; Euarchontoglires; Glires; Rodentia; Sciurognathi; Muroidea; Muridae; Murinae; Mus; Mus`RNF41_HUMAN^RNF41_HUMAN^Q:1-319,H:1-315^56.7%ID^E:7.2e-111^RecName: Full=E3 ubiquitin-protein ligase NRDP1;^Eukaryota;…	PF13923.3^zf-C3HC4_2^Zinc finger, C3HC4 type (RING finger)^18-57^E:8.2e-10`PF00097.22^zf-C3HC4^Zinc finger, C3HC4 type (RING finger)^18-58^E:9.4e-10`PF13639.3^zf-RING_2^Ring finger domain^18-61^E:1.7e-07`PF13445.3^zf-RING_UBOX^RING-type zinc-finger^18-58^E:8.6e-07`PF08941.7^USP8_interact^USP8 interacting^141-319^E:4.8e-85	sigP:0.9985^^^	.	ENOG410XNN7^RING finger protein 41	KEGG:mmu:67588`KO:K11981	GO:0016881^molecular_function^acid-amino acid ligase activity`GO:0005128^molecular_function^erythropoietin receptor binding`GO:0005135^molecular_function^interleukin-3 receptor binding`GO:0031386^molecular_function^protein tag`GO:0017160^molecular_function^Ral GTPase binding`GO:0061630^molecular_function^ubiquitin protein ligase activity`GO:0004842^molecular_function^ubiquitin-protein transferase…	GO:0016881^molecular_function^acid-amino acid ligase activity`GO:0005128^molecular_function^erythropoietin receptor binding`GO:0005135^molecular_function^interleukin-3 receptor binding`GO:0031386^molecular_function^protein tag`GO:0017160^molecular_function^Ral GTPase binding`GO:0061630^molecular_function^ubiquitin protein ligase activity`GO:0004842^molecular_function^ubiquitin-protein transferase…	GO:0046872^molecular_function^metal ion binding`GO:0005515^molecular_function^protein binding`GO:0008270^molecular_function^zinc ion binding`GO:0016881^molecular_function^acid-amino acid ligase activity`GO:0031386^molecular_function^protein tag`GO:0016567^biological_process^protein ubiquitination
TRINITY_DN64524_c0_g1	TRINITY_DN64524_c0_g1_i1	TRINITY_DN64524_c0_g1_i1.p1	48-401[+]	MSS4_DROME^MSS4_DROME^Q:72-401,H:9-117^48.2%ID^E:2.4e-23^RecName: Full=Guanine nucleotide exchange factor MSS4 homolog;^Eukaryota; Metazoa; Ecdysozoa; Arthropoda; Hexapoda; Insecta; Pterygota; Neoptera; Endopterygota; Diptera; Brachycera; Muscomorpha; Ephydroidea; Drosophilidae; Drosophila; Sophophora`MSS4_MOUSE^MSS4_MOUSE^Q:60-401,H:5-120^43.1%ID^E:1.6e-19^RecName: Full=Guanine nucleotide exchan…	MSS4_DROME^MSS4_DROME^Q:9-118,H:9-117^48.2%ID^E:2.1e-23^RecName: Full=Guanine nucleotide exchange factor MSS4 homolog;^Eukaryota; Metazoa; Ecdysozoa; Arthropoda; Hexapoda; Insecta; Pterygota; Neoptera; Endopterygota; Diptera; Brachycera; Muscomorpha; Ephydroidea; Drosophilidae; Drosophila; Sophophora`MSS4_MOUSE^MSS4_MOUSE^Q:5-118,H:5-120^43.1%ID^E:1.8e-19^RecName: Full=Guanine nucleotide exchange…	PF04421.10^Mss4^Mss4 protein^28-118^E:2.4e-27	sigP:0.997835^^^	.	ENOG4111UFA^RAB interacting factor	KEGG:dme:Dmel_CG7787	GO:0005829^cellular_component^cytosol`GO:0016020^cellular_component^membrane`GO:0005085^molecular_function^guanyl-nucleotide exchange factor activity`GO:0008270^molecular_function^zinc ion binding`GO:0015031^biological_process^protein transport`GO:0007264^biological_process^small GTPase mediated signal transduction	GO:0005829^cellular_component^cytosol`GO:0016020^cellular_component^membrane`GO:0005085^molecular_function^guanyl-nucleotide exchange factor activity`GO:0008270^molecular_function^zinc ion binding`GO:0015031^biological_process^protein transport`GO:0007264^biological_process^small GTPase mediated signal transduction	GO:0005085^molecular_function^guanyl-nucleotide exchange factor activity`GO:0007264^biological_process^small GTPase mediated signal transduction
TRINITY_DN64524_c0_g1	TRINITY_DN64524_c0_g1_i2	TRINITY_DN64524_c0_g1_i2.p1	59-403[-]	MSS4_DROME^MSS4_DROME^Q:5-403,H:15-117^38.3%ID^E:9.4e-20^RecName: Full=Guanine nucleotide exchange factor MSS4 homolog;^Eukaryota; Metazoa; Ecdysozoa; Arthropoda; Hexapoda; Insecta; Pterygota; Neoptera; Endopterygota; Diptera; Brachycera; Muscomorpha; Ephydroidea; Drosophilidae; Drosophila; Sophophora`MSS4_MOUSE^MSS4_MOUSE^Q:5-403,H:16-120^35.6%ID^E:1.1e-15^RecName: Full=Guanine nucleotide exchan…	.	.	sigP:0.994633^^^	.	ENOG4111UFA^RAB interacting factor	KEGG:dme:Dmel_CG7787	GO:0005829^cellular_component^cytosol`GO:0016020^cellular_component^membrane`GO:0005085^molecular_function^guanyl-nucleotide exchange factor activity`GO:0008270^molecular_function^zinc ion binding`GO:0015031^biological_process^protein transport`GO:0007264^biological_process^small GTPase mediated signal transduction	.	.
TRINITY_DN64565_c0_g1	TRINITY_DN64565_c0_g1_i1	TRINITY_DN64565_c0_g1_i1.p1	201-902[+]	KCD16_MOUSE^KCD16_MOUSE^Q:219-899,H:25-279^45%ID^E:4.4e-50^RecName: Full=BTB/POZ domain-containing protein KCTD16;^Eukaryota; Metazoa; Chordata; Craniata; Vertebrata; Euteleostomi; Mammalia; Eutheria; Euarchontoglires; Glires; Rodentia; Sciurognathi; Muroidea; Muridae; Murinae; Mus; Mus`KCD16_HUMAN^KCD16_HUMAN^Q:219-899,H:25-279^43.9%ID^E:2.8e-49^RecName: Full=BTB/POZ domain-containing protein KC…	KCD16_MOUSE^KCD16_MOUSE^Q:7-233,H:25-279^45%ID^E:1.8e-50^RecName: Full=BTB/POZ domain-containing protein KCTD16;^Eukaryota; Metazoa; Chordata; Craniata; Vertebrata; Euteleostomi; Mammalia; Eutheria; Euarchontoglires; Glires; Rodentia; Sciurognathi; Muroidea; Muridae; Murinae; Mus; Mus`KCD16_HUMAN^KCD16_HUMAN^Q:7-233,H:25-279^43.9%ID^E:1.2e-49^RecName: Full=BTB/POZ domain-containing protein KCTD16…	PF02214.19^BTB_2^BTB/POZ domain^11-90^E:2.6e-12	sigP:0.999771^^^	.	ENOG410Z155^potassium channel tetramerisation domain containing	KEGG:mmu:383348	GO:0030054^cellular_component^cell junction`GO:0045211^cellular_component^postsynaptic membrane`GO:0042734^cellular_component^presynaptic membrane`GO:0043235^cellular_component^receptor complex`GO:0051260^biological_process^protein homooligomerization`GO:0008277^biological_process^regulation of G-protein coupled receptor protein signaling pathway	GO:0030054^cellular_component^cell junction`GO:0045211^cellular_component^postsynaptic membrane`GO:0042734^cellular_component^presynaptic membrane`GO:0043235^cellular_component^receptor complex`GO:0051260^biological_process^protein homooligomerization`GO:0008277^biological_process^regulation of G-protein coupled receptor protein signaling pathway	GO:0051260^biological_process^protein homooligomerization
TRINITY_DN64578_c0_g1	TRINITY_DN64578_c0_g1_i1	TRINITY_DN64578_c0_g1_i1.p1	244-1320[+]	TDH_BOVIN^TDH_BOVIN^Q:319-1275,H:44-361^63.2%ID^E:8.8e-118^RecName: Full=L-threonine 3-dehydrogenase, mitochondrial;^Eukaryota; Metazoa; Chordata; Craniata; Vertebrata; Euteleostomi; Mammalia; Eutheria; Laurasiatheria; Cetartiodactyla; Ruminantia; Pecora; Bovidae; Bovinae; Bos`TDH_PIG^TDH_PIG^Q:319-1275,H:44-361^64.2%ID^E:9.8e-117^RecName: Full=L-threonine 3-dehydrogenase, mitochondrial;^Eukaryot…	TDH_BOVIN^TDH_BOVIN^Q:26-344,H:44-361^63.2%ID^E:9e-118^RecName: Full=L-threonine 3-dehydrogenase, mitochondrial;^Eukaryota; Metazoa; Chordata; Craniata; Vertebrata; Euteleostomi; Mammalia; Eutheria; Laurasiatheria; Cetartiodactyla; Ruminantia; Pecora; Bovidae; Bovinae; Bos`TDH_PIG^TDH_PIG^Q:26-344,H:44-361^64.2%ID^E:7.6e-117^RecName: Full=L-threonine 3-dehydrogenase, mitochondrial;^Eukaryota; Met…	PF04321.14^RmlD_sub_bind^RmlD substrate binding domain^42-189^E:4.4e-10`PF01370.18^Epimerase^NAD dependent epimerase/dehydratase family^43-277^E:1e-21`PF02719.12^Polysacc_synt_2^Polysaccharide biosynthesis protein^43-153^E:4.3e-06`PF16363.2^GDP_Man_Dehyd^GDP-mannose 4,6 dehydratase^44-202^E:1.8e-14`PF01073.16^3Beta_HSD^3-beta hydroxysteroid dehydrogenase/isomerase family^44-167^E:4e-08`PF07993.9^…	sigP:0.999438^^^	.	COG0451^Nad-dependent epimerase dehydratase	KEGG:bta:511957`KO:K15789	GO:0005739^cellular_component^mitochondrion`GO:0050662^molecular_function^coenzyme binding`GO:0008743^molecular_function^L-threonine 3-dehydrogenase activity`GO:0019518^biological_process^L-threonine catabolic process to glycine	GO:0005739^cellular_component^mitochondrion`GO:0050662^molecular_function^coenzyme binding`GO:0008743^molecular_function^L-threonine 3-dehydrogenase activity`GO:0019518^biological_process^L-threonine catabolic process to glycine	GO:0003824^molecular_function^catalytic activity`GO:0050662^molecular_function^coenzyme binding`GO:0003854^molecular_function^3-beta-hydroxy-delta5-steroid dehydrogenase activity`GO:0016616^molecular_function^oxidoreductase activity, acting on the CH-OH group of donors, NAD or NADP as acceptor`GO:0006694^biological_process^steroid biosynthetic process`GO:0055114^biological_process^oxidation-reduc…
TRINITY_DN64643_c0_g2	TRINITY_DN64643_c0_g2_i1	TRINITY_DN64643_c0_g2_i1.p1	2-370[+]	OAZ_AEDAE^OAZ_AEDAE^Q:2-367,H:119-240^97.5%ID^E:8.7e-64^RecName: Full=Ornithine decarboxylase antizyme;^Eukaryota; Metazoa; Ecdysozoa; Arthropoda; Hexapoda; Insecta; Pterygota; Neoptera; Endopterygota; Diptera; Nematocera; Culicoidea; Culicidae; Culicinae; Aedini; Aedes; Stegomyia`OAZ_DROME^OAZ_DROME^Q:20-367,H:141-254^49.1%ID^E:1.6e-25^RecName: Full=Ornithine decarboxylase antizyme;^Eukaryota; M…	OAZ_AEDAE^OAZ_AEDAE^Q:1-122,H:119-240^97.5%ID^E:4.4e-64^RecName: Full=Ornithine decarboxylase antizyme;^Eukaryota; Metazoa; Ecdysozoa; Arthropoda; Hexapoda; Insecta; Pterygota; Neoptera; Endopterygota; Diptera; Nematocera; Culicoidea; Culicidae; Culicinae; Aedini; Aedes; Stegomyia`OAZ_DROME^OAZ_DROME^Q:7-122,H:141-254^49.1%ID^E:8e-26^RecName: Full=Ornithine decarboxylase antizyme;^Eukaryota; Meta…	PF02100.14^ODC_AZ^Ornithine decarboxylase antizyme^32-120^E:1e-23	sigP:0.998155^^^	.	ENOG4112791^Ornithine decarboxylase antizyme	KEGG:aag:AaeL_AAEL004783`KO:K16548	GO:0008073^molecular_function^ornithine decarboxylase inhibitor activity	GO:0008073^molecular_function^ornithine decarboxylase inhibitor activity	GO:0004857^molecular_function^enzyme inhibitor activity`GO:0008073^molecular_function^ornithine decarboxylase inhibitor activity
TRINITY_DN64638_c0_g2	TRINITY_DN64638_c0_g2_i1	TRINITY_DN64638_c0_g2_i1.p1	1-1404[+]	.	.	PF00646.30^F-box^F-box domain^1-28^E:0.00099`PF12937.4^F-box-like^F-box-like^5-32^E:2.7e-07	sigP:0.998608^^^	.	.	.	.	.	GO:0005515^molecular_function^protein binding
TRINITY_DN64656_c0_g1	TRINITY_DN64656_c0_g1_i1	TRINITY_DN64656_c0_g1_i1.p2	43-447[+]	RL32_DROAI^RL32_DROAI^Q:43-444,H:1-134^87.3%ID^E:4.4e-62^RecName: Full=60S ribosomal protein L32;^Eukaryota; Metazoa; Ecdysozoa; Arthropoda; Hexapoda; Insecta; Pterygota; Neoptera; Endopterygota; Diptera; Brachycera; Muscomorpha; Ephydroidea; Drosophilidae; Drosophila; Sophophora`RL32_DROAZ^RL32_DROAZ^Q:43-444,H:1-134^87.3%ID^E:4.4e-62^RecName: Full=60S ribosomal protein L32;^Eukaryota; Metazoa; …	RL32_DROAI^RL32_DROAI^Q:1-134,H:1-134^87.3%ID^E:5.8e-62^RecName: Full=60S ribosomal protein L32;^Eukaryota; Metazoa; Ecdysozoa; Arthropoda; Hexapoda; Insecta; Pterygota; Neoptera; Endopterygota; Diptera; Brachycera; Muscomorpha; Ephydroidea; Drosophilidae; Drosophila; Sophophora`RL32_DROAZ^RL32_DROAZ^Q:1-134,H:1-134^87.3%ID^E:5.8e-62^RecName: Full=60S ribosomal protein L32;^Eukaryota; Metazoa; Ec…	PF01655.15^Ribosomal_L32e^Ribosomal protein L32^16-123^E:3e-56	sigP:0.999518^^^	.	.	.	GO:0005840^cellular_component^ribosome`GO:0003735^molecular_function^structural constituent of ribosome`GO:0006412^biological_process^translation	GO:0005840^cellular_component^ribosome`GO:0003735^molecular_function^structural constituent of ribosome`GO:0006412^biological_process^translation	GO:0003735^molecular_function^structural constituent of ribosome`GO:0006412^biological_process^translation`GO:0005622^cellular_component^intracellular`GO:0005840^cellular_component^ribosome
TRINITY_DN64656_c0_g1	TRINITY_DN64656_c0_g1_i2	TRINITY_DN64656_c0_g1_i2.p2	42-446[+]	RL32_DROME^RL32_DROME^Q:42-443,H:1-134^86.6%ID^E:3.4e-62^RecName: Full=60S ribosomal protein L32;^Eukaryota; Metazoa; Ecdysozoa; Arthropoda; Hexapoda; Insecta; Pterygota; Neoptera; Endopterygota; Diptera; Brachycera; Muscomorpha; Ephydroidea; Drosophilidae; Drosophila; Sophophora`RL32_DROSI^RL32_DROSI^Q:42-443,H:1-134^86.6%ID^E:3.4e-62^RecName: Full=60S ribosomal protein L32;^Eukaryota; Metazoa; …	RL32_DROME^RL32_DROME^Q:1-134,H:1-134^86.6%ID^E:2.6e-62^RecName: Full=60S ribosomal protein L32;^Eukaryota; Metazoa; Ecdysozoa; Arthropoda; Hexapoda; Insecta; Pterygota; Neoptera; Endopterygota; Diptera; Brachycera; Muscomorpha; Ephydroidea; Drosophilidae; Drosophila; Sophophora`RL32_DROSI^RL32_DROSI^Q:1-134,H:1-134^86.6%ID^E:2.6e-62^RecName: Full=60S ribosomal protein L32;^Eukaryota; Metazoa; Ec…	PF01655.15^Ribosomal_L32e^Ribosomal protein L32^16-123^E:7.2e-55	sigP:0.999691^^^	.	COG1717^(ribosomal) protein	KEGG:dme:Dmel_CG7939`KO:K02912	GO:0005737^cellular_component^cytoplasm`GO:0022625^cellular_component^cytosolic large ribosomal subunit`GO:0000228^cellular_component^nuclear chromosome`GO:0005730^cellular_component^nucleolus`GO:0003735^molecular_function^structural constituent of ribosome`GO:0000022^biological_process^mitotic spindle elongation`GO:0007052^biological_process^mitotic spindle organization`GO:0006412^biological_pro…	GO:0005737^cellular_component^cytoplasm`GO:0022625^cellular_component^cytosolic large ribosomal subunit`GO:0000228^cellular_component^nuclear chromosome`GO:0005730^cellular_component^nucleolus`GO:0003735^molecular_function^structural constituent of ribosome`GO:0000022^biological_process^mitotic spindle elongation`GO:0007052^biological_process^mitotic spindle organization`GO:0006412^biological_pro…	GO:0003735^molecular_function^structural constituent of ribosome`GO:0006412^biological_process^translation`GO:0005622^cellular_component^intracellular`GO:0005840^cellular_component^ribosome
TRINITY_DN64680_c0_g1	TRINITY_DN64680_c0_g1_i1	TRINITY_DN64680_c0_g1_i1.p1	424-1509[+]	.	.	PF00060.23^Lig_chan^Ligand-gated ion channel^70-332^E:1.4e-33	sigP:0.997023^^^	AA_len:362; Number_of_predicted_TMHs:3; Signal:.	.	.	.	.	GO:0004970^molecular_function^ionotropic glutamate receptor activity`GO:0016020^cellular_component^membrane
TRINITY_DN64793_c0_g1	TRINITY_DN64793_c0_g1_i4	TRINITY_DN64793_c0_g1_i4.p1	1-561[+]	TMM18_DANRE^TMM18_DANRE^Q:196-534,H:27-139^44.2%ID^E:1.1e-22^RecName: Full=Transmembrane protein 18;^Eukaryota; Metazoa; Chordata; Craniata; Vertebrata; Euteleostomi; Actinopterygii; Neopterygii; Teleostei; Ostariophysi; Cypriniformes; Cyprinidae; Danio`TMM18_HUMAN^TMM18_HUMAN^Q:214-531,H:22-127^45.3%ID^E:6.4e-20^RecName: Full=Transmembrane protein 18;^Eukaryota; Metazoa; Chordata; Craniata; Vert…	TMM18_DANRE^TMM18_DANRE^Q:66-178,H:27-139^44.2%ID^E:7.4e-23^RecName: Full=Transmembrane protein 18;^Eukaryota; Metazoa; Chordata; Craniata; Vertebrata; Euteleostomi; Actinopterygii; Neopterygii; Teleostei; Ostariophysi; Cypriniformes; Cyprinidae; Danio`TMM18_HUMAN^TMM18_HUMAN^Q:72-177,H:22-127^45.3%ID^E:4.5e-20^RecName: Full=Transmembrane protein 18;^Eukaryota; Metazoa; Chordata; Craniata; Verteb…	PF14770.3^TMEM18^Transmembrane protein 18^66-179^E:1.9e-41	sigP:0.999522^^^	AA_len:186; Number_of_predicted_TMHs:3; Signal:.	ENOG41125VK^Transmembrane protein 18	KEGG:dre:449559	GO:0016021^cellular_component^integral component of membrane`GO:0031965^cellular_component^nuclear membrane`GO:0003677^molecular_function^DNA binding	GO:0016021^cellular_component^integral component of membrane`GO:0031965^cellular_component^nuclear membrane`GO:0003677^molecular_function^DNA binding	.
TRINITY_DN64739_c0_g1	TRINITY_DN64739_c0_g1_i1	TRINITY_DN64739_c0_g1_i1.p1	32-550[+]	RL35A_BOVIN^RL35A_BOVIN^Q:221-547,H:3-110^61.5%ID^E:5.7e-34^RecName: Full=60S ribosomal protein L35a;^Eukaryota; Metazoa; Chordata; Craniata; Vertebrata; Euteleostomi; Mammalia; Eutheria; Laurasiatheria; Cetartiodactyla; Ruminantia; Pecora; Bovidae; Bovinae; Bos`RL35A_HUMAN^RL35A_HUMAN^Q:221-547,H:3-110^60.6%ID^E:7.5e-34^RecName: Full=60S ribosomal protein L35a;^Eukaryota; Metazoa; Chordata; Cran…	RL35A_BOVIN^RL35A_BOVIN^Q:64-172,H:3-110^61.5%ID^E:5.1e-34^RecName: Full=60S ribosomal protein L35a;^Eukaryota; Metazoa; Chordata; Craniata; Vertebrata; Euteleostomi; Mammalia; Eutheria; Laurasiatheria; Cetartiodactyla; Ruminantia; Pecora; Bovidae; Bovinae; Bos`RL35A_HUMAN^RL35A_HUMAN^Q:64-172,H:3-110^60.6%ID^E:6.6e-34^RecName: Full=60S ribosomal protein L35a;^Eukaryota; Metazoa; Chordata; Crania…	PF01247.15^Ribosomal_L35Ae^Ribosomal protein L35Ae^66-166^E:6.4e-39	sigP:0.998869^^^	.	COG2451^Ribosomal protein	KEGG:bta:506768`KO:K02917	GO:0022625^cellular_component^cytosolic large ribosomal subunit`GO:0003735^molecular_function^structural constituent of ribosome`GO:0000049^molecular_function^tRNA binding`GO:0002181^biological_process^cytoplasmic translation`GO:0042273^biological_process^ribosomal large subunit biogenesis	GO:0022625^cellular_component^cytosolic large ribosomal subunit`GO:0003735^molecular_function^structural constituent of ribosome`GO:0000049^molecular_function^tRNA binding`GO:0002181^biological_process^cytoplasmic translation`GO:0042273^biological_process^ribosomal large subunit biogenesis	GO:0003735^molecular_function^structural constituent of ribosome`GO:0006412^biological_process^translation`GO:0005622^cellular_component^intracellular`GO:0005840^cellular_component^ribosome
TRINITY_DN64809_c0_g1	TRINITY_DN64809_c0_g1_i1	TRINITY_DN64809_c0_g1_i1.p1	679-3153[+]	BMPR2_HUMAN^BMPR2_HUMAN^Q:808-2367,H:36-545^40.5%ID^E:1.6e-100^RecName: Full=Bone morphogenetic protein receptor type-2;^Eukaryota; Metazoa; Chordata; Craniata; Vertebrata; Euteleostomi; Mammalia; Eutheria; Euarchontoglires; Primates; Haplorrhini; Catarrhini; Hominidae; Homo`BMPR2_MOUSE^BMPR2_MOUSE^Q:808-2367,H:36-545^40.3%ID^E:4.6e-100^RecName: Full=Bone morphogenetic protein receptor type-2;^Eu…	BMPR2_HUMAN^BMPR2_HUMAN^Q:44-563,H:36-545^40.5%ID^E:1e-100^RecName: Full=Bone morphogenetic protein receptor type-2;^Eukaryota; Metazoa; Chordata; Craniata; Vertebrata; Euteleostomi; Mammalia; Eutheria; Euarchontoglires; Primates; Haplorrhini; Catarrhini; Hominidae; Homo`BMPR2_MOUSE^BMPR2_MOUSE^Q:44-563,H:36-545^40.3%ID^E:3e-100^RecName: Full=Bone morphogenetic protein receptor type-2;^Eukaryota;…	PF01064.20^Activin_recp^Activin types I and II receptor domain^65-137^E:7.8e-07`PF07714.14^Pkinase_Tyr^Protein tyrosine kinase^216-449^E:3.2e-27`PF00069.22^Pkinase^Protein kinase domain^219-509^E:4e-26	sigP:0.073758^CS^pos:^Pr:	AA_len:824; Number_of_predicted_TMHs:2; Signal:POSSIBLE_N-term_signal_sequence	ENOG410XS2Z^transmembrane receptor protein serine/threonine kinase activity	KEGG:hsa:659`KO:K04671	GO:0016324^cellular_component^apical plasma membrane`GO:0009925^cellular_component^basal plasma membrane`GO:0005901^cellular_component^caveola`GO:0009986^cellular_component^cell surface`GO:0005737^cellular_component^cytoplasm`GO:0030425^cellular_component^dendrite`GO:0005615^cellular_component^extracellular space`GO:0005887^cellular_component^integral component of plasma membrane`GO:0043025^cellu…	GO:0016324^cellular_component^apical plasma membrane`GO:0009925^cellular_component^basal plasma membrane`GO:0005901^cellular_component^caveola`GO:0009986^cellular_component^cell surface`GO:0005737^cellular_component^cytoplasm`GO:0030425^cellular_component^dendrite`GO:0005615^cellular_component^extracellular space`GO:0005887^cellular_component^integral component of plasma membrane`GO:0043025^cellu…	GO:0004675^molecular_function^transmembrane receptor protein serine/threonine kinase activity`GO:0016020^cellular_component^membrane`GO:0004672^molecular_function^protein kinase activity`GO:0006468^biological_process^protein phosphorylation`GO:0005524^molecular_function^ATP binding
TRINITY_DN64842_c0_g2	TRINITY_DN64842_c0_g2_i2	TRINITY_DN64842_c0_g2_i2.p2	2025-2384[+]	KCNN_DROME^KCNN_DROME^Q:90-1547,H:442-926^85%ID^E:5e-212^RecName: Full=Small conductance calcium-activated potassium channel protein;^Eukaryota; Metazoa; Ecdysozoa; Arthropoda; Hexapoda; Insecta; Pterygota; Neoptera; Endopterygota; Diptera; Brachycera; Muscomorpha; Ephydroidea; Drosophilidae; Drosophila; Sophophora`KCNN2_HUMAN^KCNN2_HUMAN^Q:168-1325,H:116-501^70.6%ID^E:3.9e-156^RecName: Full=Smal…	.	.	sigP:0.997952^^^	AA_len:119; Number_of_predicted_TMHs:1; Signal:.	ENOG410XT9D^potassium intermediate small conductance calcium-activated channel, subfamily N, member	KEGG:dme:Dmel_CG10706`KO:K05325	GO:0016021^cellular_component^integral component of membrane`GO:0043025^cellular_component^neuronal cell body`GO:0005886^cellular_component^plasma membrane`GO:0005516^molecular_function^calmodulin binding`GO:0009881^molecular_function^photoreceptor activity`GO:0016286^molecular_function^small conductance calcium-activated potassium channel activity`GO:0071805^biological_process^potassium ion tran…	.	.
TRINITY_DN64842_c0_g2	TRINITY_DN64842_c0_g2_i2	TRINITY_DN64842_c0_g2_i2.p1	81-1685[+]	KCNN_DROME^KCNN_DROME^Q:90-1547,H:442-926^85%ID^E:5e-212^RecName: Full=Small conductance calcium-activated potassium channel protein;^Eukaryota; Metazoa; Ecdysozoa; Arthropoda; Hexapoda; Insecta; Pterygota; Neoptera; Endopterygota; Diptera; Brachycera; Muscomorpha; Ephydroidea; Drosophilidae; Drosophila; Sophophora`KCNN2_HUMAN^KCNN2_HUMAN^Q:168-1325,H:116-501^70.6%ID^E:3.9e-156^RecName: Full=Smal…	KCNN_DROME^KCNN_DROME^Q:4-489,H:442-926^85%ID^E:4.2e-212^RecName: Full=Small conductance calcium-activated potassium channel protein;^Eukaryota; Metazoa; Ecdysozoa; Arthropoda; Hexapoda; Insecta; Pterygota; Neoptera; Endopterygota; Diptera; Brachycera; Muscomorpha; Ephydroidea; Drosophilidae; Drosophila; Sophophora`KCNN2_HUMAN^KCNN2_HUMAN^Q:30-415,H:116-501^70.6%ID^E:2.5e-156^RecName: Full=Small …	PF03530.11^SK_channel^Calcium-activated SK potassium channel^34-147^E:5.8e-49`PF07885.13^Ion_trans_2^Ion channel^234-311^E:9e-13`PF02888.13^CaMBD^Calmodulin binding domain^326-400^E:1.4e-36	sigP:0.999057^^^	AA_len:534; Number_of_predicted_TMHs:5; Signal:POSSIBLE_N-term_signal_sequence	ENOG410XT9D^potassium intermediate small conductance calcium-activated channel, subfamily N, member	KEGG:dme:Dmel_CG10706`KO:K05325	GO:0016021^cellular_component^integral component of membrane`GO:0043025^cellular_component^neuronal cell body`GO:0005886^cellular_component^plasma membrane`GO:0005516^molecular_function^calmodulin binding`GO:0009881^molecular_function^photoreceptor activity`GO:0016286^molecular_function^small conductance calcium-activated potassium channel activity`GO:0071805^biological_process^potassium ion tran…	GO:0016021^cellular_component^integral component of membrane`GO:0043025^cellular_component^neuronal cell body`GO:0005886^cellular_component^plasma membrane`GO:0005516^molecular_function^calmodulin binding`GO:0009881^molecular_function^photoreceptor activity`GO:0016286^molecular_function^small conductance calcium-activated potassium channel activity`GO:0071805^biological_process^potassium ion tran…	GO:0016286^molecular_function^small conductance calcium-activated potassium channel activity`GO:0006813^biological_process^potassium ion transport`GO:0016021^cellular_component^integral component of membrane`GO:0005516^molecular_function^calmodulin binding`GO:0015269^molecular_function^calcium-activated potassium channel activity
TRINITY_DN64902_c0_g1	TRINITY_DN64902_c0_g1_i1	TRINITY_DN64902_c0_g1_i1.p1	153-1013[+]	PIGC_HUMAN^PIGC_HUMAN^Q:156-968,H:8-290^36.7%ID^E:1.1e-38^RecName: Full=Phosphatidylinositol N-acetylglucosaminyltransferase subunit C;^Eukaryota; Metazoa; Chordata; Craniata; Vertebrata; Euteleostomi; Mammalia; Eutheria; Euarchontoglires; Primates; Haplorrhini; Catarrhini; Hominidae; Homo`PIGC_BOVIN^PIGC_BOVIN^Q:156-968,H:8-290^36.4%ID^E:5.4e-38^RecName: Full=Phosphatidylinositol N-acetylglucosa…	PIGC_HUMAN^PIGC_HUMAN^Q:2-272,H:8-290^36.7%ID^E:6.6e-39^RecName: Full=Phosphatidylinositol N-acetylglucosaminyltransferase subunit C;^Eukaryota; Metazoa; Chordata; Craniata; Vertebrata; Euteleostomi; Mammalia; Eutheria; Euarchontoglires; Primates; Haplorrhini; Catarrhini; Hominidae; Homo`PIGC_BOVIN^PIGC_BOVIN^Q:2-272,H:8-290^36.4%ID^E:3.3e-38^RecName: Full=Phosphatidylinositol N-acetylglucosaminy…	PF06432.8^GPI2^Phosphatidylinositol N-acetylglucosaminyltransferase^8-266^E:1.9e-65	sigP:0.999302^^^	AA_len:286; Number_of_predicted_TMHs:7; Signal:POSSIBLE_N-term_signal_sequence	ENOG41112YY^phosphatidylinositol glycan anchor biosynthesis, class C	KEGG:hsa:5279`KO:K03859	GO:0005789^cellular_component^endoplasmic reticulum membrane`GO:0000506^cellular_component^glycosylphosphatidylinositol-N-acetylglucosaminyltransferase (GPI-GnT) complex`GO:0016021^cellular_component^integral component of membrane`GO:0003824^molecular_function^catalytic activity`GO:0017176^molecular_function^phosphatidylinositol N-acetylglucosaminyltransferase activity`GO:0006501^biological_proce…	GO:0005789^cellular_component^endoplasmic reticulum membrane`GO:0000506^cellular_component^glycosylphosphatidylinositol-N-acetylglucosaminyltransferase (GPI-GnT) complex`GO:0016021^cellular_component^integral component of membrane`GO:0003824^molecular_function^catalytic activity`GO:0017176^molecular_function^phosphatidylinositol N-acetylglucosaminyltransferase activity`GO:0006501^biological_proce…	GO:0017176^molecular_function^phosphatidylinositol N-acetylglucosaminyltransferase activity`GO:0006506^biological_process^GPI anchor biosynthetic process`GO:0016021^cellular_component^integral component of membrane
TRINITY_DN64918_c0_g1	TRINITY_DN64918_c0_g1_i2	TRINITY_DN64918_c0_g1_i2.p1	58-3354[+]	DPOD1_DROME^DPOD1_DROME^Q:169-3351,H:29-1092^74.9%ID^E:0^RecName: Full=DNA polymerase delta catalytic subunit;^Eukaryota; Metazoa; Ecdysozoa; Arthropoda; Hexapoda; Insecta; Pterygota; Neoptera; Endopterygota; Diptera; Brachycera; Muscomorpha; Ephydroidea; Drosophilidae; Drosophila; Sophophora`DPOD1_HUMAN^DPOD1_HUMAN^Q:262-3345,H:78-1102^61.3%ID^E:0^RecName: Full=DNA polymerase delta catalytic sub…	DPOD1_DROME^DPOD1_DROME^Q:12-1098,H:5-1092^73.8%ID^E:0^RecName: Full=DNA polymerase delta catalytic subunit;^Eukaryota; Metazoa; Ecdysozoa; Arthropoda; Hexapoda; Insecta; Pterygota; Neoptera; Endopterygota; Diptera; Brachycera; Muscomorpha; Ephydroidea; Drosophilidae; Drosophila; Sophophora`DPOD1_HUMAN^DPOD1_HUMAN^Q:69-1096,H:78-1102^61.3%ID^E:0^RecName: Full=DNA polymerase delta catalytic subuni…	PF03104.16^DNA_pol_B_exo1^DNA polymerase family B, exonuclease domain^120-470^E:2.3e-81`PF00136.18^DNA_pol_B^DNA polymerase family B^528-965^E:3.6e-152`PF14260.3^zf-C4pol^C4-type zinc-finger of DNA polymerase delta^1003-1076^E:1.2e-17	sigP:0.998742^^^	.	COG0417^DNA polymerase	KEGG:dme:Dmel_CG5949`KO:K02327	GO:0043625^cellular_component^delta DNA polymerase complex`GO:0005875^cellular_component^microtubule associated complex`GO:0008296^molecular_function^3'-5'-exodeoxyribonuclease activity`GO:0051539^molecular_function^4 iron, 4 sulfur cluster binding`GO:0003677^molecular_function^DNA binding`GO:0003887^molecular_function^DNA-directed DNA polymerase activity`GO:0046872^molecular_function^metal ion b…	GO:0043625^cellular_component^delta DNA polymerase complex`GO:0005875^cellular_component^microtubule associated complex`GO:0008296^molecular_function^3'-5'-exodeoxyribonuclease activity`GO:0051539^molecular_function^4 iron, 4 sulfur cluster binding`GO:0003677^molecular_function^DNA binding`GO:0003887^molecular_function^DNA-directed DNA polymerase activity`GO:0046872^molecular_function^metal ion b…	GO:0008408^molecular_function^3'-5' exonuclease activity`GO:0000166^molecular_function^nucleotide binding`GO:0003677^molecular_function^DNA binding
TRINITY_DN65046_c0_g1	TRINITY_DN65046_c0_g1_i1	TRINITY_DN65046_c0_g1_i1.p2	167-721[+]	MCTS1_DROME^MCTS1_DROME^Q:167-718,H:1-182^69.6%ID^E:2.1e-74^RecName: Full=Malignant T-cell-amplified sequence 1 homolog {ECO:0000305};^Eukaryota; Metazoa; Ecdysozoa; Arthropoda; Hexapoda; Insecta; Pterygota; Neoptera; Endopterygota; Diptera; Brachycera; Muscomorpha; Ephydroidea; Drosophilidae; Drosophila; Sophophora`MCTS1_BOVIN^MCTS1_BOVIN^Q:167-718,H:1-181^66.3%ID^E:1.5e-64^RecName: Full=Maligna…	MCTS1_DROME^MCTS1_DROME^Q:1-184,H:1-182^69.6%ID^E:1.8e-74^RecName: Full=Malignant T-cell-amplified sequence 1 homolog {ECO:0000305};^Eukaryota; Metazoa; Ecdysozoa; Arthropoda; Hexapoda; Insecta; Pterygota; Neoptera; Endopterygota; Diptera; Brachycera; Muscomorpha; Ephydroidea; Drosophilidae; Drosophila; Sophophora`MCTS1_BOVIN^MCTS1_BOVIN^Q:1-184,H:1-181^66.3%ID^E:1.3e-64^RecName: Full=Malignant T…	PF01472.17^PUA^PUA domain^95-173^E:2.8e-18	sigP:0.99943^^^	.	COG2016^Rna-binding protein	KEGG:dme:Dmel_CG5941`KO:K07575	GO:0005737^cellular_component^cytoplasm`GO:0003723^molecular_function^RNA binding`GO:0045948^biological_process^positive regulation of translational initiation`GO:0002188^biological_process^translation reinitiation	GO:0005737^cellular_component^cytoplasm`GO:0003723^molecular_function^RNA binding`GO:0045948^biological_process^positive regulation of translational initiation`GO:0002188^biological_process^translation reinitiation	GO:0003723^molecular_function^RNA binding
TRINITY_DN65023_c0_g1	TRINITY_DN65023_c0_g1_i1	TRINITY_DN65023_c0_g1_i1.p1	53-445[+]	RS24_SPOFR^RS24_SPOFR^Q:59-442,H:5-132^85.2%ID^E:5.3e-51^RecName: Full=40S ribosomal protein S24;^Eukaryota; Metazoa; Ecdysozoa; Arthropoda; Hexapoda; Insecta; Pterygota; Neoptera; Endopterygota; Lepidoptera; Glossata; Ditrysia; Noctuoidea; Noctuidae; Amphipyrinae; Spodoptera`RS24_BOVIN^RS24_BOVIN^Q:59-442,H:4-131^78.1%ID^E:6e-47^RecName: Full=40S ribosomal protein S24;^Eukaryota; Metazoa; Chorda…	RS24_SPOFR^RS24_SPOFR^Q:3-130,H:5-132^84.4%ID^E:2.9e-50^RecName: Full=40S ribosomal protein S24;^Eukaryota; Metazoa; Ecdysozoa; Arthropoda; Hexapoda; Insecta; Pterygota; Neoptera; Endopterygota; Lepidoptera; Glossata; Ditrysia; Noctuoidea; Noctuidae; Amphipyrinae; Spodoptera`RS24_BOVIN^RS24_BOVIN^Q:3-130,H:4-131^78.9%ID^E:6.7e-47^RecName: Full=40S ribosomal protein S24;^Eukaryota; Metazoa; Chorda…	PF01282.16^Ribosomal_S24e^Ribosomal protein S24e^25-100^E:1.1e-39	sigP:0.998748^^^	.	.	.	GO:0005840^cellular_component^ribosome`GO:0000166^molecular_function^nucleotide binding`GO:0003735^molecular_function^structural constituent of ribosome`GO:0006412^biological_process^translation	GO:0005840^cellular_component^ribosome`GO:0000166^molecular_function^nucleotide binding`GO:0003735^molecular_function^structural constituent of ribosome`GO:0006412^biological_process^translation	GO:0003735^molecular_function^structural constituent of ribosome`GO:0006412^biological_process^translation`GO:0005622^cellular_component^intracellular`GO:0005840^cellular_component^ribosome
TRINITY_DN65023_c0_g1	TRINITY_DN65023_c0_g1_i2	TRINITY_DN65023_c0_g1_i2.p1	53-445[+]	RS24_SPOFR^RS24_SPOFR^Q:59-442,H:5-132^85.2%ID^E:2.6e-51^RecName: Full=40S ribosomal protein S24;^Eukaryota; Metazoa; Ecdysozoa; Arthropoda; Hexapoda; Insecta; Pterygota; Neoptera; Endopterygota; Lepidoptera; Glossata; Ditrysia; Noctuoidea; Noctuidae; Amphipyrinae; Spodoptera`RS24_BOVIN^RS24_BOVIN^Q:59-442,H:4-131^78.1%ID^E:3e-47^RecName: Full=40S ribosomal protein S24;^Eukaryota; Metazoa; Chorda…	RS24_SPOFR^RS24_SPOFR^Q:3-130,H:5-132^84.4%ID^E:2.9e-50^RecName: Full=40S ribosomal protein S24;^Eukaryota; Metazoa; Ecdysozoa; Arthropoda; Hexapoda; Insecta; Pterygota; Neoptera; Endopterygota; Lepidoptera; Glossata; Ditrysia; Noctuoidea; Noctuidae; Amphipyrinae; Spodoptera`RS24_BOVIN^RS24_BOVIN^Q:3-130,H:4-131^78.9%ID^E:6.7e-47^RecName: Full=40S ribosomal protein S24;^Eukaryota; Metazoa; Chorda…	PF01282.16^Ribosomal_S24e^Ribosomal protein S24e^25-100^E:1.1e-39	sigP:0.998748^^^	.	.	.	GO:0005840^cellular_component^ribosome`GO:0000166^molecular_function^nucleotide binding`GO:0003735^molecular_function^structural constituent of ribosome`GO:0006412^biological_process^translation	GO:0005840^cellular_component^ribosome`GO:0000166^molecular_function^nucleotide binding`GO:0003735^molecular_function^structural constituent of ribosome`GO:0006412^biological_process^translation	GO:0003735^molecular_function^structural constituent of ribosome`GO:0006412^biological_process^translation`GO:0005622^cellular_component^intracellular`GO:0005840^cellular_component^ribosome
TRINITY_DN65052_c0_g1	TRINITY_DN65052_c0_g1_i2	TRINITY_DN65052_c0_g1_i2.p1	296-2026[+]	ALK_HUMAN^ALK_HUMAN^Q:59-1339,H:997-1413^48.1%ID^E:2.8e-111^RecName: Full=ALK tyrosine kinase receptor;^Eukaryota; Metazoa; Chordata; Craniata; Vertebrata; Euteleostomi; Mammalia; Eutheria; Euarchontoglires; Primates; Haplorrhini; Catarrhini; Hominidae; Homo`ALK_MOUSE^ALK_MOUSE^Q:59-1348,H:1001-1419^47.9%ID^E:6.9e-110^RecName: Full=ALK tyrosine kinase receptor;^Eukaryota; Metazoa; Chordata; Crani…	ALK_HUMAN^ALK_HUMAN^Q:2-348,H:1073-1413^53.7%ID^E:4.2e-109^RecName: Full=ALK tyrosine kinase receptor;^Eukaryota; Metazoa; Chordata; Craniata; Vertebrata; Euteleostomi; Mammalia; Eutheria; Euarchontoglires; Primates; Haplorrhini; Catarrhini; Hominidae; Homo`ALK_MOUSE^ALK_MOUSE^Q:2-351,H:1077-1419^53.6%ID^E:2.7e-108^RecName: Full=ALK tyrosine kinase receptor;^Eukaryota; Metazoa; Chordata; Craniata…	PF07714.14^Pkinase_Tyr^Protein tyrosine kinase^51-318^E:1.9e-93`PF00069.22^Pkinase^Protein kinase domain^53-316^E:1.4e-39	sigP:0.997121^^^	.	ENOG410XPVX^receptor tyrosine kinase	KEGG:hsa:238`KO:K05119	GO:0070062^cellular_component^extracellular exosome`GO:0005887^cellular_component^integral component of plasma membrane`GO:0005622^cellular_component^intracellular`GO:0043234^cellular_component^protein complex`GO:0005524^molecular_function^ATP binding`GO:0042802^molecular_function^identical protein binding`GO:0004704^molecular_function^NF-kappaB-inducing kinase activity`GO:0004713^molecular_funct…	GO:0070062^cellular_component^extracellular exosome`GO:0005887^cellular_component^integral component of plasma membrane`GO:0005622^cellular_component^intracellular`GO:0043234^cellular_component^protein complex`GO:0005524^molecular_function^ATP binding`GO:0042802^molecular_function^identical protein binding`GO:0004704^molecular_function^NF-kappaB-inducing kinase activity`GO:0004713^molecular_funct…	GO:0004672^molecular_function^protein kinase activity`GO:0006468^biological_process^protein phosphorylation`GO:0005524^molecular_function^ATP binding
TRINITY_DN65044_c0_g1	TRINITY_DN65044_c0_g1_i1	TRINITY_DN65044_c0_g1_i1.p1	181-1326[+]	PSD13_RAT^PSD13_RAT^Q:217-1320,H:9-376^48.5%ID^E:1.9e-98^RecName: Full=26S proteasome non-ATPase regulatory subunit 13 {ECO:0000250|UniProtKB:Q9UNM6, ECO:0000312|EMBL:AAI58733.1};^Eukaryota; Metazoa; Chordata; Craniata; Vertebrata; Euteleostomi; Mammalia; Eutheria; Euarchontoglires; Glires; Rodentia; Sciurognathi; Muroidea; Muridae; Murinae; Rattus`PSD13_HUMAN^PSD13_HUMAN^Q:256-1320,H:22-376^49.2…	PSD13_RAT^PSD13_RAT^Q:13-380,H:9-376^48.5%ID^E:2.2e-98^RecName: Full=26S proteasome non-ATPase regulatory subunit 13 {ECO:0000250|UniProtKB:Q9UNM6, ECO:0000312|EMBL:AAI58733.1};^Eukaryota; Metazoa; Chordata; Craniata; Vertebrata; Euteleostomi; Mammalia; Eutheria; Euarchontoglires; Glires; Rodentia; Sciurognathi; Muroidea; Muridae; Murinae; Rattus`PSD13_CHICK^PSD13_CHICK^Q:13-380,H:9-376^48%ID^E:1…	PF01399.24^PCI^PCI domain^236-338^E:7e-14	sigP:0.999236^^^	.	ENOG410XPG9^26S proteasome non-ATPase regulatory subunit	KEGG:rno:365388`KO:K03039	GO:0005829^cellular_component^cytosol`GO:0070062^cellular_component^extracellular exosome`GO:0016020^cellular_component^membrane`GO:0005634^cellular_component^nucleus`GO:0022624^cellular_component^proteasome accessory complex`GO:0008541^cellular_component^proteasome regulatory particle, lid subcomplex`GO:0005198^molecular_function^structural molecule activity`GO:0007127^biological_process^meiosis…	GO:0005829^cellular_component^cytosol`GO:0070062^cellular_component^extracellular exosome`GO:0016020^cellular_component^membrane`GO:0005634^cellular_component^nucleus`GO:0022624^cellular_component^proteasome accessory complex`GO:0008541^cellular_component^proteasome regulatory particle, lid subcomplex`GO:0005198^molecular_function^structural molecule activity`GO:0007127^biological_process^meiosis…	GO:0005515^molecular_function^protein binding
TRINITY_DN65069_c0_g1	TRINITY_DN65069_c0_g1_i3	TRINITY_DN65069_c0_g1_i3.p1	3-368[+]	KTI12_DANRE^KTI12_DANRE^Q:15-368,H:42-148^42.4%ID^E:4.2e-19^RecName: Full=Protein KTI12 homolog;^Eukaryota; Metazoa; Chordata; Craniata; Vertebrata; Euteleostomi; Actinopterygii; Neopterygii; Teleostei; Ostariophysi; Cypriniformes; Cyprinidae; Danio`KTI12_XENLA^KTI12_XENLA^Q:15-368,H:41-147^43.2%ID^E:1.2e-18^RecName: Full=Protein KTI12 homolog;^Eukaryota; Metazoa; Chordata; Craniata; Vertebrata; …	KTI12_DANRE^KTI12_DANRE^Q:5-122,H:42-148^42.4%ID^E:4.2e-19^RecName: Full=Protein KTI12 homolog;^Eukaryota; Metazoa; Chordata; Craniata; Vertebrata; Euteleostomi; Actinopterygii; Neopterygii; Teleostei; Ostariophysi; Cypriniformes; Cyprinidae; Danio`KTI12_XENLA^KTI12_XENLA^Q:5-122,H:41-147^43.2%ID^E:1.2e-18^RecName: Full=Protein KTI12 homolog;^Eukaryota; Metazoa; Chordata; Craniata; Vertebrata; Eu…	PF08433.7^KTI12^Chromatin associated protein KTI12^7-122^E:8.9e-36	sigP:0.998278^^^	.	COG4088^KTI12 homolog, chromatin associated (S. cerevisiae)	KEGG:dre:751662`KO:K15456	GO:0005524^molecular_function^ATP binding	GO:0005524^molecular_function^ATP binding	.
TRINITY_DN65310_c0_g1	TRINITY_DN65310_c0_g1_i1	TRINITY_DN65310_c0_g1_i1.p1	289-1437[+]	CSUP_DROME^CSUP_DROME^Q:523-1434,H:123-449^78.6%ID^E:3.7e-98^RecName: Full=Protein catecholamines up;^Eukaryota; Metazoa; Ecdysozoa; Arthropoda; Hexapoda; Insecta; Pterygota; Neoptera; Endopterygota; Diptera; Brachycera; Muscomorpha; Ephydroidea; Drosophilidae; Drosophila; Sophophora`HKE42_CAEEL^HKE42_CAEEL^Q:547-1425,H:157-459^69.7%ID^E:5.4e-73^RecName: Full=Histidine-rich membrane protein KE4 h…	CSUP_DROME^CSUP_DROME^Q:79-382,H:123-449^78.6%ID^E:4.9e-98^RecName: Full=Protein catecholamines up;^Eukaryota; Metazoa; Ecdysozoa; Arthropoda; Hexapoda; Insecta; Pterygota; Neoptera; Endopterygota; Diptera; Brachycera; Muscomorpha; Ephydroidea; Drosophilidae; Drosophila; Sophophora`HKE42_CAEEL^HKE42_CAEEL^Q:87-379,H:157-459^69.7%ID^E:5.5e-73^RecName: Full=Histidine-rich membrane protein KE4 homol…	PF02535.19^Zip^ZIP Zinc transporter^86-232^E:3e-29`PF02535.19^Zip^ZIP Zinc transporter^204-379^E:7e-49	sigP:0.033896^CS^pos:^Pr:	AA_len:382; Number_of_predicted_TMHs:8; Signal:POSSIBLE_N-term_signal_sequence	COG0428^zinc transporter	KEGG:dme:Dmel_CG10449`KO:K14713	GO:0030424^cellular_component^axon`GO:0016021^cellular_component^integral component of membrane`GO:0005622^cellular_component^intracellular`GO:0043025^cellular_component^neuronal cell body`GO:0097038^cellular_component^perinuclear endoplasmic reticulum`GO:0045202^cellular_component^synapse`GO:0008021^cellular_component^synaptic vesicle`GO:0030234^molecular_function^enzyme regulator activity`GO:00…	GO:0030424^cellular_component^axon`GO:0016021^cellular_component^integral component of membrane`GO:0005622^cellular_component^intracellular`GO:0043025^cellular_component^neuronal cell body`GO:0097038^cellular_component^perinuclear endoplasmic reticulum`GO:0045202^cellular_component^synapse`GO:0008021^cellular_component^synaptic vesicle`GO:0030234^molecular_function^enzyme regulator activity`GO:00…	GO:0046873^molecular_function^metal ion transmembrane transporter activity`GO:0030001^biological_process^metal ion transport`GO:0055085^biological_process^transmembrane transport`GO:0016020^cellular_component^membrane
TRINITY_DN65348_c0_g1	TRINITY_DN65348_c0_g1_i2	.	.	LTOR3_DROME^LTOR3_DROME^Q:292-654,H:1-119^43%ID^E:2.1e-18^RecName: Full=Ragulator complex protein LAMTOR3 homolog;^Eukaryota; Metazoa; Ecdysozoa; Arthropoda; Hexapoda; Insecta; Pterygota; Neoptera; Endopterygota; Diptera; Brachycera; Muscomorpha; Ephydroidea; Drosophilidae; Drosophila; Sophophora`LTOR3_TETNG^LTOR3_TETNG^Q:292-657,H:1-120^37.7%ID^E:1.1e-14^RecName: Full=Ragulator complex protein L…	.	.	.	.	ENOG4111KCU^Late endosomal lysosomal adaptor, MAPK and MTOR activator 3	KEGG:dme:Dmel_CG5110`KO:K04370	GO:0071986^cellular_component^Ragulator complex`GO:0034613^biological_process^cellular protein localization`GO:0071230^biological_process^cellular response to amino acid stimulus`GO:0043547^biological_process^positive regulation of GTPase activity`GO:0032008^biological_process^positive regulation of TOR signaling	.	.
TRINITY_DN65384_c0_g2	TRINITY_DN65384_c0_g2_i1	.	.	UBL5_DROME^UBL5_DROME^Q:346-564,H:1-73^90.4%ID^E:1.3e-33^RecName: Full=Ubiquitin-like protein 5;^Eukaryota; Metazoa; Ecdysozoa; Arthropoda; Hexapoda; Insecta; Pterygota; Neoptera; Endopterygota; Diptera; Brachycera; Muscomorpha; Ephydroidea; Drosophilidae; Drosophila; Sophophora`UBL5_BOVIN^UBL5_BOVIN^Q:346-564,H:1-73^84.9%ID^E:9.5e-32^RecName: Full=Ubiquitin-like protein 5;^Eukaryota; Metazoa; Ch…	.	.	.	.	ENOG4111UT0^Ubiquitin-like protein	KEGG:dme:Dmel_CG3450`KO:K13113	GO:0005737^cellular_component^cytoplasm`GO:0005634^cellular_component^nucleus`GO:0031386^molecular_function^protein tag`GO:0006464^biological_process^cellular protein modification process`GO:0000398^biological_process^mRNA splicing, via spliceosome`GO:0022008^biological_process^neurogenesis	.	.
TRINITY_DN65449_c0_g1	TRINITY_DN65449_c0_g1_i2	TRINITY_DN65449_c0_g1_i2.p1	178-816[+]	CYPR_CALVI^CYPR_CALVI^Q:151-789,H:21-231^55.4%ID^E:9.4e-68^RecName: Full=Peptidyl-prolyl cis-trans isomerase, rhodopsin-specific isozyme;^Eukaryota; Metazoa; Ecdysozoa; Arthropoda; Hexapoda; Insecta; Pterygota; Neoptera; Endopterygota; Diptera; Brachycera; Muscomorpha; Oestroidea; Calliphoridae; Calliphorinae; Calliphora`CYPR_DROME^CYPR_DROME^Q:139-789,H:18-234^54.3%ID^E:1.6e-67^RecName: Full=Pep…	CYPR_CALVI^CYPR_CALVI^Q:1-204,H:30-231^54.9%ID^E:1.5e-64^RecName: Full=Peptidyl-prolyl cis-trans isomerase, rhodopsin-specific isozyme;^Eukaryota; Metazoa; Ecdysozoa; Arthropoda; Hexapoda; Insecta; Pterygota; Neoptera; Endopterygota; Diptera; Brachycera; Muscomorpha; Oestroidea; Calliphoridae; Calliphorinae; Calliphora`CYPR_DROME^CYPR_DROME^Q:1-204,H:31-234^54.4%ID^E:2.6e-64^RecName: Full=Peptidy…	PF00160.18^Pro_isomerase^Cyclophilin type peptidyl-prolyl cis-trans isomerase/CLD^7-158^E:2.4e-45	sigP:0.998589^^^	.	.	.	GO:0016021^cellular_component^integral component of membrane`GO:0003755^molecular_function^peptidyl-prolyl cis-trans isomerase activity`GO:0006457^biological_process^protein folding`GO:0050896^biological_process^response to stimulus`GO:0007601^biological_process^visual perception	GO:0016021^cellular_component^integral component of membrane`GO:0003755^molecular_function^peptidyl-prolyl cis-trans isomerase activity`GO:0006457^biological_process^protein folding`GO:0050896^biological_process^response to stimulus`GO:0007601^biological_process^visual perception	GO:0003755^molecular_function^peptidyl-prolyl cis-trans isomerase activity`GO:0000413^biological_process^protein peptidyl-prolyl isomerization`GO:0006457^biological_process^protein folding
TRINITY_DN65449_c0_g1	TRINITY_DN65449_c0_g1_i3	TRINITY_DN65449_c0_g1_i3.p1	323-1075[+]	CYPR_CALVI^CYPR_CALVI^Q:356-1048,H:3-231^52.4%ID^E:1.2e-67^RecName: Full=Peptidyl-prolyl cis-trans isomerase, rhodopsin-specific isozyme;^Eukaryota; Metazoa; Ecdysozoa; Arthropoda; Hexapoda; Insecta; Pterygota; Neoptera; Endopterygota; Diptera; Brachycera; Muscomorpha; Oestroidea; Calliphoridae; Calliphorinae; Calliphora`CYPR_DROME^CYPR_DROME^Q:398-1048,H:18-234^54.3%ID^E:2.7e-67^RecName: Full=Pe…	CYPR_CALVI^CYPR_CALVI^Q:12-242,H:3-231^52.4%ID^E:7.8e-68^RecName: Full=Peptidyl-prolyl cis-trans isomerase, rhodopsin-specific isozyme;^Eukaryota; Metazoa; Ecdysozoa; Arthropoda; Hexapoda; Insecta; Pterygota; Neoptera; Endopterygota; Diptera; Brachycera; Muscomorpha; Oestroidea; Calliphoridae; Calliphorinae; Calliphora`CYPR_DROME^CYPR_DROME^Q:26-242,H:18-234^54.3%ID^E:1e-67^RecName: Full=Peptidyl…	PF00160.18^Pro_isomerase^Cyclophilin type peptidyl-prolyl cis-trans isomerase/CLD^39-196^E:2.4e-45	sigP:0.424638^CS^pos:^Pr:	AA_len:250; Number_of_predicted_TMHs:2; Signal:POSSIBLE_N-term_signal_sequence	.	.	GO:0016021^cellular_component^integral component of membrane`GO:0003755^molecular_function^peptidyl-prolyl cis-trans isomerase activity`GO:0006457^biological_process^protein folding`GO:0050896^biological_process^response to stimulus`GO:0007601^biological_process^visual perception	GO:0016021^cellular_component^integral component of membrane`GO:0003755^molecular_function^peptidyl-prolyl cis-trans isomerase activity`GO:0006457^biological_process^protein folding`GO:0050896^biological_process^response to stimulus`GO:0007601^biological_process^visual perception	GO:0003755^molecular_function^peptidyl-prolyl cis-trans isomerase activity`GO:0000413^biological_process^protein peptidyl-prolyl isomerization`GO:0006457^biological_process^protein folding
TRINITY_DN65472_c0_g1	TRINITY_DN65472_c0_g1_i1	TRINITY_DN65472_c0_g1_i1.p1	91-480[+]	YRGK_CAEEL^YRGK_CAEEL^Q:208-468,H:44-129^47.1%ID^E:8.2e-14^RecName: Full=Uncharacterized protein D2005.3;^Eukaryota; Metazoa; Ecdysozoa; Nematoda; Chromadorea; Rhabditida; Rhabditoidea; Rhabditidae; Peloderinae; Caenorhabditis`Y3016_METHJ^Y3016_METHJ^Q:91-387,H:1-97^53.5%ID^E:6.1e-09^RecName: Full=DNA-binding protein Mhun_3016 {ECO:0000255|HAMAP-Rule:MF_00026};^Archaea; Euryarchaeota; Methanomicr…	YRGK_CAEEL^YRGK_CAEEL^Q:40-126,H:44-129^47.1%ID^E:1.7e-13^RecName: Full=Uncharacterized protein D2005.3;^Eukaryota; Metazoa; Ecdysozoa; Nematoda; Chromadorea; Rhabditida; Rhabditoidea; Rhabditidae; Peloderinae; Caenorhabditis`Y3016_METHJ^Y3016_METHJ^Q:1-99,H:1-97^53.5%ID^E:9.4e-09^RecName: Full=DNA-binding protein Mhun_3016 {ECO:0000255|HAMAP-Rule:MF_00026};^Archaea; Euryarchaeota; Methanomicrobi…	PF01984.17^dsDNA_bind^Double-stranded DNA-binding domain^9-115^E:1.1e-28	sigP:0.999601^^^	.	COG2118^DNA-binding protein	KEGG:cel:CELE_D2005.3`KO:K06875	GO:0003677^molecular_function^DNA binding	GO:0003677^molecular_function^DNA binding	GO:0003677^molecular_function^DNA binding
TRINITY_DN65558_c1_g1	TRINITY_DN65558_c1_g1_i7	TRINITY_DN65558_c1_g1_i7.p1	1-630[+]	TRNT1_MOUSE^TRNT1_MOUSE^Q:1-600,H:233-431^35.3%ID^E:1.9e-27^RecName: Full=CCA tRNA nucleotidyltransferase 1, mitochondrial;^Eukaryota; Metazoa; Chordata; Craniata; Vertebrata; Euteleostomi; Mammalia; Eutheria; Euarchontoglires; Glires; Rodentia; Sciurognathi; Muroidea; Muridae; Murinae; Mus; Mus`TRNT1_HUMAN^TRNT1_HUMAN^Q:1-600,H:233-431^34.8%ID^E:4.7e-26^RecName: Full=CCA tRNA nucleotidyltransfer…	TRNT1_MOUSE^TRNT1_MOUSE^Q:1-200,H:233-431^35.3%ID^E:1.9e-27^RecName: Full=CCA tRNA nucleotidyltransferase 1, mitochondrial;^Eukaryota; Metazoa; Chordata; Craniata; Vertebrata; Euteleostomi; Mammalia; Eutheria; Euarchontoglires; Glires; Rodentia; Sciurognathi; Muroidea; Muridae; Murinae; Mus; Mus`TRNT1_HUMAN^TRNT1_HUMAN^Q:1-200,H:233-431^34.8%ID^E:4.7e-26^RecName: Full=CCA tRNA nucleotidyltransfer…	PF12627.4^PolyA_pol_RNAbd^Probable RNA and SrmB- binding site of polymerase A^1-35^E:0.00017	sigP:0.998842^^^	.	COG0617^Catalyzes the addition and repair of the essential 3'- terminal CCA sequence in tRNAs without using a nucleic acid template. Adds these three nucleotides in the order of C, C, and A to the tRNA nucleotide-73, using CTP and ATP as substrates and producing inorganic pyrophosphate	KEGG:mmu:70047`KO:K00974	GO:0005622^cellular_component^intracellular`GO:0005739^cellular_component^mitochondrion`GO:0005524^molecular_function^ATP binding`GO:0052929^molecular_function^ATP:3'-cytidine-cytidine-tRNA adenylyltransferase activity`GO:0052928^molecular_function^CTP:3'-cytidine-tRNA cytidylyltransferase activity`GO:0052927^molecular_function^CTP:tRNA cytidylyltransferase activity`GO:0004810^molecular_function^…	GO:0005622^cellular_component^intracellular`GO:0005739^cellular_component^mitochondrion`GO:0005524^molecular_function^ATP binding`GO:0052929^molecular_function^ATP:3'-cytidine-cytidine-tRNA adenylyltransferase activity`GO:0052928^molecular_function^CTP:3'-cytidine-tRNA cytidylyltransferase activity`GO:0052927^molecular_function^CTP:tRNA cytidylyltransferase activity`GO:0004810^molecular_function^…	.
TRINITY_DN65580_c0_g1	TRINITY_DN65580_c0_g1_i1	TRINITY_DN65580_c0_g1_i1.p1	440-1840[+]	GNT14_DICDI^GNT14_DICDI^Q:803-1663,H:345-581^24%ID^E:2.6e-19^RecName: Full=Glycosyltransferase-like protein gnt14;^Eukaryota; Amoebozoa; Mycetozoa; Dictyosteliida; Dictyostelium	GNT14_DICDI^GNT14_DICDI^Q:122-408,H:345-581^24%ID^E:1.9e-19^RecName: Full=Glycosyltransferase-like protein gnt14;^Eukaryota; Amoebozoa; Mycetozoa; Dictyosteliida; Dictyostelium	PF13896.3^Glyco_transf_49^Glycosyl-transferase for dystroglycan^124-443^E:3.3e-108	sigP:0.983573^^^	.	ENOG410XRNY^Glucoside xylosyltransferase	KEGG:ddi:DDB_G0284567	GO:0016021^cellular_component^integral component of membrane	GO:0016021^cellular_component^integral component of membrane	.
TRINITY_DN65604_c0_g1	TRINITY_DN65604_c0_g1_i1	TRINITY_DN65604_c0_g1_i1.p1	3-908[+]	BBS5_DANRE^BBS5_DANRE^Q:3-905,H:41-341^50.5%ID^E:3.9e-82^RecName: Full=Bardet-Biedl syndrome 5 protein homolog;^Eukaryota; Metazoa; Chordata; Craniata; Vertebrata; Euteleostomi; Actinopterygii; Neopterygii; Teleostei; Ostariophysi; Cypriniformes; Cyprinidae; Danio`BBS5_MACFA^BBS5_MACFA^Q:3-905,H:40-340^50.3%ID^E:3.3e-81^RecName: Full=Bardet-Biedl syndrome 5 protein homolog;^Eukaryota; Metazoa; Ch…	BBS5_DANRE^BBS5_DANRE^Q:1-301,H:41-341^50.5%ID^E:3.9e-82^RecName: Full=Bardet-Biedl syndrome 5 protein homolog;^Eukaryota; Metazoa; Chordata; Craniata; Vertebrata; Euteleostomi; Actinopterygii; Neopterygii; Teleostei; Ostariophysi; Cypriniformes; Cyprinidae; Danio`BBS5_MACFA^BBS5_MACFA^Q:1-301,H:40-340^50.3%ID^E:3.3e-81^RecName: Full=Bardet-Biedl syndrome 5 protein homolog;^Eukaryota; Metazoa; Ch…	PF07289.8^DUF1448^Protein of unknown function (DUF1448)^1-300^E:6.6e-120`PF14470.3^bPH_3^Bacterial PH domain^118-193^E:0.0034	sigP:0.98703^^^	.	ENOG410XUMT^melanosome transport	KEGG:dre:393269`KO:K16748	GO:0034464^cellular_component^BBSome`GO:0036064^cellular_component^ciliary basal body`GO:0060170^cellular_component^ciliary membrane`GO:0005737^cellular_component^cytoplasm`GO:0032266^molecular_function^phosphatidylinositol-3-phosphate binding`GO:0042384^biological_process^cilium assembly`GO:0048749^biological_process^compound eye development`GO:0042051^biological_process^compound eye photorecept…	GO:0034464^cellular_component^BBSome`GO:0036064^cellular_component^ciliary basal body`GO:0060170^cellular_component^ciliary membrane`GO:0005737^cellular_component^cytoplasm`GO:0032266^molecular_function^phosphatidylinositol-3-phosphate binding`GO:0042384^biological_process^cilium assembly`GO:0048749^biological_process^compound eye development`GO:0042051^biological_process^compound eye photorecept…	GO:0034464^cellular_component^BBSome
TRINITY_DN65675_c0_g1	TRINITY_DN65675_c0_g1_i1	TRINITY_DN65675_c0_g1_i1.p1	129-1127[+]	RPC6_DROME^RPC6_DROME^Q:291-1121,H:10-293^65.5%ID^E:1.4e-103^RecName: Full=Probable DNA-directed RNA polymerase III subunit RPC6;^Eukaryota; Metazoa; Ecdysozoa; Arthropoda; Hexapoda; Insecta; Pterygota; Neoptera; Endopterygota; Diptera; Brachycera; Muscomorpha; Ephydroidea; Drosophilidae; Drosophila; Sophophora`RPC6_HUMAN^RPC6_HUMAN^Q:330-1121,H:41-315^50.5%ID^E:7e-74^RecName: Full=DNA-directed R…	RPC6_DROME^RPC6_DROME^Q:55-331,H:10-293^65.5%ID^E:8.9e-104^RecName: Full=Probable DNA-directed RNA polymerase III subunit RPC6;^Eukaryota; Metazoa; Ecdysozoa; Arthropoda; Hexapoda; Insecta; Pterygota; Neoptera; Endopterygota; Diptera; Brachycera; Muscomorpha; Ephydroidea; Drosophilidae; Drosophila; Sophophora`RPC6_HUMAN^RPC6_HUMAN^Q:68-331,H:41-315^50.5%ID^E:3.3e-74^RecName: Full=DNA-directed RNA…	PF05158.9^RNA_pol_Rpc34^RNA polymerase Rpc34 subunit^78-331^E:6.7e-65	sigP:0.996564^^^	.	COG5111^dna-directed rna polymerase iii subunit	KEGG:dme:Dmel_CG5380`KO:K03025	GO:0005666^cellular_component^DNA-directed RNA polymerase III complex`GO:0003677^molecular_function^DNA binding`GO:0003899^molecular_function^DNA-directed RNA polymerase activity`GO:0022008^biological_process^neurogenesis`GO:0006383^biological_process^transcription from RNA polymerase III promoter	GO:0005666^cellular_component^DNA-directed RNA polymerase III complex`GO:0003677^molecular_function^DNA binding`GO:0003899^molecular_function^DNA-directed RNA polymerase activity`GO:0022008^biological_process^neurogenesis`GO:0006383^biological_process^transcription from RNA polymerase III promoter	GO:0003899^molecular_function^DNA-directed RNA polymerase activity`GO:0006359^biological_process^regulation of transcription from RNA polymerase III promoter`GO:0005666^cellular_component^DNA-directed RNA polymerase III complex
TRINITY_DN65786_c0_g1	TRINITY_DN65786_c0_g1_i1	TRINITY_DN65786_c0_g1_i1.p2	188-1321[+]	ARRB_DROME^ARRB_DROME^Q:188-1318,H:1-377^74.8%ID^E:8.6e-171^RecName: Full=Phosrestin-1;^Eukaryota; Metazoa; Ecdysozoa; Arthropoda; Hexapoda; Insecta; Pterygota; Neoptera; Endopterygota; Diptera; Brachycera; Muscomorpha; Ephydroidea; Drosophilidae; Drosophila; Sophophora`ARRH_LOCMI^ARRH_LOCMI^Q:191-1321,H:10-386^78.2%ID^E:1.5e-170^RecName: Full=Arrestin homolog;^Eukaryota; Metazoa; Ecdysozoa; Arth…	ARRB_DROME^ARRB_DROME^Q:1-377,H:1-377^74.8%ID^E:4.3e-171^RecName: Full=Phosrestin-1;^Eukaryota; Metazoa; Ecdysozoa; Arthropoda; Hexapoda; Insecta; Pterygota; Neoptera; Endopterygota; Diptera; Brachycera; Muscomorpha; Ephydroidea; Drosophilidae; Drosophila; Sophophora`ARRH_LOCMI^ARRH_LOCMI^Q:2-378,H:10-386^78.2%ID^E:9.6e-171^RecName: Full=Arrestin homolog;^Eukaryota; Metazoa; Ecdysozoa; Arthropoda…	PF00339.26^Arrestin_N^Arrestin (or S-antigen), N-terminal domain^18-172^E:2.7e-33`PF02752.19^Arrestin_C^Arrestin (or S-antigen), C-terminal domain^193-348^E:7.4e-21	sigP:0.999142^^^	.	ENOG410XR0F^arrestin	KEGG:dme:Dmel_CG5962`KO:K13805	GO:0005737^cellular_component^cytoplasm`GO:0016028^cellular_component^rhabdomere`GO:0016029^cellular_component^subrhabdomeral cisterna`GO:0002046^molecular_function^opsin binding`GO:0016062^biological_process^adaptation of rhodopsin mediated signaling`GO:0016059^biological_process^deactivation of rhodopsin mediated signaling`GO:0016060^biological_process^metarhodopsin inactivation`GO:0045494^biol…	GO:0005737^cellular_component^cytoplasm`GO:0016028^cellular_component^rhabdomere`GO:0016029^cellular_component^subrhabdomeral cisterna`GO:0002046^molecular_function^opsin binding`GO:0016062^biological_process^adaptation of rhodopsin mediated signaling`GO:0016059^biological_process^deactivation of rhodopsin mediated signaling`GO:0016060^biological_process^metarhodopsin inactivation`GO:0045494^biol…	.
TRINITY_DN65800_c0_g1	TRINITY_DN65800_c0_g1_i1	TRINITY_DN65800_c0_g1_i1.p1	295-1299[+]	.	.	PF07841.10^DM4_12^DM4/DM12 family^217-302^E:1.4e-18	sigP:0.179602^CS^pos:^Pr:	.	.	.	.	.	.
TRINITY_DN65866_c0_g1	TRINITY_DN65866_c0_g1_i8	TRINITY_DN65866_c0_g1_i8.p1	1-744[+]	.	.	PF03215.12^Rad17^Rad17 cell cycle checkpoint protein^2-236^E:3.5e-14	sigP:0.999199^^^	.	.	.	.	.	.
TRINITY_DN65907_c0_g2	TRINITY_DN65907_c0_g2_i1	TRINITY_DN65907_c0_g2_i1.p1	437-1207[+]	.	.	PF07898.10^DUF1676^Protein of unknown function (DUF1676)^39-186^E:6.3e-31	sigP:0.007274^CS^pos:^Pr:	AA_len:256; Number_of_predicted_TMHs:2; Signal:.	.	.	.	.	.
TRINITY_DN65963_c0_g1	TRINITY_DN65963_c0_g1_i3	TRINITY_DN65963_c0_g1_i3.p1	292-1167[+]	CU059_DROME^CU059_DROME^Q:292-1164,H:1-291^56.4%ID^E:5.5e-92^RecName: Full=UPF0769 protein CG18675;^Eukaryota; Metazoa; Ecdysozoa; Arthropoda; Hexapoda; Insecta; Pterygota; Neoptera; Endopterygota; Diptera; Brachycera; Muscomorpha; Ephydroidea; Drosophilidae; Drosophila; Sophophora`CU059_RAT^CU059_RAT^Q:292-1155,H:1-288^52.8%ID^E:2.7e-83^RecName: Full=UPF0769 protein C21orf59 homolog;^Eukaryota; …	CU059_DROME^CU059_DROME^Q:1-291,H:1-291^56.4%ID^E:4e-92^RecName: Full=UPF0769 protein CG18675;^Eukaryota; Metazoa; Ecdysozoa; Arthropoda; Hexapoda; Insecta; Pterygota; Neoptera; Endopterygota; Diptera; Brachycera; Muscomorpha; Ephydroidea; Drosophilidae; Drosophila; Sophophora`CU059_RAT^CU059_RAT^Q:1-288,H:1-288^52.8%ID^E:2e-83^RecName: Full=UPF0769 protein C21orf59 homolog;^Eukaryota; Metazoa; C…	PF11069.5^DUF2870^Protein of unknown function (DUF2870)^190-284^E:1.3e-35	sigP:0.998768^^^	.	ENOG410XT5S^Chromosome 21 open reading frame 59	KEGG:dme:Dmel_CG18675	GO:0048812^biological_process^neuron projection morphogenesis	GO:0048812^biological_process^neuron projection morphogenesis	.
TRINITY_DN65992_c0_g1	TRINITY_DN65992_c0_g1_i1	TRINITY_DN65992_c0_g1_i1.p1	3-1046[+]	ANK1_HUMAN^ANK1_HUMAN^Q:12-755,H:339-567^35.9%ID^E:2.4e-27^RecName: Full=Ankyrin-1;^Eukaryota; Metazoa; Chordata; Craniata; Vertebrata; Euteleostomi; Mammalia; Eutheria; Euarchontoglires; Primates; Haplorrhini; Catarrhini; Hominidae; Homo`ANK3_HUMAN^ANK3_HUMAN^Q:3-614,H:563-750^34.3%ID^E:4.6e-26^RecName: Full=Ankyrin-3;^Eukaryota; Metazoa; Chordata; Craniata; Vertebrata; Euteleostomi; Mammalia; E…	ANK1_HUMAN^ANK1_HUMAN^Q:4-251,H:339-567^35.9%ID^E:2.4e-27^RecName: Full=Ankyrin-1;^Eukaryota; Metazoa; Chordata; Craniata; Vertebrata; Euteleostomi; Mammalia; Eutheria; Euarchontoglires; Primates; Haplorrhini; Catarrhini; Hominidae; Homo`ANK3_HUMAN^ANK3_HUMAN^Q:1-204,H:563-750^34.3%ID^E:4.6e-26^RecName: Full=Ankyrin-3;^Eukaryota; Metazoa; Chordata; Craniata; Vertebrata; Euteleostomi; Mammalia; Eu…	PF12796.4^Ank_2^Ankyrin repeats (3 copies)^3-77^E:2.4e-11`PF00023.27^Ank^Ankyrin repeat^3-23^E:0.0071`PF12796.4^Ank_2^Ankyrin repeats (3 copies)^48-109^E:3.2e-11`PF13637.3^Ank_4^Ankyrin repeats (many copies)^49-104^E:2.8e-12`PF00023.27^Ank^Ankyrin repeat^49-78^E:2.9e-06`PF13606.3^Ank_3^Ankyrin repeat^49-77^E:6.5e-05`PF12796.4^Ank_2^Ankyrin repeats (3 copies)^80-148^E:2.4e-10`PF00023.27^Ank^Ankyri…	sigP:0.9499^^^	.	COG0666^Ankyrin Repeat	KEGG:hsa:286`KO:K10380	GO:0030673^cellular_component^axolemma`GO:0016323^cellular_component^basolateral plasma membrane`GO:0005856^cellular_component^cytoskeleton`GO:0005829^cellular_component^cytosol`GO:0031430^cellular_component^M band`GO:0005634^cellular_component^nucleus`GO:0005886^cellular_component^plasma membrane`GO:0045211^cellular_component^postsynaptic membrane`GO:0042383^cellular_component^sarcolemma`GO:0016…	GO:0030673^cellular_component^axolemma`GO:0016323^cellular_component^basolateral plasma membrane`GO:0005856^cellular_component^cytoskeleton`GO:0005829^cellular_component^cytosol`GO:0031430^cellular_component^M band`GO:0005634^cellular_component^nucleus`GO:0005886^cellular_component^plasma membrane`GO:0045211^cellular_component^postsynaptic membrane`GO:0042383^cellular_component^sarcolemma`GO:0016…	GO:0005515^molecular_function^protein binding
TRINITY_DN66047_c0_g1	TRINITY_DN66047_c0_g1_i4	TRINITY_DN66047_c0_g1_i4.p1	1-1479[+]	.	.	.	sigP:0.99878^^^	.	.	.	.	.	.
TRINITY_DN66087_c0_g1	TRINITY_DN66087_c0_g1_i2	TRINITY_DN66087_c0_g1_i2.p1	606-1112[+]	.	.	.	sigP:0.001009^CS^pos:^Pr:	.	.	.	.	.	.
TRINITY_DN66087_c0_g1	TRINITY_DN66087_c0_g1_i3	.	.	.	.	.	.	.	.	.	.	.	.
TRINITY_DN66180_c0_g1	TRINITY_DN66180_c0_g1_i2	TRINITY_DN66180_c0_g1_i2.p1	1-1425[+]	CLUA1_DANRE^CLUA1_DANRE^Q:64-894,H:1-273^37.5%ID^E:1.1e-44^RecName: Full=Clusterin-associated protein 1 homolog;^Eukaryota; Metazoa; Chordata; Craniata; Vertebrata; Euteleostomi; Actinopterygii; Neopterygii; Teleostei; Ostariophysi; Cypriniformes; Cyprinidae; Danio`CLUA1_MACFA^CLUA1_MACFA^Q:64-894,H:1-273^37.4%ID^E:2e-43^RecName: Full=Clusterin-associated protein 1;^Eukaryota; Metazoa; Chordata; …	CLUA1_DANRE^CLUA1_DANRE^Q:22-298,H:1-273^37.5%ID^E:1e-44^RecName: Full=Clusterin-associated protein 1 homolog;^Eukaryota; Metazoa; Chordata; Craniata; Vertebrata; Euteleostomi; Actinopterygii; Neopterygii; Teleostei; Ostariophysi; Cypriniformes; Cyprinidae; Danio`CLUA1_MACFA^CLUA1_MACFA^Q:22-298,H:1-273^37.4%ID^E:1.9e-43^RecName: Full=Clusterin-associated protein 1;^Eukaryota; Metazoa; Chordata; …	PF10234.6^Cluap1^Clusterin-associated protein-1^35-302^E:1.2e-77	sigP:0.998083^^^	.	ENOG410XRVS^cell projection organization	KEGG:dre:406281`KO:K19684	GO:0005813^cellular_component^centrosome`GO:0005929^cellular_component^cilium`GO:0030992^cellular_component^intraciliary transport particle B`GO:0005634^cellular_component^nucleus`GO:0042384^biological_process^cilium assembly`GO:0001822^biological_process^kidney development	GO:0005813^cellular_component^centrosome`GO:0005929^cellular_component^cilium`GO:0030992^cellular_component^intraciliary transport particle B`GO:0005634^cellular_component^nucleus`GO:0042384^biological_process^cilium assembly`GO:0001822^biological_process^kidney development	.
TRINITY_DN66290_c1_g1	TRINITY_DN66290_c1_g1_i3	TRINITY_DN66290_c1_g1_i3.p1	147-449[+]	URM1_DROER^URM1_DROER^Q:156-446,H:5-101^71.1%ID^E:2.4e-35^RecName: Full=Ubiquitin-related modifier 1 homolog {ECO:0000255|HAMAP-Rule:MF_03048};^Eukaryota; Metazoa; Ecdysozoa; Arthropoda; Hexapoda; Insecta; Pterygota; Neoptera; Endopterygota; Diptera; Brachycera; Muscomorpha; Ephydroidea; Drosophilidae; Drosophila; Sophophora`URM1_DROSE^URM1_DROSE^Q:156-446,H:5-101^71.1%ID^E:2.4e-35^RecName: Full=…	URM1_DROER^URM1_DROER^Q:4-100,H:5-101^71.1%ID^E:2e-35^RecName: Full=Ubiquitin-related modifier 1 homolog {ECO:0000255|HAMAP-Rule:MF_03048};^Eukaryota; Metazoa; Ecdysozoa; Arthropoda; Hexapoda; Insecta; Pterygota; Neoptera; Endopterygota; Diptera; Brachycera; Muscomorpha; Ephydroidea; Drosophilidae; Drosophila; Sophophora`URM1_DROSE^URM1_DROSE^Q:4-100,H:5-101^71.1%ID^E:2e-35^RecName: Full=Ubiquiti…	PF09138.8^Urm1^Urm1 (Ubiquitin related modifier)^7-100^E:4.2e-38	sigP:0.999496^^^	.	.	KEGG:der:Dere_GG14947`KO:K12161	GO:0005829^cellular_component^cytosol`GO:0032447^biological_process^protein urmylation`GO:0034227^biological_process^tRNA thio-modification`GO:0002098^biological_process^tRNA wobble uridine modification	GO:0005829^cellular_component^cytosol`GO:0032447^biological_process^protein urmylation`GO:0034227^biological_process^tRNA thio-modification`GO:0002098^biological_process^tRNA wobble uridine modification	GO:0034227^biological_process^tRNA thio-modification`GO:0005737^cellular_component^cytoplasm
TRINITY_DN66275_c0_g1	TRINITY_DN66275_c0_g1_i2	.	.	SEP15_DANRE^SEP15_DANRE^Q:124-513,H:22-151^51.5%ID^E:1.4e-33^RecName: Full=15 kDa selenoprotein;^Eukaryota; Metazoa; Chordata; Craniata; Vertebrata; Euteleostomi; Actinopterygii; Neopterygii; Teleostei; Ostariophysi; Cypriniformes; Cyprinidae; Danio`SEP15_BOVIN^SEP15_BOVIN^Q:73-513,H:15-160^48.3%ID^E:1.8e-33^RecName: Full=15 kDa selenoprotein;^Eukaryota; Metazoa; Chordata; Craniata; Vertebrata; E…	.	.	.	.	ENOG4111MSS^selenium binding	KEGG:dre:352923	GO:0005788^cellular_component^endoplasmic reticulum lumen`GO:0008430^molecular_function^selenium binding	.	.
TRINITY_DN66344_c0_g1	TRINITY_DN66344_c0_g1_i1	TRINITY_DN66344_c0_g1_i1.p1	45-383[+]	DAD1_DROME^DAD1_DROME^Q:45-380,H:1-112^78.6%ID^E:1.4e-46^RecName: Full=Dolichyl-diphosphooligosaccharide--protein glycosyltransferase subunit DAD1;^Eukaryota; Metazoa; Ecdysozoa; Arthropoda; Hexapoda; Insecta; Pterygota; Neoptera; Endopterygota; Diptera; Brachycera; Muscomorpha; Ephydroidea; Drosophilidae; Drosophila; Sophophora`DAD1_XENLA^DAD1_XENLA^Q:60-380,H:7-113^72%ID^E:5.7e-40^RecName: Full…	DAD1_DROME^DAD1_DROME^Q:1-112,H:1-112^78.6%ID^E:1.7e-46^RecName: Full=Dolichyl-diphosphooligosaccharide--protein glycosyltransferase subunit DAD1;^Eukaryota; Metazoa; Ecdysozoa; Arthropoda; Hexapoda; Insecta; Pterygota; Neoptera; Endopterygota; Diptera; Brachycera; Muscomorpha; Ephydroidea; Drosophilidae; Drosophila; Sophophora`DAD1_XENLA^DAD1_XENLA^Q:6-112,H:7-113^72%ID^E:5.3e-40^RecName: Full=D…	PF02109.13^DAD^DAD family^5-112^E:1.5e-46	sigP:0.999777^^^	AA_len:112; Number_of_predicted_TMHs:3; Signal:POSSIBLE_N-term_signal_sequence	ENOG4111Q2I^dolichyl-diphosphooligosaccharide-protein glycotransferase activity	KEGG:dme:Dmel_CG13393`KO:K12668	GO:0012505^cellular_component^endomembrane system`GO:0016021^cellular_component^integral component of membrane`GO:0008250^cellular_component^oligosaccharyltransferase complex`GO:0004579^molecular_function^dolichyl-diphosphooligosaccharide-protein glycotransferase activity`GO:0006915^biological_process^apoptotic process`GO:0006486^biological_process^protein glycosylation	GO:0012505^cellular_component^endomembrane system`GO:0016021^cellular_component^integral component of membrane`GO:0008250^cellular_component^oligosaccharyltransferase complex`GO:0004579^molecular_function^dolichyl-diphosphooligosaccharide-protein glycotransferase activity`GO:0006915^biological_process^apoptotic process`GO:0006486^biological_process^protein glycosylation	GO:0004579^molecular_function^dolichyl-diphosphooligosaccharide-protein glycotransferase activity`GO:0008250^cellular_component^oligosaccharyltransferase complex`GO:0016021^cellular_component^integral component of membrane
TRINITY_DN66379_c0_g1	TRINITY_DN66379_c0_g1_i1	TRINITY_DN66379_c0_g1_i1.p1	3-2018[+]	VPS52_CANLF^VPS52_CANLF^Q:54-2006,H:61-720^50.5%ID^E:4.7e-187^RecName: Full=Vacuolar protein sorting-associated protein 52 homolog;^Eukaryota; Metazoa; Chordata; Craniata; Vertebrata; Euteleostomi; Mammalia; Eutheria; Laurasiatheria; Carnivora; Caniformia; Canidae; Canis`VPS52_HUMAN^VPS52_HUMAN^Q:54-2006,H:61-720^50.2%ID^E:8e-187^RecName: Full=Vacuolar protein sorting-associated protein 52 homolo…	VPS52_CANLF^VPS52_CANLF^Q:18-668,H:61-720^50.5%ID^E:2.6e-187^RecName: Full=Vacuolar protein sorting-associated protein 52 homolog;^Eukaryota; Metazoa; Chordata; Craniata; Vertebrata; Euteleostomi; Mammalia; Eutheria; Laurasiatheria; Carnivora; Caniformia; Canidae; Canis`VPS52_HUMAN^VPS52_HUMAN^Q:18-668,H:61-720^50.2%ID^E:4.5e-187^RecName: Full=Vacuolar protein sorting-associated protein 52 homolo…	PF09763.6^Sec3_C^Exocyst complex component Sec3^41-147^E:6.7e-08`PF04129.9^Vps52^Vps52 / Sac2 family^51-555^E:1.7e-203	sigP:0.999676^^^	.	ENOG410XNZ1^vacuolar protein sorting 52 homolog (S. cerevisiae)	KEGG:cfa:474871	GO:1990745^cellular_component^EARP complex`GO:0010008^cellular_component^endosome membrane`GO:0005794^cellular_component^Golgi apparatus`GO:0055037^cellular_component^recycling endosome`GO:0032456^biological_process^endocytic recycling`GO:0015031^biological_process^protein transport	GO:1990745^cellular_component^EARP complex`GO:0010008^cellular_component^endosome membrane`GO:0005794^cellular_component^Golgi apparatus`GO:0055037^cellular_component^recycling endosome`GO:0032456^biological_process^endocytic recycling`GO:0015031^biological_process^protein transport	.
TRINITY_DN66404_c0_g1	TRINITY_DN66404_c0_g1_i1	TRINITY_DN66404_c0_g1_i1.p1	1-345[+]	RIR2_HUMAN^RIR2_HUMAN^Q:1-345,H:137-251^87.8%ID^E:1.6e-55^RecName: Full=Ribonucleoside-diphosphate reductase subunit M2;^Eukaryota; Metazoa; Chordata; Craniata; Vertebrata; Euteleostomi; Mammalia; Eutheria; Euarchontoglires; Primates; Haplorrhini; Catarrhini; Hominidae; Homo`RIR2_MOUSE^RIR2_MOUSE^Q:1-345,H:138-252^87.8%ID^E:2.6e-55^RecName: Full=Ribonucleoside-diphosphate reductase subunit M2;^Eu…	RIR2_HUMAN^RIR2_HUMAN^Q:1-115,H:137-251^87.8%ID^E:1.6e-55^RecName: Full=Ribonucleoside-diphosphate reductase subunit M2;^Eukaryota; Metazoa; Chordata; Craniata; Vertebrata; Euteleostomi; Mammalia; Eutheria; Euarchontoglires; Primates; Haplorrhini; Catarrhini; Hominidae; Homo`RIR2_MOUSE^RIR2_MOUSE^Q:1-115,H:138-252^87.8%ID^E:2.6e-55^RecName: Full=Ribonucleoside-diphosphate reductase subunit M2;^Eu…	PF00268.18^Ribonuc_red_sm^Ribonucleotide reductase, small chain^1-115^E:3.9e-45	sigP:0.999689^^^	AA_len:115; Number_of_predicted_TMHs:1; Signal:.	COG0208^Provides the precursors necessary for DNA synthesis. Catalyzes the biosynthesis of deoxyribonucleotides from the corresponding ribonucleotides (By similarity)	KEGG:hsa:6241`KO:K10808	GO:0005737^cellular_component^cytoplasm`GO:0005829^cellular_component^cytosol`GO:0005654^cellular_component^nucleoplasm`GO:0005634^cellular_component^nucleus`GO:0005971^cellular_component^ribonucleoside-diphosphate reductase complex`GO:0046872^molecular_function^metal ion binding`GO:0004748^molecular_function^ribonucleoside-diphosphate reductase activity, thioredoxin disulfide as acceptor`GO:0009…	GO:0005737^cellular_component^cytoplasm`GO:0005829^cellular_component^cytosol`GO:0005654^cellular_component^nucleoplasm`GO:0005634^cellular_component^nucleus`GO:0005971^cellular_component^ribonucleoside-diphosphate reductase complex`GO:0046872^molecular_function^metal ion binding`GO:0004748^molecular_function^ribonucleoside-diphosphate reductase activity, thioredoxin disulfide as acceptor`GO:0009…	GO:0009186^biological_process^deoxyribonucleoside diphosphate metabolic process`GO:0055114^biological_process^oxidation-reduction process
TRINITY_DN66410_c0_g1	TRINITY_DN66410_c0_g1_i1	TRINITY_DN66410_c0_g1_i1.p1	116-1240[+]	TRBP2_TETNG^TRBP2_TETNG^Q:299-1222,H:29-341^38.3%ID^E:5e-52^RecName: Full=RISC-loading complex subunit tarbp2 {ECO:0000255|HAMAP-Rule:MF_03034};^Eukaryota; Metazoa; Chordata; Craniata; Vertebrata; Euteleostomi; Actinopterygii; Neopterygii; Teleostei; Neoteleostei; Acanthomorphata; Eupercaria; Tetraodontiformes; Tetradontoidea; Tetraodontidae; Tetraodon`TRBP2_DANRE^TRBP2_DANRE^Q:299-1222,H:29-342^…	TRBP2_TETNG^TRBP2_TETNG^Q:62-369,H:29-341^38.3%ID^E:1.8e-52^RecName: Full=RISC-loading complex subunit tarbp2 {ECO:0000255|HAMAP-Rule:MF_03034};^Eukaryota; Metazoa; Chordata; Craniata; Vertebrata; Euteleostomi; Actinopterygii; Neopterygii; Teleostei; Neoteleostei; Acanthomorphata; Eupercaria; Tetraodontiformes; Tetradontoidea; Tetraodontidae; Tetraodon`TRBP2_DANRE^TRBP2_DANRE^Q:62-369,H:29-342^39…	PF00035.23^dsrm^Double-stranded RNA binding motif^64-127^E:3.8e-13`PF00035.23^dsrm^Double-stranded RNA binding motif^158-223^E:8e-13`PF16482.2^Staufen_C^Staufen C-terminal domain^291-366^E:4.5e-08	sigP:0.999376^^^	.	ENOG410XSCK^RNA binding protein	.	GO:0005737^cellular_component^cytoplasm`GO:0016442^cellular_component^RISC complex`GO:0003725^molecular_function^double-stranded RNA binding`GO:0035198^molecular_function^miRNA binding`GO:0035197^molecular_function^siRNA binding`GO:0035280^biological_process^miRNA loading onto RISC involved in gene silencing by miRNA`GO:0031054^biological_process^pre-miRNA processing`GO:0030422^biological_process…	GO:0005737^cellular_component^cytoplasm`GO:0016442^cellular_component^RISC complex`GO:0003725^molecular_function^double-stranded RNA binding`GO:0035198^molecular_function^miRNA binding`GO:0035197^molecular_function^siRNA binding`GO:0035280^biological_process^miRNA loading onto RISC involved in gene silencing by miRNA`GO:0031054^biological_process^pre-miRNA processing`GO:0030422^biological_process…	.
TRINITY_DN66422_c0_g1	TRINITY_DN66422_c0_g1_i2	TRINITY_DN66422_c0_g1_i2.p1	98-1045[+]	LST8_DROME^LST8_DROME^Q:113-1036,H:4-311^61.5%ID^E:9.1e-118^RecName: Full=Protein LST8 homolog;^Eukaryota; Metazoa; Ecdysozoa; Arthropoda; Hexapoda; Insecta; Pterygota; Neoptera; Endopterygota; Diptera; Brachycera; Muscomorpha; Ephydroidea; Drosophilidae; Drosophila; Sophophora`LST8_DROPS^LST8_DROPS^Q:125-1039,H:6-311^63.2%ID^E:1.6e-117^RecName: Full=Protein LST8 homolog;^Eukaryota; Metazoa; Ecdy…	LST8_DROME^LST8_DROME^Q:6-313,H:4-311^61.5%ID^E:7.9e-118^RecName: Full=Protein LST8 homolog;^Eukaryota; Metazoa; Ecdysozoa; Arthropoda; Hexapoda; Insecta; Pterygota; Neoptera; Endopterygota; Diptera; Brachycera; Muscomorpha; Ephydroidea; Drosophilidae; Drosophila; Sophophora`LST8_DROPS^LST8_DROPS^Q:10-314,H:6-311^63.2%ID^E:1.3e-117^RecName: Full=Protein LST8 homolog;^Eukaryota; Metazoa; Ecdysozoa…	PF00400.29^WD40^WD domain, G-beta repeat^10-23^E:0.19`PF00400.29^WD40^WD domain, G-beta repeat^39-65^E:0.23`PF00400.29^WD40^WD domain, G-beta repeat^82-109^E:0.00033`PF00400.29^WD40^WD domain, G-beta repeat^116-152^E:0.051`PF00400.29^WD40^WD domain, G-beta repeat^212-242^E:0.022`PF00400.29^WD40^WD domain, G-beta repeat^259-285^E:0.12	sigP:0.998712^^^	.	ENOG410XPVD^MTOR associated protein, LST8 homolog (S. cerevisiae)	KEGG:dme:Dmel_CG3004`KO:K08266	GO:0005737^cellular_component^cytoplasm`GO:0045793^biological_process^positive regulation of cell size`GO:0031929^biological_process^TOR signaling	GO:0005737^cellular_component^cytoplasm`GO:0045793^biological_process^positive regulation of cell size`GO:0031929^biological_process^TOR signaling	GO:0005515^molecular_function^protein binding
TRINITY_DN66465_c0_g1	TRINITY_DN66465_c0_g1_i3	TRINITY_DN66465_c0_g1_i3.p1	88-900[+]	SURF4_DROME^SURF4_DROME^Q:88-897,H:1-270^87.8%ID^E:1.4e-132^RecName: Full=Surfeit locus protein 4 homolog;^Eukaryota; Metazoa; Ecdysozoa; Arthropoda; Hexapoda; Insecta; Pterygota; Neoptera; Endopterygota; Diptera; Brachycera; Muscomorpha; Ephydroidea; Drosophilidae; Drosophila; Sophophora`SURF4_TAKRU^SURF4_TAKRU^Q:103-897,H:5-269^65.3%ID^E:4.4e-97^RecName: Full=Surfeit locus protein 4;^Eukaryota;…	SURF4_DROME^SURF4_DROME^Q:1-270,H:1-270^87.8%ID^E:1.7e-132^RecName: Full=Surfeit locus protein 4 homolog;^Eukaryota; Metazoa; Ecdysozoa; Arthropoda; Hexapoda; Insecta; Pterygota; Neoptera; Endopterygota; Diptera; Brachycera; Muscomorpha; Ephydroidea; Drosophilidae; Drosophila; Sophophora`SURF4_TAKRU^SURF4_TAKRU^Q:6-270,H:5-269^65.3%ID^E:5e-97^RecName: Full=Surfeit locus protein 4;^Eukaryota; Meta…	PF02077.12^SURF4^SURF4 family^5-270^E:2.9e-127	sigP:0.998636^^^	AA_len:270; Number_of_predicted_TMHs:5; Signal:.	COG2259^doxx family	KEGG:dme:Dmel_CG6202	GO:0012505^cellular_component^endomembrane system`GO:0005789^cellular_component^endoplasmic reticulum membrane`GO:0045169^cellular_component^fusome`GO:0016021^cellular_component^integral component of membrane`GO:0046331^biological_process^lateral inhibition	GO:0012505^cellular_component^endomembrane system`GO:0005789^cellular_component^endoplasmic reticulum membrane`GO:0045169^cellular_component^fusome`GO:0016021^cellular_component^integral component of membrane`GO:0046331^biological_process^lateral inhibition	GO:0016021^cellular_component^integral component of membrane
TRINITY_DN66547_c0_g1	TRINITY_DN66547_c0_g1_i1	TRINITY_DN66547_c0_g1_i1.p1	238-1209[+]	3HIDH_DROME^3HIDH_DROME^Q:286-1203,H:15-321^62.5%ID^E:5e-107^RecName: Full=Probable 3-hydroxyisobutyrate dehydrogenase, mitochondrial;^Eukaryota; Metazoa; Ecdysozoa; Arthropoda; Hexapoda; Insecta; Pterygota; Neoptera; Endopterygota; Diptera; Brachycera; Muscomorpha; Ephydroidea; Drosophilidae; Drosophila; Sophophora`3HIDH_HUMAN^3HIDH_HUMAN^Q:271-1203,H:22-334^49.5%ID^E:5.2e-80^RecName: Full=3-hyd…	3HIDH_DROME^3HIDH_DROME^Q:17-322,H:15-321^62.5%ID^E:2.9e-107^RecName: Full=Probable 3-hydroxyisobutyrate dehydrogenase, mitochondrial;^Eukaryota; Metazoa; Ecdysozoa; Arthropoda; Hexapoda; Insecta; Pterygota; Neoptera; Endopterygota; Diptera; Brachycera; Muscomorpha; Ephydroidea; Drosophilidae; Drosophila; Sophophora`3HIDH_HUMAN^3HIDH_HUMAN^Q:12-322,H:22-334^49.5%ID^E:3.9e-80^RecName: Full=3-hydro…	PF02826.16^2-Hacid_dh_C^D-isomer specific 2-hydroxyacid dehydrogenase, NAD binding domain^21-95^E:1.1e-06`PF03446.12^NAD_binding_2^NAD binding domain of 6-phosphogluconate dehydrogenase^31-188^E:1.1e-49`PF03807.14^F420_oxidored^NADP oxidoreductase coenzyme F420-dependent^32-119^E:8.1e-07`PF14833.3^NAD_binding_11^NAD-binding of NADP-dependent 3-hydroxyisobutyrate dehydrogenase^191-315^E:2.4e-32	sigP:0.999482^^^	.	COG2084^Dehydrogenase	KEGG:dme:Dmel_CG15093`KO:K00020	GO:0005811^cellular_component^lipid particle`GO:0005739^cellular_component^mitochondrion`GO:0008442^molecular_function^3-hydroxyisobutyrate dehydrogenase activity`GO:0051287^molecular_function^NAD binding`GO:0004616^molecular_function^phosphogluconate dehydrogenase (decarboxylating) activity`GO:0006574^biological_process^valine catabolic process	GO:0005811^cellular_component^lipid particle`GO:0005739^cellular_component^mitochondrion`GO:0008442^molecular_function^3-hydroxyisobutyrate dehydrogenase activity`GO:0051287^molecular_function^NAD binding`GO:0004616^molecular_function^phosphogluconate dehydrogenase (decarboxylating) activity`GO:0006574^biological_process^valine catabolic process	GO:0051287^molecular_function^NAD binding`GO:0055114^biological_process^oxidation-reduction process`GO:0004616^molecular_function^phosphogluconate dehydrogenase (decarboxylating) activity
TRINITY_DN66501_c0_g1	TRINITY_DN66501_c0_g1_i1	TRINITY_DN66501_c0_g1_i1.p2	439-831[-]	PM34_MOUSE^PM34_MOUSE^Q:313-1131,H:1-304^42.8%ID^E:2.5e-55^RecName: Full=Peroxisomal membrane protein PMP34;^Eukaryota; Metazoa; Chordata; Craniata; Vertebrata; Euteleostomi; Mammalia; Eutheria; Euarchontoglires; Glires; Rodentia; Sciurognathi; Muroidea; Muridae; Murinae; Mus; Mus`PM34_HUMAN^PM34_HUMAN^Q:313-1095,H:1-291^44.4%ID^E:5.5e-55^RecName: Full=Peroxisomal membrane protein PMP34;^Eukaryot…	.	.	sigP:0.998161^^^	.	ENOG410ZNC0^peroxisomal membrane protein	KEGG:mmu:20524`KO:K13354	GO:0005779^cellular_component^integral component of peroxisomal membrane`GO:0043231^cellular_component^intracellular membrane-bounded organelle`GO:0016020^cellular_component^membrane`GO:0005739^cellular_component^mitochondrion`GO:0005778^cellular_component^peroxisomal membrane`GO:0005777^cellular_component^peroxisome`GO:0015217^molecular_function^ADP transmembrane transporter activity`GO:0080122^…	.	.
TRINITY_DN66501_c0_g1	TRINITY_DN66501_c0_g1_i2	TRINITY_DN66501_c0_g1_i2.p2	439-888[-]	PM34_MOUSE^PM34_MOUSE^Q:313-1188,H:1-304^47.1%ID^E:1.6e-65^RecName: Full=Peroxisomal membrane protein PMP34;^Eukaryota; Metazoa; Chordata; Craniata; Vertebrata; Euteleostomi; Mammalia; Eutheria; Euarchontoglires; Glires; Rodentia; Sciurognathi; Muroidea; Muridae; Murinae; Mus; Mus`PM34_HUMAN^PM34_HUMAN^Q:313-1152,H:1-291^47.8%ID^E:1e-64^RecName: Full=Peroxisomal membrane protein PMP34;^Eukaryota;…	.	.	sigP:0.998161^^^	.	ENOG410ZNC0^peroxisomal membrane protein	KEGG:mmu:20524`KO:K13354	GO:0005779^cellular_component^integral component of peroxisomal membrane`GO:0043231^cellular_component^intracellular membrane-bounded organelle`GO:0016020^cellular_component^membrane`GO:0005739^cellular_component^mitochondrion`GO:0005778^cellular_component^peroxisomal membrane`GO:0005777^cellular_component^peroxisome`GO:0015217^molecular_function^ADP transmembrane transporter activity`GO:0080122^…	.	.
TRINITY_DN66511_c0_g1	TRINITY_DN66511_c0_g1_i1	TRINITY_DN66511_c0_g1_i1.p1	246-2192[+]	LRRN1_MOUSE^LRRN1_MOUSE^Q:258-911,H:3-274^26.8%ID^E:1.5e-18^RecName: Full=Leucine-rich repeat neuronal protein 1;^Eukaryota; Metazoa; Chordata; Craniata; Vertebrata; Euteleostomi; Mammalia; Eutheria; Euarchontoglires; Glires; Rodentia; Sciurognathi; Muroidea; Muridae; Murinae; Mus; Mus`LRRN1_BOVIN^LRRN1_BOVIN^Q:336-911,H:29-274^27.6%ID^E:7.4e-18^RecName: Full=Leucine-rich repeat neuronal protein …	LRRN1_MOUSE^LRRN1_MOUSE^Q:5-222,H:3-274^26.8%ID^E:1.3e-18^RecName: Full=Leucine-rich repeat neuronal protein 1;^Eukaryota; Metazoa; Chordata; Craniata; Vertebrata; Euteleostomi; Mammalia; Eutheria; Euarchontoglires; Glires; Rodentia; Sciurognathi; Muroidea; Muridae; Murinae; Mus; Mus`LRRN1_BOVIN^LRRN1_BOVIN^Q:31-222,H:29-274^27.6%ID^E:6.6e-18^RecName: Full=Leucine-rich repeat neuronal protein 1;^…	PF13855.3^LRR_8^Leucine rich repeat^92-151^E:2.5e-14`PF13306.3^LRR_5^Leucine rich repeats (6 copies)^92-212^E:5.7e-08`PF14580.3^LRR_9^Leucine-rich repeat^136-232^E:1.5e-07`PF00560.30^LRR_1^Leucine Rich Repeat^140-157^E:0.48`PF13855.3^LRR_8^Leucine rich repeat^166-221^E:9.7e-11`PF13927.3^Ig_3^Immunoglobulin domain^269-354^E:1.8e-10`PF13895.3^Ig_2^Immunoglobulin domain^277-366^E:1.2e-06`PF07679.13^…	sigP:0.270711^CS^pos:^Pr:	AA_len:649; Number_of_predicted_TMHs:1; Signal:.	COG4886^leucine Rich Repeat	KEGG:mmu:16979	GO:0016021^cellular_component^integral component of membrane`GO:0051965^biological_process^positive regulation of synapse assembly	GO:0016021^cellular_component^integral component of membrane`GO:0051965^biological_process^positive regulation of synapse assembly	GO:0005515^molecular_function^protein binding
TRINITY_DN66516_c0_g2	TRINITY_DN66516_c0_g2_i1	TRINITY_DN66516_c0_g2_i1.p1	58-696[+]	DMRT1_DANRE^DMRT1_DANRE^Q:142-444,H:17-116^49%ID^E:1.6e-19^RecName: Full=Doublesex- and mab-3-related transcription factor 1;^Eukaryota; Metazoa; Chordata; Craniata; Vertebrata; Euteleostomi; Actinopterygii; Neopterygii; Teleostei; Ostariophysi; Cypriniformes; Cyprinidae; Danio`DMTA2_ORYLA^DMTA2_ORYLA^Q:145-465,H:21-130^48.6%ID^E:1.4e-18^RecName: Full=Doublesex- and mab-3-related transcription fa…	DMRT1_DANRE^DMRT1_DANRE^Q:29-129,H:17-116^49%ID^E:1.5e-19^RecName: Full=Doublesex- and mab-3-related transcription factor 1;^Eukaryota; Metazoa; Chordata; Craniata; Vertebrata; Euteleostomi; Actinopterygii; Neopterygii; Teleostei; Ostariophysi; Cypriniformes; Cyprinidae; Danio`DMTA2_ORYLA^DMTA2_ORYLA^Q:30-136,H:21-130^48.6%ID^E:1.3e-18^RecName: Full=Doublesex- and mab-3-related transcription fact…	PF00751.15^DM^DM DNA binding domain^30-76^E:3.6e-21`PF03474.11^DMA^DMRTA motif^151-185^E:1.2e-16	sigP:0.998489^^^	.	ENOG410XSK9^doublesex and mab-3 related transcription factor	KEGG:dre:402923`KO:K19488	GO:0005634^cellular_component^nucleus`GO:0000987^molecular_function^core promoter proximal region sequence-specific DNA binding`GO:0046872^molecular_function^metal ion binding`GO:0042803^molecular_function^protein homodimerization activity`GO:0003700^molecular_function^transcription factor activity, sequence-specific DNA binding`GO:0030154^biological_process^cell differentiation`GO:0007368^biolog…	GO:0005634^cellular_component^nucleus`GO:0000987^molecular_function^core promoter proximal region sequence-specific DNA binding`GO:0046872^molecular_function^metal ion binding`GO:0042803^molecular_function^protein homodimerization activity`GO:0003700^molecular_function^transcription factor activity, sequence-specific DNA binding`GO:0030154^biological_process^cell differentiation`GO:0007368^biolog…	GO:0043565^molecular_function^sequence-specific DNA binding`GO:0006355^biological_process^regulation of transcription, DNA-templated
TRINITY_DN66517_c0_g1	TRINITY_DN66517_c0_g1_i2	TRINITY_DN66517_c0_g1_i2.p1	234-587[+]	ELOB_MOUSE^ELOB_MOUSE^Q:234-584,H:1-116^57.3%ID^E:9.3e-30^RecName: Full=Transcription elongation factor B polypeptide 2;^Eukaryota; Metazoa; Chordata; Craniata; Vertebrata; Euteleostomi; Mammalia; Eutheria; Euarchontoglires; Glires; Rodentia; Sciurognathi; Muroidea; Muridae; Murinae; Mus; Mus`ELOB_RAT^ELOB_RAT^Q:234-584,H:1-116^57.3%ID^E:9.3e-30^RecName: Full=Transcription elongation factor B pol…	ELOB_MOUSE^ELOB_MOUSE^Q:1-117,H:1-116^57.3%ID^E:6.7e-30^RecName: Full=Transcription elongation factor B polypeptide 2;^Eukaryota; Metazoa; Chordata; Craniata; Vertebrata; Euteleostomi; Mammalia; Eutheria; Euarchontoglires; Glires; Rodentia; Sciurognathi; Muroidea; Muridae; Murinae; Mus; Mus`ELOB_RAT^ELOB_RAT^Q:1-117,H:1-116^57.3%ID^E:6.7e-30^RecName: Full=Transcription elongation factor B polypep…	PF00240.20^ubiquitin^Ubiquitin family^10-64^E:5.7e-08	sigP:0.998972^^^	.	ENOG4111UGJ^Transcription elongation factor B (SIII), polypeptide 2 (18kDa, elongin B)	KEGG:mmu:67673`KO:K03873	GO:0031462^cellular_component^Cul2-RING ubiquitin ligase complex`GO:0031466^cellular_component^Cul5-RING ubiquitin ligase complex`GO:0070449^cellular_component^elongin complex`GO:0070062^cellular_component^extracellular exosome`GO:0030891^cellular_component^VCB complex`GO:0016567^biological_process^protein ubiquitination`GO:0006355^biological_process^regulation of transcription, DNA-templated`GO:…	GO:0031462^cellular_component^Cul2-RING ubiquitin ligase complex`GO:0031466^cellular_component^Cul5-RING ubiquitin ligase complex`GO:0070449^cellular_component^elongin complex`GO:0070062^cellular_component^extracellular exosome`GO:0030891^cellular_component^VCB complex`GO:0016567^biological_process^protein ubiquitination`GO:0006355^biological_process^regulation of transcription, DNA-templated`GO:…	GO:0005515^molecular_function^protein binding
TRINITY_DN66528_c0_g1	TRINITY_DN66528_c0_g1_i3	TRINITY_DN66528_c0_g1_i3.p1	126-917[+]	BCCIP_HUMAN^BCCIP_HUMAN^Q:180-914,H:54-312^36.2%ID^E:8.1e-35^RecName: Full=BRCA2 and CDKN1A-interacting protein;^Eukaryota; Metazoa; Chordata; Craniata; Vertebrata; Euteleostomi; Mammalia; Eutheria; Euarchontoglires; Primates; Haplorrhini; Catarrhini; Hominidae; Homo`BCCIP_XENLA^BCCIP_XENLA^Q:195-914,H:54-306^39.9%ID^E:3.1e-34^RecName: Full=Protein BCCIP homolog;^Eukaryota; Metazoa; Chordata; Cra…	BCCIP_HUMAN^BCCIP_HUMAN^Q:19-263,H:54-312^36.2%ID^E:7e-35^RecName: Full=BRCA2 and CDKN1A-interacting protein;^Eukaryota; Metazoa; Chordata; Craniata; Vertebrata; Euteleostomi; Mammalia; Eutheria; Euarchontoglires; Primates; Haplorrhini; Catarrhini; Hominidae; Homo`BCCIP_XENLA^BCCIP_XENLA^Q:24-263,H:54-306^39.9%ID^E:2.7e-34^RecName: Full=Protein BCCIP homolog;^Eukaryota; Metazoa; Chordata; Craniat…	PF13862.3^BCIP^p21-C-terminal region-binding protein^21-210^E:1.9e-44	sigP:0.999216^^^	.	ENOG4111GYV^Involved in nuclear export, actin cytoskeleton organization and vesicular transport (By similarity)	KEGG:hsa:56647`KO:K15262	GO:0019908^cellular_component^nuclear cyclin-dependent protein kinase holoenzyme complex`GO:0005634^cellular_component^nucleus`GO:0019207^molecular_function^kinase regulator activity`GO:0044822^molecular_function^poly(A) RNA binding`GO:0007049^biological_process^cell cycle`GO:0006281^biological_process^DNA repair`GO:0061101^biological_process^neuroendocrine cell differentiation`GO:0000079^biologi…	GO:0019908^cellular_component^nuclear cyclin-dependent protein kinase holoenzyme complex`GO:0005634^cellular_component^nucleus`GO:0019207^molecular_function^kinase regulator activity`GO:0044822^molecular_function^poly(A) RNA binding`GO:0007049^biological_process^cell cycle`GO:0006281^biological_process^DNA repair`GO:0061101^biological_process^neuroendocrine cell differentiation`GO:0000079^biologi…	.
TRINITY_DN66560_c0_g2	TRINITY_DN66560_c0_g2_i2	.	.	ELOC_BOVIN^ELOC_BOVIN^Q:2-292,H:16-112^97.9%ID^E:1.2e-49^RecName: Full=Transcription elongation factor B polypeptide 1;^Eukaryota; Metazoa; Chordata; Craniata; Vertebrata; Euteleostomi; Mammalia; Eutheria; Laurasiatheria; Cetartiodactyla; Ruminantia; Pecora; Bovidae; Bovinae; Bos`ELOC_HUMAN^ELOC_HUMAN^Q:2-292,H:16-112^97.9%ID^E:1.2e-49^RecName: Full=Transcription elongation factor B polypeptide 1…	.	.	.	.	ENOG41123WR^Transcription elongation factor B (SIII), polypeptide 1 (15kDa, elongin C)	KEGG:bta:540859`KO:K03872	GO:0070449^cellular_component^elongin complex`GO:0032968^biological_process^positive regulation of transcription elongation from RNA polymerase II promoter`GO:0042787^biological_process^protein ubiquitination involved in ubiquitin-dependent protein catabolic process`GO:0006351^biological_process^transcription, DNA-templated	.	.
TRINITY_DN66514_c5_g1	TRINITY_DN66514_c5_g1_i4	TRINITY_DN66514_c5_g1_i4.p1	1-456[+]	RS13_ANOGA^RS13_ANOGA^Q:1-453,H:1-151^93.4%ID^E:3.8e-76^RecName: Full=40S ribosomal protein S13;^Eukaryota; Metazoa; Ecdysozoa; Arthropoda; Hexapoda; Insecta; Pterygota; Neoptera; Endopterygota; Diptera; Nematocera; Culicoidea; Culicidae; Anophelinae; Anopheles`RS13_DROME^RS13_DROME^Q:1-453,H:1-151^88.7%ID^E:1.5e-72^RecName: Full=40S ribosomal protein S13;^Eukaryota; Metazoa; Ecdysozoa; Arthropod…	RS13_ANOGA^RS13_ANOGA^Q:1-151,H:1-151^93.4%ID^E:4.7e-76^RecName: Full=40S ribosomal protein S13;^Eukaryota; Metazoa; Ecdysozoa; Arthropoda; Hexapoda; Insecta; Pterygota; Neoptera; Endopterygota; Diptera; Nematocera; Culicoidea; Culicidae; Anophelinae; Anopheles`RS13_DROME^RS13_DROME^Q:1-151,H:1-151^88.7%ID^E:1.8e-72^RecName: Full=40S ribosomal protein S13;^Eukaryota; Metazoa; Ecdysozoa; Arthropod…	PF08069.9^Ribosomal_S13_N^Ribosomal S13/S15 N-terminal domain^1-60^E:1e-29`PF00312.19^Ribosomal_S15^Ribosomal protein S15^75-146^E:2.4e-15	sigP:0.998879^^^	.	COG0184^Forms an intersubunit bridge (bridge B4) with the 23S rRNA of the 50S subunit in the ribosome (By similarity)	KEGG:aga:AgaP_AGAP005947`KO:K02953	GO:0022627^cellular_component^cytosolic small ribosomal subunit`GO:0005730^cellular_component^nucleolus`GO:0070181^molecular_function^small ribosomal subunit rRNA binding`GO:0003735^molecular_function^structural constituent of ribosome`GO:0006412^biological_process^translation	GO:0022627^cellular_component^cytosolic small ribosomal subunit`GO:0005730^cellular_component^nucleolus`GO:0070181^molecular_function^small ribosomal subunit rRNA binding`GO:0003735^molecular_function^structural constituent of ribosome`GO:0006412^biological_process^translation	GO:0003735^molecular_function^structural constituent of ribosome`GO:0006412^biological_process^translation`GO:0005840^cellular_component^ribosome`GO:0005622^cellular_component^intracellular
TRINITY_DN66514_c5_g1	TRINITY_DN66514_c5_g1_i8	TRINITY_DN66514_c5_g1_i8.p2	65-520[+]	RS13_ANOGA^RS13_ANOGA^Q:65-517,H:1-151^96.7%ID^E:3.5e-78^RecName: Full=40S ribosomal protein S13;^Eukaryota; Metazoa; Ecdysozoa; Arthropoda; Hexapoda; Insecta; Pterygota; Neoptera; Endopterygota; Diptera; Nematocera; Culicoidea; Culicidae; Anophelinae; Anopheles`RS13_DROME^RS13_DROME^Q:65-517,H:1-151^91.4%ID^E:4.8e-75^RecName: Full=40S ribosomal protein S13;^Eukaryota; Metazoa; Ecdysozoa; Arthrop…	RS13_ANOGA^RS13_ANOGA^Q:1-151,H:1-151^96.7%ID^E:5e-78^RecName: Full=40S ribosomal protein S13;^Eukaryota; Metazoa; Ecdysozoa; Arthropoda; Hexapoda; Insecta; Pterygota; Neoptera; Endopterygota; Diptera; Nematocera; Culicoidea; Culicidae; Anophelinae; Anopheles`RS13_DROME^RS13_DROME^Q:1-151,H:1-151^91.4%ID^E:6.8e-75^RecName: Full=40S ribosomal protein S13;^Eukaryota; Metazoa; Ecdysozoa; Arthropoda;…	PF08069.9^Ribosomal_S13_N^Ribosomal S13/S15 N-terminal domain^1-60^E:2.8e-31`PF00312.19^Ribosomal_S15^Ribosomal protein S15^74-146^E:1.3e-15	sigP:0.998818^^^	.	COG0184^Forms an intersubunit bridge (bridge B4) with the 23S rRNA of the 50S subunit in the ribosome (By similarity)	KEGG:aga:AgaP_AGAP005947`KO:K02953	GO:0022627^cellular_component^cytosolic small ribosomal subunit`GO:0005730^cellular_component^nucleolus`GO:0070181^molecular_function^small ribosomal subunit rRNA binding`GO:0003735^molecular_function^structural constituent of ribosome`GO:0006412^biological_process^translation	GO:0022627^cellular_component^cytosolic small ribosomal subunit`GO:0005730^cellular_component^nucleolus`GO:0070181^molecular_function^small ribosomal subunit rRNA binding`GO:0003735^molecular_function^structural constituent of ribosome`GO:0006412^biological_process^translation	GO:0003735^molecular_function^structural constituent of ribosome`GO:0006412^biological_process^translation`GO:0005840^cellular_component^ribosome`GO:0005622^cellular_component^intracellular
TRINITY_DN66514_c5_g1	TRINITY_DN66514_c5_g1_i9	TRINITY_DN66514_c5_g1_i9.p4	93-548[+]	RS13_ANOGA^RS13_ANOGA^Q:93-545,H:1-151^96.7%ID^E:3.7e-78^RecName: Full=40S ribosomal protein S13;^Eukaryota; Metazoa; Ecdysozoa; Arthropoda; Hexapoda; Insecta; Pterygota; Neoptera; Endopterygota; Diptera; Nematocera; Culicoidea; Culicidae; Anophelinae; Anopheles`RS13_DROME^RS13_DROME^Q:93-545,H:1-151^91.4%ID^E:5e-75^RecName: Full=40S ribosomal protein S13;^Eukaryota; Metazoa; Ecdysozoa; Arthropod…	RS13_ANOGA^RS13_ANOGA^Q:1-151,H:1-151^96.7%ID^E:5e-78^RecName: Full=40S ribosomal protein S13;^Eukaryota; Metazoa; Ecdysozoa; Arthropoda; Hexapoda; Insecta; Pterygota; Neoptera; Endopterygota; Diptera; Nematocera; Culicoidea; Culicidae; Anophelinae; Anopheles`RS13_DROME^RS13_DROME^Q:1-151,H:1-151^91.4%ID^E:6.8e-75^RecName: Full=40S ribosomal protein S13;^Eukaryota; Metazoa; Ecdysozoa; Arthropoda;…	PF08069.9^Ribosomal_S13_N^Ribosomal S13/S15 N-terminal domain^1-60^E:2.8e-31`PF00312.19^Ribosomal_S15^Ribosomal protein S15^74-146^E:1.3e-15	sigP:0.998818^^^	.	COG0184^Forms an intersubunit bridge (bridge B4) with the 23S rRNA of the 50S subunit in the ribosome (By similarity)	KEGG:aga:AgaP_AGAP005947`KO:K02953	GO:0022627^cellular_component^cytosolic small ribosomal subunit`GO:0005730^cellular_component^nucleolus`GO:0070181^molecular_function^small ribosomal subunit rRNA binding`GO:0003735^molecular_function^structural constituent of ribosome`GO:0006412^biological_process^translation	GO:0022627^cellular_component^cytosolic small ribosomal subunit`GO:0005730^cellular_component^nucleolus`GO:0070181^molecular_function^small ribosomal subunit rRNA binding`GO:0003735^molecular_function^structural constituent of ribosome`GO:0006412^biological_process^translation	GO:0003735^molecular_function^structural constituent of ribosome`GO:0006412^biological_process^translation`GO:0005840^cellular_component^ribosome`GO:0005622^cellular_component^intracellular
TRINITY_DN66602_c0_g1	TRINITY_DN66602_c0_g1_i1	TRINITY_DN66602_c0_g1_i1.p1	85-732[+]	KTHY_IIV6^KTHY_IIV6^Q:85-687,H:1-201^46.8%ID^E:1.2e-53^RecName: Full=Putative thymidylate kinase 251L;^Viruses; dsDNA viruses, no RNA stage; Iridoviridae; Iridovirus`KTHY_HUMAN^KTHY_HUMAN^Q:121-729,H:5-211^47.3%ID^E:6.9e-46^RecName: Full=Thymidylate kinase;^Eukaryota; Metazoa; Chordata; Craniata; Vertebrata; Euteleostomi; Mammalia; Eutheria; Euarchontoglires; Primates; Haplorrhini; Catarrhini; Ho…	KTHY_IIV6^KTHY_IIV6^Q:1-201,H:1-201^46.8%ID^E:9.4e-54^RecName: Full=Putative thymidylate kinase 251L;^Viruses; dsDNA viruses, no RNA stage; Iridoviridae; Iridovirus`KTHY_HUMAN^KTHY_HUMAN^Q:13-215,H:5-211^47.3%ID^E:4.2e-46^RecName: Full=Thymidylate kinase;^Eukaryota; Metazoa; Chordata; Craniata; Vertebrata; Euteleostomi; Mammalia; Eutheria; Euarchontoglires; Primates; Haplorrhini; Catarrhini; Homi…	PF02223.14^Thymidylate_kin^Thymidylate kinase^19-190^E:1.4e-40	sigP:0.9994^^^	.	.	KEGG:vg:1733213`KO:K00943	GO:0005524^molecular_function^ATP binding`GO:0004798^molecular_function^thymidylate kinase activity`GO:0006233^biological_process^dTDP biosynthetic process`GO:0006235^biological_process^dTTP biosynthetic process	GO:0005524^molecular_function^ATP binding`GO:0004798^molecular_function^thymidylate kinase activity`GO:0006233^biological_process^dTDP biosynthetic process`GO:0006235^biological_process^dTTP biosynthetic process	.
TRINITY_DN66640_c0_g1	TRINITY_DN66640_c0_g1_i1	TRINITY_DN66640_c0_g1_i1.p1	193-897[+]	USB1_RAT^USB1_RAT^Q:202-879,H:6-262^36.4%ID^E:1.4e-32^RecName: Full=U6 snRNA phosphodiesterase {ECO:0000255|HAMAP-Rule:MF_03040};^Eukaryota; Metazoa; Chordata; Craniata; Vertebrata; Euteleostomi; Mammalia; Eutheria; Euarchontoglires; Glires; Rodentia; Sciurognathi; Muroidea; Muridae; Murinae; Rattus`USB1_MOUSE^USB1_MOUSE^Q:202-879,H:6-262^35.6%ID^E:1.8e-32^RecName: Full=U6 snRNA phosphodiesterase…	USB1_RAT^USB1_RAT^Q:4-229,H:6-262^36.4%ID^E:7.6e-33^RecName: Full=U6 snRNA phosphodiesterase {ECO:0000255|HAMAP-Rule:MF_03040};^Eukaryota; Metazoa; Chordata; Craniata; Vertebrata; Euteleostomi; Mammalia; Eutheria; Euarchontoglires; Glires; Rodentia; Sciurognathi; Muroidea; Muridae; Murinae; Rattus`USB1_MOUSE^USB1_MOUSE^Q:4-229,H:6-262^35.6%ID^E:1.3e-32^RecName: Full=U6 snRNA phosphodiesterase {EC…	PF09749.6^HVSL^Uncharacterised conserved protein^30-231^E:5.8e-49	sigP:0.997919^^^	.	ENOG4111KT5^Phosphodiesterase responsible for the U6 snRNA 3' end processing. Acts as an exoribonuclease (RNase) responsible for trimming the poly(U) tract of the last nucleotides in the pre-U6 snRNA molecule, leading to the formation of mature U6 snRNA	KEGG:rno:307643	GO:0005634^cellular_component^nucleus`GO:0000175^molecular_function^3'-5'-exoribonuclease activity`GO:0006397^biological_process^mRNA processing`GO:0008380^biological_process^RNA splicing`GO:0034477^biological_process^U6 snRNA 3'-end processing	GO:0005634^cellular_component^nucleus`GO:0000175^molecular_function^3'-5'-exoribonuclease activity`GO:0006397^biological_process^mRNA processing`GO:0008380^biological_process^RNA splicing`GO:0034477^biological_process^U6 snRNA 3'-end processing	GO:0004518^molecular_function^nuclease activity`GO:0034477^biological_process^U6 snRNA 3'-end processing
TRINITY_DN66609_c0_g1	TRINITY_DN66609_c0_g1_i1	.	.	H2AV_DROME^H2AV_DROME^Q:58-342,H:1-95^98.9%ID^E:2.7e-44^RecName: Full=Histone H2A.v;^Eukaryota; Metazoa; Ecdysozoa; Arthropoda; Hexapoda; Insecta; Pterygota; Neoptera; Endopterygota; Diptera; Brachycera; Muscomorpha; Ephydroidea; Drosophilidae; Drosophila; Sophophora`H2AV_BOVIN^H2AV_BOVIN^Q:58-342,H:1-95^97.9%ID^E:1.4e-43^RecName: Full=Histone H2A.V;^Eukaryota; Metazoa; Chordata; Craniata; Verteb…	.	.	.	.	COG5262^histone h2a	KEGG:dme:Dmel_CG5499`KO:K11251	GO:0005694^cellular_component^chromosome`GO:0005811^cellular_component^lipid particle`GO:0000790^cellular_component^nuclear chromatin`GO:0000786^cellular_component^nucleosome`GO:0005634^cellular_component^nucleus`GO:0005700^cellular_component^polytene chromosome`GO:0005701^cellular_component^polytene chromosome chromocenter`GO:0003677^molecular_function^DNA binding`GO:0006974^biological_process^c…	.	.
TRINITY_DN66609_c0_g2	TRINITY_DN66609_c0_g2_i1	.	.	H2AV_DROME^H2AV_DROME^Q:201-485,H:1-95^98.9%ID^E:3.9e-44^RecName: Full=Histone H2A.v;^Eukaryota; Metazoa; Ecdysozoa; Arthropoda; Hexapoda; Insecta; Pterygota; Neoptera; Endopterygota; Diptera; Brachycera; Muscomorpha; Ephydroidea; Drosophilidae; Drosophila; Sophophora`H2AV_BOVIN^H2AV_BOVIN^Q:201-485,H:1-95^97.9%ID^E:1.9e-43^RecName: Full=Histone H2A.V;^Eukaryota; Metazoa; Chordata; Craniata; Vert…	.	.	.	.	COG5262^histone h2a	KEGG:dme:Dmel_CG5499`KO:K11251	GO:0005694^cellular_component^chromosome`GO:0005811^cellular_component^lipid particle`GO:0000790^cellular_component^nuclear chromatin`GO:0000786^cellular_component^nucleosome`GO:0005634^cellular_component^nucleus`GO:0005700^cellular_component^polytene chromosome`GO:0005701^cellular_component^polytene chromosome chromocenter`GO:0003677^molecular_function^DNA binding`GO:0006974^biological_process^c…	.	.
TRINITY_DN66649_c0_g1	TRINITY_DN66649_c0_g1_i1	TRINITY_DN66649_c0_g1_i1.p1	87-479[+]	SMD1_DROME^SMD1_DROME^Q:87-359,H:1-91^90.1%ID^E:1.2e-40^RecName: Full=Probable small nuclear ribonucleoprotein Sm D1;^Eukaryota; Metazoa; Ecdysozoa; Arthropoda; Hexapoda; Insecta; Pterygota; Neoptera; Endopterygota; Diptera; Brachycera; Muscomorpha; Ephydroidea; Drosophilidae; Drosophila; Sophophora`SMD1_BOVIN^SMD1_BOVIN^Q:87-359,H:1-91^85.7%ID^E:5.6e-38^RecName: Full=Small nuclear ribonucleoprot…	SMD1_DROME^SMD1_DROME^Q:1-91,H:1-91^90.1%ID^E:1.2e-40^RecName: Full=Probable small nuclear ribonucleoprotein Sm D1;^Eukaryota; Metazoa; Ecdysozoa; Arthropoda; Hexapoda; Insecta; Pterygota; Neoptera; Endopterygota; Diptera; Brachycera; Muscomorpha; Ephydroidea; Drosophilidae; Drosophila; Sophophora`SMD1_BOVIN^SMD1_BOVIN^Q:1-91,H:1-91^85.7%ID^E:5.7e-38^RecName: Full=Small nuclear ribonucleoprotein …	PF01423.19^LSM^LSM domain^5-69^E:9.5e-18	sigP:0.998081^^^	.	COG1958^small nuclear ribonucleoprotein	KEGG:dme:Dmel_CG10753`KO:K11087	GO:0071013^cellular_component^catalytic step 2 spliceosome`GO:0000243^cellular_component^commitment complex`GO:0005829^cellular_component^cytosol`GO:0005634^cellular_component^nucleus`GO:0034715^cellular_component^pICln-Sm protein complex`GO:0071011^cellular_component^precatalytic spliceosome`GO:0071010^cellular_component^prespliceosome`GO:0030532^cellular_component^small nuclear ribonucleoprotei…	GO:0071013^cellular_component^catalytic step 2 spliceosome`GO:0000243^cellular_component^commitment complex`GO:0005829^cellular_component^cytosol`GO:0005634^cellular_component^nucleus`GO:0034715^cellular_component^pICln-Sm protein complex`GO:0071011^cellular_component^precatalytic spliceosome`GO:0071010^cellular_component^prespliceosome`GO:0030532^cellular_component^small nuclear ribonucleoprotei…	.
TRINITY_DN66619_c0_g1	TRINITY_DN66619_c0_g1_i1	TRINITY_DN66619_c0_g1_i1.p1	3-545[+]	ARCH_DROME^ARCH_DROME^Q:87-542,H:2-156^69%ID^E:3.4e-58^RecName: Full=Protein archease-like;^Eukaryota; Metazoa; Ecdysozoa; Arthropoda; Hexapoda; Insecta; Pterygota; Neoptera; Endopterygota; Diptera; Brachycera; Muscomorpha; Ephydroidea; Drosophilidae; Drosophila; Sophophora`ARCH_BOVIN^ARCH_BOVIN^Q:120-542,H:28-167^66%ID^E:1.3e-46^RecName: Full=Protein archease;^Eukaryota; Metazoa; Chordata; Crani…	ARCH_DROME^ARCH_DROME^Q:29-180,H:2-156^69%ID^E:1.8e-58^RecName: Full=Protein archease-like;^Eukaryota; Metazoa; Ecdysozoa; Arthropoda; Hexapoda; Insecta; Pterygota; Neoptera; Endopterygota; Diptera; Brachycera; Muscomorpha; Ephydroidea; Drosophilidae; Drosophila; Sophophora`ARCH_BOVIN^ARCH_BOVIN^Q:40-180,H:28-167^66%ID^E:9.3e-47^RecName: Full=Protein archease;^Eukaryota; Metazoa; Chordata; Crania…	PF01951.13^Archease^Archease protein family (MTH1598/TM1083)^43-180^E:4.6e-47	sigP:0.99902^^^	.	COG1371^Chaperone or modulator of proteins involved in DNA or RNA processing (By similarity)	KEGG:dme:Dmel_CG6353	GO:0046872^molecular_function^metal ion binding`GO:0022008^biological_process^neurogenesis`GO:0008033^biological_process^tRNA processing	GO:0046872^molecular_function^metal ion binding`GO:0022008^biological_process^neurogenesis`GO:0008033^biological_process^tRNA processing	.
TRINITY_DN66617_c0_g1	TRINITY_DN66617_c0_g1_i1	TRINITY_DN66617_c0_g1_i1.p1	333-1061[+]	RWDD1_RAT^RWDD1_RAT^Q:342-1055,H:3-234^39.2%ID^E:1.6e-29^RecName: Full=RWD domain-containing protein 1;^Eukaryota; Metazoa; Chordata; Craniata; Vertebrata; Euteleostomi; Mammalia; Eutheria; Euarchontoglires; Glires; Rodentia; Sciurognathi; Muroidea; Muridae; Murinae; Rattus`RWDD1_MOUSE^RWDD1_MOUSE^Q:342-1055,H:3-234^38.8%ID^E:4.7e-29^RecName: Full=RWD domain-containing protein 1;^Eukaryota; Metaz…	RWDD1_RAT^RWDD1_RAT^Q:4-241,H:3-234^39.6%ID^E:3.6e-30^RecName: Full=RWD domain-containing protein 1;^Eukaryota; Metazoa; Chordata; Craniata; Vertebrata; Euteleostomi; Mammalia; Eutheria; Euarchontoglires; Glires; Rodentia; Sciurognathi; Muroidea; Muridae; Murinae; Rattus`RWDD1_MOUSE^RWDD1_MOUSE^Q:4-241,H:3-234^39.2%ID^E:1.1e-29^RecName: Full=RWD domain-containing protein 1;^Eukaryota; Metazoa; Ch…	PF05773.19^RWD^RWD domain^7-117^E:5.7e-20	sigP:0.999675^^^	.	ENOG410XT0M^RWD domain containing	KEGG:rno:259218	.	.	GO:0005515^molecular_function^protein binding
TRINITY_DN66648_c0_g1	TRINITY_DN66648_c0_g1_i1	TRINITY_DN66648_c0_g1_i1.p1	157-498[+]	CRBL2_XENTR^CRBL2_XENTR^Q:214-468,H:8-92^61.2%ID^E:1.5e-20^RecName: Full=cAMP-responsive element-binding protein-like 2;^Eukaryota; Metazoa; Chordata; Craniata; Vertebrata; Euteleostomi; Amphibia; Batrachia; Anura; Pipoidea; Pipidae; Xenopodinae; Xenopus; Silurana`CRBL2_BOVIN^CRBL2_BOVIN^Q:214-468,H:8-92^60%ID^E:5.8e-20^RecName: Full=cAMP-responsive element-binding protein-like 2;^Eukaryota; Meta…	CRBL2_XENTR^CRBL2_XENTR^Q:18-104,H:12-92^62.1%ID^E:1.6e-20^RecName: Full=cAMP-responsive element-binding protein-like 2;^Eukaryota; Metazoa; Chordata; Craniata; Vertebrata; Euteleostomi; Amphibia; Batrachia; Anura; Pipoidea; Pipidae; Xenopodinae; Xenopus; Silurana`CRBL2_BOVIN^CRBL2_BOVIN^Q:18-104,H:12-92^60.9%ID^E:6.1e-20^RecName: Full=cAMP-responsive element-binding protein-like 2;^Eukaryota; Me…	PF07716.12^bZIP_2^Basic region leucine zipper^41-85^E:2e-05	sigP:0.999804^^^	.	ENOG4111T4Y^cAMP responsive element binding protein-like 2	KEGG:xtr:100038265	GO:0005634^cellular_component^nucleus`GO:0043565^molecular_function^sequence-specific DNA binding`GO:0003700^molecular_function^transcription factor activity, sequence-specific DNA binding`GO:0030154^biological_process^cell differentiation`GO:0045600^biological_process^positive regulation of fat cell differentiation`GO:0046326^biological_process^positive regulation of glucose import`GO:0046889^bi…	GO:0005634^cellular_component^nucleus`GO:0043565^molecular_function^sequence-specific DNA binding`GO:0003700^molecular_function^transcription factor activity, sequence-specific DNA binding`GO:0030154^biological_process^cell differentiation`GO:0045600^biological_process^positive regulation of fat cell differentiation`GO:0046326^biological_process^positive regulation of glucose import`GO:0046889^bi…	GO:0003700^molecular_function^transcription factor activity, sequence-specific DNA binding`GO:0043565^molecular_function^sequence-specific DNA binding`GO:0006355^biological_process^regulation of transcription, DNA-templated
TRINITY_DN66653_c0_g1	TRINITY_DN66653_c0_g1_i1	TRINITY_DN66653_c0_g1_i1.p1	399-1352[+]	PAR6G_MOUSE^PAR6G_MOUSE^Q:417-1307,H:6-306^54%ID^E:1.4e-77^RecName: Full=Partitioning defective 6 homolog gamma;^Eukaryota; Metazoa; Chordata; Craniata; Vertebrata; Euteleostomi; Mammalia; Eutheria; Euarchontoglires; Glires; Rodentia; Sciurognathi; Muroidea; Muridae; Murinae; Mus; Mus`PAR6B_HUMAN^PAR6B_HUMAN^Q:453-1217,H:17-265^58.7%ID^E:3.3e-76^RecName: Full=Partitioning defective 6 homolog beta…	PAR6G_MOUSE^PAR6G_MOUSE^Q:7-303,H:6-306^54%ID^E:1e-77^RecName: Full=Partitioning defective 6 homolog gamma;^Eukaryota; Metazoa; Chordata; Craniata; Vertebrata; Euteleostomi; Mammalia; Eutheria; Euarchontoglires; Glires; Rodentia; Sciurognathi; Muroidea; Muridae; Murinae; Mus; Mus`PAR6B_HUMAN^PAR6B_HUMAN^Q:19-273,H:17-265^58.7%ID^E:2e-76^RecName: Full=Partitioning defective 6 homolog beta;^Eukaryo…	PF00564.21^PB1^PB1 domain^19-98^E:7.4e-12`PF00595.21^PDZ^PDZ domain (Also known as DHR or GLGF)^163-247^E:1.3e-11	sigP:0.999729^^^	.	ENOG410XRJ3^par-6 (partitioning defective 6) homolog	KEGG:mmu:93737`KO:K06093	GO:0005923^cellular_component^bicellular tight junction`GO:0005737^cellular_component^cytoplasm`GO:0005886^cellular_component^plasma membrane`GO:0007049^biological_process^cell cycle`GO:0051301^biological_process^cell division	GO:0005923^cellular_component^bicellular tight junction`GO:0005737^cellular_component^cytoplasm`GO:0005886^cellular_component^plasma membrane`GO:0007049^biological_process^cell cycle`GO:0051301^biological_process^cell division	GO:0005515^molecular_function^protein binding
TRINITY_DN66682_c0_g1	TRINITY_DN66682_c0_g1_i1	TRINITY_DN66682_c0_g1_i1.p1	1-300[+]	S35C2_HUMAN^S35C2_HUMAN^Q:1-300,H:109-208^55%ID^E:5.2e-23^RecName: Full=Solute carrier family 35 member C2;^Eukaryota; Metazoa; Chordata; Craniata; Vertebrata; Euteleostomi; Mammalia; Eutheria; Euarchontoglires; Primates; Haplorrhini; Catarrhini; Hominidae; Homo`S35C2_MOUSE^S35C2_MOUSE^Q:1-300,H:109-208^55%ID^E:8.8e-23^RecName: Full=Solute carrier family 35 member C2;^Eukaryota; Metazoa; Chordata…	S35C2_HUMAN^S35C2_HUMAN^Q:1-100,H:109-208^55%ID^E:5.2e-23^RecName: Full=Solute carrier family 35 member C2;^Eukaryota; Metazoa; Chordata; Craniata; Vertebrata; Euteleostomi; Mammalia; Eutheria; Euarchontoglires; Primates; Haplorrhini; Catarrhini; Hominidae; Homo`S35C2_MOUSE^S35C2_MOUSE^Q:1-100,H:109-208^55%ID^E:8.8e-23^RecName: Full=Solute carrier family 35 member C2;^Eukaryota; Metazoa; Chordata…	.	sigP:0.991335^^^	AA_len:100; Number_of_predicted_TMHs:3; Signal:POSSIBLE_N-term_signal_sequence	COG0697^membrane	KEGG:hsa:51006`KO:K15280	GO:0005801^cellular_component^cis-Golgi network`GO:0005793^cellular_component^endoplasmic reticulum-Golgi intermediate compartment`GO:0033116^cellular_component^endoplasmic reticulum-Golgi intermediate compartment membrane`GO:0005794^cellular_component^Golgi apparatus`GO:0016021^cellular_component^integral component of membrane`GO:0010629^biological_process^negative regulation of gene expression`…	GO:0005801^cellular_component^cis-Golgi network`GO:0005793^cellular_component^endoplasmic reticulum-Golgi intermediate compartment`GO:0033116^cellular_component^endoplasmic reticulum-Golgi intermediate compartment membrane`GO:0005794^cellular_component^Golgi apparatus`GO:0016021^cellular_component^integral component of membrane`GO:0010629^biological_process^negative regulation of gene expression`…	.
TRINITY_DN66735_c0_g1	TRINITY_DN66735_c0_g1_i1	TRINITY_DN66735_c0_g1_i1.p2	79-666[+]	RS9_DROME^RS9_DROME^Q:79-615,H:1-179^93.9%ID^E:5.4e-90^RecName: Full=40S ribosomal protein S9;^Eukaryota; Metazoa; Ecdysozoa; Arthropoda; Hexapoda; Insecta; Pterygota; Neoptera; Endopterygota; Diptera; Brachycera; Muscomorpha; Ephydroidea; Drosophilidae; Drosophila; Sophophora`RS9_BOVIN^RS9_BOVIN^Q:103-612,H:8-177^89.4%ID^E:1.6e-81^RecName: Full=40S ribosomal protein S9;^Eukaryota; Metazoa; Chord…	RS9_DROME^RS9_DROME^Q:1-179,H:1-179^93.9%ID^E:7.4e-90^RecName: Full=40S ribosomal protein S9;^Eukaryota; Metazoa; Ecdysozoa; Arthropoda; Hexapoda; Insecta; Pterygota; Neoptera; Endopterygota; Diptera; Brachycera; Muscomorpha; Ephydroidea; Drosophilidae; Drosophila; Sophophora`RS9_BOVIN^RS9_BOVIN^Q:9-178,H:8-177^89.4%ID^E:1.6e-81^RecName: Full=40S ribosomal protein S9;^Eukaryota; Metazoa; Chordata…	PF00163.16^Ribosomal_S4^Ribosomal protein S4/S9 N-terminal domain^13-64^E:1.4e-07`PF01479.22^S4^S4 domain^109-152^E:6.5e-10	sigP:0.999842^^^	.	COG0522^One of the primary rRNA binding proteins, it binds directly to 16S rRNA where it nucleates assembly of the body of the 30S subunit (By similarity)	KEGG:dme:Dmel_CG3395`KO:K02997	GO:0005737^cellular_component^cytoplasm`GO:0005829^cellular_component^cytosol`GO:0022627^cellular_component^cytosolic small ribosomal subunit`GO:0000228^cellular_component^nuclear chromosome`GO:0005730^cellular_component^nucleolus`GO:0005840^cellular_component^ribosome`GO:0019843^molecular_function^rRNA binding`GO:0003735^molecular_function^structural constituent of ribosome`GO:0000022^biological…	GO:0005737^cellular_component^cytoplasm`GO:0005829^cellular_component^cytosol`GO:0022627^cellular_component^cytosolic small ribosomal subunit`GO:0000228^cellular_component^nuclear chromosome`GO:0005730^cellular_component^nucleolus`GO:0005840^cellular_component^ribosome`GO:0019843^molecular_function^rRNA binding`GO:0003735^molecular_function^structural constituent of ribosome`GO:0000022^biological…	GO:0019843^molecular_function^rRNA binding`GO:0005622^cellular_component^intracellular`GO:0003723^molecular_function^RNA binding
TRINITY_DN66735_c0_g1	TRINITY_DN66735_c0_g1_i2	TRINITY_DN66735_c0_g1_i2.p1	79-666[+]	RS9_DROME^RS9_DROME^Q:79-618,H:1-180^93.9%ID^E:3.2e-90^RecName: Full=40S ribosomal protein S9;^Eukaryota; Metazoa; Ecdysozoa; Arthropoda; Hexapoda; Insecta; Pterygota; Neoptera; Endopterygota; Diptera; Brachycera; Muscomorpha; Ephydroidea; Drosophilidae; Drosophila; Sophophora`RS9_BOVIN^RS9_BOVIN^Q:103-663,H:8-194^89.3%ID^E:2e-84^RecName: Full=40S ribosomal protein S9;^Eukaryota; Metazoa; Chordat…	RS9_DROME^RS9_DROME^Q:1-180,H:1-180^93.9%ID^E:3.3e-90^RecName: Full=40S ribosomal protein S9;^Eukaryota; Metazoa; Ecdysozoa; Arthropoda; Hexapoda; Insecta; Pterygota; Neoptera; Endopterygota; Diptera; Brachycera; Muscomorpha; Ephydroidea; Drosophilidae; Drosophila; Sophophora`RS9_BOVIN^RS9_BOVIN^Q:9-195,H:8-194^89.3%ID^E:2.7e-84^RecName: Full=40S ribosomal protein S9;^Eukaryota; Metazoa; Chordata…	PF00163.16^Ribosomal_S4^Ribosomal protein S4/S9 N-terminal domain^13-64^E:1.4e-07`PF01479.22^S4^S4 domain^109-152^E:6.5e-10	sigP:0.999842^^^	.	COG0522^One of the primary rRNA binding proteins, it binds directly to 16S rRNA where it nucleates assembly of the body of the 30S subunit (By similarity)	KEGG:dme:Dmel_CG3395`KO:K02997	GO:0005737^cellular_component^cytoplasm`GO:0005829^cellular_component^cytosol`GO:0022627^cellular_component^cytosolic small ribosomal subunit`GO:0000228^cellular_component^nuclear chromosome`GO:0005730^cellular_component^nucleolus`GO:0005840^cellular_component^ribosome`GO:0019843^molecular_function^rRNA binding`GO:0003735^molecular_function^structural constituent of ribosome`GO:0000022^biological…	GO:0005737^cellular_component^cytoplasm`GO:0005829^cellular_component^cytosol`GO:0022627^cellular_component^cytosolic small ribosomal subunit`GO:0000228^cellular_component^nuclear chromosome`GO:0005730^cellular_component^nucleolus`GO:0005840^cellular_component^ribosome`GO:0019843^molecular_function^rRNA binding`GO:0003735^molecular_function^structural constituent of ribosome`GO:0000022^biological…	GO:0019843^molecular_function^rRNA binding`GO:0005622^cellular_component^intracellular`GO:0003723^molecular_function^RNA binding
TRINITY_DN66735_c0_g1	TRINITY_DN66735_c0_g1_i3	TRINITY_DN66735_c0_g1_i3.p1	62-649[+]	RS9_DROME^RS9_DROME^Q:62-601,H:1-180^94.4%ID^E:1.4e-90^RecName: Full=40S ribosomal protein S9;^Eukaryota; Metazoa; Ecdysozoa; Arthropoda; Hexapoda; Insecta; Pterygota; Neoptera; Endopterygota; Diptera; Brachycera; Muscomorpha; Ephydroidea; Drosophilidae; Drosophila; Sophophora`RS9_BOVIN^RS9_BOVIN^Q:86-646,H:8-194^89.8%ID^E:1.1e-84^RecName: Full=40S ribosomal protein S9;^Eukaryota; Metazoa; Chorda…	RS9_DROME^RS9_DROME^Q:1-180,H:1-180^94.4%ID^E:1.9e-90^RecName: Full=40S ribosomal protein S9;^Eukaryota; Metazoa; Ecdysozoa; Arthropoda; Hexapoda; Insecta; Pterygota; Neoptera; Endopterygota; Diptera; Brachycera; Muscomorpha; Ephydroidea; Drosophilidae; Drosophila; Sophophora`RS9_BOVIN^RS9_BOVIN^Q:9-195,H:8-194^89.8%ID^E:1.6e-84^RecName: Full=40S ribosomal protein S9;^Eukaryota; Metazoa; Chordata…	PF00163.16^Ribosomal_S4^Ribosomal protein S4/S9 N-terminal domain^13-64^E:1.5e-07`PF01479.22^S4^S4 domain^109-152^E:6.5e-10	sigP:0.999842^^^	.	COG0522^One of the primary rRNA binding proteins, it binds directly to 16S rRNA where it nucleates assembly of the body of the 30S subunit (By similarity)	KEGG:dme:Dmel_CG3395`KO:K02997	GO:0005737^cellular_component^cytoplasm`GO:0005829^cellular_component^cytosol`GO:0022627^cellular_component^cytosolic small ribosomal subunit`GO:0000228^cellular_component^nuclear chromosome`GO:0005730^cellular_component^nucleolus`GO:0005840^cellular_component^ribosome`GO:0019843^molecular_function^rRNA binding`GO:0003735^molecular_function^structural constituent of ribosome`GO:0000022^biological…	GO:0005737^cellular_component^cytoplasm`GO:0005829^cellular_component^cytosol`GO:0022627^cellular_component^cytosolic small ribosomal subunit`GO:0000228^cellular_component^nuclear chromosome`GO:0005730^cellular_component^nucleolus`GO:0005840^cellular_component^ribosome`GO:0019843^molecular_function^rRNA binding`GO:0003735^molecular_function^structural constituent of ribosome`GO:0000022^biological…	GO:0019843^molecular_function^rRNA binding`GO:0005622^cellular_component^intracellular`GO:0003723^molecular_function^RNA binding
TRINITY_DN66754_c0_g1	TRINITY_DN66754_c0_g1_i1	TRINITY_DN66754_c0_g1_i1.p1	83-1210[+]	FKBP8_MOUSE^FKBP8_MOUSE^Q:188-1189,H:82-394^37%ID^E:8.8e-46^RecName: Full=Peptidyl-prolyl cis-trans isomerase FKBP8;^Eukaryota; Metazoa; Chordata; Craniata; Vertebrata; Euteleostomi; Mammalia; Eutheria; Euarchontoglires; Glires; Rodentia; Sciurognathi; Muroidea; Muridae; Murinae; Mus; Mus`FKBP8_RAT^FKBP8_RAT^Q:188-1189,H:82-395^36.7%ID^E:2.6e-45^RecName: Full=Peptidyl-prolyl cis-trans isomerase F…	FKBP8_MOUSE^FKBP8_MOUSE^Q:36-369,H:82-394^37%ID^E:9.6e-46^RecName: Full=Peptidyl-prolyl cis-trans isomerase FKBP8;^Eukaryota; Metazoa; Chordata; Craniata; Vertebrata; Euteleostomi; Mammalia; Eutheria; Euarchontoglires; Glires; Rodentia; Sciurognathi; Muroidea; Muridae; Murinae; Mus; Mus`FKBP8_RAT^FKBP8_RAT^Q:36-369,H:82-395^36.7%ID^E:2.8e-45^RecName: Full=Peptidyl-prolyl cis-trans isomerase FKBP8…	PF00254.25^FKBP_C^FKBP-type peptidyl-prolyl cis-trans isomerase^59-151^E:7.6e-13`PF12569.5^NARP1^NMDA receptor-regulated protein 1^231-321^E:2.3e-07`PF13432.3^TPR_16^Tetratricopeptide repeat^237-293^E:0.0084`PF13181.3^TPR_8^Tetratricopeptide repeat^266-295^E:0.015	sigP:0.999604^^^	AA_len:375; Number_of_predicted_TMHs:1; Signal:.	COG0545^Peptidyl-prolyl cis-trans isomerase	KEGG:mmu:14232`KO:K09574	GO:0030176^cellular_component^integral component of endoplasmic reticulum membrane`GO:0016020^cellular_component^membrane`GO:0005740^cellular_component^mitochondrial envelope`GO:0031966^cellular_component^mitochondrial membrane`GO:0005739^cellular_component^mitochondrion`GO:0005528^molecular_function^FK506 binding`GO:0042802^molecular_function^identical protein binding`GO:0003755^molecular_functi…	GO:0030176^cellular_component^integral component of endoplasmic reticulum membrane`GO:0016020^cellular_component^membrane`GO:0005740^cellular_component^mitochondrial envelope`GO:0031966^cellular_component^mitochondrial membrane`GO:0005739^cellular_component^mitochondrion`GO:0005528^molecular_function^FK506 binding`GO:0042802^molecular_function^identical protein binding`GO:0003755^molecular_functi…	GO:0006457^biological_process^protein folding`GO:0005515^molecular_function^protein binding
TRINITY_DN66812_c0_g2	TRINITY_DN66812_c0_g2_i1	.	.	.	.	.	.	.	.	.	.	.	.
TRINITY_DN66812_c0_g2	TRINITY_DN66812_c0_g2_i2	TRINITY_DN66812_c0_g2_i2.p1	438-764[+]	.	.	.	sigP:0.002642^CS^pos:^Pr:	.	.	.	.	.	.
TRINITY_DN66827_c0_g1	TRINITY_DN66827_c0_g1_i1	TRINITY_DN66827_c0_g1_i1.p1	193-549[+]	.	.	PF00612.24^IQ^IQ calmodulin-binding motif^16-35^E:7e-07`PF00612.24^IQ^IQ calmodulin-binding motif^65-83^E:1.6e-06`PF00612.24^IQ^IQ calmodulin-binding motif^89-107^E:5.1e-07	sigP:0.999197^^^	.	.	.	.	.	GO:0005515^molecular_function^protein binding
TRINITY_DN66853_c0_g2	TRINITY_DN66853_c0_g2_i1	TRINITY_DN66853_c0_g2_i1.p1	1-1293[+]	GRID2_MOUSE^GRID2_MOUSE^Q:4-978,H:534-856^22.3%ID^E:1.3e-17^RecName: Full=Glutamate receptor ionotropic, delta-2;^Eukaryota; Metazoa; Chordata; Craniata; Vertebrata; Euteleostomi; Mammalia; Eutheria; Euarchontoglires; Glires; Rodentia; Sciurognathi; Muroidea; Muridae; Murinae; Mus; Mus`GRID2_RAT^GRID2_RAT^Q:4-978,H:534-856^22.3%ID^E:1.3e-17^RecName: Full=Glutamate receptor ionotropic, delta-2;^Eu…	GRID2_MOUSE^GRID2_MOUSE^Q:2-326,H:534-856^22.3%ID^E:1.3e-17^RecName: Full=Glutamate receptor ionotropic, delta-2;^Eukaryota; Metazoa; Chordata; Craniata; Vertebrata; Euteleostomi; Mammalia; Eutheria; Euarchontoglires; Glires; Rodentia; Sciurognathi; Muroidea; Muridae; Murinae; Mus; Mus`GRID2_RAT^GRID2_RAT^Q:2-326,H:534-856^22.3%ID^E:1.3e-17^RecName: Full=Glutamate receptor ionotropic, delta-2;^Eu…	PF00060.23^Lig_chan^Ligand-gated ion channel^35-311^E:7.1e-28	sigP:0.999865^^^	AA_len:430; Number_of_predicted_TMHs:3; Signal:POSSIBLE_N-term_signal_sequence	ENOG410YYDD^Glutamate receptor, ionotropic, delta	KEGG:mmu:14804`KO:K05207	GO:0030054^cellular_component^cell junction`GO:0043197^cellular_component^dendritic spine`GO:0008328^cellular_component^ionotropic glutamate receptor complex`GO:0016020^cellular_component^membrane`GO:0005886^cellular_component^plasma membrane`GO:0045211^cellular_component^postsynaptic membrane`GO:0045202^cellular_component^synapse`GO:0005234^molecular_function^extracellular-glutamate-gated ion ch…	GO:0030054^cellular_component^cell junction`GO:0043197^cellular_component^dendritic spine`GO:0008328^cellular_component^ionotropic glutamate receptor complex`GO:0016020^cellular_component^membrane`GO:0005886^cellular_component^plasma membrane`GO:0045211^cellular_component^postsynaptic membrane`GO:0045202^cellular_component^synapse`GO:0005234^molecular_function^extracellular-glutamate-gated ion ch…	GO:0004970^molecular_function^ionotropic glutamate receptor activity`GO:0016020^cellular_component^membrane
TRINITY_DN66856_c0_g1	TRINITY_DN66856_c0_g1_i1	TRINITY_DN66856_c0_g1_i1.p1	96-512[+]	.	.	.	sigP:0.998561^^^	.	.	.	.	.	.
TRINITY_DN66856_c0_g1	TRINITY_DN66856_c0_g1_i3	TRINITY_DN66856_c0_g1_i3.p1	96-479[+]	.	.	PF08615.8^RNase_H2_suC^Ribonuclease H2 non-catalytic subunit (Ylr154p-like)^17-78^E:0.00047	sigP:0.998561^^^	.	.	.	.	.	.
TRINITY_DN66879_c0_g1	TRINITY_DN66879_c0_g1_i1	TRINITY_DN66879_c0_g1_i1.p1	264-1019[+]	RT02_HUMAN^RT02_HUMAN^Q:399-998,H:71-270^59%ID^E:2.7e-68^RecName: Full=28S ribosomal protein S2, mitochondrial;^Eukaryota; Metazoa; Chordata; Craniata; Vertebrata; Euteleostomi; Mammalia; Eutheria; Euarchontoglires; Primates; Haplorrhini; Catarrhini; Hominidae; Homo`RT02_BOVIN^RT02_BOVIN^Q:399-998,H:60-259^58.5%ID^E:5.9e-68^RecName: Full=28S ribosomal protein S2, mitochondrial;^Eukaryota; Metazoa…	RT02_HUMAN^RT02_HUMAN^Q:46-245,H:71-270^59%ID^E:1.6e-68^RecName: Full=28S ribosomal protein S2, mitochondrial;^Eukaryota; Metazoa; Chordata; Craniata; Vertebrata; Euteleostomi; Mammalia; Eutheria; Euarchontoglires; Primates; Haplorrhini; Catarrhini; Hominidae; Homo`RT02_BOVIN^RT02_BOVIN^Q:46-245,H:60-259^58.5%ID^E:3.5e-68^RecName: Full=28S ribosomal protein S2, mitochondrial;^Eukaryota; Metazoa; …	PF00318.17^Ribosomal_S2^Ribosomal protein S2^59-156^E:1.6e-22`PF00318.17^Ribosomal_S2^Ribosomal protein S2^162-235^E:3.3e-19	sigP:0.998837^^^	.	COG0052^30S ribosomal protein S2	KEGG:hsa:51116`KO:K02967	GO:0005763^cellular_component^mitochondrial small ribosomal subunit`GO:0005739^cellular_component^mitochondrion`GO:0003735^molecular_function^structural constituent of ribosome`GO:0032543^biological_process^mitochondrial translation`GO:0098779^biological_process^mitophagy in response to mitochondrial depolarization`GO:0002230^biological_process^positive regulation of defense response to virus by …	GO:0005763^cellular_component^mitochondrial small ribosomal subunit`GO:0005739^cellular_component^mitochondrion`GO:0003735^molecular_function^structural constituent of ribosome`GO:0032543^biological_process^mitochondrial translation`GO:0098779^biological_process^mitophagy in response to mitochondrial depolarization`GO:0002230^biological_process^positive regulation of defense response to virus by …	GO:0003735^molecular_function^structural constituent of ribosome`GO:0006412^biological_process^translation`GO:0005622^cellular_component^intracellular`GO:0005840^cellular_component^ribosome
TRINITY_DN66993_c0_g1	TRINITY_DN66993_c0_g1_i3	TRINITY_DN66993_c0_g1_i3.p1	163-2919[+]	.	.	PF14837.3^INTS5_N^Integrator complex subunit 5 N-terminus^5-205^E:1.6e-51`PF14838.3^INTS5_C^Integrator complex subunit 5 C-terminus^213-902^E:8.7e-116	sigP:0.999638^^^	.	.	.	.	.	.
TRINITY_DN66913_c0_g1	TRINITY_DN66913_c0_g1_i5	TRINITY_DN66913_c0_g1_i5.p1	163-1986[+]	.	.	.	sigP:0.021822^CS^pos:^Pr:	AA_len:607; Number_of_predicted_TMHs:1; Signal:.	.	.	.	.	.
TRINITY_DN66944_c0_g1	TRINITY_DN66944_c0_g1_i1	TRINITY_DN66944_c0_g1_i1.p1	200-1156[+]	PRPS1_BOVIN^PRPS1_BOVIN^Q:200-1150,H:1-317^83.9%ID^E:2.6e-154^RecName: Full=Ribose-phosphate pyrophosphokinase 1;^Eukaryota; Metazoa; Chordata; Craniata; Vertebrata; Euteleostomi; Mammalia; Eutheria; Laurasiatheria; Cetartiodactyla; Ruminantia; Pecora; Bovidae; Bovinae; Bos`PRPS1_HUMAN^PRPS1_HUMAN^Q:200-1150,H:1-317^83.9%ID^E:2.6e-154^RecName: Full=Ribose-phosphate pyrophosphokinase 1;^Eukaryota;…	PRPS1_BOVIN^PRPS1_BOVIN^Q:1-317,H:1-317^83.9%ID^E:1.8e-154^RecName: Full=Ribose-phosphate pyrophosphokinase 1;^Eukaryota; Metazoa; Chordata; Craniata; Vertebrata; Euteleostomi; Mammalia; Eutheria; Laurasiatheria; Cetartiodactyla; Ruminantia; Pecora; Bovidae; Bovinae; Bos`PRPS1_HUMAN^PRPS1_HUMAN^Q:1-317,H:1-317^83.9%ID^E:1.8e-154^RecName: Full=Ribose-phosphate pyrophosphokinase 1;^Eukaryota; Metaz…	PF13793.3^Pribosyltran_N^N-terminal domain of ribose phosphate pyrophosphokinase^4-120^E:3e-47`PF00156.24^Pribosyltran^Phosphoribosyl transferase domain^146-250^E:2.6e-15`PF14572.3^Pribosyl_synth^Phosphoribosyl synthetase-associated domain^202-313^E:1.8e-33	sigP:0.9994^^^	.	COG0462^Phosphoribosyl pyrophosphate synthase	KEGG:bta:781227`KO:K00948	GO:0005524^molecular_function^ATP binding`GO:0016301^molecular_function^kinase activity`GO:0000287^molecular_function^magnesium ion binding`GO:0042803^molecular_function^protein homodimerization activity`GO:0004749^molecular_function^ribose phosphate diphosphokinase activity`GO:0006015^biological_process^5-phosphoribose 1-diphosphate biosynthetic process`GO:0046101^biological_process^hypoxanthine…	GO:0005524^molecular_function^ATP binding`GO:0016301^molecular_function^kinase activity`GO:0000287^molecular_function^magnesium ion binding`GO:0042803^molecular_function^protein homodimerization activity`GO:0004749^molecular_function^ribose phosphate diphosphokinase activity`GO:0006015^biological_process^5-phosphoribose 1-diphosphate biosynthetic process`GO:0046101^biological_process^hypoxanthine…	GO:0009116^biological_process^nucleoside metabolic process`GO:0000287^molecular_function^magnesium ion binding`GO:0004749^molecular_function^ribose phosphate diphosphokinase activity`GO:0009165^biological_process^nucleotide biosynthetic process
TRINITY_DN66929_c0_g1	TRINITY_DN66929_c0_g1_i1	TRINITY_DN66929_c0_g1_i1.p1	131-1042[+]	TBCD7_XENTR^TBCD7_XENTR^Q:143-997,H:1-287^39.1%ID^E:3.6e-50^RecName: Full=TBC1 domain family member 7;^Eukaryota; Metazoa; Chordata; Craniata; Vertebrata; Euteleostomi; Amphibia; Batrachia; Anura; Pipoidea; Pipidae; Xenopodinae; Xenopus; Silurana`TBCD7_MOUSE^TBCD7_MOUSE^Q:143-997,H:1-287^36.3%ID^E:7.5e-48^RecName: Full=TBC1 domain family member 7;^Eukaryota; Metazoa; Chordata; Craniata; Vertebrat…	TBCD7_XENTR^TBCD7_XENTR^Q:5-289,H:1-287^39.1%ID^E:5.2e-50^RecName: Full=TBC1 domain family member 7;^Eukaryota; Metazoa; Chordata; Craniata; Vertebrata; Euteleostomi; Amphibia; Batrachia; Anura; Pipoidea; Pipidae; Xenopodinae; Xenopus; Silurana`TBCD7_MOUSE^TBCD7_MOUSE^Q:5-289,H:1-287^36.3%ID^E:1.1e-47^RecName: Full=TBC1 domain family member 7;^Eukaryota; Metazoa; Chordata; Craniata; Vertebrata; E…	PF00566.15^RabGAP-TBC^Rab-GTPase-TBC domain^137-250^E:3.8e-07	sigP:0.999201^^^	AA_len:303; Number_of_predicted_TMHs:1; Signal:.	ENOG410YME8^TBC1 domain family, member 7	KEGG:xtr:549086	GO:0016023^cellular_component^cytoplasmic, membrane-bounded vesicle`GO:0005096^molecular_function^GTPase activator activity`GO:0090630^biological_process^activation of GTPase activity`GO:0032007^biological_process^negative regulation of TOR signaling`GO:0070848^biological_process^response to growth factor	GO:0016023^cellular_component^cytoplasmic, membrane-bounded vesicle`GO:0005096^molecular_function^GTPase activator activity`GO:0090630^biological_process^activation of GTPase activity`GO:0032007^biological_process^negative regulation of TOR signaling`GO:0070848^biological_process^response to growth factor	.
TRINITY_DN67011_c0_g1	TRINITY_DN67011_c0_g1_i2	TRINITY_DN67011_c0_g1_i2.p1	1-912[+]	.	.	PF00858.21^ASC^Amiloride-sensitive sodium channel^17-239^E:3.2e-20	sigP:0.546688^^^	AA_len:303; Number_of_predicted_TMHs:1; Signal:.	.	.	.	.	GO:0005272^molecular_function^sodium channel activity`GO:0006814^biological_process^sodium ion transport`GO:0016020^cellular_component^membrane
TRINITY_DN67064_c0_g1	TRINITY_DN67064_c0_g1_i1	TRINITY_DN67064_c0_g1_i1.p1	169-993[+]	.	.	PF13664.3^DUF4149^Domain of unknown function (DUF4149)^109-208^E:5e-21	sigP:0.998876^^^	AA_len:274; Number_of_predicted_TMHs:5; Signal:.	.	.	.	.	.
TRINITY_DN67030_c0_g1	TRINITY_DN67030_c0_g1_i1	TRINITY_DN67030_c0_g1_i1.p1	323-805[+]	MLC1_DROVI^MLC1_DROVI^Q:323-781,H:1-152^66%ID^E:2.4e-53^RecName: Full=Myosin light chain alkali;^Eukaryota; Metazoa; Ecdysozoa; Arthropoda; Hexapoda; Insecta; Pterygota; Neoptera; Endopterygota; Diptera; Brachycera; Muscomorpha; Ephydroidea; Drosophilidae; Drosophila`MLC1_DROME^MLC1_DROME^Q:323-781,H:1-152^65.4%ID^E:1.2e-52^RecName: Full=Myosin light chain alkali;^Eukaryota; Metazoa; Ecdysozoa; A…	MLC1_DROVI^MLC1_DROVI^Q:1-153,H:1-152^66%ID^E:9.1e-54^RecName: Full=Myosin light chain alkali;^Eukaryota; Metazoa; Ecdysozoa; Arthropoda; Hexapoda; Insecta; Pterygota; Neoptera; Endopterygota; Diptera; Brachycera; Muscomorpha; Ephydroidea; Drosophilidae; Drosophila`MLC1_DROME^MLC1_DROME^Q:1-153,H:1-152^65.4%ID^E:4.5e-53^RecName: Full=Myosin light chain alkali;^Eukaryota; Metazoa; Ecdysozoa; Arthr…	.	sigP:0.999552^^^	.	ENOG4111WV2^myosin alkali light chain 1	.	GO:0005859^cellular_component^muscle myosin complex`GO:0005509^molecular_function^calcium ion binding	GO:0005859^cellular_component^muscle myosin complex`GO:0005509^molecular_function^calcium ion binding	.
TRINITY_DN67031_c0_g1	TRINITY_DN67031_c0_g1_i1	TRINITY_DN67031_c0_g1_i1.p1	3-596[+]	PGM_DROME^PGM_DROME^Q:3-596,H:243-440^84.8%ID^E:7.2e-101^RecName: Full=Phosphoglucomutase;^Eukaryota; Metazoa; Ecdysozoa; Arthropoda; Hexapoda; Insecta; Pterygota; Neoptera; Endopterygota; Diptera; Brachycera; Muscomorpha; Ephydroidea; Drosophilidae; Drosophila; Sophophora`PGM_DROSI^PGM_DROSI^Q:3-596,H:243-440^84.8%ID^E:7.2e-101^RecName: Full=Phosphoglucomutase;^Eukaryota; Metazoa; Ecdysozoa; Art…	PGM_DROME^PGM_DROME^Q:1-198,H:243-440^84.8%ID^E:7.2e-101^RecName: Full=Phosphoglucomutase;^Eukaryota; Metazoa; Ecdysozoa; Arthropoda; Hexapoda; Insecta; Pterygota; Neoptera; Endopterygota; Diptera; Brachycera; Muscomorpha; Ephydroidea; Drosophilidae; Drosophila; Sophophora`PGM_DROSI^PGM_DROSI^Q:1-198,H:243-440^84.8%ID^E:7.2e-101^RecName: Full=Phosphoglucomutase;^Eukaryota; Metazoa; Ecdysozoa; Art…	PF02879.13^PGM_PMM_II^Phosphoglucomutase/phosphomannomutase, alpha/beta/alpha domain II^8-55^E:1.1e-08`PF02880.13^PGM_PMM_III^Phosphoglucomutase/phosphomannomutase, alpha/beta/alpha domain III^67-178^E:2e-30	sigP:0.998876^^^	.	COG0033^phosphoglucomutase	KEGG:dme:Dmel_CG5165`KO:K01835	GO:0005829^cellular_component^cytosol`GO:0000287^molecular_function^magnesium ion binding`GO:0004614^molecular_function^phosphoglucomutase activity`GO:0004619^molecular_function^phosphoglycerate mutase activity`GO:0060361^biological_process^flight`GO:0019388^biological_process^galactose catabolic process`GO:0006006^biological_process^glucose metabolic process`GO:0005978^biological_process^glycoge…	GO:0005829^cellular_component^cytosol`GO:0000287^molecular_function^magnesium ion binding`GO:0004614^molecular_function^phosphoglucomutase activity`GO:0004619^molecular_function^phosphoglycerate mutase activity`GO:0060361^biological_process^flight`GO:0019388^biological_process^galactose catabolic process`GO:0006006^biological_process^glucose metabolic process`GO:0005978^biological_process^glycoge…	GO:0005975^biological_process^carbohydrate metabolic process`GO:0016868^molecular_function^intramolecular transferase activity, phosphotransferases
TRINITY_DN67068_c0_g1	TRINITY_DN67068_c0_g1_i1	.	.	SEC20_HUMAN^SEC20_HUMAN^Q:77-706,H:11-225^28.7%ID^E:1.8e-16^RecName: Full=Vesicle transport protein SEC20;^Eukaryota; Metazoa; Chordata; Craniata; Vertebrata; Euteleostomi; Mammalia; Eutheria; Euarchontoglires; Primates; Haplorrhini; Catarrhini; Hominidae; Homo`SEC20_RAT^SEC20_RAT^Q:77-706,H:11-225^28.4%ID^E:1.7e-14^RecName: Full=Vesicle transport protein SEC20;^Eukaryota; Metazoa; Chordata; Cran…	.	.	.	.	.	KEGG:hsa:662`KO:K08497	GO:0005737^cellular_component^cytoplasm`GO:0005783^cellular_component^endoplasmic reticulum`GO:0030176^cellular_component^integral component of endoplasmic reticulum membrane`GO:0043231^cellular_component^intracellular membrane-bounded organelle`GO:0005739^cellular_component^mitochondrion`GO:0005635^cellular_component^nuclear envelope`GO:0031201^cellular_component^SNARE complex`GO:0005484^molecul…	.	.
TRINITY_DN67068_c0_g1	TRINITY_DN67068_c0_g1_i2	.	.	SEC20_HUMAN^SEC20_HUMAN^Q:120-707,H:25-225^29.2%ID^E:7.6e-15^RecName: Full=Vesicle transport protein SEC20;^Eukaryota; Metazoa; Chordata; Craniata; Vertebrata; Euteleostomi; Mammalia; Eutheria; Euarchontoglires; Primates; Haplorrhini; Catarrhini; Hominidae; Homo`SEC20_MOUSE^SEC20_MOUSE^Q:291-707,H:86-225^35%ID^E:5.5e-13^RecName: Full=Vesicle transport protein SEC20;^Eukaryota; Metazoa; Chordata; …	.	.	.	.	.	KEGG:hsa:662`KO:K08497	GO:0005737^cellular_component^cytoplasm`GO:0005783^cellular_component^endoplasmic reticulum`GO:0030176^cellular_component^integral component of endoplasmic reticulum membrane`GO:0043231^cellular_component^intracellular membrane-bounded organelle`GO:0005739^cellular_component^mitochondrion`GO:0005635^cellular_component^nuclear envelope`GO:0031201^cellular_component^SNARE complex`GO:0005484^molecul…	.	.
TRINITY_DN67080_c0_g1	TRINITY_DN67080_c0_g1_i2	TRINITY_DN67080_c0_g1_i2.p1	155-1360[+]	ADRM1_DANRE^ADRM1_DANRE^Q:164-1354,H:8-409^57.3%ID^E:9.2e-71^RecName: Full=Proteasomal ubiquitin receptor ADRM1;^Eukaryota; Metazoa; Chordata; Craniata; Vertebrata; Euteleostomi; Actinopterygii; Neopterygii; Teleostei; Ostariophysi; Cypriniformes; Cyprinidae; Danio`ADRM1_CHICK^ADRM1_CHICK^Q:158-1354,H:4-405^57.7%ID^E:2.7e-70^RecName: Full=Proteasomal ubiquitin receptor ADRM1;^Eukaryota; Metazoa; …	ADRM1_DANRE^ADRM1_DANRE^Q:4-400,H:8-409^57.3%ID^E:1.2e-70^RecName: Full=Proteasomal ubiquitin receptor ADRM1;^Eukaryota; Metazoa; Chordata; Craniata; Vertebrata; Euteleostomi; Actinopterygii; Neopterygii; Teleostei; Ostariophysi; Cypriniformes; Cyprinidae; Danio`ADRM1_CHICK^ADRM1_CHICK^Q:2-400,H:4-405^57.7%ID^E:2.7e-70^RecName: Full=Proteasomal ubiquitin receptor ADRM1;^Eukaryota; Metazoa; Chorda…	PF04683.10^Proteasom_Rpn13^Proteasome complex subunit Rpn13 ubiquitin receptor^24-106^E:1.9e-33`PF16550.2^RPN13_C^UCH-binding domain^253-370^E:3.4e-31	sigP:0.999633^^^	.	ENOG410XSJJ^Adhesion regulating molecule	.	GO:0005737^cellular_component^cytoplasm`GO:0005634^cellular_component^nucleus`GO:0000502^cellular_component^proteasome complex`GO:0061133^molecular_function^endopeptidase activator activity`GO:0010950^biological_process^positive regulation of endopeptidase activity`GO:0043248^biological_process^proteasome assembly	GO:0005737^cellular_component^cytoplasm`GO:0005634^cellular_component^nucleus`GO:0000502^cellular_component^proteasome complex`GO:0061133^molecular_function^endopeptidase activator activity`GO:0010950^biological_process^positive regulation of endopeptidase activity`GO:0043248^biological_process^proteasome assembly	GO:0005634^cellular_component^nucleus`GO:0005737^cellular_component^cytoplasm
TRINITY_DN67143_c0_g1	TRINITY_DN67143_c0_g1_i1	TRINITY_DN67143_c0_g1_i1.p1	3-668[+]	RM21_BOVIN^RM21_BOVIN^Q:240-608,H:82-204^43.9%ID^E:1.2e-20^RecName: Full=39S ribosomal protein L21, mitochondrial;^Eukaryota; Metazoa; Chordata; Craniata; Vertebrata; Euteleostomi; Mammalia; Eutheria; Laurasiatheria; Cetartiodactyla; Ruminantia; Pecora; Bovidae; Bovinae; Bos`RM21_MOUSE^RM21_MOUSE^Q:240-608,H:82-204^43.9%ID^E:2.6e-20^RecName: Full=39S ribosomal protein L21, mitochondrial;^Eukaryot…	RM21_BOVIN^RM21_BOVIN^Q:80-202,H:82-204^43.9%ID^E:1.1e-20^RecName: Full=39S ribosomal protein L21, mitochondrial;^Eukaryota; Metazoa; Chordata; Craniata; Vertebrata; Euteleostomi; Mammalia; Eutheria; Laurasiatheria; Cetartiodactyla; Ruminantia; Pecora; Bovidae; Bovinae; Bos`RM21_MOUSE^RM21_MOUSE^Q:80-202,H:82-204^43.9%ID^E:2.4e-20^RecName: Full=39S ribosomal protein L21, mitochondrial;^Eukaryota;…	PF00829.18^Ribosomal_L21p^Ribosomal prokaryotic L21 protein^98-200^E:5.1e-24	sigP:0.946248^^^	.	ENOG4111TX4^ribosomal protein l21	KEGG:bta:618609`KO:K02888	GO:0005743^cellular_component^mitochondrial inner membrane`GO:0005762^cellular_component^mitochondrial large ribosomal subunit`GO:0003735^molecular_function^structural constituent of ribosome	GO:0005743^cellular_component^mitochondrial inner membrane`GO:0005762^cellular_component^mitochondrial large ribosomal subunit`GO:0003735^molecular_function^structural constituent of ribosome	GO:0005840^cellular_component^ribosome
TRINITY_DN67135_c0_g1	TRINITY_DN67135_c0_g1_i1	TRINITY_DN67135_c0_g1_i1.p1	1049-3814[+]	PTC_DROME^PTC_DROME^Q:1067-4810,H:4-1281^57.7%ID^E:0^RecName: Full=Protein patched;^Eukaryota; Metazoa; Ecdysozoa; Arthropoda; Hexapoda; Insecta; Pterygota; Neoptera; Endopterygota; Diptera; Brachycera; Muscomorpha; Ephydroidea; Drosophilidae; Drosophila; Sophophora`PTC1_HUMAN^PTC1_HUMAN^Q:1127-4381,H:48-1197^41.9%ID^E:1.7e-257^RecName: Full=Protein patched homolog 1;^Eukaryota; Metazoa; Chordata…	PTC_DROME^PTC_DROME^Q:7-910,H:4-941^62.3%ID^E:0^RecName: Full=Protein patched;^Eukaryota; Metazoa; Ecdysozoa; Arthropoda; Hexapoda; Insecta; Pterygota; Neoptera; Endopterygota; Diptera; Brachycera; Muscomorpha; Ephydroidea; Drosophilidae; Drosophila; Sophophora`PTC1_HUMAN^PTC1_HUMAN^Q:27-918,H:48-1020^41.5%ID^E:2.2e-216^RecName: Full=Protein patched homolog 1;^Eukaryota; Metazoa; Chordata; Crania…	PF02460.15^Patched^Patched family^366-784^E:1.8e-34`PF12349.5^Sterol-sensing^Sterol-sensing domain of SREBP cleavage-activation^451-596^E:3.6e-31	sigP:0.998686^^^	AA_len:921; Number_of_predicted_TMHs:6; Signal:.	ENOG410XRKU^Patched 1	KEGG:dme:Dmel_CG2411`KO:K06225	GO:0005929^cellular_component^cilium`GO:0005737^cellular_component^cytoplasm`GO:0030139^cellular_component^endocytic vesicle`GO:0016021^cellular_component^integral component of membrane`GO:0005887^cellular_component^integral component of plasma membrane`GO:0048471^cellular_component^perinuclear region of cytoplasm`GO:0005886^cellular_component^plasma membrane`GO:0008158^molecular_function^hedgeho…	GO:0005929^cellular_component^cilium`GO:0005737^cellular_component^cytoplasm`GO:0030139^cellular_component^endocytic vesicle`GO:0016021^cellular_component^integral component of membrane`GO:0005887^cellular_component^integral component of plasma membrane`GO:0048471^cellular_component^perinuclear region of cytoplasm`GO:0005886^cellular_component^plasma membrane`GO:0008158^molecular_function^hedgeho…	GO:0008158^molecular_function^hedgehog receptor activity`GO:0016020^cellular_component^membrane
TRINITY_DN67135_c0_g1	TRINITY_DN67135_c0_g1_i1	TRINITY_DN67135_c0_g1_i1.p2	3854-4849[+]	PTC_DROME^PTC_DROME^Q:1067-4810,H:4-1281^57.7%ID^E:0^RecName: Full=Protein patched;^Eukaryota; Metazoa; Ecdysozoa; Arthropoda; Hexapoda; Insecta; Pterygota; Neoptera; Endopterygota; Diptera; Brachycera; Muscomorpha; Ephydroidea; Drosophilidae; Drosophila; Sophophora`PTC1_HUMAN^PTC1_HUMAN^Q:1127-4381,H:48-1197^41.9%ID^E:1.7e-257^RecName: Full=Protein patched homolog 1;^Eukaryota; Metazoa; Chordata…	PTC_DROME^PTC_DROME^Q:1-324,H:950-1286^47.6%ID^E:2.3e-51^RecName: Full=Protein patched;^Eukaryota; Metazoa; Ecdysozoa; Arthropoda; Hexapoda; Insecta; Pterygota; Neoptera; Endopterygota; Diptera; Brachycera; Muscomorpha; Ephydroidea; Drosophilidae; Drosophila; Sophophora`PTC1_DANRE^PTC1_DANRE^Q:1-175,H:1011-1185^46.9%ID^E:1.7e-33^RecName: Full=Protein patched homolog 1;^Eukaryota; Metazoa; Chordat…	PF02460.15^Patched^Patched family^3-157^E:7.2e-16	sigP:0.983015^^^	AA_len:331; Number_of_predicted_TMHs:5; Signal:POSSIBLE_N-term_signal_sequence	ENOG410XRKU^Patched 1	KEGG:dme:Dmel_CG2411`KO:K06225	GO:0005929^cellular_component^cilium`GO:0005737^cellular_component^cytoplasm`GO:0030139^cellular_component^endocytic vesicle`GO:0016021^cellular_component^integral component of membrane`GO:0005887^cellular_component^integral component of plasma membrane`GO:0048471^cellular_component^perinuclear region of cytoplasm`GO:0005886^cellular_component^plasma membrane`GO:0008158^molecular_function^hedgeho…	GO:0005929^cellular_component^cilium`GO:0005737^cellular_component^cytoplasm`GO:0030139^cellular_component^endocytic vesicle`GO:0016021^cellular_component^integral component of membrane`GO:0005887^cellular_component^integral component of plasma membrane`GO:0048471^cellular_component^perinuclear region of cytoplasm`GO:0005886^cellular_component^plasma membrane`GO:0008158^molecular_function^hedgeho…	GO:0008158^molecular_function^hedgehog receptor activity`GO:0016020^cellular_component^membrane
TRINITY_DN67135_c0_g1	TRINITY_DN67135_c0_g1_i2	TRINITY_DN67135_c0_g1_i2.p1	1049-4798[+]	PTC_DROME^PTC_DROME^Q:1067-4759,H:4-1281^58.5%ID^E:0^RecName: Full=Protein patched;^Eukaryota; Metazoa; Ecdysozoa; Arthropoda; Hexapoda; Insecta; Pterygota; Neoptera; Endopterygota; Diptera; Brachycera; Muscomorpha; Ephydroidea; Drosophilidae; Drosophila; Sophophora`PTC1_HUMAN^PTC1_HUMAN^Q:1127-4330,H:48-1197^42.5%ID^E:2.2e-260^RecName: Full=Protein patched homolog 1;^Eukaryota; Metazoa; Chordata…	PTC_DROME^PTC_DROME^Q:7-1242,H:4-1286^58.3%ID^E:0^RecName: Full=Protein patched;^Eukaryota; Metazoa; Ecdysozoa; Arthropoda; Hexapoda; Insecta; Pterygota; Neoptera; Endopterygota; Diptera; Brachycera; Muscomorpha; Ephydroidea; Drosophilidae; Drosophila; Sophophora`PTC1_HUMAN^PTC1_HUMAN^Q:27-1094,H:48-1197^42.5%ID^E:1.5e-260^RecName: Full=Protein patched homolog 1;^Eukaryota; Metazoa; Chordata; Cra…	PF02460.15^Patched^Patched family^366-784^E:3.5e-34`PF12349.5^Sterol-sensing^Sterol-sensing domain of SREBP cleavage-activation^451-596^E:5.6e-31`PF02460.15^Patched^Patched family^875-1075^E:2e-21	sigP:0.998686^^^	AA_len:1249; Number_of_predicted_TMHs:11; Signal:.	ENOG410XRKU^Patched 1	KEGG:dme:Dmel_CG2411`KO:K06225	GO:0005929^cellular_component^cilium`GO:0005737^cellular_component^cytoplasm`GO:0030139^cellular_component^endocytic vesicle`GO:0016021^cellular_component^integral component of membrane`GO:0005887^cellular_component^integral component of plasma membrane`GO:0048471^cellular_component^perinuclear region of cytoplasm`GO:0005886^cellular_component^plasma membrane`GO:0008158^molecular_function^hedgeho…	GO:0005929^cellular_component^cilium`GO:0005737^cellular_component^cytoplasm`GO:0030139^cellular_component^endocytic vesicle`GO:0016021^cellular_component^integral component of membrane`GO:0005887^cellular_component^integral component of plasma membrane`GO:0048471^cellular_component^perinuclear region of cytoplasm`GO:0005886^cellular_component^plasma membrane`GO:0008158^molecular_function^hedgeho…	GO:0008158^molecular_function^hedgehog receptor activity`GO:0016020^cellular_component^membrane
TRINITY_DN67155_c0_g1	TRINITY_DN67155_c0_g1_i1	TRINITY_DN67155_c0_g1_i1.p2	181-498[+]	.	.	.	sigP:0.009376^CS^pos:^Pr:	.	.	.	.	.	.
TRINITY_DN67155_c0_g1	TRINITY_DN67155_c0_g1_i3	TRINITY_DN67155_c0_g1_i3.p2	201-518[+]	.	.	.	sigP:0.009376^CS^pos:^Pr:	.	.	.	.	.	.
TRINITY_DN67173_c0_g1	TRINITY_DN67173_c0_g1_i1	TRINITY_DN67173_c0_g1_i1.p1	3-581[+]	CU20_TENMO^CU20_TENMO^Q:315-533,H:61-132^42.5%ID^E:9.6e-08^RecName: Full=Adult-specific cuticular protein ACP-20;^Eukaryota; Metazoa; Ecdysozoa; Arthropoda; Hexapoda; Insecta; Pterygota; Neoptera; Endopterygota; Coleoptera; Polyphaga; Cucujiformia; Tenebrionidae; Tenebrio	CU20_TENMO^CU20_TENMO^Q:105-177,H:61-132^42.5%ID^E:6.9e-08^RecName: Full=Adult-specific cuticular protein ACP-20;^Eukaryota; Metazoa; Ecdysozoa; Arthropoda; Hexapoda; Insecta; Pterygota; Neoptera; Endopterygota; Coleoptera; Polyphaga; Cucujiformia; Tenebrionidae; Tenebrio	PF00379.20^Chitin_bind_4^Insect cuticle protein^112-164^E:1.1e-10	sigP:0.994255^^^	.	.	.	GO:0042302^molecular_function^structural constituent of cuticle	GO:0042302^molecular_function^structural constituent of cuticle	GO:0042302^molecular_function^structural constituent of cuticle
TRINITY_DN67184_c0_g1	TRINITY_DN67184_c0_g1_i2	TRINITY_DN67184_c0_g1_i2.p2	189-512[+]	ATPK_DROME^ATPK_DROME^Q:189-509,H:1-107^77.6%ID^E:3.4e-48^RecName: Full=Putative ATP synthase subunit f, mitochondrial;^Eukaryota; Metazoa; Ecdysozoa; Arthropoda; Hexapoda; Insecta; Pterygota; Neoptera; Endopterygota; Diptera; Brachycera; Muscomorpha; Ephydroidea; Drosophilidae; Drosophila; Sophophora	ATPK_DROME^ATPK_DROME^Q:1-107,H:1-107^77.6%ID^E:8.6e-48^RecName: Full=Putative ATP synthase subunit f, mitochondrial;^Eukaryota; Metazoa; Ecdysozoa; Arthropoda; Hexapoda; Insecta; Pterygota; Neoptera; Endopterygota; Diptera; Brachycera; Muscomorpha; Ephydroidea; Drosophilidae; Drosophila; Sophophora	PF10206.6^WRW^Mitochondrial F1F0-ATP synthase, subunit f^2-103^E:1.3e-50	sigP:0.998095^^^	AA_len:107; Number_of_predicted_TMHs:1; Signal:.	ENOG4111PBN^ATP synthase, H transporting, mitochondrial Fo complex, subunit F2	KEGG:dme:Dmel_CG4692`KO:K02130	GO:0005811^cellular_component^lipid particle`GO:0031966^cellular_component^mitochondrial membrane`GO:0005739^cellular_component^mitochondrion`GO:0045263^cellular_component^proton-transporting ATP synthase complex, coupling factor F(o)`GO:0006754^biological_process^ATP biosynthetic process`GO:0046331^biological_process^lateral inhibition`GO:0015992^biological_process^proton transport	GO:0005811^cellular_component^lipid particle`GO:0031966^cellular_component^mitochondrial membrane`GO:0005739^cellular_component^mitochondrion`GO:0045263^cellular_component^proton-transporting ATP synthase complex, coupling factor F(o)`GO:0006754^biological_process^ATP biosynthetic process`GO:0046331^biological_process^lateral inhibition`GO:0015992^biological_process^proton transport	.
TRINITY_DN67200_c0_g1	TRINITY_DN67200_c0_g1_i2	TRINITY_DN67200_c0_g1_i2.p1	782-2404[+]	TRET1_BOMMO^TRET1_BOMMO^Q:935-2266,H:51-484^34.2%ID^E:1.9e-71^RecName: Full=Facilitated trehalose transporter Tret1 {ECO:0000303|PubMed:20035867};^Eukaryota; Metazoa; Ecdysozoa; Arthropoda; Hexapoda; Insecta; Pterygota; Neoptera; Endopterygota; Lepidoptera; Glossata; Ditrysia; Bombycoidea; Bombycidae; Bombycinae; Bombyx`TRET1_DROYA^TRET1_DROYA^Q:935-2287,H:395-840^33%ID^E:4.4e-68^RecName: Full=Fa…	TRET1_BOMMO^TRET1_BOMMO^Q:52-495,H:51-484^34.2%ID^E:1.1e-71^RecName: Full=Facilitated trehalose transporter Tret1 {ECO:0000303|PubMed:20035867};^Eukaryota; Metazoa; Ecdysozoa; Arthropoda; Hexapoda; Insecta; Pterygota; Neoptera; Endopterygota; Lepidoptera; Glossata; Ditrysia; Bombycoidea; Bombycidae; Bombycinae; Bombyx`TRET1_DROYA^TRET1_DROYA^Q:52-502,H:395-840^33%ID^E:2.6e-68^RecName: Full=Facili…	PF07690.13^MFS_1^Major Facilitator Superfamily^67-441^E:1.1e-28`PF00083.21^Sugar_tr^Sugar (and other) transporter^90-497^E:2.5e-74	sigP:0.998225^^^	AA_len:540; Number_of_predicted_TMHs:12; Signal:.	.	KEGG:bmor:100141437	GO:0016021^cellular_component^integral component of membrane`GO:0005886^cellular_component^plasma membrane`GO:0015574^molecular_function^trehalose transmembrane transporter activity`GO:0015771^biological_process^trehalose transport	GO:0016021^cellular_component^integral component of membrane`GO:0005886^cellular_component^plasma membrane`GO:0015574^molecular_function^trehalose transmembrane transporter activity`GO:0015771^biological_process^trehalose transport	GO:0055085^biological_process^transmembrane transport`GO:0016021^cellular_component^integral component of membrane`GO:0022857^molecular_function^transmembrane transporter activity
TRINITY_DN67293_c0_g1	TRINITY_DN67293_c0_g1_i1	TRINITY_DN67293_c0_g1_i1.p1	44-1501[+]	GTPB3_DANRE^GTPB3_DANRE^Q:119-1498,H:35-500^44.6%ID^E:7.2e-114^RecName: Full=tRNA modification GTPase GTPBP3, mitochondrial;^Eukaryota; Metazoa; Chordata; Craniata; Vertebrata; Euteleostomi; Actinopterygii; Neopterygii; Teleostei; Ostariophysi; Cypriniformes; Cyprinidae; Danio`GTPB3_HUMAN^GTPB3_HUMAN^Q:122-1498,H:35-492^43.7%ID^E:1.6e-105^RecName: Full=tRNA modification GTPase GTPBP3, mitochondri…	GTPB3_DANRE^GTPB3_DANRE^Q:26-485,H:35-500^44.6%ID^E:4.8e-114^RecName: Full=tRNA modification GTPase GTPBP3, mitochondrial;^Eukaryota; Metazoa; Chordata; Craniata; Vertebrata; Euteleostomi; Actinopterygii; Neopterygii; Teleostei; Ostariophysi; Cypriniformes; Cyprinidae; Danio`GTPB3_HUMAN^GTPB3_HUMAN^Q:27-485,H:35-492^43.7%ID^E:1.1e-105^RecName: Full=tRNA modification GTPase GTPBP3, mitochondrial;^…	PF10396.6^TrmE_N^GTP-binding protein TrmE N-terminus^27-142^E:1.3e-37`PF12631.4^MnmE_helical^MnmE helical domain^145-482^E:4.8e-49`PF01926.20^MMR_HSR1^50S ribosome-binding GTPase^242-364^E:1.3e-20`PF02421.15^FeoB_N^Ferrous iron transport protein B^242-393^E:5.9e-08`PF04670.9^Gtr1_RagA^Gtr1/RagA G protein conserved region^244-377^E:0.00025	sigP:0.999344^^^	.	COG0486^Exhibits a very high intrinsic GTPase hydrolysis rate. Involved in the addition of a carboxymethylaminomethyl (cmnm) group at the wobble position (U34) of certain tRNAs, forming tRNA- cmnm(5)s(2)U34 (By similarity)	KEGG:dre:553807`KO:K03650	GO:0005739^cellular_component^mitochondrion`GO:0005525^molecular_function^GTP binding`GO:0003924^molecular_function^GTPase activity`GO:0006400^biological_process^tRNA modification	GO:0005739^cellular_component^mitochondrion`GO:0005525^molecular_function^GTP binding`GO:0003924^molecular_function^GTPase activity`GO:0006400^biological_process^tRNA modification	GO:0005525^molecular_function^GTP binding`GO:0015093^molecular_function^ferrous iron transmembrane transporter activity`GO:0015684^biological_process^ferrous iron transport`GO:0016021^cellular_component^integral component of membrane
TRINITY_DN67240_c0_g1	TRINITY_DN67240_c0_g1_i1	TRINITY_DN67240_c0_g1_i1.p1	494-1369[-]	DYH1_HUMAN^DYH1_HUMAN^Q:1516-518,H:656-988^27%ID^E:3.2e-40^RecName: Full=Dynein heavy chain 1, axonemal;^Eukaryota; Metazoa; Chordata; Craniata; Vertebrata; Euteleostomi; Mammalia; Eutheria; Euarchontoglires; Primates; Haplorrhini; Catarrhini; Hominidae; Homo	DYH1_HUMAN^DYH1_HUMAN^Q:14-284,H:718-988^29.2%ID^E:1.6e-35^RecName: Full=Dynein heavy chain 1, axonemal;^Eukaryota; Metazoa; Chordata; Craniata; Vertebrata; Euteleostomi; Mammalia; Eutheria; Euarchontoglires; Primates; Haplorrhini; Catarrhini; Hominidae; Homo	.	sigP:0.998236^^^	.	COG5245^heavy chain	KEGG:hsa:25981`KO:K10408	GO:0005858^cellular_component^axonemal dynein complex`GO:0030286^cellular_component^dynein complex`GO:0036156^cellular_component^inner dynein arm`GO:0005874^cellular_component^microtubule`GO:0036126^cellular_component^sperm flagellum`GO:0005524^molecular_function^ATP binding`GO:0016887^molecular_function^ATPase activity`GO:0003777^molecular_function^microtubule motor activity`GO:0060294^biologica…	GO:0005858^cellular_component^axonemal dynein complex`GO:0030286^cellular_component^dynein complex`GO:0036156^cellular_component^inner dynein arm`GO:0005874^cellular_component^microtubule`GO:0036126^cellular_component^sperm flagellum`GO:0005524^molecular_function^ATP binding`GO:0016887^molecular_function^ATPase activity`GO:0003777^molecular_function^microtubule motor activity`GO:0060294^biologica…	.
TRINITY_DN67240_c0_g1	TRINITY_DN67240_c0_g1_i1	TRINITY_DN67240_c0_g1_i1.p2	3-437[-]	DYH1_HUMAN^DYH1_HUMAN^Q:1516-518,H:656-988^27%ID^E:3.2e-40^RecName: Full=Dynein heavy chain 1, axonemal;^Eukaryota; Metazoa; Chordata; Craniata; Vertebrata; Euteleostomi; Mammalia; Eutheria; Euarchontoglires; Primates; Haplorrhini; Catarrhini; Hominidae; Homo	.	PF08393.10^DHC_N2^Dynein heavy chain, N-terminal region 2^5-142^E:1.7e-08	sigP:0.988387^^^	.	COG5245^heavy chain	KEGG:hsa:25981`KO:K10408	GO:0005858^cellular_component^axonemal dynein complex`GO:0030286^cellular_component^dynein complex`GO:0036156^cellular_component^inner dynein arm`GO:0005874^cellular_component^microtubule`GO:0036126^cellular_component^sperm flagellum`GO:0005524^molecular_function^ATP binding`GO:0016887^molecular_function^ATPase activity`GO:0003777^molecular_function^microtubule motor activity`GO:0060294^biologica…	.	.
TRINITY_DN67252_c0_g1	TRINITY_DN67252_c0_g1_i1	.	.	.	.	.	.	.	.	.	.	.	.
TRINITY_DN67294_c0_g1	TRINITY_DN67294_c0_g1_i2	.	.	IR3IP_XENLA^IR3IP_XENLA^Q:167-328,H:3-56^57.4%ID^E:2.6e-12^RecName: Full=Immediate early response 3-interacting protein 1;^Eukaryota; Metazoa; Chordata; Craniata; Vertebrata; Euteleostomi; Amphibia; Batrachia; Anura; Pipoidea; Pipidae; Xenopodinae; Xenopus; Xenopus`IR3IP_BOVIN^IR3IP_BOVIN^Q:167-328,H:3-56^55.6%ID^E:3.5e-12^RecName: Full=Immediate early response 3-interacting protein 1;^Eukaryota;…	.	.	.	.	.	KEGG:xla:735184	GO:0005789^cellular_component^endoplasmic reticulum membrane`GO:0016021^cellular_component^integral component of membrane	.	.
TRINITY_DN67297_c0_g1	TRINITY_DN67297_c0_g1_i1	TRINITY_DN67297_c0_g1_i1.p2	217-726[+]	MYPH_ECHGR^MYPH_ECHGR^Q:226-693,H:22-179^56.3%ID^E:5e-43^RecName: Full=Myophilin;^Eukaryota; Metazoa; Platyhelminthes; Cestoda; Eucestoda; Cyclophyllidea; Taeniidae; Echinococcus`MP20_DROME^MP20_DROME^Q:211-693,H:10-171^51.2%ID^E:7.2e-42^RecName: Full=Muscle-specific protein 20;^Eukaryota; Metazoa; Ecdysozoa; Arthropoda; Hexapoda; Insecta; Pterygota; Neoptera; Endopterygota; Diptera; Brachycera; …	MYPH_ECHGR^MYPH_ECHGR^Q:4-159,H:22-179^56.3%ID^E:2.6e-43^RecName: Full=Myophilin;^Eukaryota; Metazoa; Platyhelminthes; Cestoda; Eucestoda; Cyclophyllidea; Taeniidae; Echinococcus`MP20_DROME^MP20_DROME^Q:4-159,H:15-171^52.2%ID^E:1.9e-41^RecName: Full=Muscle-specific protein 20;^Eukaryota; Metazoa; Ecdysozoa; Arthropoda; Hexapoda; Insecta; Pterygota; Neoptera; Endopterygota; Diptera; Brachycera; Mu…	PF00307.28^CH^Calponin homology (CH) domain^7-110^E:1e-21`PF00402.15^Calponin^Calponin family repeat^145-168^E:3.1e-09	sigP:0.996659^^^	.	.	.	.	.	GO:0005515^molecular_function^protein binding
TRINITY_DN67297_c0_g1	TRINITY_DN67297_c0_g1_i2	TRINITY_DN67297_c0_g1_i2.p2	314-841[+]	MYPH_ECHGR^MYPH_ECHGR^Q:341-808,H:22-179^56.3%ID^E:3.4e-43^RecName: Full=Myophilin;^Eukaryota; Metazoa; Platyhelminthes; Cestoda; Eucestoda; Cyclophyllidea; Taeniidae; Echinococcus`MP20_DROME^MP20_DROME^Q:341-808,H:15-171^52.2%ID^E:2.4e-41^RecName: Full=Muscle-specific protein 20;^Eukaryota; Metazoa; Ecdysozoa; Arthropoda; Hexapoda; Insecta; Pterygota; Neoptera; Endopterygota; Diptera; Brachycera…	MYPH_ECHGR^MYPH_ECHGR^Q:10-165,H:22-179^56.3%ID^E:2.7e-43^RecName: Full=Myophilin;^Eukaryota; Metazoa; Platyhelminthes; Cestoda; Eucestoda; Cyclophyllidea; Taeniidae; Echinococcus`MP20_DROME^MP20_DROME^Q:10-165,H:15-171^52.2%ID^E:2e-41^RecName: Full=Muscle-specific protein 20;^Eukaryota; Metazoa; Ecdysozoa; Arthropoda; Hexapoda; Insecta; Pterygota; Neoptera; Endopterygota; Diptera; Brachycera; Mu…	PF00307.28^CH^Calponin homology (CH) domain^13-116^E:1.2e-21`PF00402.15^Calponin^Calponin family repeat^151-174^E:3.3e-09	sigP:0.998037^^^	.	.	.	.	.	GO:0005515^molecular_function^protein binding
TRINITY_DN67341_c0_g1	TRINITY_DN67341_c0_g1_i1	TRINITY_DN67341_c0_g1_i1.p1	3-2858[+]	DGKH_DROME^DGKH_DROME^Q:6-2858,H:528-1586^45%ID^E:8.5e-216^RecName: Full=Diacylglycerol kinase eta {ECO:0000250|UniProtKB:Q86XP1};^Eukaryota; Metazoa; Ecdysozoa; Arthropoda; Hexapoda; Insecta; Pterygota; Neoptera; Endopterygota; Diptera; Brachycera; Muscomorpha; Ephydroidea; Drosophilidae; Drosophila; Sophophora`DGKH_DROSI^DGKH_DROSI^Q:6-2858,H:529-1596^44.5%ID^E:6.3e-211^RecName: Full=Diacylglyc…	DGKH_DROME^DGKH_DROME^Q:2-952,H:528-1586^45%ID^E:8.5e-216^RecName: Full=Diacylglycerol kinase eta {ECO:0000250|UniProtKB:Q86XP1};^Eukaryota; Metazoa; Ecdysozoa; Arthropoda; Hexapoda; Insecta; Pterygota; Neoptera; Endopterygota; Diptera; Brachycera; Muscomorpha; Ephydroidea; Drosophilidae; Drosophila; Sophophora`DGKH_DROSI^DGKH_DROSI^Q:2-952,H:529-1596^44.5%ID^E:6.3e-211^RecName: Full=Diacylglycer…	PF00609.16^DAGK_acc^Diacylglycerol kinase accessory domain^803-947^E:3.6e-48	sigP:0.996048^^^	.	ENOG410XSJR^diacylglycerol kinase activity	KEGG:dme:Dmel_CG34384`KO:K00901	GO:0005737^cellular_component^cytoplasm`GO:0005768^cellular_component^endosome`GO:0005524^molecular_function^ATP binding`GO:0004143^molecular_function^diacylglycerol kinase activity`GO:0046872^molecular_function^metal ion binding`GO:0035556^biological_process^intracellular signal transduction`GO:0016310^biological_process^phosphorylation`GO:0007205^biological_process^protein kinase C-activating G…	GO:0005737^cellular_component^cytoplasm`GO:0005768^cellular_component^endosome`GO:0005524^molecular_function^ATP binding`GO:0004143^molecular_function^diacylglycerol kinase activity`GO:0046872^molecular_function^metal ion binding`GO:0035556^biological_process^intracellular signal transduction`GO:0016310^biological_process^phosphorylation`GO:0007205^biological_process^protein kinase C-activating G…	GO:0004143^molecular_function^diacylglycerol kinase activity`GO:0007205^biological_process^protein kinase C-activating G-protein coupled receptor signaling pathway
TRINITY_DN67318_c0_g1	TRINITY_DN67318_c0_g1_i1	TRINITY_DN67318_c0_g1_i1.p1	161-2002[+]	NCKXH_DROME^NCKXH_DROME^Q:167-1993,H:6-642^60.5%ID^E:8.5e-197^RecName: Full=Probable sodium/potassium/calcium exchanger CG1090;^Eukaryota; Metazoa; Ecdysozoa; Arthropoda; Hexapoda; Insecta; Pterygota; Neoptera; Endopterygota; Diptera; Brachycera; Muscomorpha; Ephydroidea; Drosophilidae; Drosophila; Sophophora`NCKX4_MOUSE^NCKX4_MOUSE^Q:335-1987,H:47-618^33.4%ID^E:8.8e-85^RecName: Full=Sodium/potas…	NCKXH_DROME^NCKXH_DROME^Q:3-611,H:6-642^60.5%ID^E:3.3e-197^RecName: Full=Probable sodium/potassium/calcium exchanger CG1090;^Eukaryota; Metazoa; Ecdysozoa; Arthropoda; Hexapoda; Insecta; Pterygota; Neoptera; Endopterygota; Diptera; Brachycera; Muscomorpha; Ephydroidea; Drosophilidae; Drosophila; Sophophora`NCKX4_HUMAN^NCKX4_HUMAN^Q:61-609,H:48-618^32.9%ID^E:4.5e-85^RecName: Full=Sodium/potassium/…	PF01699.21^Na_Ca_ex^Sodium/calcium exchanger protein^105-244^E:5.4e-22`PF01699.21^Na_Ca_ex^Sodium/calcium exchanger protein^443-593^E:1.2e-30	sigP:0.0807^CS^pos:^Pr:	AA_len:613; Number_of_predicted_TMHs:11; Signal:POSSIBLE_N-term_signal_sequence	ENOG410Y9YY^Solute carrier family 24 (Sodium potassium calcium exchanger), member	.	GO:0016021^cellular_component^integral component of membrane`GO:0005887^cellular_component^integral component of plasma membrane`GO:0005262^molecular_function^calcium channel activity`GO:0005509^molecular_function^calcium ion binding`GO:0008273^molecular_function^calcium, potassium:sodium antiporter activity`GO:0030955^molecular_function^potassium ion binding`GO:0031402^molecular_function^sodium …	GO:0016021^cellular_component^integral component of membrane`GO:0005887^cellular_component^integral component of plasma membrane`GO:0005262^molecular_function^calcium channel activity`GO:0005509^molecular_function^calcium ion binding`GO:0008273^molecular_function^calcium, potassium:sodium antiporter activity`GO:0030955^molecular_function^potassium ion binding`GO:0031402^molecular_function^sodium …	GO:0055085^biological_process^transmembrane transport`GO:0016021^cellular_component^integral component of membrane
TRINITY_DN67444_c0_g2	TRINITY_DN67444_c0_g2_i1	TRINITY_DN67444_c0_g2_i1.p2	187-1356[+]	GAS8_DROME^GAS8_DROME^Q:178-1335,H:2-389^42.7%ID^E:1e-57^RecName: Full=Growth arrest-specific protein 8 homolog;^Eukaryota; Metazoa; Ecdysozoa; Arthropoda; Hexapoda; Insecta; Pterygota; Neoptera; Endopterygota; Diptera; Brachycera; Muscomorpha; Ephydroidea; Drosophilidae; Drosophila; Sophophora`GAS8_RAT^GAS8_RAT^Q:166-1356,H:2-396^33.5%ID^E:7.7e-50^RecName: Full=Growth arrest-specific protein 8;^…	GAS8_DROME^GAS8_DROME^Q:11-383,H:17-389^43.2%ID^E:3.5e-59^RecName: Full=Growth arrest-specific protein 8 homolog;^Eukaryota; Metazoa; Ecdysozoa; Arthropoda; Hexapoda; Insecta; Pterygota; Neoptera; Endopterygota; Diptera; Brachycera; Muscomorpha; Ephydroidea; Drosophilidae; Drosophila; Sophophora`GAS8_RAT^GAS8_RAT^Q:5-390,H:11-396^33.4%ID^E:1.1e-49^RecName: Full=Growth arrest-specific protein 8;^E…	PF13851.3^GAS^Growth-arrest specific micro-tubule binding^216-390^E:2.4e-53	sigP:0.999426^^^	.	ENOG410XPBD^Growth arrest-specific 8	KEGG:dme:Dmel_CG14271	GO:0005737^cellular_component^cytoplasm`GO:0005874^cellular_component^microtubule`GO:0031514^cellular_component^motile cilium`GO:0030317^biological_process^sperm motility	GO:0005737^cellular_component^cytoplasm`GO:0005874^cellular_component^microtubule`GO:0031514^cellular_component^motile cilium`GO:0030317^biological_process^sperm motility	GO:0048870^biological_process^cell motility`GO:0031514^cellular_component^motile cilium
TRINITY_DN67433_c0_g1	TRINITY_DN67433_c0_g1_i3	TRINITY_DN67433_c0_g1_i3.p1	76-582[+]	UB2G1_HUMAN^UB2G1_HUMAN^Q:76-570,H:1-166^82.5%ID^E:3.6e-80^RecName: Full=Ubiquitin-conjugating enzyme E2 G1;^Eukaryota; Metazoa; Chordata; Craniata; Vertebrata; Euteleostomi; Mammalia; Eutheria; Euarchontoglires; Primates; Haplorrhini; Catarrhini; Hominidae; Homo`UB2G1_MOUSE^UB2G1_MOUSE^Q:76-570,H:1-166^82.5%ID^E:3.6e-80^RecName: Full=Ubiquitin-conjugating enzyme E2 G1;^Eukaryota; Metazoa; Chorda…	UB2G1_HUMAN^UB2G1_HUMAN^Q:1-165,H:1-166^82.5%ID^E:4.6e-80^RecName: Full=Ubiquitin-conjugating enzyme E2 G1;^Eukaryota; Metazoa; Chordata; Craniata; Vertebrata; Euteleostomi; Mammalia; Eutheria; Euarchontoglires; Primates; Haplorrhini; Catarrhini; Hominidae; Homo`UB2G1_MOUSE^UB2G1_MOUSE^Q:1-165,H:1-166^82.5%ID^E:4.6e-80^RecName: Full=Ubiquitin-conjugating enzyme E2 G1;^Eukaryota; Metazoa; Chordata…	PF00179.23^UQ_con^Ubiquitin-conjugating enzyme^10-159^E:7.4e-50	sigP:0.999462^^^	.	COG5078^ubiquitin-conjugating enzyme	KEGG:hsa:7326`KO:K10575	GO:0005737^cellular_component^cytoplasm`GO:0070062^cellular_component^extracellular exosome`GO:0005524^molecular_function^ATP binding`GO:0061631^molecular_function^ubiquitin conjugating enzyme activity`GO:0061630^molecular_function^ubiquitin protein ligase activity`GO:0031625^molecular_function^ubiquitin protein ligase binding`GO:0004842^molecular_function^ubiquitin-protein transferase activity`G…	GO:0005737^cellular_component^cytoplasm`GO:0070062^cellular_component^extracellular exosome`GO:0005524^molecular_function^ATP binding`GO:0061631^molecular_function^ubiquitin conjugating enzyme activity`GO:0061630^molecular_function^ubiquitin protein ligase activity`GO:0031625^molecular_function^ubiquitin protein ligase binding`GO:0004842^molecular_function^ubiquitin-protein transferase activity`G…	.
TRINITY_DN67433_c0_g1	TRINITY_DN67433_c0_g1_i4	.	.	UB2G1_HUMAN^UB2G1_HUMAN^Q:587-1042,H:14-166^85%ID^E:8.8e-77^RecName: Full=Ubiquitin-conjugating enzyme E2 G1;^Eukaryota; Metazoa; Chordata; Craniata; Vertebrata; Euteleostomi; Mammalia; Eutheria; Euarchontoglires; Primates; Haplorrhini; Catarrhini; Hominidae; Homo`UB2G1_MOUSE^UB2G1_MOUSE^Q:587-1042,H:14-166^85%ID^E:8.8e-77^RecName: Full=Ubiquitin-conjugating enzyme E2 G1;^Eukaryota; Metazoa; Chor…	.	.	.	.	COG5078^ubiquitin-conjugating enzyme	KEGG:hsa:7326`KO:K10575	GO:0005737^cellular_component^cytoplasm`GO:0070062^cellular_component^extracellular exosome`GO:0005524^molecular_function^ATP binding`GO:0061631^molecular_function^ubiquitin conjugating enzyme activity`GO:0061630^molecular_function^ubiquitin protein ligase activity`GO:0031625^molecular_function^ubiquitin protein ligase binding`GO:0004842^molecular_function^ubiquitin-protein transferase activity`G…	.	.
TRINITY_DN67428_c0_g1	TRINITY_DN67428_c0_g1_i1	TRINITY_DN67428_c0_g1_i1.p1	206-1006[+]	UFD1_DROME^UFD1_DROME^Q:200-1003,H:43-316^61.4%ID^E:9.9e-85^RecName: Full=Ubiquitin fusion degradation protein 1 homolog;^Eukaryota; Metazoa; Ecdysozoa; Arthropoda; Hexapoda; Insecta; Pterygota; Neoptera; Endopterygota; Diptera; Brachycera; Muscomorpha; Ephydroidea; Drosophilidae; Drosophila; Sophophora`UFD1_HUMAN^UFD1_HUMAN^Q:200-1003,H:46-306^58.8%ID^E:1.5e-77^RecName: Full=Ubiquitin fusion deg…	UFD1_DROME^UFD1_DROME^Q:1-266,H:45-316^61.5%ID^E:8.2e-84^RecName: Full=Ubiquitin fusion degradation protein 1 homolog;^Eukaryota; Metazoa; Ecdysozoa; Arthropoda; Hexapoda; Insecta; Pterygota; Neoptera; Endopterygota; Diptera; Brachycera; Muscomorpha; Ephydroidea; Drosophilidae; Drosophila; Sophophora`UFD1_HUMAN^UFD1_HUMAN^Q:1-266,H:48-306^58.9%ID^E:1.3e-76^RecName: Full=Ubiquitin fusion degradati…	PF03152.11^UFD1^Ubiquitin fusion degradation protein UFD1^1-147^E:6.2e-68	sigP:0.999313^^^	.	COG5140^Ubiquitin fusion degradation protein	KEGG:dme:Dmel_CG6233`KO:K14016	GO:0000502^cellular_component^proteasome complex`GO:0098586^biological_process^cellular response to virus`GO:0032436^biological_process^positive regulation of proteasomal ubiquitin-dependent protein catabolic process`GO:0006508^biological_process^proteolysis`GO:0006511^biological_process^ubiquitin-dependent protein catabolic process	GO:0000502^cellular_component^proteasome complex`GO:0098586^biological_process^cellular response to virus`GO:0032436^biological_process^positive regulation of proteasomal ubiquitin-dependent protein catabolic process`GO:0006508^biological_process^proteolysis`GO:0006511^biological_process^ubiquitin-dependent protein catabolic process	GO:0006511^biological_process^ubiquitin-dependent protein catabolic process
TRINITY_DN67428_c0_g1	TRINITY_DN67428_c0_g1_i2	TRINITY_DN67428_c0_g1_i2.p1	105-1040[+]	UFD1_DROME^UFD1_DROME^Q:105-1037,H:1-316^63.8%ID^E:2.6e-104^RecName: Full=Ubiquitin fusion degradation protein 1 homolog;^Eukaryota; Metazoa; Ecdysozoa; Arthropoda; Hexapoda; Insecta; Pterygota; Neoptera; Endopterygota; Diptera; Brachycera; Muscomorpha; Ephydroidea; Drosophilidae; Drosophila; Sophophora`UFD1_HUMAN^UFD1_HUMAN^Q:105-1037,H:1-306^58.4%ID^E:6.2e-90^RecName: Full=Ubiquitin fusion degr…	UFD1_DROME^UFD1_DROME^Q:1-311,H:1-316^63.8%ID^E:6.4e-104^RecName: Full=Ubiquitin fusion degradation protein 1 homolog;^Eukaryota; Metazoa; Ecdysozoa; Arthropoda; Hexapoda; Insecta; Pterygota; Neoptera; Endopterygota; Diptera; Brachycera; Muscomorpha; Ephydroidea; Drosophilidae; Drosophila; Sophophora`UFD1_HUMAN^UFD1_HUMAN^Q:1-311,H:1-306^58.4%ID^E:2e-89^RecName: Full=Ubiquitin fusion degradation …	PF03152.11^UFD1^Ubiquitin fusion degradation protein UFD1^18-192^E:6.4e-78	sigP:0.997621^^^	.	COG5140^Ubiquitin fusion degradation protein	KEGG:dme:Dmel_CG6233`KO:K14016	GO:0000502^cellular_component^proteasome complex`GO:0098586^biological_process^cellular response to virus`GO:0032436^biological_process^positive regulation of proteasomal ubiquitin-dependent protein catabolic process`GO:0006508^biological_process^proteolysis`GO:0006511^biological_process^ubiquitin-dependent protein catabolic process	GO:0000502^cellular_component^proteasome complex`GO:0098586^biological_process^cellular response to virus`GO:0032436^biological_process^positive regulation of proteasomal ubiquitin-dependent protein catabolic process`GO:0006508^biological_process^proteolysis`GO:0006511^biological_process^ubiquitin-dependent protein catabolic process	GO:0006511^biological_process^ubiquitin-dependent protein catabolic process
TRINITY_DN67428_c0_g2	TRINITY_DN67428_c0_g2_i1	TRINITY_DN67428_c0_g2_i1.p1	93-599[+]	ARPC4_BOVIN^ARPC4_BOVIN^Q:93-596,H:1-168^88.1%ID^E:8.2e-77^RecName: Full=Actin-related protein 2/3 complex subunit 4;^Eukaryota; Metazoa; Chordata; Craniata; Vertebrata; Euteleostomi; Mammalia; Eutheria; Laurasiatheria; Cetartiodactyla; Ruminantia; Pecora; Bovidae; Bovinae; Bos`ARPC4_HUMAN^ARPC4_HUMAN^Q:93-596,H:1-168^88.1%ID^E:8.2e-77^RecName: Full=Actin-related protein 2/3 complex subunit 4;^Eu…	ARPC4_BOVIN^ARPC4_BOVIN^Q:1-168,H:1-168^88.1%ID^E:1.8e-76^RecName: Full=Actin-related protein 2/3 complex subunit 4;^Eukaryota; Metazoa; Chordata; Craniata; Vertebrata; Euteleostomi; Mammalia; Eutheria; Laurasiatheria; Cetartiodactyla; Ruminantia; Pecora; Bovidae; Bovinae; Bos`ARPC4_HUMAN^ARPC4_HUMAN^Q:1-168,H:1-168^88.1%ID^E:1.8e-76^RecName: Full=Actin-related protein 2/3 complex subunit 4;^Euka…	PF05856.9^ARPC4^ARP2/3 complex 20 kDa subunit (ARPC4)^1-166^E:4.8e-82	sigP:0.997487^^^	.	ENOG4111G2F^protein 2 3 complex, subunit	KEGG:bta:539459`KO:K05755	GO:0005885^cellular_component^Arp2/3 protein complex`GO:0042995^cellular_component^cell projection`GO:0005829^cellular_component^cytosol`GO:0070062^cellular_component^extracellular exosome`GO:0005200^molecular_function^structural constituent of cytoskeleton`GO:0030041^biological_process^actin filament polymerization`GO:0034314^biological_process^Arp2/3 complex-mediated actin nucleation	GO:0005885^cellular_component^Arp2/3 protein complex`GO:0042995^cellular_component^cell projection`GO:0005829^cellular_component^cytosol`GO:0070062^cellular_component^extracellular exosome`GO:0005200^molecular_function^structural constituent of cytoskeleton`GO:0030041^biological_process^actin filament polymerization`GO:0034314^biological_process^Arp2/3 complex-mediated actin nucleation	GO:0030041^biological_process^actin filament polymerization`GO:0034314^biological_process^Arp2/3 complex-mediated actin nucleation`GO:0005885^cellular_component^Arp2/3 protein complex`GO:0015629^cellular_component^actin cytoskeleton
TRINITY_DN67464_c0_g1	TRINITY_DN67464_c0_g1_i1	TRINITY_DN67464_c0_g1_i1.p1	1-1545[+]	PPK11_DROME^PPK11_DROME^Q:421-1503,H:175-493^23.8%ID^E:3.6e-26^RecName: Full=Pickpocket protein 11;^Eukaryota; Metazoa; Ecdysozoa; Arthropoda; Hexapoda; Insecta; Pterygota; Neoptera; Endopterygota; Diptera; Brachycera; Muscomorpha; Ephydroidea; Drosophilidae; Drosophila; Sophophora	PPK11_DROME^PPK11_DROME^Q:141-501,H:175-493^23.8%ID^E:3e-26^RecName: Full=Pickpocket protein 11;^Eukaryota; Metazoa; Ecdysozoa; Arthropoda; Hexapoda; Insecta; Pterygota; Neoptera; Endopterygota; Diptera; Brachycera; Muscomorpha; Ephydroidea; Drosophilidae; Drosophila; Sophophora	PF00858.21^ASC^Amiloride-sensitive sodium channel^18-486^E:9.9e-66	sigP:0.999165^^^	AA_len:514; Number_of_predicted_TMHs:3; Signal:POSSIBLE_N-term_signal_sequence	ENOG410ZNFK^acid-sensing (proton-gated) ion channel	KEGG:dme:Dmel_CG34058`KO:K03440	GO:0016021^cellular_component^integral component of membrane`GO:0005272^molecular_function^sodium channel activity`GO:0035002^biological_process^liquid clearance, open tracheal system`GO:0060025^biological_process^regulation of synaptic activity`GO:0009651^biological_process^response to salt stress`GO:0035199^biological_process^salt aversion`GO:0050914^biological_process^sensory perception of sal…	GO:0016021^cellular_component^integral component of membrane`GO:0005272^molecular_function^sodium channel activity`GO:0035002^biological_process^liquid clearance, open tracheal system`GO:0060025^biological_process^regulation of synaptic activity`GO:0009651^biological_process^response to salt stress`GO:0035199^biological_process^salt aversion`GO:0050914^biological_process^sensory perception of sal…	GO:0005272^molecular_function^sodium channel activity`GO:0006814^biological_process^sodium ion transport`GO:0016020^cellular_component^membrane
TRINITY_DN67487_c0_g2	TRINITY_DN67487_c0_g2_i1	TRINITY_DN67487_c0_g2_i1.p1	2-1222[+]	OX2R_CANLF^OX2R_CANLF^Q:185-1219,H:56-368^24.4%ID^E:1.7e-19^RecName: Full=Orexin receptor type 2;^Eukaryota; Metazoa; Chordata; Craniata; Vertebrata; Euteleostomi; Mammalia; Eutheria; Laurasiatheria; Carnivora; Caniformia; Canidae; Canis`TLR2_DROME^TLR2_DROME^Q:263-1219,H:129-385^27.3%ID^E:1.7e-19^RecName: Full=Tachykinin-like peptides receptor 99D;^Eukaryota; Metazoa; Ecdysozoa; Arthropoda; Hexa…	OX2R_CANLF^OX2R_CANLF^Q:62-406,H:56-368^24.4%ID^E:1.7e-19^RecName: Full=Orexin receptor type 2;^Eukaryota; Metazoa; Chordata; Craniata; Vertebrata; Euteleostomi; Mammalia; Eutheria; Laurasiatheria; Carnivora; Caniformia; Canidae; Canis`TLR2_DROME^TLR2_DROME^Q:88-406,H:129-385^27.3%ID^E:1.7e-19^RecName: Full=Tachykinin-like peptides receptor 99D;^Eukaryota; Metazoa; Ecdysozoa; Arthropoda; Hexapoda…	PF13853.3^7tm_4^Olfactory receptor^67-254^E:1.2e-09`PF00001.18^7tm_1^7 transmembrane receptor (rhodopsin family)^77-402^E:3e-52	sigP:0.995503^^^	AA_len:407; Number_of_predicted_TMHs:7; Signal:.	ENOG410XRW9^Receptor	KEGG:cfa:399545`KO:K04239	GO:0005887^cellular_component^integral component of plasma membrane`GO:0008188^molecular_function^neuropeptide receptor activity`GO:0016499^molecular_function^orexin receptor activity`GO:0042277^molecular_function^peptide binding`GO:0032870^biological_process^cellular response to hormone stimulus`GO:0022410^biological_process^circadian sleep/wake cycle process`GO:0007631^biological_process^feedin…	GO:0005887^cellular_component^integral component of plasma membrane`GO:0008188^molecular_function^neuropeptide receptor activity`GO:0016499^molecular_function^orexin receptor activity`GO:0042277^molecular_function^peptide binding`GO:0032870^biological_process^cellular response to hormone stimulus`GO:0022410^biological_process^circadian sleep/wake cycle process`GO:0007631^biological_process^feedin…	GO:0004930^molecular_function^G-protein coupled receptor activity`GO:0007186^biological_process^G-protein coupled receptor signaling pathway`GO:0016021^cellular_component^integral component of membrane
TRINITY_DN67493_c0_g1	TRINITY_DN67493_c0_g1_i2	TRINITY_DN67493_c0_g1_i2.p1	137-1063[+]	YBBO_ECOL6^YBBO_ECOL6^Q:152-706,H:14-190^30.1%ID^E:7.9e-16^RecName: Full=Uncharacterized oxidoreductase YbbO;^Bacteria; Proteobacteria; Gammaproteobacteria; Enterobacteriales; Enterobacteriaceae; Escherichia`YBBO_ECOLI^YBBO_ECOLI^Q:152-706,H:14-190^30.1%ID^E:7.9e-16^RecName: Full=Uncharacterized oxidoreductase YbbO;^Bacteria; Proteobacteria; Gammaproteobacteria; Enterobacteriales; Enterobacteriac…	YBBO_ECOL6^YBBO_ECOL6^Q:6-190,H:14-190^30.1%ID^E:5e-16^RecName: Full=Uncharacterized oxidoreductase YbbO;^Bacteria; Proteobacteria; Gammaproteobacteria; Enterobacteriales; Enterobacteriaceae; Escherichia`YBBO_ECOLI^YBBO_ECOLI^Q:6-190,H:14-190^30.1%ID^E:5e-16^RecName: Full=Uncharacterized oxidoreductase YbbO;^Bacteria; Proteobacteria; Gammaproteobacteria; Enterobacteriales; Enterobacteriaceae; Esc…	PF00106.22^adh_short^short chain dehydrogenase^8-192^E:4.1e-32`PF13561.3^adh_short_C2^Enoyl-(Acyl carrier protein) reductase^15-194^E:6e-19	sigP:0.998847^^^	.	COG1028^Dehydrogenase reductase	KEGG:ecc:c0614`KO:K00540	GO:0016491^molecular_function^oxidoreductase activity	GO:0016491^molecular_function^oxidoreductase activity	.
TRINITY_DN67493_c0_g2	TRINITY_DN67493_c0_g2_i2	.	.	ZFPL1_AEDAE^ZFPL1_AEDAE^Q:413-1261,H:1-272^49.7%ID^E:4.5e-73^RecName: Full=Zinc finger protein-like 1 homolog;^Eukaryota; Metazoa; Ecdysozoa; Arthropoda; Hexapoda; Insecta; Pterygota; Neoptera; Endopterygota; Diptera; Nematocera; Culicoidea; Culicidae; Culicinae; Aedini; Aedes; Stegomyia`ZFPL1_DROPS^ZFPL1_DROPS^Q:413-1273,H:1-285^46.8%ID^E:1.8e-69^RecName: Full=Zinc finger protein-like 1 homolog;…	.	.	.	.	ENOG410ZR2P^Zinc finger protein-like 1	KEGG:aag:AaeL_AAEL012105	GO:0016021^cellular_component^integral component of membrane`GO:0008270^molecular_function^zinc ion binding	.	.
TRINITY_DN67493_c0_g2	TRINITY_DN67493_c0_g2_i3	TRINITY_DN67493_c0_g2_i3.p1	340-1191[+]	ZFPL1_AEDAE^ZFPL1_AEDAE^Q:340-1128,H:1-272^49.6%ID^E:7.1e-73^RecName: Full=Zinc finger protein-like 1 homolog;^Eukaryota; Metazoa; Ecdysozoa; Arthropoda; Hexapoda; Insecta; Pterygota; Neoptera; Endopterygota; Diptera; Nematocera; Culicoidea; Culicidae; Culicinae; Aedini; Aedes; Stegomyia`ZFPL1_DROME^ZFPL1_DROME^Q:340-1173,H:1-296^47.7%ID^E:4.8e-69^RecName: Full=Zinc finger protein-like 1 homolog;…	ZFPL1_AEDAE^ZFPL1_AEDAE^Q:1-263,H:1-272^49.6%ID^E:5.3e-73^RecName: Full=Zinc finger protein-like 1 homolog;^Eukaryota; Metazoa; Ecdysozoa; Arthropoda; Hexapoda; Insecta; Pterygota; Neoptera; Endopterygota; Diptera; Nematocera; Culicoidea; Culicidae; Culicinae; Aedini; Aedes; Stegomyia`ZFPL1_DROPS^ZFPL1_DROPS^Q:1-267,H:1-285^47.6%ID^E:3.6e-69^RecName: Full=Zinc finger protein-like 1 homolog;^Eukar…	.	sigP:0.999192^^^	AA_len:283; Number_of_predicted_TMHs:1; Signal:.	ENOG410ZR2P^Zinc finger protein-like 1	KEGG:aag:AaeL_AAEL012105	GO:0016021^cellular_component^integral component of membrane`GO:0008270^molecular_function^zinc ion binding	GO:0016021^cellular_component^integral component of membrane`GO:0008270^molecular_function^zinc ion binding	.
TRINITY_DN67493_c0_g2	TRINITY_DN67493_c0_g2_i4	TRINITY_DN67493_c0_g2_i4.p1	413-1264[+]	ZFPL1_AEDAE^ZFPL1_AEDAE^Q:413-1201,H:1-272^49.6%ID^E:7.5e-73^RecName: Full=Zinc finger protein-like 1 homolog;^Eukaryota; Metazoa; Ecdysozoa; Arthropoda; Hexapoda; Insecta; Pterygota; Neoptera; Endopterygota; Diptera; Nematocera; Culicoidea; Culicidae; Culicinae; Aedini; Aedes; Stegomyia`ZFPL1_DROME^ZFPL1_DROME^Q:413-1246,H:1-296^47.7%ID^E:6.5e-69^RecName: Full=Zinc finger protein-like 1 homolog;…	ZFPL1_AEDAE^ZFPL1_AEDAE^Q:1-263,H:1-272^49.6%ID^E:5.3e-73^RecName: Full=Zinc finger protein-like 1 homolog;^Eukaryota; Metazoa; Ecdysozoa; Arthropoda; Hexapoda; Insecta; Pterygota; Neoptera; Endopterygota; Diptera; Nematocera; Culicoidea; Culicidae; Culicinae; Aedini; Aedes; Stegomyia`ZFPL1_DROPS^ZFPL1_DROPS^Q:1-267,H:1-285^47.6%ID^E:3.6e-69^RecName: Full=Zinc finger protein-like 1 homolog;^Eukar…	.	sigP:0.999192^^^	AA_len:283; Number_of_predicted_TMHs:1; Signal:.	ENOG410ZR2P^Zinc finger protein-like 1	KEGG:aag:AaeL_AAEL012105	GO:0016021^cellular_component^integral component of membrane`GO:0008270^molecular_function^zinc ion binding	GO:0016021^cellular_component^integral component of membrane`GO:0008270^molecular_function^zinc ion binding	.
TRINITY_DN67498_c1_g1	TRINITY_DN67498_c1_g1_i1	.	.	UBC12_XENTR^UBC12_XENTR^Q:524-1060,H:1-183^76.5%ID^E:2.1e-79^RecName: Full=NEDD8-conjugating enzyme Ubc12;^Eukaryota; Metazoa; Chordata; Craniata; Vertebrata; Euteleostomi; Amphibia; Batrachia; Anura; Pipoidea; Pipidae; Xenopodinae; Xenopus; Silurana`UBC12_BOVIN^UBC12_BOVIN^Q:524-1060,H:1-183^76%ID^E:6.2e-79^RecName: Full=NEDD8-conjugating enzyme Ubc12;^Eukaryota; Metazoa; Chordata; Craniata; Ver…	.	.	.	.	ENOG410XS81^ubiquitin-conjugating enzyme	KEGG:xtr:394553`KO:K10579	GO:0005737^cellular_component^cytoplasm`GO:0005524^molecular_function^ATP binding`GO:0019788^molecular_function^NEDD8 transferase activity`GO:0018169^molecular_function^ribosomal S6-glutamic acid ligase activity`GO:0004842^molecular_function^ubiquitin-protein transferase activity`GO:0006464^biological_process^cellular protein modification process`GO:0045116^biological_process^protein neddylation`…	.	.
TRINITY_DN67478_c3_g2	TRINITY_DN67478_c3_g2_i4	TRINITY_DN67478_c3_g2_i4.p1	2-355[+]	RS31_XENLA^RS31_XENLA^Q:2-355,H:66-183^93.2%ID^E:1.9e-56^RecName: Full=40S ribosomal protein S3-A;^Eukaryota; Metazoa; Chordata; Craniata; Vertebrata; Euteleostomi; Amphibia; Batrachia; Anura; Pipoidea; Pipidae; Xenopodinae; Xenopus; Xenopus`RS32_XENLA^RS32_XENLA^Q:2-355,H:66-183^93.2%ID^E:1.9e-56^RecName: Full=40S ribosomal protein S3-B;^Eukaryota; Metazoa; Chordata; Craniata; Vertebrata; Eutele…	RS31_XENLA^RS31_XENLA^Q:1-118,H:66-183^93.2%ID^E:1.9e-56^RecName: Full=40S ribosomal protein S3-A;^Eukaryota; Metazoa; Chordata; Craniata; Vertebrata; Euteleostomi; Amphibia; Batrachia; Anura; Pipoidea; Pipidae; Xenopodinae; Xenopus; Xenopus`RS32_XENLA^RS32_XENLA^Q:1-118,H:66-183^93.2%ID^E:1.9e-56^RecName: Full=40S ribosomal protein S3-B;^Eukaryota; Metazoa; Chordata; Craniata; Vertebrata; Eutele…	PF00189.17^Ribosomal_S3_C^Ribosomal protein S3, C-terminal domain^41-118^E:5.6e-20	sigP:0.997673^^^	.	.	KEGG:xla:444841`KO:K02985	GO:0005743^cellular_component^mitochondrial inner membrane`GO:0005730^cellular_component^nucleolus`GO:0015935^cellular_component^small ribosomal subunit`GO:0005819^cellular_component^spindle`GO:0003677^molecular_function^DNA binding`GO:0003906^molecular_function^DNA-(apurinic or apyrimidinic site) lyase activity`GO:0003723^molecular_function^RNA binding`GO:0003735^molecular_function^structural co…	GO:0005743^cellular_component^mitochondrial inner membrane`GO:0005730^cellular_component^nucleolus`GO:0015935^cellular_component^small ribosomal subunit`GO:0005819^cellular_component^spindle`GO:0003677^molecular_function^DNA binding`GO:0003906^molecular_function^DNA-(apurinic or apyrimidinic site) lyase activity`GO:0003723^molecular_function^RNA binding`GO:0003735^molecular_function^structural co…	.
TRINITY_DN67555_c0_g1	TRINITY_DN67555_c0_g1_i2	TRINITY_DN67555_c0_g1_i2.p1	181-570[+]	NTF2_CAEEL^NTF2_CAEEL^Q:181-561,H:1-132^48.5%ID^E:5.6e-29^RecName: Full=Probable nuclear transport factor 2;^Eukaryota; Metazoa; Ecdysozoa; Nematoda; Chromadorea; Rhabditida; Rhabditoidea; Rhabditidae; Peloderinae; Caenorhabditis	NTF2_CAEEL^NTF2_CAEEL^Q:1-127,H:1-132^48.5%ID^E:3.7e-29^RecName: Full=Probable nuclear transport factor 2;^Eukaryota; Metazoa; Ecdysozoa; Nematoda; Chromadorea; Rhabditida; Rhabditoidea; Rhabditidae; Peloderinae; Caenorhabditis	PF02136.17^NTF2^Nuclear transport factor 2 (NTF2) domain^10-123^E:9.6e-31	sigP:0.999514^^^	.	ENOG4111QUX^nuclear transport factor	KEGG:cel:CELE_R05D11.3	GO:0005737^cellular_component^cytoplasm`GO:0015031^biological_process^protein transport	GO:0005737^cellular_component^cytoplasm`GO:0015031^biological_process^protein transport	GO:0006810^biological_process^transport`GO:0005622^cellular_component^intracellular
TRINITY_DN67515_c1_g2	TRINITY_DN67515_c1_g2_i3	.	.	LSM6_HUMAN^LSM6_HUMAN^Q:233-463,H:4-80^88.3%ID^E:2e-33^RecName: Full=U6 snRNA-associated Sm-like protein LSm6;^Eukaryota; Metazoa; Chordata; Craniata; Vertebrata; Euteleostomi; Mammalia; Eutheria; Euarchontoglires; Primates; Haplorrhini; Catarrhini; Hominidae; Homo`LSM6_MOUSE^LSM6_MOUSE^Q:233-463,H:4-80^88.3%ID^E:2e-33^RecName: Full=U6 snRNA-associated Sm-like protein LSm6;^Eukaryota; Metazoa; Ch…	.	.	.	.	COG1958^small nuclear ribonucleoprotein	KEGG:hsa:11157`KO:K12625	GO:0000932^cellular_component^cytoplasmic mRNA processing body`GO:0005829^cellular_component^cytosol`GO:0070062^cellular_component^extracellular exosome`GO:0005730^cellular_component^nucleolus`GO:0030532^cellular_component^small nuclear ribonucleoprotein complex`GO:0005732^cellular_component^small nucleolar ribonucleoprotein complex`GO:0005681^cellular_component^spliceosomal complex`GO:0046540^ce…	.	.
TRINITY_DN67528_c0_g1	TRINITY_DN67528_c0_g1_i1	TRINITY_DN67528_c0_g1_i1.p1	230-1237[+]	ATOH8_HUMAN^ATOH8_HUMAN^Q:926-1204,H:225-317^55.9%ID^E:9.8e-20^RecName: Full=Protein atonal homolog 8;^Eukaryota; Metazoa; Chordata; Craniata; Vertebrata; Euteleostomi; Mammalia; Eutheria; Euarchontoglires; Primates; Haplorrhini; Catarrhini; Hominidae; Homo`ATOH8_MOUSE^ATOH8_MOUSE^Q:926-1204,H:226-318^55.9%ID^E:9.8e-20^RecName: Full=Protein atonal homolog 8 {ECO:0000312|MGI:MGI:1918343};^Eukaryot…	ATOH8_HUMAN^ATOH8_HUMAN^Q:233-325,H:225-317^55.9%ID^E:6.2e-20^RecName: Full=Protein atonal homolog 8;^Eukaryota; Metazoa; Chordata; Craniata; Vertebrata; Euteleostomi; Mammalia; Eutheria; Euarchontoglires; Primates; Haplorrhini; Catarrhini; Hominidae; Homo`ATOH8_MOUSE^ATOH8_MOUSE^Q:233-325,H:226-318^55.9%ID^E:6.2e-20^RecName: Full=Protein atonal homolog 8 {ECO:0000312|MGI:MGI:1918343};^Eukaryota;…	PF00010.23^HLH^Helix-loop-helix DNA-binding domain^239-290^E:3.7e-14	sigP:0.997963^^^	.	ENOG4111WSZ^Atonal homolog 8 (Drosophila)	KEGG:hsa:84913`KO:K09084	GO:0005737^cellular_component^cytoplasm`GO:0016607^cellular_component^nuclear speck`GO:0005634^cellular_component^nucleus`GO:0070888^molecular_function^E-box binding`GO:0003700^molecular_function^transcription factor activity, sequence-specific DNA binding`GO:0030154^biological_process^cell differentiation`GO:0001704^biological_process^formation of primary germ layer`GO:0051450^biological_process…	GO:0005737^cellular_component^cytoplasm`GO:0016607^cellular_component^nuclear speck`GO:0005634^cellular_component^nucleus`GO:0070888^molecular_function^E-box binding`GO:0003700^molecular_function^transcription factor activity, sequence-specific DNA binding`GO:0030154^biological_process^cell differentiation`GO:0001704^biological_process^formation of primary germ layer`GO:0051450^biological_process…	GO:0046983^molecular_function^protein dimerization activity
TRINITY_DN67538_c0_g1	TRINITY_DN67538_c0_g1_i2	TRINITY_DN67538_c0_g1_i2.p1	80-640[+]	RHOL_DROME^RHOL_DROME^Q:92-637,H:10-190^56.6%ID^E:1.1e-60^RecName: Full=Ras-like GTP-binding protein RhoL;^Eukaryota; Metazoa; Ecdysozoa; Arthropoda; Hexapoda; Insecta; Pterygota; Neoptera; Endopterygota; Diptera; Brachycera; Muscomorpha; Ephydroidea; Drosophilidae; Drosophila; Sophophora`RHO1_DROME^RHO1_DROME^Q:101-637,H:7-192^45.2%ID^E:2.2e-42^RecName: Full=Ras-like GTP-binding protein Rho1;^Eu…	RHOL_DROME^RHOL_DROME^Q:5-186,H:10-190^56.6%ID^E:1.5e-60^RecName: Full=Ras-like GTP-binding protein RhoL;^Eukaryota; Metazoa; Ecdysozoa; Arthropoda; Hexapoda; Insecta; Pterygota; Neoptera; Endopterygota; Diptera; Brachycera; Muscomorpha; Ephydroidea; Drosophilidae; Drosophila; Sophophora`RHO1_DROME^RHO1_DROME^Q:8-186,H:7-192^45.2%ID^E:2.4e-42^RecName: Full=Ras-like GTP-binding protein Rho1;^Eukar…	PF00025.18^Arf^ADP-ribosylation factor family^5-165^E:6.4e-08`PF00071.19^Ras^Ras family^8-171^E:2.6e-51`PF08477.10^Roc^Ras of Complex, Roc, domain of DAPkinase^8-121^E:6e-23	sigP:0.994119^^^	.	COG1100^GTP-binding Protein	.	GO:0005622^cellular_component^intracellular`GO:0005886^cellular_component^plasma membrane`GO:0005509^molecular_function^calcium ion binding`GO:0005525^molecular_function^GTP binding`GO:0003924^molecular_function^GTPase activity`GO:0007298^biological_process^border follicle cell migration`GO:0007155^biological_process^cell adhesion`GO:0006974^biological_process^cellular response to DNA damage stim…	GO:0005622^cellular_component^intracellular`GO:0005886^cellular_component^plasma membrane`GO:0005509^molecular_function^calcium ion binding`GO:0005525^molecular_function^GTP binding`GO:0003924^molecular_function^GTPase activity`GO:0007298^biological_process^border follicle cell migration`GO:0007155^biological_process^cell adhesion`GO:0006974^biological_process^cellular response to DNA damage stim…	GO:0005525^molecular_function^GTP binding`GO:0007264^biological_process^small GTPase mediated signal transduction
TRINITY_DN67530_c0_g1	TRINITY_DN67530_c0_g1_i1	TRINITY_DN67530_c0_g1_i1.p1	264-962[+]	PSB1_DROME^PSB1_DROME^Q:273-959,H:5-235^67.5%ID^E:2.5e-88^RecName: Full=Proteasome subunit beta type-1;^Eukaryota; Metazoa; Ecdysozoa; Arthropoda; Hexapoda; Insecta; Pterygota; Neoptera; Endopterygota; Diptera; Brachycera; Muscomorpha; Ephydroidea; Drosophilidae; Drosophila; Sophophora`PSB1B_CARAU^PSB1B_CARAU^Q:291-959,H:15-237^54.3%ID^E:8.2e-71^RecName: Full=Proteasome subunit beta type-1-B;^Euk…	PSB1_DROME^PSB1_DROME^Q:4-232,H:5-235^67.5%ID^E:2.2e-88^RecName: Full=Proteasome subunit beta type-1;^Eukaryota; Metazoa; Ecdysozoa; Arthropoda; Hexapoda; Insecta; Pterygota; Neoptera; Endopterygota; Diptera; Brachycera; Muscomorpha; Ephydroidea; Drosophilidae; Drosophila; Sophophora`PSB1B_CARAU^PSB1B_CARAU^Q:10-232,H:15-237^54.3%ID^E:7e-71^RecName: Full=Proteasome subunit beta type-1-B;^Eukaryot…	PF00227.23^Proteasome^Proteasome subunit^26-216^E:3.7e-33	sigP:0.997982^^^	.	COG0638^The proteasome is a multicatalytic proteinase complex which is characterized by its ability to cleave peptides with Arg, Phe, Tyr, Leu, and Glu adjacent to the leaving group at neutral or slightly basic pH. The proteasome has an ATP-dependent proteolytic activity (By similarity)	KEGG:dme:Dmel_CG4097`KO:K02732	GO:0005737^cellular_component^cytoplasm`GO:0005634^cellular_component^nucleus`GO:0000502^cellular_component^proteasome complex`GO:0005839^cellular_component^proteasome core complex`GO:0004298^molecular_function^threonine-type endopeptidase activity`GO:0043161^biological_process^proteasome-mediated ubiquitin-dependent protein catabolic process	GO:0005737^cellular_component^cytoplasm`GO:0005634^cellular_component^nucleus`GO:0000502^cellular_component^proteasome complex`GO:0005839^cellular_component^proteasome core complex`GO:0004298^molecular_function^threonine-type endopeptidase activity`GO:0043161^biological_process^proteasome-mediated ubiquitin-dependent protein catabolic process	GO:0004298^molecular_function^threonine-type endopeptidase activity`GO:0051603^biological_process^proteolysis involved in cellular protein catabolic process`GO:0005839^cellular_component^proteasome core complex
TRINITY_DN67530_c0_g2	TRINITY_DN67530_c0_g2_i1	TRINITY_DN67530_c0_g2_i1.p1	213-1100[+]	ATPG_DROME^ATPG_DROME^Q:267-1088,H:21-296^78.3%ID^E:4.9e-114^RecName: Full=ATP synthase subunit gamma, mitochondrial;^Eukaryota; Metazoa; Ecdysozoa; Arthropoda; Hexapoda; Insecta; Pterygota; Neoptera; Endopterygota; Diptera; Brachycera; Muscomorpha; Ephydroidea; Drosophilidae; Drosophila; Sophophora`ATPG_BOVIN^ATPG_BOVIN^Q:270-1091,H:21-298^57.2%ID^E:1.4e-84^RecName: Full=ATP synthase subunit gam…	ATPG_DROME^ATPG_DROME^Q:19-292,H:21-296^78.3%ID^E:3.8e-114^RecName: Full=ATP synthase subunit gamma, mitochondrial;^Eukaryota; Metazoa; Ecdysozoa; Arthropoda; Hexapoda; Insecta; Pterygota; Neoptera; Endopterygota; Diptera; Brachycera; Muscomorpha; Ephydroidea; Drosophilidae; Drosophila; Sophophora`ATPG_BOVIN^ATPG_BOVIN^Q:20-293,H:21-298^57.2%ID^E:1.1e-84^RecName: Full=ATP synthase subunit gamma, …	PF00231.16^ATP-synt^ATP synthase^26-292^E:1.4e-77	sigP:0.994089^^^	.	COG0224^Produces ATP from ADP in the presence of a proton gradient across the membrane. The gamma chain is believed to be important in regulating ATPase activity and the flow of protons through the CF(0) complex (By similarity)	KEGG:dme:Dmel_CG7610`KO:K02136	GO:0005811^cellular_component^lipid particle`GO:0005743^cellular_component^mitochondrial inner membrane`GO:0005739^cellular_component^mitochondrion`GO:0045261^cellular_component^proton-transporting ATP synthase complex, catalytic core F(1)`GO:0046933^molecular_function^proton-transporting ATP synthase activity, rotational mechanism`GO:0046961^molecular_function^proton-transporting ATPase activity…	GO:0005811^cellular_component^lipid particle`GO:0005743^cellular_component^mitochondrial inner membrane`GO:0005739^cellular_component^mitochondrion`GO:0045261^cellular_component^proton-transporting ATP synthase complex, catalytic core F(1)`GO:0046933^molecular_function^proton-transporting ATP synthase activity, rotational mechanism`GO:0046961^molecular_function^proton-transporting ATPase activity…	GO:0046933^molecular_function^proton-transporting ATP synthase activity, rotational mechanism`GO:0046961^molecular_function^proton-transporting ATPase activity, rotational mechanism`GO:0015986^biological_process^ATP synthesis coupled proton transport`GO:0045261^cellular_component^proton-transporting ATP synthase complex, catalytic core F(1)
TRINITY_DN67530_c0_g1	TRINITY_DN67530_c0_g1_i2	TRINITY_DN67530_c0_g1_i2.p1	824-1246[+]	PSB1_DROME^PSB1_DROME^Q:635-1243,H:31-235^68.3%ID^E:3.9e-78^RecName: Full=Proteasome subunit beta type-1;^Eukaryota; Metazoa; Ecdysozoa; Arthropoda; Hexapoda; Insecta; Pterygota; Neoptera; Endopterygota; Diptera; Brachycera; Muscomorpha; Ephydroidea; Drosophilidae; Drosophila; Sophophora`PSB1B_CARAU^PSB1B_CARAU^Q:584-1243,H:17-237^52.9%ID^E:1.4e-64^RecName: Full=Proteasome subunit beta type-1-B;^…	PSB1_DROME^PSB1_DROME^Q:2-140,H:95-235^69.5%ID^E:1.2e-52^RecName: Full=Proteasome subunit beta type-1;^Eukaryota; Metazoa; Ecdysozoa; Arthropoda; Hexapoda; Insecta; Pterygota; Neoptera; Endopterygota; Diptera; Brachycera; Muscomorpha; Ephydroidea; Drosophilidae; Drosophila; Sophophora`PSB1_HUMAN^PSB1_HUMAN^Q:1-140,H:102-241^55%ID^E:2e-44^RecName: Full=Proteasome subunit beta type-1;^Eukaryota; Me…	PF00227.23^Proteasome^Proteasome subunit^2-124^E:4.1e-14	sigP:0.994581^^^	.	COG0638^The proteasome is a multicatalytic proteinase complex which is characterized by its ability to cleave peptides with Arg, Phe, Tyr, Leu, and Glu adjacent to the leaving group at neutral or slightly basic pH. The proteasome has an ATP-dependent proteolytic activity (By similarity)	KEGG:dme:Dmel_CG4097`KO:K02732	GO:0005737^cellular_component^cytoplasm`GO:0005634^cellular_component^nucleus`GO:0000502^cellular_component^proteasome complex`GO:0005839^cellular_component^proteasome core complex`GO:0004298^molecular_function^threonine-type endopeptidase activity`GO:0043161^biological_process^proteasome-mediated ubiquitin-dependent protein catabolic process	GO:0005737^cellular_component^cytoplasm`GO:0005634^cellular_component^nucleus`GO:0000502^cellular_component^proteasome complex`GO:0005839^cellular_component^proteasome core complex`GO:0004298^molecular_function^threonine-type endopeptidase activity`GO:0043161^biological_process^proteasome-mediated ubiquitin-dependent protein catabolic process	GO:0004298^molecular_function^threonine-type endopeptidase activity`GO:0051603^biological_process^proteolysis involved in cellular protein catabolic process`GO:0005839^cellular_component^proteasome core complex
TRINITY_DN67558_c0_g1	TRINITY_DN67558_c0_g1_i1	TRINITY_DN67558_c0_g1_i1.p2	99-605[+]	CU22_BOMMO^CU22_BOMMO^Q:201-506,H:73-174^40.2%ID^E:1.6e-13^RecName: Full=Larval cuticle protein LCP-22;^Eukaryota; Metazoa; Ecdysozoa; Arthropoda; Hexapoda; Insecta; Pterygota; Neoptera; Endopterygota; Lepidoptera; Glossata; Ditrysia; Bombycoidea; Bombycidae; Bombycinae; Bombyx`CUPP_DROME^CUPP_DROME^Q:174-443,H:24-103^37.8%ID^E:3.9e-07^RecName: Full=Pupal cuticle protein;^Eukaryota; Metazoa; Ecdy…	CU22_BOMMO^CU22_BOMMO^Q:35-136,H:73-174^40.2%ID^E:1.3e-13^RecName: Full=Larval cuticle protein LCP-22;^Eukaryota; Metazoa; Ecdysozoa; Arthropoda; Hexapoda; Insecta; Pterygota; Neoptera; Endopterygota; Lepidoptera; Glossata; Ditrysia; Bombycoidea; Bombycidae; Bombycinae; Bombyx`CUPP_DROME^CUPP_DROME^Q:26-115,H:24-103^37.8%ID^E:3e-07^RecName: Full=Pupal cuticle protein;^Eukaryota; Metazoa; Ecdysozo…	PF00379.20^Chitin_bind_4^Insect cuticle protein^47-104^E:4.4e-12	sigP:0.000708^CS^pos:^Pr:	.	ENOG4111CQ7^Larval cuticle protein LCP-22	KEGG:bmor:692363	GO:0042302^molecular_function^structural constituent of cuticle	GO:0042302^molecular_function^structural constituent of cuticle	GO:0042302^molecular_function^structural constituent of cuticle
TRINITY_DN67580_c0_g1	TRINITY_DN67580_c0_g1_i1	TRINITY_DN67580_c0_g1_i1.p1	49-486[+]	TPPC1_MOUSE^TPPC1_MOUSE^Q:49-480,H:1-144^46.5%ID^E:5e-39^RecName: Full=Trafficking protein particle complex subunit 1;^Eukaryota; Metazoa; Chordata; Craniata; Vertebrata; Euteleostomi; Mammalia; Eutheria; Euarchontoglires; Glires; Rodentia; Sciurognathi; Muroidea; Muridae; Murinae; Mus; Mus`TPPC1_RAT^TPPC1_RAT^Q:49-480,H:1-144^46.5%ID^E:5e-39^RecName: Full=Trafficking protein particle complex sub…	TPPC1_MOUSE^TPPC1_MOUSE^Q:1-144,H:1-144^46.5%ID^E:3.4e-39^RecName: Full=Trafficking protein particle complex subunit 1;^Eukaryota; Metazoa; Chordata; Craniata; Vertebrata; Euteleostomi; Mammalia; Eutheria; Euarchontoglires; Glires; Rodentia; Sciurognathi; Muroidea; Muridae; Murinae; Mus; Mus`TPPC1_RAT^TPPC1_RAT^Q:1-144,H:1-144^46.5%ID^E:3.4e-39^RecName: Full=Trafficking protein particle complex s…	PF04099.9^Sybindin^Sybindin-like family^3-135^E:3.7e-41`PF04628.10^Sedlin_N^Sedlin, N-terminal conserved region^65-134^E:4.7e-08	sigP:0.998677^^^	.	ENOG4111X41^trafficking protein particle complex	KEGG:mmu:245828	GO:0005801^cellular_component^cis-Golgi network`GO:0005783^cellular_component^endoplasmic reticulum`GO:0005794^cellular_component^Golgi apparatus`GO:0030008^cellular_component^TRAPP complex`GO:0017112^molecular_function^Rab guanyl-nucleotide exchange factor activity`GO:0006888^biological_process^ER to Golgi vesicle-mediated transport`GO:0043547^biological_process^positive regulation of GTPase act…	GO:0005801^cellular_component^cis-Golgi network`GO:0005783^cellular_component^endoplasmic reticulum`GO:0005794^cellular_component^Golgi apparatus`GO:0030008^cellular_component^TRAPP complex`GO:0017112^molecular_function^Rab guanyl-nucleotide exchange factor activity`GO:0006888^biological_process^ER to Golgi vesicle-mediated transport`GO:0043547^biological_process^positive regulation of GTPase act…	GO:0006888^biological_process^ER to Golgi vesicle-mediated transport`GO:0005801^cellular_component^cis-Golgi network`GO:0005622^cellular_component^intracellular
TRINITY_DN67611_c0_g1	TRINITY_DN67611_c0_g1_i1	TRINITY_DN67611_c0_g1_i1.p1	217-1197[+]	PGTB2_BOVIN^PGTB2_BOVIN^Q:247-1188,H:18-330^61.8%ID^E:3.4e-124^RecName: Full=Geranylgeranyl transferase type-2 subunit beta;^Eukaryota; Metazoa; Chordata; Craniata; Vertebrata; Euteleostomi; Mammalia; Eutheria; Laurasiatheria; Cetartiodactyla; Ruminantia; Pecora; Bovidae; Bovinae; Bos`PGTB2_HUMAN^PGTB2_HUMAN^Q:247-1188,H:18-330^61.8%ID^E:4.5e-124^RecName: Full=Geranylgeranyl transferase type-2 su…	PGTB2_BOVIN^PGTB2_BOVIN^Q:11-324,H:18-330^61.8%ID^E:3.4e-124^RecName: Full=Geranylgeranyl transferase type-2 subunit beta;^Eukaryota; Metazoa; Chordata; Craniata; Vertebrata; Euteleostomi; Mammalia; Eutheria; Laurasiatheria; Cetartiodactyla; Ruminantia; Pecora; Bovidae; Bovinae; Bos`PGTB2_HUMAN^PGTB2_HUMAN^Q:11-324,H:18-330^61.8%ID^E:4.5e-124^RecName: Full=Geranylgeranyl transferase type-2 subuni…	PF00432.18^Prenyltrans^Prenyltransferase and squalene oxidase repeat^63-102^E:2.8e-07`PF00432.18^Prenyltrans^Prenyltransferase and squalene oxidase repeat^108-151^E:9.2e-10`PF00432.18^Prenyltrans^Prenyltransferase and squalene oxidase repeat^156-197^E:4.1e-10`PF00432.18^Prenyltrans^Prenyltransferase and squalene oxidase repeat^207-247^E:4.8e-14`PF00432.18^Prenyltrans^Prenyltransferase and squalen…	sigP:0.999771^^^	.	COG5029^beta SUBUNIT	KEGG:bta:533276`KO:K05956	GO:0005968^cellular_component^Rab-protein geranylgeranyltransferase complex`GO:0004663^molecular_function^Rab geranylgeranyltransferase activity`GO:0017137^molecular_function^Rab GTPase binding`GO:0008270^molecular_function^zinc ion binding`GO:0018344^biological_process^protein geranylgeranylation	GO:0005968^cellular_component^Rab-protein geranylgeranyltransferase complex`GO:0004663^molecular_function^Rab geranylgeranyltransferase activity`GO:0017137^molecular_function^Rab GTPase binding`GO:0008270^molecular_function^zinc ion binding`GO:0018344^biological_process^protein geranylgeranylation	GO:0003824^molecular_function^catalytic activity
TRINITY_DN67667_c0_g1	TRINITY_DN67667_c0_g1_i1	TRINITY_DN67667_c0_g1_i1.p1	162-782[+]	SELT_DROME^SELT_DROME^Q:168-779,H:2-198^54.9%ID^E:6.3e-59^RecName: Full=SelT-like protein;^Eukaryota; Metazoa; Ecdysozoa; Arthropoda; Hexapoda; Insecta; Pterygota; Neoptera; Endopterygota; Diptera; Brachycera; Muscomorpha; Ephydroidea; Drosophilidae; Drosophila; Sophophora`SELT_BOVIN^SELT_BOVIN^Q:294-737,H:36-183^47.3%ID^E:5.8e-36^RecName: Full=Selenoprotein T;^Eukaryota; Metazoa; Chordata; Crani…	SELT_DROME^SELT_DROME^Q:3-206,H:2-198^54.9%ID^E:5.4e-59^RecName: Full=SelT-like protein;^Eukaryota; Metazoa; Ecdysozoa; Arthropoda; Hexapoda; Insecta; Pterygota; Neoptera; Endopterygota; Diptera; Brachycera; Muscomorpha; Ephydroidea; Drosophilidae; Drosophila; Sophophora`SELT_BOVIN^SELT_BOVIN^Q:45-192,H:36-183^47.3%ID^E:3.8e-36^RecName: Full=Selenoprotein T;^Eukaryota; Metazoa; Chordata; Craniata…	PF10262.6^Rdx^Rdx family^49-187^E:1.9e-18	sigP:0.134618^CS^pos:^Pr:	AA_len:206; Number_of_predicted_TMHs:2; Signal:POSSIBLE_N-term_signal_sequence	ENOG4111J49^selenoprotein T	KEGG:dme:Dmel_CG3887	GO:0012505^cellular_component^endomembrane system	GO:0012505^cellular_component^endomembrane system	.
TRINITY_DN67669_c0_g1	TRINITY_DN67669_c0_g1_i1	TRINITY_DN67669_c0_g1_i1.p1	69-716[+]	RAB21_BOVIN^RAB21_BOVIN^Q:84-584,H:12-178^69.5%ID^E:7.6e-63^RecName: Full=Ras-related protein Rab-21;^Eukaryota; Metazoa; Chordata; Craniata; Vertebrata; Euteleostomi; Mammalia; Eutheria; Laurasiatheria; Cetartiodactyla; Ruminantia; Pecora; Bovidae; Bovinae; Bos`RAB21_CANLF^RAB21_CANLF^Q:84-584,H:13-179^69.5%ID^E:9.9e-63^RecName: Full=Ras-related protein Rab-21;^Eukaryota; Metazoa; Chordata; Cran…	RAB21_BOVIN^RAB21_BOVIN^Q:6-172,H:12-178^69.5%ID^E:8.5e-63^RecName: Full=Ras-related protein Rab-21;^Eukaryota; Metazoa; Chordata; Craniata; Vertebrata; Euteleostomi; Mammalia; Eutheria; Laurasiatheria; Cetartiodactyla; Ruminantia; Pecora; Bovidae; Bovinae; Bos`RAB21_CANLF^RAB21_CANLF^Q:6-172,H:13-179^69.5%ID^E:1.1e-62^RecName: Full=Ras-related protein Rab-21;^Eukaryota; Metazoa; Chordata; Crania…	PF00025.18^Arf^ADP-ribosylation factor family^8-169^E:9.6e-13`PF00071.19^Ras^Ras family^12-171^E:1.9e-57`PF08477.10^Roc^Ras of Complex, Roc, domain of DAPkinase^12-126^E:2.1e-33`PF04670.9^Gtr1_RagA^Gtr1/RagA G protein conserved region^12-74^E:0.00014	sigP:0.999294^^^	.	ENOG410XQT5^RAB21, member RAS oncogene family	KEGG:bta:507488`KO:K07890	GO:0030659^cellular_component^cytoplasmic vesicle membrane`GO:0005769^cellular_component^early endosome`GO:0031901^cellular_component^early endosome membrane`GO:0005789^cellular_component^endoplasmic reticulum membrane`GO:0000139^cellular_component^Golgi membrane`GO:0019003^molecular_function^GDP binding`GO:0005525^molecular_function^GTP binding`GO:0003924^molecular_function^GTPase activity`GO:00…	GO:0030659^cellular_component^cytoplasmic vesicle membrane`GO:0005769^cellular_component^early endosome`GO:0031901^cellular_component^early endosome membrane`GO:0005789^cellular_component^endoplasmic reticulum membrane`GO:0000139^cellular_component^Golgi membrane`GO:0019003^molecular_function^GDP binding`GO:0005525^molecular_function^GTP binding`GO:0003924^molecular_function^GTPase activity`GO:00…	GO:0005525^molecular_function^GTP binding`GO:0007264^biological_process^small GTPase mediated signal transduction
TRINITY_DN67683_c0_g1	TRINITY_DN67683_c0_g1_i1	TRINITY_DN67683_c0_g1_i1.p1	2-1051[+]	SIR4_DROME^SIR4_DROME^Q:140-1048,H:6-305^65.5%ID^E:8.6e-113^RecName: Full=NAD-dependent protein deacylase Sirt4 {ECO:0000255|HAMAP-Rule:MF_03161};^Eukaryota; Metazoa; Ecdysozoa; Arthropoda; Hexapoda; Insecta; Pterygota; Neoptera; Endopterygota; Diptera; Brachycera; Muscomorpha; Ephydroidea; Drosophilidae; Drosophila; Sophophora`SIR4_BOVIN^SIR4_BOVIN^Q:161-1033,H:27-310^47.4%ID^E:8.7e-73^RecName: …	SIR4_DROME^SIR4_DROME^Q:47-349,H:6-305^65.5%ID^E:8.5e-113^RecName: Full=NAD-dependent protein deacylase Sirt4 {ECO:0000255|HAMAP-Rule:MF_03161};^Eukaryota; Metazoa; Ecdysozoa; Arthropoda; Hexapoda; Insecta; Pterygota; Neoptera; Endopterygota; Diptera; Brachycera; Muscomorpha; Ephydroidea; Drosophilidae; Drosophila; Sophophora`SIR4_BOVIN^SIR4_BOVIN^Q:54-344,H:27-310^47.4%ID^E:8.6e-73^RecName: Full…	PF02146.14^SIR2^Sir2 family^95-301^E:8.5e-51	sigP:0.999562^^^	.	COG0846^NAD-dependent protein deacetylase which modulates the activities of several enzymes which are inactive in their acetylated form	KEGG:dme:Dmel_CG3187`KO:K11414	GO:0005759^cellular_component^mitochondrial matrix`GO:0005739^cellular_component^mitochondrion`GO:0004407^molecular_function^histone deacetylase activity`GO:0046872^molecular_function^metal ion binding`GO:0070403^molecular_function^NAD+ binding`GO:0016575^biological_process^histone deacetylation	GO:0005759^cellular_component^mitochondrial matrix`GO:0005739^cellular_component^mitochondrion`GO:0004407^molecular_function^histone deacetylase activity`GO:0046872^molecular_function^metal ion binding`GO:0070403^molecular_function^NAD+ binding`GO:0016575^biological_process^histone deacetylation	GO:0070403^molecular_function^NAD+ binding
TRINITY_DN67790_c0_g1	TRINITY_DN67790_c0_g1_i2	TRINITY_DN67790_c0_g1_i2.p2	1790-2830[+]	PLAP_XENLA^PLAP_XENLA^Q:333-1664,H:13-461^43.4%ID^E:1.1e-101^RecName: Full=Phospholipase A-2-activating protein;^Eukaryota; Metazoa; Chordata; Craniata; Vertebrata; Euteleostomi; Amphibia; Batrachia; Anura; Pipoidea; Pipidae; Xenopodinae; Xenopus; Xenopus`PLAP_MOUSE^PLAP_MOUSE^Q:333-1667,H:8-456^42.7%ID^E:2.5e-101^RecName: Full=Phospholipase A-2-activating protein;^Eukaryota; Metazoa; Chordata; C…	.	PF08324.8^PUL^PUL domain^87-310^E:2.4e-35	sigP:0.99529^^^	.	.	.	.	.	.
TRINITY_DN67790_c0_g1	TRINITY_DN67790_c0_g1_i2	TRINITY_DN67790_c0_g1_i2.p1	315-1694[+]	PLAP_XENLA^PLAP_XENLA^Q:333-1664,H:13-461^43.4%ID^E:1.1e-101^RecName: Full=Phospholipase A-2-activating protein;^Eukaryota; Metazoa; Chordata; Craniata; Vertebrata; Euteleostomi; Amphibia; Batrachia; Anura; Pipoidea; Pipidae; Xenopodinae; Xenopus; Xenopus`PLAP_MOUSE^PLAP_MOUSE^Q:333-1667,H:8-456^42.7%ID^E:2.5e-101^RecName: Full=Phospholipase A-2-activating protein;^Eukaryota; Metazoa; Chordata; C…	PLAP_XENLA^PLAP_XENLA^Q:7-450,H:13-461^43.4%ID^E:5.2e-102^RecName: Full=Phospholipase A-2-activating protein;^Eukaryota; Metazoa; Chordata; Craniata; Vertebrata; Euteleostomi; Amphibia; Batrachia; Anura; Pipoidea; Pipidae; Xenopodinae; Xenopus; Xenopus`PLAP_MOUSE^PLAP_MOUSE^Q:7-451,H:8-456^42.7%ID^E:1.2e-101^RecName: Full=Phospholipase A-2-activating protein;^Eukaryota; Metazoa; Chordata; Craniat…	PF00400.29^WD40^WD domain, G-beta repeat^11-43^E:0.0019`PF00400.29^WD40^WD domain, G-beta repeat^55-88^E:0.037`PF00400.29^WD40^WD domain, G-beta repeat^94-129^E:0.00042`PF00400.29^WD40^WD domain, G-beta repeat^139-172^E:0.0041`PF00400.29^WD40^WD domain, G-beta repeat^175-212^E:4.4e-06`PF00400.29^WD40^WD domain, G-beta repeat^215-255^E:8.6e-06`PF09070.8^PFU^PFU (PLAA family ubiquitin binding)^345-…	sigP:0.997104^^^	.	.	.	.	.	GO:0005515^molecular_function^protein binding
TRINITY_DN67790_c0_g1	TRINITY_DN67790_c0_g1_i3	TRINITY_DN67790_c0_g1_i3.p1	315-2687[+]	PLAP_XENLA^PLAP_XENLA^Q:333-2537,H:13-758^37.8%ID^E:9.7e-132^RecName: Full=Phospholipase A-2-activating protein;^Eukaryota; Metazoa; Chordata; Craniata; Vertebrata; Euteleostomi; Amphibia; Batrachia; Anura; Pipoidea; Pipidae; Xenopodinae; Xenopus; Xenopus`PLAP_MOUSE^PLAP_MOUSE^Q:333-2537,H:8-753^37.5%ID^E:5.9e-129^RecName: Full=Phospholipase A-2-activating protein;^Eukaryota; Metazoa; Chordata; C…	PLAP_XENLA^PLAP_XENLA^Q:7-741,H:13-758^37.8%ID^E:8.3e-132^RecName: Full=Phospholipase A-2-activating protein;^Eukaryota; Metazoa; Chordata; Craniata; Vertebrata; Euteleostomi; Amphibia; Batrachia; Anura; Pipoidea; Pipidae; Xenopodinae; Xenopus; Xenopus`PLAP_MOUSE^PLAP_MOUSE^Q:7-741,H:8-753^37.5%ID^E:5e-129^RecName: Full=Phospholipase A-2-activating protein;^Eukaryota; Metazoa; Chordata; Craniata;…	PF00400.29^WD40^WD domain, G-beta repeat^11-43^E:0.0037`PF00400.29^WD40^WD domain, G-beta repeat^55-88^E:0.072`PF00400.29^WD40^WD domain, G-beta repeat^94-129^E:0.00082`PF00400.29^WD40^WD domain, G-beta repeat^139-172^E:0.0081`PF00400.29^WD40^WD domain, G-beta repeat^175-212^E:8.6e-06`PF00400.29^WD40^WD domain, G-beta repeat^215-255^E:1.7e-05`PF09070.8^PFU^PFU (PLAA family ubiquitin binding)^345-…	sigP:0.997104^^^	.	.	.	.	.	GO:0005515^molecular_function^protein binding
TRINITY_DN67789_c0_g1	TRINITY_DN67789_c0_g1_i2	TRINITY_DN67789_c0_g1_i2.p1	72-386[+]	ATP5J_DROME^ATP5J_DROME^Q:72-374,H:1-101^68.3%ID^E:4.4e-33^RecName: Full=ATP synthase-coupling factor 6, mitochondrial;^Eukaryota; Metazoa; Ecdysozoa; Arthropoda; Hexapoda; Insecta; Pterygota; Neoptera; Endopterygota; Diptera; Brachycera; Muscomorpha; Ephydroidea; Drosophilidae; Drosophila; Sophophora`ATP5J_MACFA^ATP5J_MACFA^Q:108-374,H:17-103^50%ID^E:2.9e-16^RecName: Full=ATP synthase-coupling f…	ATP5J_DROME^ATP5J_DROME^Q:1-101,H:1-101^68.3%ID^E:7.6e-33^RecName: Full=ATP synthase-coupling factor 6, mitochondrial;^Eukaryota; Metazoa; Ecdysozoa; Arthropoda; Hexapoda; Insecta; Pterygota; Neoptera; Endopterygota; Diptera; Brachycera; Muscomorpha; Ephydroidea; Drosophilidae; Drosophila; Sophophora`ATP5J_MACFA^ATP5J_MACFA^Q:13-101,H:17-103^50%ID^E:2.9e-16^RecName: Full=ATP synthase-coupling fac…	PF05511.8^ATP-synt_F6^Mitochondrial ATP synthase coupling factor 6^11-95^E:1.3e-33	sigP:0.998248^^^	.	ENOG41122G1^Mitochondrial membrane ATP synthase (F(1)F(0) ATP synthase or Complex V) produces ATP from ADP in the presence of a proton gradient across the membrane which is generated by electron transport complexes of the respiratory chain	KEGG:dme:Dmel_CG4412`KO:K02131	GO:0000276^cellular_component^mitochondrial proton-transporting ATP synthase complex, coupling factor F(o)`GO:0005739^cellular_component^mitochondrion`GO:0015078^molecular_function^hydrogen ion transmembrane transporter activity`GO:0015986^biological_process^ATP synthesis coupled proton transport`GO:0046331^biological_process^lateral inhibition	GO:0000276^cellular_component^mitochondrial proton-transporting ATP synthase complex, coupling factor F(o)`GO:0005739^cellular_component^mitochondrion`GO:0015078^molecular_function^hydrogen ion transmembrane transporter activity`GO:0015986^biological_process^ATP synthesis coupled proton transport`GO:0046331^biological_process^lateral inhibition	GO:0015078^molecular_function^hydrogen ion transmembrane transporter activity`GO:0015986^biological_process^ATP synthesis coupled proton transport`GO:0000276^cellular_component^mitochondrial proton-transporting ATP synthase complex, coupling factor F(o)
TRINITY_DN67709_c0_g1	TRINITY_DN67709_c0_g1_i2	TRINITY_DN67709_c0_g1_i2.p1	202-1356[+]	LDAH_DROME^LDAH_DROME^Q:331-1254,H:1-305^45%ID^E:2.1e-74^RecName: Full=Lipid droplet-associated hydrolase {ECO:0000250|UniProtKB:Q8BVA5};^Eukaryota; Metazoa; Ecdysozoa; Arthropoda; Hexapoda; Insecta; Pterygota; Neoptera; Endopterygota; Diptera; Brachycera; Muscomorpha; Ephydroidea; Drosophilidae; Drosophila; Sophophora`LDAH_MOUSE^LDAH_MOUSE^Q:358-1260,H:20-325^35.2%ID^E:4.7e-45^RecName: Full=Lipi…	LDAH_DROME^LDAH_DROME^Q:44-351,H:1-305^45%ID^E:1.7e-74^RecName: Full=Lipid droplet-associated hydrolase {ECO:0000250|UniProtKB:Q8BVA5};^Eukaryota; Metazoa; Ecdysozoa; Arthropoda; Hexapoda; Insecta; Pterygota; Neoptera; Endopterygota; Diptera; Brachycera; Muscomorpha; Ephydroidea; Drosophilidae; Drosophila; Sophophora`LDAH_MOUSE^LDAH_MOUSE^Q:53-353,H:20-325^35.2%ID^E:3.7e-45^RecName: Full=Lipid dr…	PF10230.6^LIDHydrolase^Lipid-droplet associated hydrolase^74-331^E:7.1e-62	sigP:0.717798^^^	.	ENOG410ZTV7^chromosome 2 open reading frame 43	KEGG:dme:Dmel_CG9186	GO:0012505^cellular_component^endomembrane system`GO:0005783^cellular_component^endoplasmic reticulum`GO:0016021^cellular_component^integral component of membrane`GO:0005811^cellular_component^lipid particle`GO:0016787^molecular_function^hydrolase activity`GO:0034389^biological_process^lipid particle organization`GO:0030730^biological_process^sequestering of triglyceride	GO:0012505^cellular_component^endomembrane system`GO:0005783^cellular_component^endoplasmic reticulum`GO:0016021^cellular_component^integral component of membrane`GO:0005811^cellular_component^lipid particle`GO:0016787^molecular_function^hydrolase activity`GO:0034389^biological_process^lipid particle organization`GO:0030730^biological_process^sequestering of triglyceride	.
TRINITY_DN67712_c0_g1	TRINITY_DN67712_c0_g1_i1	TRINITY_DN67712_c0_g1_i1.p1	111-1187[+]	DJB11_HUMAN^DJB11_HUMAN^Q:135-1184,H:10-358^61.8%ID^E:2.8e-123^RecName: Full=DnaJ homolog subfamily B member 11;^Eukaryota; Metazoa; Chordata; Craniata; Vertebrata; Euteleostomi; Mammalia; Eutheria; Euarchontoglires; Primates; Haplorrhini; Catarrhini; Hominidae; Homo`DJB11_MOUSE^DJB11_MOUSE^Q:135-1184,H:10-358^61.8%ID^E:2.8e-123^RecName: Full=DnaJ homolog subfamily B member 11;^Eukaryota; Metazoa…	DJB11_HUMAN^DJB11_HUMAN^Q:9-358,H:10-358^61.8%ID^E:4.2e-123^RecName: Full=DnaJ homolog subfamily B member 11;^Eukaryota; Metazoa; Chordata; Craniata; Vertebrata; Euteleostomi; Mammalia; Eutheria; Euarchontoglires; Primates; Haplorrhini; Catarrhini; Hominidae; Homo`DJB11_MOUSE^DJB11_MOUSE^Q:9-358,H:10-358^61.8%ID^E:4.2e-123^RecName: Full=DnaJ homolog subfamily B member 11;^Eukaryota; Metazoa; Chor…	PF00226.28^DnaJ^DnaJ domain^26-88^E:1.3e-27`PF01556.15^DnaJ_C^DnaJ C terminal domain^135-327^E:1.7e-35	sigP:0.043612^CS^pos:^Pr:	.	COG0484^ATP binding to DnaK triggers the release of the substrate protein, thus completing the reaction cycle. Several rounds of ATP-dependent interactions between DnaJ, DnaK and GrpE are required for fully efficient folding. Also involved, together with DnaK and GrpE, in the DNA replication of plasmids through activation of initiation proteins (By similarity)	KEGG:hsa:51726`KO:K09517	GO:0005783^cellular_component^endoplasmic reticulum`GO:0034663^cellular_component^endoplasmic reticulum chaperone complex`GO:0005788^cellular_component^endoplasmic reticulum lumen`GO:0016020^cellular_component^membrane`GO:0044267^biological_process^cellular protein metabolic process`GO:0030968^biological_process^endoplasmic reticulum unfolded protein response`GO:0036498^biological_process^IRE1-me…	GO:0005783^cellular_component^endoplasmic reticulum`GO:0034663^cellular_component^endoplasmic reticulum chaperone complex`GO:0005788^cellular_component^endoplasmic reticulum lumen`GO:0016020^cellular_component^membrane`GO:0044267^biological_process^cellular protein metabolic process`GO:0030968^biological_process^endoplasmic reticulum unfolded protein response`GO:0036498^biological_process^IRE1-me…	.
TRINITY_DN67723_c0_g1	TRINITY_DN67723_c0_g1_i2	TRINITY_DN67723_c0_g1_i2.p1	3-815[+]	RS3A_AEDAE^RS3A_AEDAE^Q:3-812,H:1-270^100%ID^E:1.7e-152^RecName: Full=40S ribosomal protein S3a {ECO:0000255|HAMAP-Rule:MF_03122};^Eukaryota; Metazoa; Ecdysozoa; Arthropoda; Hexapoda; Insecta; Pterygota; Neoptera; Endopterygota; Diptera; Nematocera; Culicoidea; Culicidae; Culicinae; Aedini; Aedes; Stegomyia`RS3A_CULQU^RS3A_CULQU^Q:3-812,H:1-270^95.2%ID^E:1.2e-145^RecName: Full=40S ribosomal prote…	RS3A_AEDAE^RS3A_AEDAE^Q:1-270,H:1-270^100%ID^E:1.4e-152^RecName: Full=40S ribosomal protein S3a {ECO:0000255|HAMAP-Rule:MF_03122};^Eukaryota; Metazoa; Ecdysozoa; Arthropoda; Hexapoda; Insecta; Pterygota; Neoptera; Endopterygota; Diptera; Nematocera; Culicoidea; Culicidae; Culicinae; Aedini; Aedes; Stegomyia`RS3A_CULQU^RS3A_CULQU^Q:1-270,H:1-270^95.2%ID^E:1e-145^RecName: Full=40S ribosomal protein…	PF01015.15^Ribosomal_S3Ae^Ribosomal S3Ae family^16-224^E:4.4e-100	sigP:0.999258^^^	.	COG1890^Ribosomal protein	KEGG:aag:AaeL_AAEL005901`KEGG:aag:AaeL_AAEL013158`KO:K02984	GO:0022627^cellular_component^cytosolic small ribosomal subunit`GO:0003735^molecular_function^structural constituent of ribosome`GO:0006412^biological_process^translation	GO:0022627^cellular_component^cytosolic small ribosomal subunit`GO:0003735^molecular_function^structural constituent of ribosome`GO:0006412^biological_process^translation	GO:0003735^molecular_function^structural constituent of ribosome`GO:0006412^biological_process^translation`GO:0005622^cellular_component^intracellular`GO:0005840^cellular_component^ribosome
TRINITY_DN67723_c0_g1	TRINITY_DN67723_c0_g1_i4	TRINITY_DN67723_c0_g1_i4.p1	3-815[+]	RS3A_CULQU^RS3A_CULQU^Q:3-812,H:1-270^100%ID^E:7.2e-153^RecName: Full=40S ribosomal protein S3a {ECO:0000255|HAMAP-Rule:MF_03122};^Eukaryota; Metazoa; Ecdysozoa; Arthropoda; Hexapoda; Insecta; Pterygota; Neoptera; Endopterygota; Diptera; Nematocera; Culicoidea; Culicidae; Culicinae; Culicini; Culex; Culex`RS3A_AEDAE^RS3A_AEDAE^Q:3-812,H:1-270^95.2%ID^E:1.5e-145^RecName: Full=40S ribosomal protein…	RS3A_CULQU^RS3A_CULQU^Q:1-270,H:1-270^100%ID^E:6.5e-153^RecName: Full=40S ribosomal protein S3a {ECO:0000255|HAMAP-Rule:MF_03122};^Eukaryota; Metazoa; Ecdysozoa; Arthropoda; Hexapoda; Insecta; Pterygota; Neoptera; Endopterygota; Diptera; Nematocera; Culicoidea; Culicidae; Culicinae; Culicini; Culex; Culex`RS3A_AEDAE^RS3A_AEDAE^Q:1-270,H:1-270^95.2%ID^E:1.3e-145^RecName: Full=40S ribosomal protein…	PF01015.15^Ribosomal_S3Ae^Ribosomal S3Ae family^16-224^E:6.9e-99	sigP:0.999176^^^	.	COG1890^Ribosomal protein	KEGG:cqu:CpipJ_CPIJ008584`KO:K02984	GO:0022627^cellular_component^cytosolic small ribosomal subunit`GO:0003735^molecular_function^structural constituent of ribosome`GO:0006412^biological_process^translation	GO:0022627^cellular_component^cytosolic small ribosomal subunit`GO:0003735^molecular_function^structural constituent of ribosome`GO:0006412^biological_process^translation	GO:0003735^molecular_function^structural constituent of ribosome`GO:0006412^biological_process^translation`GO:0005622^cellular_component^intracellular`GO:0005840^cellular_component^ribosome
TRINITY_DN67753_c0_g1	TRINITY_DN67753_c0_g1_i3	TRINITY_DN67753_c0_g1_i3.p1	485-1171[+]	.	.	.	sigP:0.907882^^^	.	.	.	.	.	.
TRINITY_DN67764_c0_g1	TRINITY_DN67764_c0_g1_i1	TRINITY_DN67764_c0_g1_i1.p1	36-320[+]	.	.	.	sigP:0.004543^CS^pos:^Pr:	.	.	.	.	.	.
TRINITY_DN67769_c0_g1	TRINITY_DN67769_c0_g1_i1	TRINITY_DN67769_c0_g1_i1.p1	1-1008[+]	PRS44_HUMAN^PRS44_HUMAN^Q:238-999,H:90-331^29.6%ID^E:1.7e-23^RecName: Full=Serine protease 44;^Eukaryota; Metazoa; Chordata; Craniata; Vertebrata; Euteleostomi; Mammalia; Eutheria; Euarchontoglires; Primates; Haplorrhini; Catarrhini; Hominidae; Homo`PRS41_MOUSE^PRS41_MOUSE^Q:304-999,H:62-293^30.3%ID^E:2.7e-21^RecName: Full=Serine protease 41;^Eukaryota; Metazoa; Chordata; Craniata; Vertebrata; Eu…	PRS44_HUMAN^PRS44_HUMAN^Q:80-333,H:90-331^29.6%ID^E:9.2e-24^RecName: Full=Serine protease 44;^Eukaryota; Metazoa; Chordata; Craniata; Vertebrata; Euteleostomi; Mammalia; Eutheria; Euarchontoglires; Primates; Haplorrhini; Catarrhini; Hominidae; Homo`PRS41_MOUSE^PRS41_MOUSE^Q:102-333,H:62-293^30.3%ID^E:1.5e-21^RecName: Full=Serine protease 41;^Eukaryota; Metazoa; Chordata; Craniata; Vertebrata; Eut…	PF00089.23^Trypsin^Trypsin^98-329^E:4.7e-43	sigP:0.993097^^^	.	.	.	GO:0005576^cellular_component^extracellular region`GO:0004252^molecular_function^serine-type endopeptidase activity	GO:0005576^cellular_component^extracellular region`GO:0004252^molecular_function^serine-type endopeptidase activity	GO:0004252^molecular_function^serine-type endopeptidase activity`GO:0006508^biological_process^proteolysis
TRINITY_DN67777_c0_g2	TRINITY_DN67777_c0_g2_i1	TRINITY_DN67777_c0_g2_i1.p1	130-660[+]	NC2B_DROME^NC2B_DROME^Q:130-513,H:1-127^81.2%ID^E:2.7e-52^RecName: Full=Protein Dr1;^Eukaryota; Metazoa; Ecdysozoa; Arthropoda; Hexapoda; Insecta; Pterygota; Neoptera; Endopterygota; Diptera; Brachycera; Muscomorpha; Ephydroidea; Drosophilidae; Drosophila; Sophophora`NC2B_CHICK^NC2B_CHICK^Q:172-540,H:7-129^66.7%ID^E:3.6e-41^RecName: Full=Protein Dr1;^Eukaryota; Metazoa; Chordata; Craniata; Verteb…	NC2B_DROME^NC2B_DROME^Q:1-128,H:1-127^81.2%ID^E:3.2e-52^RecName: Full=Protein Dr1;^Eukaryota; Metazoa; Ecdysozoa; Arthropoda; Hexapoda; Insecta; Pterygota; Neoptera; Endopterygota; Diptera; Brachycera; Muscomorpha; Ephydroidea; Drosophilidae; Drosophila; Sophophora`NC2B_CHICK^NC2B_CHICK^Q:15-137,H:7-129^66.7%ID^E:2e-41^RecName: Full=Protein Dr1;^Eukaryota; Metazoa; Chordata; Craniata; Vertebrata;…	PF00808.20^CBFD_NFYB_HMF^Histone-like transcription factor (CBF/NF-Y) and archaeal histone^20-83^E:4.5e-20	sigP:0.999649^^^	.	COG5150^Down-regulator of transcription 1, TBP-binding (Negative cofactor 2)	KEGG:dme:Dmel_CG4185	GO:0005671^cellular_component^Ada2/Gcn5/Ada3 transcription activator complex`GO:0005634^cellular_component^nucleus`GO:0003677^molecular_function^DNA binding`GO:0008134^molecular_function^transcription factor binding`GO:0006338^biological_process^chromatin remodeling`GO:0016573^biological_process^histone acetylation`GO:0000122^biological_process^negative regulation of transcription from RNA polyme…	GO:0005671^cellular_component^Ada2/Gcn5/Ada3 transcription activator complex`GO:0005634^cellular_component^nucleus`GO:0003677^molecular_function^DNA binding`GO:0008134^molecular_function^transcription factor binding`GO:0006338^biological_process^chromatin remodeling`GO:0016573^biological_process^histone acetylation`GO:0000122^biological_process^negative regulation of transcription from RNA polyme…	.
TRINITY_DN67778_c0_g1	TRINITY_DN67778_c0_g1_i1	TRINITY_DN67778_c0_g1_i1.p1	111-2216[+]	DYI2_HELCR^DYI2_HELCR^Q:135-2171,H:25-698^48.2%ID^E:7e-160^RecName: Full=Dynein intermediate chain 2, ciliary;^Eukaryota; Metazoa; Echinodermata; Eleutherozoa; Echinozoa; Echinoidea; Euechinoidea; Echinacea; Echinoida; Echinometridae; Heliocidaris`DNAI1_HUMAN^DNAI1_HUMAN^Q:192-2165,H:37-695^45%ID^E:4.6e-159^RecName: Full=Dynein intermediate chain 1, axonemal;^Eukaryota; Metazoa; Chordata; Craniat…	DYI2_HELCR^DYI2_HELCR^Q:9-687,H:25-698^48.2%ID^E:6.4e-160^RecName: Full=Dynein intermediate chain 2, ciliary;^Eukaryota; Metazoa; Echinodermata; Eleutherozoa; Echinozoa; Echinoidea; Euechinoidea; Echinacea; Echinoida; Echinometridae; Heliocidaris`DNAI1_HUMAN^DNAI1_HUMAN^Q:28-685,H:37-695^45%ID^E:4.1e-159^RecName: Full=Dynein intermediate chain 1, axonemal;^Eukaryota; Metazoa; Chordata; Craniata; …	PF00400.29^WD40^WD domain, G-beta repeat^521-557^E:0.052	sigP:0.99945^^^	.	.	.	GO:0005929^cellular_component^cilium`GO:0005737^cellular_component^cytoplasm`GO:0030286^cellular_component^dynein complex`GO:0005874^cellular_component^microtubule`GO:0003774^molecular_function^motor activity	GO:0005929^cellular_component^cilium`GO:0005737^cellular_component^cytoplasm`GO:0030286^cellular_component^dynein complex`GO:0005874^cellular_component^microtubule`GO:0003774^molecular_function^motor activity	GO:0005515^molecular_function^protein binding
TRINITY_DN67785_c0_g1	TRINITY_DN67785_c0_g1_i2	TRINITY_DN67785_c0_g1_i2.p1	213-1244[+]	RRS1_BOVIN^RRS1_BOVIN^Q:222-1076,H:6-291^43.2%ID^E:2.5e-50^RecName: Full=Ribosome biogenesis regulatory protein homolog;^Eukaryota; Metazoa; Chordata; Craniata; Vertebrata; Euteleostomi; Mammalia; Eutheria; Laurasiatheria; Cetartiodactyla; Ruminantia; Pecora; Bovidae; Bovinae; Bos`RRS1_MOUSE^RRS1_MOUSE^Q:222-1076,H:6-291^41.4%ID^E:2.6e-47^RecName: Full=Ribosome biogenesis regulatory protein homol…	RRS1_BOVIN^RRS1_BOVIN^Q:4-288,H:6-291^43.2%ID^E:2.6e-50^RecName: Full=Ribosome biogenesis regulatory protein homolog;^Eukaryota; Metazoa; Chordata; Craniata; Vertebrata; Euteleostomi; Mammalia; Eutheria; Laurasiatheria; Cetartiodactyla; Ruminantia; Pecora; Bovidae; Bovinae; Bos`RRS1_MOUSE^RRS1_MOUSE^Q:4-288,H:6-291^41.4%ID^E:2.7e-47^RecName: Full=Ribosome biogenesis regulatory protein homolog;^Eu…	PF04939.9^RRS1^Ribosome biogenesis regulatory protein (RRS1)^29-188^E:2.6e-51	sigP:0.999584^^^	.	COG5225^ribosome biogenesis regulatory protein	KEGG:bta:510956`KO:K14852	GO:0000794^cellular_component^condensed nuclear chromosome`GO:0005730^cellular_component^nucleolus`GO:0030687^cellular_component^preribosome, large subunit precursor`GO:0000447^biological_process^endonucleolytic cleavage in ITS1 to separate SSU-rRNA from 5.8S rRNA and LSU-rRNA from tricistronic rRNA transcript (SSU-rRNA, 5.8S rRNA, LSU-rRNA)`GO:0007080^biological_process^mitotic metaphase plate c…	GO:0000794^cellular_component^condensed nuclear chromosome`GO:0005730^cellular_component^nucleolus`GO:0030687^cellular_component^preribosome, large subunit precursor`GO:0000447^biological_process^endonucleolytic cleavage in ITS1 to separate SSU-rRNA from 5.8S rRNA and LSU-rRNA from tricistronic rRNA transcript (SSU-rRNA, 5.8S rRNA, LSU-rRNA)`GO:0007080^biological_process^mitotic metaphase plate c…	GO:0042254^biological_process^ribosome biogenesis`GO:0005634^cellular_component^nucleus
TRINITY_DN67800_c1_g2	TRINITY_DN67800_c1_g2_i1	TRINITY_DN67800_c1_g2_i1.p1	148-3030[+]	OPA1_HUMAN^OPA1_HUMAN^Q:334-3027,H:84-960^56.5%ID^E:1.1e-281^RecName: Full=Dynamin-like 120 kDa protein, mitochondrial;^Eukaryota; Metazoa; Chordata; Craniata; Vertebrata; Euteleostomi; Mammalia; Eutheria; Euarchontoglires; Primates; Haplorrhini; Catarrhini; Hominidae; Homo`OPA1_PONAB^OPA1_PONAB^Q:334-3027,H:84-960^56.4%ID^E:1.2e-280^RecName: Full=Dynamin-like 120 kDa protein, mitochondrial;^Euka…	OPA1_HUMAN^OPA1_HUMAN^Q:63-960,H:84-960^56.5%ID^E:1.5e-281^RecName: Full=Dynamin-like 120 kDa protein, mitochondrial;^Eukaryota; Metazoa; Chordata; Craniata; Vertebrata; Euteleostomi; Mammalia; Eutheria; Euarchontoglires; Primates; Haplorrhini; Catarrhini; Hominidae; Homo`OPA1_PONAB^OPA1_PONAB^Q:63-960,H:84-960^56.4%ID^E:1.7e-280^RecName: Full=Dynamin-like 120 kDa protein, mitochondrial;^Eukaryot…	PF01926.20^MMR_HSR1^50S ribosome-binding GTPase^290-468^E:1.7e-05`PF00350.20^Dynamin_N^Dynamin family^291-469^E:4.7e-40	sigP:0.999169^^^	.	COG0699^Dynamin family	KEGG:hsa:4976`KO:K17079	GO:0005737^cellular_component^cytoplasm`GO:0030425^cellular_component^dendrite`GO:0031314^cellular_component^extrinsic component of mitochondrial inner membrane`GO:0016021^cellular_component^integral component of membrane`GO:0016020^cellular_component^membrane`GO:0030061^cellular_component^mitochondrial crista`GO:0005743^cellular_component^mitochondrial inner membrane`GO:0005758^cellular_componen…	GO:0005737^cellular_component^cytoplasm`GO:0030425^cellular_component^dendrite`GO:0031314^cellular_component^extrinsic component of mitochondrial inner membrane`GO:0016021^cellular_component^integral component of membrane`GO:0016020^cellular_component^membrane`GO:0030061^cellular_component^mitochondrial crista`GO:0005743^cellular_component^mitochondrial inner membrane`GO:0005758^cellular_componen…	GO:0005525^molecular_function^GTP binding
TRINITY_DN67800_c1_g2	TRINITY_DN67800_c1_g2_i4	TRINITY_DN67800_c1_g2_i4.p1	148-3075[+]	OPA1_HUMAN^OPA1_HUMAN^Q:334-3072,H:84-960^55.6%ID^E:4.5e-280^RecName: Full=Dynamin-like 120 kDa protein, mitochondrial;^Eukaryota; Metazoa; Chordata; Craniata; Vertebrata; Euteleostomi; Mammalia; Eutheria; Euarchontoglires; Primates; Haplorrhini; Catarrhini; Hominidae; Homo`OPA1_PONAB^OPA1_PONAB^Q:334-3072,H:84-960^55.4%ID^E:5e-279^RecName: Full=Dynamin-like 120 kDa protein, mitochondrial;^Eukary…	OPA1_HUMAN^OPA1_HUMAN^Q:63-975,H:84-960^55.6%ID^E:6.5e-280^RecName: Full=Dynamin-like 120 kDa protein, mitochondrial;^Eukaryota; Metazoa; Chordata; Craniata; Vertebrata; Euteleostomi; Mammalia; Eutheria; Euarchontoglires; Primates; Haplorrhini; Catarrhini; Hominidae; Homo`OPA1_PONAB^OPA1_PONAB^Q:63-975,H:84-960^55.4%ID^E:7.2e-279^RecName: Full=Dynamin-like 120 kDa protein, mitochondrial;^Eukaryot…	PF01926.20^MMR_HSR1^50S ribosome-binding GTPase^305-483^E:1.8e-05`PF00350.20^Dynamin_N^Dynamin family^306-484^E:4.8e-40	sigP:0.999169^^^	.	COG0699^Dynamin family	KEGG:hsa:4976`KO:K17079	GO:0005737^cellular_component^cytoplasm`GO:0030425^cellular_component^dendrite`GO:0031314^cellular_component^extrinsic component of mitochondrial inner membrane`GO:0016021^cellular_component^integral component of membrane`GO:0016020^cellular_component^membrane`GO:0030061^cellular_component^mitochondrial crista`GO:0005743^cellular_component^mitochondrial inner membrane`GO:0005758^cellular_componen…	GO:0005737^cellular_component^cytoplasm`GO:0030425^cellular_component^dendrite`GO:0031314^cellular_component^extrinsic component of mitochondrial inner membrane`GO:0016021^cellular_component^integral component of membrane`GO:0016020^cellular_component^membrane`GO:0030061^cellular_component^mitochondrial crista`GO:0005743^cellular_component^mitochondrial inner membrane`GO:0005758^cellular_componen…	GO:0005525^molecular_function^GTP binding
TRINITY_DN67830_c0_g1	TRINITY_DN67830_c0_g1_i5	TRINITY_DN67830_c0_g1_i5.p1	277-2577[+]	ZER1_DROME^ZER1_DROME^Q:337-2574,H:13-793^59.2%ID^E:3.6e-263^RecName: Full=Protein zer-1 homolog;^Eukaryota; Metazoa; Ecdysozoa; Arthropoda; Hexapoda; Insecta; Pterygota; Neoptera; Endopterygota; Diptera; Brachycera; Muscomorpha; Ephydroidea; Drosophilidae; Drosophila; Sophophora`ZER1_HUMAN^ZER1_HUMAN^Q:337-2562,H:1-762^36.9%ID^E:4.7e-130^RecName: Full=Protein zer-1 homolog;^Eukaryota; Metazoa; C…	ZER1_DROME^ZER1_DROME^Q:21-766,H:13-793^59.2%ID^E:2e-263^RecName: Full=Protein zer-1 homolog;^Eukaryota; Metazoa; Ecdysozoa; Arthropoda; Hexapoda; Insecta; Pterygota; Neoptera; Endopterygota; Diptera; Brachycera; Muscomorpha; Ephydroidea; Drosophilidae; Drosophila; Sophophora`ZER1_HUMAN^ZER1_HUMAN^Q:21-762,H:1-762^36.9%ID^E:2.6e-130^RecName: Full=Protein zer-1 homolog;^Eukaryota; Metazoa; Chordat…	PF00560.30^LRR_1^Leucine Rich Repeat^200-221^E:1.6	sigP:0.998841^^^	.	ENOG410XPSX^C. elegans	.	GO:0031462^cellular_component^Cul2-RING ubiquitin ligase complex`GO:0004842^molecular_function^ubiquitin-protein transferase activity`GO:0016567^biological_process^protein ubiquitination`GO:0051438^biological_process^regulation of ubiquitin-protein transferase activity	GO:0031462^cellular_component^Cul2-RING ubiquitin ligase complex`GO:0004842^molecular_function^ubiquitin-protein transferase activity`GO:0016567^biological_process^protein ubiquitination`GO:0051438^biological_process^regulation of ubiquitin-protein transferase activity	GO:0005515^molecular_function^protein binding
TRINITY_DN67836_c0_g2	TRINITY_DN67836_c0_g2_i1	TRINITY_DN67836_c0_g2_i1.p1	350-4051[+]	NHL1_CAEEL^NHL1_CAEEL^Q:350-4048,H:34-974^26.4%ID^E:7.1e-86^RecName: Full=RING finger protein nhl-1;^Eukaryota; Metazoa; Ecdysozoa; Nematoda; Chromadorea; Rhabditida; Rhabditoidea; Rhabditidae; Peloderinae; Caenorhabditis`LIN41_XENTR^LIN41_XENTR^Q:3230-4048,H:543-814^42.9%ID^E:1.1e-59^RecName: Full=E3 ubiquitin-protein ligase TRIM71;^Eukaryota; Metazoa; Chordata; Craniata; Vertebrata; Euteleostom…	NHL1_CAEEL^NHL1_CAEEL^Q:1-1233,H:34-974^26.4%ID^E:8.2e-86^RecName: Full=RING finger protein nhl-1;^Eukaryota; Metazoa; Ecdysozoa; Nematoda; Chromadorea; Rhabditida; Rhabditoidea; Rhabditidae; Peloderinae; Caenorhabditis`LIN41_XENTR^LIN41_XENTR^Q:961-1233,H:543-814^42.9%ID^E:1e-59^RecName: Full=E3 ubiquitin-protein ligase TRIM71;^Eukaryota; Metazoa; Chordata; Craniata; Vertebrata; Euteleostomi; Am…	PF13445.3^zf-RING_UBOX^RING-type zinc-finger^10-49^E:4.2e-06`PF01436.18^NHL^NHL repeat^970-998^E:3.4e-07`PF17170.1^DUF5128^6-bladed beta-propeller^980-1046^E:6.2e-07`PF01436.18^NHL^NHL repeat^1018-1044^E:4.1e-05`PF01436.18^NHL^NHL repeat^1065-1092^E:3.9e-10`PF01436.18^NHL^NHL repeat^1114-1139^E:8.6e-08`PF01436.18^NHL^NHL repeat^1159-1186^E:1.1e-07`PF01436.18^NHL^NHL repeat^1210-1233^E:5.1e-08	sigP:0.996546^^^	.	ENOG410XSQC^nhl repeat containing protein	KEGG:cel:CELE_F54G8.4`KO:K11997	GO:0004842^molecular_function^ubiquitin-protein transferase activity`GO:0008270^molecular_function^zinc ion binding`GO:0016567^biological_process^protein ubiquitination	GO:0004842^molecular_function^ubiquitin-protein transferase activity`GO:0008270^molecular_function^zinc ion binding`GO:0016567^biological_process^protein ubiquitination	GO:0005515^molecular_function^protein binding
[truncated: 88,899 more rows]
