# Supplementary material for: Transcriptome profiling reveals the developmental regulation of NaCl-treated Forcipomyia taiwana eggs
Source: BMC Genomics. 2021 Nov 3;22:792. doi: 10.1186/s12864-021-08096-x (PMC8567638; doi:10.1186/s12864-021-08096-x)
Supplement: Supplementary file 3 — Additional file 3. [file 12864_2021_8096_MOESM3_ESM.xlsx]

## Sheet: clean_trinotate_annotation_repo
#gene_id	transcript_id	prot_id	prot_coords	uniref50_BLASTX	trep-db_nr_Rel-19_BLASTX
TRINITY_DN13587_c0_g1	TRINITY_DN13587_c0_g1_i1	.	.	UniRef50_A0A182HGJ9^UniRef50_A0A182HGJ9^Q:1-252,H:12-95^97.6%ID^E:1.4e-38^.^.`UniRef50_A0A2A4JXX4^UniRef50_A0A2A4JXX4^Q:1-252,H:14-97^79.8%ID^E:2.4e-33^.^.`UniRef50_P25843^UniRef50_P25843^Q:1-252,H:43-126^82.1%ID^E:6.9e-33^.^.`UniRef50_Q6QEJ7^UniRef50_Q6QEJ7^Q:1-252,H:43-126^78.6%ID^E:9.1e-33^.^.`UniRef50_E0VF14^UniRef50_E0VF14^Q:1-252,H:43-126^79.8%ID^E:2.6e-32^.^.`UniRef50_F4WA65^UniRef50_F4WA6…	.
TRINITY_DN16105_c1_g1	TRINITY_DN16105_c1_g1_i1	TRINITY_DN16105_c1_g1_i1.p2	3-422[+]	UniRef50_B0X6V0^UniRef50_B0X6V0^Q:3-422,H:32-171^96.4%ID^E:2e-73^.^.`UniRef50_Q5QBH7^UniRef50_Q5QBH7^Q:3-422,H:32-171^87.9%ID^E:1.9e-66^.^.`UniRef50_P38979^UniRef50_P38979^Q:3-422,H:32-171^79.3%ID^E:3.4e-60^.^.`UniRef50_A0A2H8TZ20^UniRef50_A0A2H8TZ20^Q:3-407,H:32-166^77.8%ID^E:6e-57^.^.`UniRef50_A6NA00^UniRef50_A6NA00^Q:3-422,H:32-171^76.4%ID^E:2.3e-56^.^.`UniRef50_A0A0N5DPH3^UniRef50_A0A0N5DPH3^…	.
TRINITY_DN17947_c0_g1	TRINITY_DN17947_c0_g1_i1	TRINITY_DN17947_c0_g1_i1.p2	2-379[+]	UniRef50_Q8SYQ4^UniRef50_Q8SYQ4^Q:5-376,H:28-146^75%ID^E:2.4e-51^.^.`UniRef50_A0A212FBA1^UniRef50_A0A212FBA1^Q:2-346,H:18-132^77.4%ID^E:7.7e-50^.^.`UniRef50_W5J5C6^UniRef50_W5J5C6^Q:23-361,H:167-317^60.9%ID^E:6.3e-44^.^.`UniRef50_A0A195FK05^UniRef50_A0A195FK05^Q:11-394,H:25-149^64.8%ID^E:1.3e-41^.^.`UniRef50_A0A0L7LGL8^UniRef50_A0A0L7LGL8^Q:74-373,H:1-97^79%ID^E:1.9e-40^.^.`UniRef50_A0A1B6CY74^Un…	.
TRINITY_DN26217_c0_g1	TRINITY_DN26217_c0_g1_i2	TRINITY_DN26217_c0_g1_i2.p2	47-469[+]	UniRef50_P80455^UniRef50_P80455^Q:47-451,H:1-137^81%ID^E:3.1e-57^.^.`UniRef50_D1M803^UniRef50_D1M803^Q:47-448,H:1-137^71.5%ID^E:3.1e-49^.^.`UniRef50_A0A2H1WRS6^UniRef50_A0A2H1WRS6^Q:65-454,H:26-157^71.2%ID^E:2.6e-48^.^.`UniRef50_P25398^UniRef50_P25398^Q:89-448,H:10-129^71.7%ID^E:1.3e-42^.^.`UniRef50_F6SAX8^UniRef50_F6SAX8^Q:47-454,H:1-138^63.8%ID^E:6.3e-42^.^.`UniRef50_A0A1D1W6Y4^UniRef50_A0A1D1W…	.
TRINITY_DN30695_c0_g1	TRINITY_DN30695_c0_g1_i1	TRINITY_DN30695_c0_g1_i1.p1	75-809[+]	UniRef50_Q17L39^UniRef50_Q17L39^Q:81-806,H:13-255^61.3%ID^E:1.8e-86^.^.`UniRef50_A0A182IW25^UniRef50_A0A182IW25^Q:201-806,H:745-946^65.8%ID^E:5.3e-78^.^.`UniRef50_A0A1B0CJL3^UniRef50_A0A1B0CJL3^Q:75-806,H:962-1205^49.6%ID^E:2e-69^.^.`UniRef50_UPI0011AE1D52^UniRef50_UPI0011AE1D52^Q:69-809,H:373-624^53.1%ID^E:8.5e-68^.^.`UniRef50_Q9VLB9^UniRef50_Q9VLB9^Q:66-809,H:18-273^52.7%ID^E:1.4e-65^.^.`UniRef…	.
TRINITY_DN31787_c0_g1	TRINITY_DN31787_c0_g1_i1	TRINITY_DN31787_c0_g1_i1.p2	87-533[+]	UniRef50_A0A182M146^UniRef50_A0A182M146^Q:90-530,H:4-145^72.1%ID^E:2e-50^.^.`UniRef50_P50887^UniRef50_P50887^Q:153-530,H:175-299^73%ID^E:3.4e-42^.^.`UniRef50_UPI000B9FF1A6^UniRef50_UPI000B9FF1A6^Q:144-530,H:91-218^68.2%ID^E:4.1e-40^.^.`UniRef50_A0A154P1N1^UniRef50_A0A154P1N1^Q:141-530,H:134-262^64.1%ID^E:2.1e-36^.^.`UniRef50_A0A146LSA5^UniRef50_A0A146LSA5^Q:147-524,H:179-303^57.9%ID^E:4.4e-34^.^.…	.
TRINITY_DN31815_c0_g1	TRINITY_DN31815_c0_g1_i1	TRINITY_DN31815_c0_g1_i1.p1	59-400[+]	UniRef50_D6WVM1^UniRef50_D6WVM1^Q:59-400,H:1-113^82.5%ID^E:5.5e-52^.^.`UniRef50_Q9TVQ5^UniRef50_Q9TVQ5^Q:59-400,H:1-114^74.6%ID^E:2.6e-46^.^.`UniRef50_A0A194RH31^UniRef50_A0A194RH31^Q:59-373,H:1-105^77.1%ID^E:7.7e-46^.^.`UniRef50_A0A2I2V4Z4^UniRef50_A0A2I2V4Z4^Q:35-400,H:119-240^60.7%ID^E:1.1e-44^.^.`UniRef50_P63272^UniRef50_P63272^Q:59-400,H:1-114^64%ID^E:9.4e-44^.^.`UniRef50_Q6DGQ0^UniRef50_Q6D…	.
TRINITY_DN34157_c0_g1	TRINITY_DN34157_c0_g1_i1	.	.	UniRef50_A0A084VPT4^UniRef50_A0A084VPT4^Q:59-301,H:1-81^92.6%ID^E:4.2e-37^.^.`UniRef50_Q8I7N7^UniRef50_Q8I7N7^Q:59-307,H:1-83^81.9%ID^E:3.7e-33^.^.`UniRef50_Q6PUF8^UniRef50_Q6PUF8^Q:59-307,H:1-83^77.1%ID^E:1.8e-32^.^.`UniRef50_G1K0C6^UniRef50_G1K0C6^Q:59-304,H:1-82^80.5%ID^E:4.1e-32^.^.`UniRef50_O76927^UniRef50_O76927^Q:59-307,H:1-83^78.3%ID^E:7e-32^.^.`UniRef50_Q6F477^UniRef50_Q6F477^Q:59-307,H:…	.
TRINITY_DN36297_c1_g1	TRINITY_DN36297_c1_g1_i2	TRINITY_DN36297_c1_g1_i2.p2	2-589[+]	UniRef50_W5J6B5^UniRef50_W5J6B5^Q:23-586,H:72-259^97.9%ID^E:8.7e-100^.^.`UniRef50_A0A182H3E6^UniRef50_A0A182H3E6^Q:26-547,H:73-246^97.1%ID^E:6.3e-90^.^.`UniRef50_A0A212FHW0^UniRef50_A0A212FHW0^Q:2-562,H:65-251^89.3%ID^E:6.3e-90^.^.`UniRef50_O95478^UniRef50_O95478^Q:2-586,H:65-260^79.6%ID^E:3.9e-84^.^.`UniRef50_A0A452DRZ3^UniRef50_A0A452DRZ3^Q:2-586,H:64-259^79.6%ID^E:3.9e-84^.^.`UniRef50_A0A3Q0DN…	.
TRINITY_DN36227_c0_g1	TRINITY_DN36227_c0_g1_i1	TRINITY_DN36227_c0_g1_i1.p1	2-1126[+]	UniRef50_A0A336MLY2^UniRef50_A0A336MLY2^Q:2-1126,H:467-842^70.7%ID^E:2.9e-146^.^.`UniRef50_UPI0008116A31^UniRef50_UPI0008116A31^Q:2-1126,H:152-526^50.9%ID^E:1.9e-105^.^.`UniRef50_UPI0008119668^UniRef50_UPI0008119668^Q:2-1126,H:384-758^50.9%ID^E:1.9e-105^.^.`UniRef50_A0A1B0CY43^UniRef50_A0A1B0CY43^Q:2-1126,H:304-655^53.1%ID^E:3.2e-105^.^.`UniRef50_B4MZE7^UniRef50_B4MZE7^Q:5-1123,H:621-993^49.9%ID^…	.
TRINITY_DN36824_c0_g2	TRINITY_DN36824_c0_g2_i1	TRINITY_DN36824_c0_g2_i1.p1	1-501[+]	UniRef50_A0A182T3Q3^UniRef50_A0A182T3Q3^Q:1-474,H:32-218^46.6%ID^E:1.2e-27^.^.`UniRef50_B3LWW0^UniRef50_B3LWW0^Q:1-483,H:105-274^45.3%ID^E:1.7e-21^.^.`UniRef50_A0A1J1J7D2^UniRef50_A0A1J1J7D2^Q:1-501,H:111-252^42.6%ID^E:1.3e-18^.^.`UniRef50_A0A1B0CX58^UniRef50_A0A1B0CX58^Q:1-393,H:65-204^49.6%ID^E:1.3e-18^.^.`UniRef50_UPI0008113319^UniRef50_UPI0008113319^Q:25-495,H:1-167^40.8%ID^E:3.6e-16^.^.`UniR…	.
TRINITY_DN36912_c0_g2	TRINITY_DN36912_c0_g2_i1	TRINITY_DN36912_c0_g2_i1.p1	2-1240[+]	UniRef50_A0A1J1IRB7^UniRef50_A0A1J1IRB7^Q:5-1237,H:157-564^54.3%ID^E:2.9e-139^.^.`UniRef50_A0A1I8NBE4^UniRef50_A0A1I8NBE4^Q:38-1258,H:201-604^54.1%ID^E:1.1e-138^.^.`UniRef50_UPI0011564819^UniRef50_UPI0011564819^Q:2-1258,H:802-1217^52.7%ID^E:1.2e-137^.^.`UniRef50_A0A4P6DAQ2^UniRef50_A0A4P6DAQ2^Q:47-1258,H:21-421^55%ID^E:8e-137^.^.`UniRef50_A0A088A9H5^UniRef50_A0A088A9H5^Q:20-1258,H:165-574^52.8%ID…	.
TRINITY_DN37341_c0_g1	TRINITY_DN37341_c0_g1_i1	TRINITY_DN37341_c0_g1_i1.p1	338-1282[+]	UniRef50_A0A336LM98^UniRef50_A0A336LM98^Q:356-1276,H:2-329^46.9%ID^E:6.3e-76^.^.`UniRef50_A0A1B0B6Y5^UniRef50_A0A1B0B6Y5^Q:344-1276,H:8-367^36%ID^E:5.4e-51^.^.`UniRef50_A0A1J1J8Q9^UniRef50_A0A1J1J8Q9^Q:389-1276,H:3-298^35.2%ID^E:1.1e-43^.^.`UniRef50_UPI00083C2F76^UniRef50_UPI00083C2F76^Q:281-1276,H:343-707^32.2%ID^E:3.5e-42^.^.`UniRef50_D6WMB7^UniRef50_D6WMB7^Q:440-1276,H:30-340^37.5%ID^E:4.3e-40…	.
TRINITY_DN37788_c0_g2	TRINITY_DN37788_c0_g2_i1	TRINITY_DN37788_c0_g2_i1.p1	247-906[+]	UniRef50_A0A336LRH7^UniRef50_A0A336LRH7^Q:256-903,H:322-541^73.2%ID^E:7.1e-87^.^.`UniRef50_A0A336LRN0^UniRef50_A0A336LRN0^Q:247-903,H:602-843^67.4%ID^E:5.1e-85^.^.`UniRef50_A0A1B0B6P1^UniRef50_A0A1B0B6P1^Q:223-846,H:262-482^65.6%ID^E:4.5e-81^.^.`UniRef50_A0A0L7QWZ6^UniRef50_A0A0L7QWZ6^Q:247-846,H:1-201^62.9%ID^E:7.4e-68^.^.`UniRef50_Q9D2C6^UniRef50_Q9D2C6^Q:247-843,H:1-201^57.9%ID^E:1.1e-63^.^.`U…	.
TRINITY_DN37797_c0_g1	TRINITY_DN37797_c0_g1_i1	TRINITY_DN37797_c0_g1_i1.p1	86-667[-]	UniRef50_A0A084W7H1^UniRef50_A0A084W7H1^Q:80-652,H:358-548^67.5%ID^E:4.4e-62^.^.`UniRef50_A0A1I8QF84^UniRef50_A0A1I8QF84^Q:83-667,H:4-198^69.7%ID^E:4.9e-61^.^.`UniRef50_Q9VR52^UniRef50_Q9VR52^Q:83-634,H:4-187^65.2%ID^E:1.7e-58^.^.`UniRef50_A0A1B6ISK9^UniRef50_A0A1B6ISK9^Q:83-625,H:4-184^62.4%ID^E:4e-55^.^.`UniRef50_B4QD88^UniRef50_B4QD88^Q:95-634,H:13-192^62.8%ID^E:4.4e-54^.^.`UniRef50_A0A182LTD3…	.
TRINITY_DN38404_c0_g1	TRINITY_DN38404_c0_g1_i1	TRINITY_DN38404_c0_g1_i1.p1	1-1365[+]	UniRef50_A0A336KDE3^UniRef50_A0A336KDE3^Q:1-1362,H:426-894^58.8%ID^E:2.2e-138^.^.`UniRef50_A0A1J1IGS5^UniRef50_A0A1J1IGS5^Q:1-1200,H:425-849^47%ID^E:2.7e-99^.^.`UniRef50_A0A182UTF8^UniRef50_A0A182UTF8^Q:1-1176,H:449-879^45.8%ID^E:1.4e-92^.^.`UniRef50_A0A182UGL2^UniRef50_A0A182UGL2^Q:1-1176,H:65-495^43.4%ID^E:2.4e-92^.^.`UniRef50_A0A182L047^UniRef50_A0A182L047^Q:1-1176,H:449-879^43%ID^E:7.8e-91^.^…	.
TRINITY_DN38648_c0_g1	TRINITY_DN38648_c0_g1_i1	TRINITY_DN38648_c0_g1_i1.p1	42-527[+]	UniRef50_A0A0A1XQG4^UniRef50_A0A0A1XQG4^Q:42-524,H:75-233^76.2%ID^E:1.8e-61^.^.`UniRef50_T1PF33^UniRef50_T1PF33^Q:42-524,H:1-159^72.7%ID^E:5.7e-60^.^.`UniRef50_A0A0B4J2Q0^UniRef50_A0A0B4J2Q0^Q:42-524,H:1-159^71.4%ID^E:6.3e-59^.^.`UniRef50_C4WSE0^UniRef50_C4WSE0^Q:42-524,H:1-158^70.8%ID^E:1.4e-58^.^.`UniRef50_A0A2R8ZM57^UniRef50_A0A2R8ZM57^Q:39-524,H:74-234^63.2%ID^E:7.5e-52^.^.`UniRef50_P46778^Un…	.
TRINITY_DN39397_c0_g1	TRINITY_DN39397_c0_g1_i1	TRINITY_DN39397_c0_g1_i1.p1	3-599[+]	UniRef50_A0A336LPC6^UniRef50_A0A336LPC6^Q:3-551,H:532-726^48.7%ID^E:1.6e-51^.^.`UniRef50_A0A1I8PSH6^UniRef50_A0A1I8PSH6^Q:3-584,H:27-239^45.1%ID^E:1.8e-47^.^.`UniRef50_M9NDV6^UniRef50_M9NDV6^Q:3-584,H:72-281^44.3%ID^E:4.4e-46^.^.`UniRef50_J3JYJ5^UniRef50_J3JYJ5^Q:3-584,H:2-214^44.7%ID^E:6.4e-45^.^.`UniRef50_T1HZ65^UniRef50_T1HZ65^Q:3-584,H:77-288^42.5%ID^E:3.9e-42^.^.`UniRef50_E0VBD3^UniRef50_E0V…	.
TRINITY_DN40382_c0_g1	TRINITY_DN40382_c0_g1_i1	TRINITY_DN40382_c0_g1_i1.p1	300-935[+]	UniRef50_W8BIZ6^UniRef50_W8BIZ6^Q:387-893,H:1-166^59.8%ID^E:4.4e-54^.^.`UniRef50_B4K398^UniRef50_B4K398^Q:387-893,H:63-228^59.8%ID^E:5.8e-54^.^.`UniRef50_Q9VA06^UniRef50_Q9VA06^Q:387-893,H:77-242^58.6%ID^E:1.7e-53^.^.`UniRef50_B0XCR8^UniRef50_B0XCR8^Q:387-890,H:1-166^59.5%ID^E:3.8e-53^.^.`UniRef50_B4M5V7^UniRef50_B4M5V7^Q:387-893,H:67-232^58%ID^E:9.3e-52^.^.`UniRef50_A0A336MXZ6^UniRef50_A0A336MXZ…	.
TRINITY_DN41177_c0_g1	TRINITY_DN41177_c0_g1_i1	TRINITY_DN41177_c0_g1_i1.p1	2-730[+]	UniRef50_A0A336KJ35^UniRef50_A0A336KJ35^Q:5-628,H:217-429^48.4%ID^E:2.4e-37^.^.`UniRef50_A0A182FVW3^UniRef50_A0A182FVW3^Q:5-391,H:731-859^59.7%ID^E:2.5e-34^.^.`UniRef50_A0A182NV72^UniRef50_A0A182NV72^Q:5-382,H:326-451^57.9%ID^E:1.8e-32^.^.`UniRef50_A0A1B0D795^UniRef50_A0A1B0D795^Q:2-421,H:208-339^49.3%ID^E:4.6e-28^.^.`UniRef50_Q16N39^UniRef50_Q16N39^Q:2-382,H:207-333^49.6%ID^E:1.7e-27^.^.`UniRef5…	.
TRINITY_DN42088_c0_g1	TRINITY_DN42088_c0_g1_i1	TRINITY_DN42088_c0_g1_i1.p1	2-940[+]	UniRef50_A0A2M4CHD9^UniRef50_A0A2M4CHD9^Q:5-940,H:562-864^51.3%ID^E:5.8e-84^.^.`UniRef50_A1ZBR6^UniRef50_A1ZBR6^Q:32-940,H:167-455^52.1%ID^E:3.3e-79^.^.`UniRef50_A0A182K9Z8^UniRef50_A0A182K9Z8^Q:5-625,H:141-346^56.5%ID^E:9.6e-63^.^.`UniRef50_A0A336LS24^UniRef50_A0A336LS24^Q:29-532,H:166-333^64.3%ID^E:5.4e-58^.^.`UniRef50_B0WVW0^UniRef50_B0WVW0^Q:242-940,H:226-446^50.9%ID^E:1.2e-57^.^.`UniRef50_A0…	.
TRINITY_DN42922_c0_g1	TRINITY_DN42922_c0_g1_i1	TRINITY_DN42922_c0_g1_i1.p2	31-486[+]	UniRef50_A0A182M146^UniRef50_A0A182M146^Q:31-483,H:1-145^76.2%ID^E:1.1e-52^.^.`UniRef50_P50887^UniRef50_P50887^Q:106-483,H:175-299^70.6%ID^E:3e-39^.^.`UniRef50_UPI000B9FF1A6^UniRef50_UPI000B9FF1A6^Q:97-483,H:91-218^66.7%ID^E:5.6e-38^.^.`UniRef50_A0A154P1N1^UniRef50_A0A154P1N1^Q:94-483,H:134-262^65.6%ID^E:1.8e-36^.^.`UniRef50_A0A1B6EBG8^UniRef50_A0A1B6EBG8^Q:118-483,H:87-208^65%ID^E:5.8e-35^.^.`Un…	.
TRINITY_DN43066_c0_g2	TRINITY_DN43066_c0_g2_i1	TRINITY_DN43066_c0_g2_i1.p1	2-799[+]	UniRef50_Q7K3N4^UniRef50_Q7K3N4^Q:2-796,H:11-269^48.3%ID^E:2.5e-67^.^.`UniRef50_A0A194RUG9^UniRef50_A0A194RUG9^Q:8-796,H:19-275^48.9%ID^E:3.9e-65^.^.`UniRef50_A0A1W4WEA4^UniRef50_A0A1W4WEA4^Q:11-796,H:21-279^48.5%ID^E:9.3e-59^.^.`UniRef50_A0A1J1HMD6^UniRef50_A0A1J1HMD6^Q:8-799,H:9-269^45.9%ID^E:1e-57^.^.`UniRef50_A0A4S2KSV8^UniRef50_A0A4S2KSV8^Q:41-790,H:8-251^46.4%ID^E:3.7e-55^.^.`UniRef50_A0A15…	.
TRINITY_DN43606_c0_g1	TRINITY_DN43606_c0_g1_i1	TRINITY_DN43606_c0_g1_i1.p1	3-989[+]	UniRef50_A0A336LYB0^UniRef50_A0A336LYB0^Q:30-986,H:2-318^52.6%ID^E:1.1e-95^.^.`UniRef50_A0A1B0CUQ0^UniRef50_A0A1B0CUQ0^Q:120-986,H:34-321^48.5%ID^E:1.5e-71^.^.`UniRef50_A0A1S4GNE7^UniRef50_A0A1S4GNE7^Q:117-968,H:33-312^46.8%ID^E:4.5e-68^.^.`UniRef50_A0A1J1HIH7^UniRef50_A0A1J1HIH7^Q:120-971,H:29-308^43.4%ID^E:9e-61^.^.`UniRef50_A0A182GP71^UniRef50_A0A182GP71^Q:36-911,H:1-293^43.4%ID^E:8.4e-59^.^.`…	.
TRINITY_DN43915_c0_g2	TRINITY_DN43915_c0_g2_i1	TRINITY_DN43915_c0_g2_i1.p1	2-778[+]	UniRef50_A0A1J1HTH5^UniRef50_A0A1J1HTH5^Q:2-778,H:175-434^86.9%ID^E:2.7e-119^.^.`UniRef50_A0A1S4GEQ9^UniRef50_A0A1S4GEQ9^Q:2-778,H:181-439^83.5%ID^E:2.4e-112^.^.`UniRef50_W5JTI3^UniRef50_W5JTI3^Q:2-778,H:182-443^81.7%ID^E:3.9e-110^.^.`UniRef50_A0A1L8D7G8^UniRef50_A0A1L8D7G8^Q:2-778,H:193-449^80.1%ID^E:3e-102^.^.`UniRef50_A0A158NEI1^UniRef50_A0A158NEI1^Q:14-778,H:208-461^77%ID^E:9e-99^.^.`UniRef50…	.
TRINITY_DN44095_c0_g1	TRINITY_DN44095_c0_g1_i1	TRINITY_DN44095_c0_g1_i1.p1	86-748[+]	UniRef50_A0A336MH65^UniRef50_A0A336MH65^Q:350-745,H:1-129^39.8%ID^E:1.2e-15^.^.`UniRef50_A0A1J1HQ70^UniRef50_A0A1J1HQ70^Q:386-742,H:139-257^41%ID^E:9.1e-08^.^.	.
TRINITY_DN46255_c0_g1	TRINITY_DN46255_c0_g1_i1	TRINITY_DN46255_c0_g1_i1.p1	2-1063[+]	UniRef50_A0A336M9R6^UniRef50_A0A336M9R6^Q:5-1057,H:714-1118^49.6%ID^E:5.4e-70^.^.`UniRef50_A0A1B0D1M7^UniRef50_A0A1B0D1M7^Q:11-1054,H:341-728^45.6%ID^E:1.2e-66^.^.`UniRef50_A0A1L8DA35^UniRef50_A0A1L8DA35^Q:11-1042,H:777-1168^47.4%ID^E:3.1e-65^.^.`UniRef50_A0A1J1J663^UniRef50_A0A1J1J663^Q:5-946,H:641-976^47.6%ID^E:9.5e-59^.^.`UniRef50_UPI000B78DB2B^UniRef50_UPI000B78DB2B^Q:5-1045,H:1044-1407^47.9%…	.
TRINITY_DN47134_c0_g1	TRINITY_DN47134_c0_g1_i2	TRINITY_DN47134_c0_g1_i2.p1	2-298[+]	UniRef50_Q174Q3^UniRef50_Q174Q3^Q:2-298,H:1-98^87.9%ID^E:2.5e-41^.^.`UniRef50_A0A182T3F6^UniRef50_A0A182T3F6^Q:53-298,H:29-110^87.8%ID^E:3e-34^.^.`UniRef50_A0A182X977^UniRef50_A0A182X977^Q:53-298,H:112-193^86.6%ID^E:3.9e-34^.^.`UniRef50_A0A1L8DZ71^UniRef50_A0A1L8DZ71^Q:56-298,H:44-124^60.5%ID^E:1.6e-24^.^.`UniRef50_W5JGB3^UniRef50_W5JGB3^Q:2-298,H:1-103^56.3%ID^E:8.1e-24^.^.`UniRef50_Q17D04^UniRe…	.
TRINITY_DN47733_c0_g1	TRINITY_DN47733_c0_g1_i1	TRINITY_DN47733_c0_g1_i1.p2	118-597[+]	UniRef50_A0A336KKZ5^UniRef50_A0A336KKZ5^Q:118-597,H:1-173^42.3%ID^E:4.6e-26^.^.`UniRef50_A0A1B0DQX1^UniRef50_A0A1B0DQX1^Q:184-597,H:7-145^42.1%ID^E:8.6e-17^.^.`UniRef50_T1GPS5^UniRef50_T1GPS5^Q:145-594,H:10-156^38.3%ID^E:4.3e-16^.^.`UniRef50_A0A1J1I165^UniRef50_A0A1J1I165^Q:178-597,H:22-166^37.6%ID^E:5.6e-16^.^.`UniRef50_A0A1B0GK64^UniRef50_A0A1B0GK64^Q:139-597,H:8-159^36.7%ID^E:1.1e-14^.^.`UniRe…	.
TRINITY_DN48048_c0_g1	TRINITY_DN48048_c0_g1_i1	TRINITY_DN48048_c0_g1_i1.p2	57-782[+]	UniRef50_O18640^UniRef50_O18640^Q:57-782,H:1-243^87.7%ID^E:1.6e-127^.^.`UniRef50_E0VKT1^UniRef50_E0VKT1^Q:57-782,H:1-242^83.1%ID^E:4.7e-124^.^.`UniRef50_P63244^UniRef50_P63244^Q:57-782,H:1-242^76%ID^E:6.4e-113^.^.`UniRef50_A0A384BHC2^UniRef50_A0A384BHC2^Q:57-782,H:58-299^76%ID^E:6.4e-113^.^.`UniRef50_A0A0D9R6N8^UniRef50_A0A0D9R6N8^Q:57-782,H:78-319^76%ID^E:6.4e-113^.^.`UniRef50_A0A2K5VEN4^UniRef5…	.
TRINITY_DN48688_c0_g1	TRINITY_DN48688_c0_g1_i1	TRINITY_DN48688_c0_g1_i1.p2	300-620[+]	UniRef50_Q17PB7^UniRef50_Q17PB7^Q:312-620,H:7-109^90.3%ID^E:1.1e-51^.^.`UniRef50_A0A182GVT9^UniRef50_A0A182GVT9^Q:312-620,H:98-200^89.3%ID^E:2.5e-51^.^.`UniRef50_A0A4S2KTK0^UniRef50_A0A4S2KTK0^Q:309-620,H:733-836^77.9%ID^E:7e-46^.^.`UniRef50_E2A8P4^UniRef50_E2A8P4^Q:315-620,H:4-105^79.4%ID^E:2e-45^.^.`UniRef50_K7JBS3^UniRef50_K7JBS3^Q:315-608,H:4-101^77.6%ID^E:2.8e-42^.^.`UniRef50_A0A1I8NX35^UniR…	.
TRINITY_DN49209_c0_g1	TRINITY_DN49209_c0_g1_i1	TRINITY_DN49209_c0_g1_i1.p1	157-2421[+]	UniRef50_Q7Q3Q5^UniRef50_Q7Q3Q5^Q:40-2394,H:1-842^37.6%ID^E:1.5e-161^.^.`UniRef50_A0A336M540^UniRef50_A0A336M540^Q:61-2379,H:4-774^39.6%ID^E:2.9e-157^.^.`UniRef50_Q9VQ89^UniRef50_Q9VQ89^Q:67-2391,H:10-856^33.6%ID^E:2.4e-132^.^.`UniRef50_A0A1J1I1K9^UniRef50_A0A1J1I1K9^Q:199-2394,H:59-834^34.3%ID^E:8.7e-130^.^.`UniRef50_T1GDN6^UniRef50_T1GDN6^Q:61-2418,H:8-793^33.8%ID^E:8.1e-128^.^.`UniRef50_A0A158…	.
TRINITY_DN49479_c0_g1	TRINITY_DN49479_c0_g1_i1	TRINITY_DN49479_c0_g1_i1.p1	132-479[+]	UniRef50_A0A1B0D5B6^UniRef50_A0A1B0D5B6^Q:135-446,H:3-105^61.5%ID^E:7.4e-30^.^.`UniRef50_A0A1I8MEC0^UniRef50_A0A1I8MEC0^Q:192-446,H:76-160^70.6%ID^E:8.1e-29^.^.`UniRef50_A0A2M4AQ96^UniRef50_A0A2M4AQ96^Q:96-446,H:144-256^57.6%ID^E:1.1e-28^.^.`UniRef50_A0A1B6L365^UniRef50_A0A1B6L365^Q:135-446,H:10-113^59.6%ID^E:4.5e-27^.^.`UniRef50_E0VXT3^UniRef50_E0VXT3^Q:108-446,H:278-389^55.3%ID^E:1.3e-26^.^.`Un…	.
TRINITY_DN49821_c0_g1	TRINITY_DN49821_c0_g1_i2	TRINITY_DN49821_c0_g1_i2.p1	63-479[+]	UniRef50_A0A182GEA0^UniRef50_A0A182GEA0^Q:102-476,H:104-228^97.6%ID^E:1.7e-54^.^.`UniRef50_Q9U505^UniRef50_Q9U505^Q:69-476,H:2-131^74.3%ID^E:8.5e-38^.^.`UniRef50_A0A2H8THK7^UniRef50_A0A2H8THK7^Q:12-476,H:84-239^63.8%ID^E:8.5e-38^.^.`UniRef50_E3TEK0^UniRef50_E3TEK0^Q:108-473,H:13-138^72.9%ID^E:3.2e-37^.^.`UniRef50_Q7ZVE5^UniRef50_Q7ZVE5^Q:108-473,H:13-139^72.9%ID^E:1.6e-36^.^.`UniRef50_E3TG74^UniR…	.
TRINITY_DN50014_c0_g1	TRINITY_DN50014_c0_g1_i1	TRINITY_DN50014_c0_g1_i1.p1	61-846[+]	UniRef50_A0A1J1I1H3^UniRef50_A0A1J1I1H3^Q:61-819,H:1-253^89.7%ID^E:1.8e-131^.^.`UniRef50_A0A195FS44^UniRef50_A0A195FS44^Q:61-822,H:1-254^87%ID^E:3.7e-129^.^.`UniRef50_Q6RYS3^UniRef50_Q6RYS3^Q:61-822,H:1-254^87.4%ID^E:1.8e-128^.^.`UniRef50_Q9V3G1^UniRef50_Q9V3G1^Q:61-828,H:1-256^86.3%ID^E:7.7e-127^.^.`UniRef50_A0A0N5BHH6^UniRef50_A0A0N5BHH6^Q:61-834,H:256-513^77.5%ID^E:3.3e-117^.^.`UniRef50_A0A075…	.
TRINITY_DN50720_c0_g1	TRINITY_DN50720_c0_g1_i1	TRINITY_DN50720_c0_g1_i1.p1	83-580[+]	UniRef50_A0A1A9UJ20^UniRef50_A0A1A9UJ20^Q:83-577,H:308-472^85.5%ID^E:2.4e-78^.^.`UniRef50_A0A1B0FBE4^UniRef50_A0A1B0FBE4^Q:83-577,H:590-754^84.8%ID^E:7.1e-78^.^.`UniRef50_A0A328HLS4^UniRef50_A0A328HLS4^Q:83-577,H:1-165^85.5%ID^E:2.7e-77^.^.`UniRef50_Q4V5X9^UniRef50_Q4V5X9^Q:83-577,H:143-307^85.5%ID^E:3.5e-77^.^.`UniRef50_A0A182YQP2^UniRef50_A0A182YQP2^Q:74-577,H:142-307^88.8%ID^E:1.7e-76^.^.`UniR…	.
TRINITY_DN51973_c0_g1	TRINITY_DN51973_c0_g1_i1	TRINITY_DN51973_c0_g1_i1.p1	93-1292[+]	UniRef50_A0A1J1IGF5^UniRef50_A0A1J1IGF5^Q:93-1103,H:1025-1361^75.5%ID^E:5.6e-156^.^.`UniRef50_Q9VD28^UniRef50_Q9VD28^Q:93-1133,H:1-347^72.6%ID^E:2.8e-155^.^.`UniRef50_Q58DS6^UniRef50_Q58DS6^Q:111-1136,H:1-343^71.1%ID^E:1.6e-150^.^.`UniRef50_Q6PFM0^UniRef50_Q6PFM0^Q:111-1133,H:1-342^69.3%ID^E:1.6e-150^.^.`UniRef50_Q6NYC1^UniRef50_Q6NYC1^Q:111-1136,H:1-343^71.1%ID^E:2.1e-150^.^.`UniRef50_A0A087T471…	.
TRINITY_DN51978_c0_g1	TRINITY_DN51978_c0_g1_i1	TRINITY_DN51978_c0_g1_i1.p1	49-504[+]	UniRef50_A0A1J1I0I5^UniRef50_A0A1J1I0I5^Q:49-510,H:1-152^86.4%ID^E:8.6e-63^.^.`UniRef50_N6TC77^UniRef50_N6TC77^Q:49-501,H:1-151^80.8%ID^E:4.4e-59^.^.`UniRef50_W4XPB5^UniRef50_W4XPB5^Q:49-477,H:1-143^77.6%ID^E:4.7e-53^.^.`UniRef50_K1QJ08^UniRef50_K1QJ08^Q:40-477,H:927-1069^76.7%ID^E:6.2e-53^.^.`UniRef50_Q95WA0^UniRef50_Q95WA0^Q:49-498,H:1-144^76.7%ID^E:1.4e-52^.^.`UniRef50_A0A315VJN6^UniRef50_A0A3…	.
TRINITY_DN52720_c0_g1	TRINITY_DN52720_c0_g1_i1	TRINITY_DN52720_c0_g1_i1.p2	617-949[+]	UniRef50_A0A336MKS7^UniRef50_A0A336MKS7^Q:158-937,H:144-391^63.6%ID^E:2.4e-54^.^.`UniRef50_A0A1J1J4T5^UniRef50_A0A1J1J4T5^Q:137-934,H:1-230^39.7%ID^E:4.9e-31^.^.`UniRef50_A0A182KBH8^UniRef50_A0A182KBH8^Q:605-940,H:102-210^57.1%ID^E:8.3e-31^.^.`UniRef50_A0A182GMI9^UniRef50_A0A182GMI9^Q:611-934,H:121-224^50.9%ID^E:6.8e-25^.^.`UniRef50_Q9VGX0^UniRef50_Q9VGX0^Q:584-934,H:129-242^46.2%ID^E:4.4e-24^.^.…	.
TRINITY_DN52720_c0_g1	TRINITY_DN52720_c0_g1_i1	TRINITY_DN52720_c0_g1_i1.p1	95-535[+]	UniRef50_A0A336MKS7^UniRef50_A0A336MKS7^Q:158-937,H:144-391^63.6%ID^E:2.4e-54^.^.`UniRef50_A0A1J1J4T5^UniRef50_A0A1J1J4T5^Q:137-934,H:1-230^39.7%ID^E:4.9e-31^.^.`UniRef50_A0A182KBH8^UniRef50_A0A182KBH8^Q:605-940,H:102-210^57.1%ID^E:8.3e-31^.^.`UniRef50_A0A182GMI9^UniRef50_A0A182GMI9^Q:611-934,H:121-224^50.9%ID^E:6.8e-25^.^.`UniRef50_Q9VGX0^UniRef50_Q9VGX0^Q:584-934,H:129-242^46.2%ID^E:4.4e-24^.^.…	.
TRINITY_DN52720_c0_g1	TRINITY_DN52720_c0_g1_i2	TRINITY_DN52720_c0_g1_i2.p1	95-883[+]	UniRef50_A0A336MKS7^UniRef50_A0A336MKS7^Q:158-871,H:144-391^61.4%ID^E:1.8e-54^.^.`UniRef50_A0A1J1J4T5^UniRef50_A0A1J1J4T5^Q:137-868,H:1-230^42.9%ID^E:3.8e-33^.^.`UniRef50_A0A182KBH8^UniRef50_A0A182KBH8^Q:212-874,H:9-210^38.6%ID^E:3.6e-31^.^.`UniRef50_A0A1B0D3X5^UniRef50_A0A1B0D3X5^Q:122-868,H:18-250^31%ID^E:3.8e-25^.^.`UniRef50_A0A182GMI9^UniRef50_A0A182GMI9^Q:545-868,H:121-224^50.9%ID^E:5e-25^.^…	.
TRINITY_DN52974_c0_g1	TRINITY_DN52974_c0_g1_i1	TRINITY_DN52974_c0_g1_i1.p1	120-866[+]	UniRef50_Q1HRD2^UniRef50_Q1HRD2^Q:135-851,H:2-254^41.2%ID^E:2.6e-39^.^.`UniRef50_Q9VVX0^UniRef50_Q9VVX0^Q:120-851,H:1-243^36.1%ID^E:1.1e-32^.^.`UniRef50_A0A0L0C7Z9^UniRef50_A0A0L0C7Z9^Q:123-845,H:1-267^36%ID^E:6.8e-32^.^.`UniRef50_A0A084WDA7^UniRef50_A0A084WDA7^Q:141-851,H:4-274^33.9%ID^E:5.8e-31^.^.`UniRef50_A0A1I8Q4V1^UniRef50_A0A1I8Q4V1^Q:123-851,H:1-260^34.6%ID^E:1.4e-29^.^.`UniRef50_U5ESV9^U…	.
TRINITY_DN52946_c0_g1	TRINITY_DN52946_c0_g1_i1	TRINITY_DN52946_c0_g1_i1.p1	102-545[+]	UniRef50_P49028^UniRef50_P49028^Q:102-542,H:1-147^93.2%ID^E:4.6e-74^.^.`UniRef50_B4H4W8^UniRef50_B4H4W8^Q:102-542,H:1-147^93.2%ID^E:6e-74^.^.`UniRef50_Q96A72^UniRef50_Q96A72^Q:105-542,H:3-148^91.8%ID^E:1.1e-72^.^.`UniRef50_Q566Y8^UniRef50_Q566Y8^Q:102-542,H:1-147^91.2%ID^E:1.1e-72^.^.`UniRef50_Q0VC92^UniRef50_Q0VC92^Q:114-542,H:6-148^93%ID^E:3.3e-72^.^.`UniRef50_P61326^UniRef50_P61326^Q:114-542,H…	.
TRINITY_DN53228_c0_g1	TRINITY_DN53228_c0_g1_i1	TRINITY_DN53228_c0_g1_i1.p1	93-647[+]	UniRef50_Q06849^UniRef50_Q06849^Q:93-644,H:1-184^83.2%ID^E:1.4e-83^.^.`UniRef50_A0A182WK70^UniRef50_A0A182WK70^Q:93-644,H:233-416^78.8%ID^E:2.9e-81^.^.`UniRef50_Q5XJ51^UniRef50_Q5XJ51^Q:93-644,H:1-184^79.3%ID^E:1.1e-80^.^.`UniRef50_P36404^UniRef50_P36404^Q:93-644,H:1-184^76.6%ID^E:3.5e-79^.^.`UniRef50_Q9D0J4^UniRef50_Q9D0J4^Q:93-644,H:1-184^75%ID^E:1.3e-78^.^.`UniRef50_O08697^UniRef50_O08697^Q:93…	.
TRINITY_DN53507_c0_g1	TRINITY_DN53507_c0_g1_i3	TRINITY_DN53507_c0_g1_i3.p1	364-1260[+]	UniRef50_A0A182QWX6^UniRef50_A0A182QWX6^Q:406-1260,H:14-342^62.8%ID^E:1.4e-101^.^.`UniRef50_K7IT87^UniRef50_K7IT87^Q:406-1260,H:12-281^69.2%ID^E:5e-99^.^.`UniRef50_A0A0L7QZV8^UniRef50_A0A0L7QZV8^Q:406-1260,H:11-279^68.3%ID^E:2.7e-97^.^.`UniRef50_M9NK00^UniRef50_M9NK00^Q:424-1260,H:16-274^68.7%ID^E:4.7e-97^.^.`UniRef50_B4G5Z6^UniRef50_B4G5Z6^Q:391-1260,H:8-295^65.2%ID^E:3.7e-94^.^.`UniRef50_Q9VHW1…	.
TRINITY_DN53719_c0_g2	TRINITY_DN53719_c0_g2_i2	TRINITY_DN53719_c0_g2_i2.p1	39-758[+]	UniRef50_A0A336M7G9^UniRef50_A0A336M7G9^Q:51-755,H:7-244^71.4%ID^E:1.3e-85^.^.`UniRef50_Q9W4U2^UniRef50_Q9W4U2^Q:51-755,H:8-247^58.8%ID^E:7.4e-68^.^.`UniRef50_A0A4C1UPK7^UniRef50_A0A4C1UPK7^Q:24-755,H:72-326^54.5%ID^E:1.4e-66^.^.`UniRef50_A0A232EGH7^UniRef50_A0A232EGH7^Q:51-755,H:268-508^58.1%ID^E:1e-64^.^.`UniRef50_A0A158NQM7^UniRef50_A0A158NQM7^Q:51-755,H:7-247^52.3%ID^E:1.6e-62^.^.`UniRef50_J9…	.
TRINITY_DN53728_c0_g3	TRINITY_DN53728_c0_g3_i1	TRINITY_DN53728_c0_g3_i1.p1	1-498[+]	UniRef50_A0A182F7L6^UniRef50_A0A182F7L6^Q:100-489,H:1-130^86.9%ID^E:1.4e-59^.^.`UniRef50_Q16MS3^UniRef50_Q16MS3^Q:19-363,H:1-115^100%ID^E:3.4e-58^.^.`UniRef50_A0A158NMZ6^UniRef50_A0A158NMZ6^Q:16-483,H:36-191^65.4%ID^E:2.7e-55^.^.`UniRef50_P06742^UniRef50_P06742^Q:25-489,H:2-155^65.8%ID^E:6.2e-52^.^.`UniRef50_Q24621-2^UniRef50_Q24621-2^Q:25-471,H:2-149^68.5%ID^E:1.1e-51^.^.`UniRef50_F4WJH6^UniRef5…	.
TRINITY_DN53803_c0_g1	TRINITY_DN53803_c0_g1_i1	TRINITY_DN53803_c0_g1_i1.p1	3-881[+]	UniRef50_O76732^UniRef50_O76732^Q:69-872,H:1-270^78.1%ID^E:5.8e-116^.^.`UniRef50_A0A1B0CHK9^UniRef50_A0A1B0CHK9^Q:159-872,H:364-601^76.9%ID^E:5.8e-100^.^.`UniRef50_A0A088A266^UniRef50_A0A088A266^Q:69-872,H:1-266^70.1%ID^E:2.7e-97^.^.`UniRef50_Q5UAT3^UniRef50_Q5UAT3^Q:69-872,H:1-266^68.6%ID^E:4.6e-97^.^.`UniRef50_P46223^UniRef50_P46223^Q:69-872,H:1-269^73.2%ID^E:1e-96^.^.`UniRef50_P32429^UniRef50_…	.
TRINITY_DN54120_c0_g1	TRINITY_DN54120_c0_g1_i1	TRINITY_DN54120_c0_g1_i1.p1	3-623[+]	UniRef50_A0A084VB05^UniRef50_A0A084VB05^Q:42-623,H:1882-2075^94.3%ID^E:6.3e-103^.^.`UniRef50_A0A336L6G5^UniRef50_A0A336L6G5^Q:42-623,H:672-865^88.1%ID^E:2e-96^.^.`UniRef50_B4HIC6^UniRef50_B4HIC6^Q:39-620,H:1-194^84%ID^E:3.8e-92^.^.`UniRef50_A0A1B0DFW4^UniRef50_A0A1B0DFW4^Q:39-557,H:1-173^82.7%ID^E:1.2e-80^.^.`UniRef50_A0A2T7PVQ2^UniRef50_A0A2T7PVQ2^Q:39-620,H:28-221^72.7%ID^E:1.8e-78^.^.`UniRef50…	.
TRINITY_DN54308_c0_g3	TRINITY_DN54308_c0_g3_i1	TRINITY_DN54308_c0_g3_i1.p1	1-1686[+]	UniRef50_B0WFT5^UniRef50_B0WFT5^Q:1-1632,H:313-855^69.2%ID^E:3.7e-206^.^.`UniRef50_A0A182GRK5^UniRef50_A0A182GRK5^Q:1-1515,H:1299-1802^70.4%ID^E:9.7e-191^.^.`UniRef50_B4NB38^UniRef50_B4NB38^Q:13-1683,H:281-828^61.6%ID^E:1.1e-173^.^.`UniRef50_UPI000B9857C8^UniRef50_UPI000B9857C8^Q:1-1644,H:500-1056^57.3%ID^E:3.9e-155^.^.`UniRef50_A0A182S9T7^UniRef50_A0A182S9T7^Q:379-1494,H:3-372^76.9%ID^E:7.3e-154…	.
TRINITY_DN54462_c0_g1	TRINITY_DN54462_c0_g1_i1	TRINITY_DN54462_c0_g1_i1.p1	369-1112[+]	UniRef50_A0A336KFN9^UniRef50_A0A336KFN9^Q:543-1109,H:1-190^80%ID^E:5.1e-86^.^.`UniRef50_B0WJX2^UniRef50_B0WJX2^Q:378-1106,H:1-245^57.6%ID^E:3.4e-74^.^.`UniRef50_Q9VD91^UniRef50_Q9VD91^Q:441-1097,H:38-255^56.2%ID^E:6.7e-70^.^.`UniRef50_I4DJH5^UniRef50_I4DJH5^Q:429-1109,H:25-246^48.9%ID^E:1.5e-58^.^.`UniRef50_A0A3B0JNT9^UniRef50_A0A3B0JNT9^Q:399-1094,H:15-255^45.7%ID^E:7.2e-56^.^.`UniRef50_A0A1B0CV…	.
TRINITY_DN54449_c0_g1	TRINITY_DN54449_c0_g1_i2	TRINITY_DN54449_c0_g1_i2.p1	3-569[+]	UniRef50_Q9W3W8^UniRef50_Q9W3W8^Q:9-566,H:1-186^79.6%ID^E:7.8e-81^.^.`UniRef50_Q5UAS2^UniRef50_Q5UAS2^Q:9-560,H:1-186^79.6%ID^E:3.9e-80^.^.`UniRef50_B4H2Q4^UniRef50_B4H2Q4^Q:12-566,H:119-303^79.5%ID^E:3.9e-80^.^.`UniRef50_A0A182YGA4^UniRef50_A0A182YGA4^Q:45-566,H:341-511^85.7%ID^E:4.7e-78^.^.`UniRef50_Q4GXH6^UniRef50_Q4GXH6^Q:9-512,H:1-166^79.8%ID^E:1.8e-69^.^.`UniRef50_Q9CPR4^UniRef50_Q9CPR4^Q:9…	.
TRINITY_DN54449_c0_g1	TRINITY_DN54449_c0_g1_i3	TRINITY_DN54449_c0_g1_i3.p1	3-500[+]	UniRef50_Q5UAS2^UniRef50_Q5UAS2^Q:9-464,H:1-152^81.6%ID^E:8.1e-69^.^.`UniRef50_Q4GXH6^UniRef50_Q4GXH6^Q:9-485,H:1-158^78.6%ID^E:1.1e-65^.^.`UniRef50_Q9W3W8^UniRef50_Q9W3W8^Q:9-485,H:1-159^76.7%ID^E:1.9e-65^.^.`UniRef50_B4H2Q4^UniRef50_B4H2Q4^Q:12-485,H:119-276^75.9%ID^E:1.6e-64^.^.`UniRef50_Q4PM54^UniRef50_Q4PM54^Q:9-494,H:1-166^74.7%ID^E:6.7e-63^.^.`UniRef50_A0A182YGA4^UniRef50_A0A182YGA4^Q:45-4…	.
TRINITY_DN54855_c0_g2	TRINITY_DN54855_c0_g2_i1	TRINITY_DN54855_c0_g2_i1.p1	297-1088[+]	UniRef50_A0A336MBR8^UniRef50_A0A336MBR8^Q:75-971,H:292-617^50.6%ID^E:1.8e-68^.^.`UniRef50_A0A1B0CMU4^UniRef50_A0A1B0CMU4^Q:75-1052,H:286-617^42.1%ID^E:2.7e-53^.^.`UniRef50_A0A182N6M5^UniRef50_A0A182N6M5^Q:75-1049,H:377-736^38.2%ID^E:1.9e-46^.^.`UniRef50_F5HKY5^UniRef50_F5HKY5^Q:75-1049,H:394-750^37.8%ID^E:2.8e-42^.^.`UniRef50_U5EQ58^UniRef50_U5EQ58^Q:75-950,H:276-594^38.5%ID^E:2.4e-41^.^.`UniRef5…	.
TRINITY_DN55491_c0_g1	TRINITY_DN55491_c0_g1_i1	TRINITY_DN55491_c0_g1_i1.p1	306-752[+]	UniRef50_A0A336LRY7^UniRef50_A0A336LRY7^Q:321-749,H:3-145^57.3%ID^E:2.2e-36^.^.`UniRef50_Q16S98^UniRef50_Q16S98^Q:465-734,H:32-122^57.1%ID^E:4.8e-23^.^.`UniRef50_UPI0011CF3B6B^UniRef50_UPI0011CF3B6B^Q:450-734,H:99-194^45.8%ID^E:4.8e-15^.^.`UniRef50_UPI00081126CA^UniRef50_UPI00081126CA^Q:504-734,H:3-81^50.6%ID^E:1.5e-13^.^.`UniRef50_B4MW31^UniRef50_B4MW31^Q:495-758,H:49-138^51.1%ID^E:4.5e-13^.^.`U…	.
TRINITY_DN55491_c0_g1	TRINITY_DN55491_c0_g1_i2	TRINITY_DN55491_c0_g1_i2.p1	371-817[+]	UniRef50_A0A336LRY7^UniRef50_A0A336LRY7^Q:386-814,H:3-145^57.3%ID^E:2.4e-36^.^.`UniRef50_Q16S98^UniRef50_Q16S98^Q:530-799,H:32-122^57.1%ID^E:5.2e-23^.^.`UniRef50_UPI0011CF3B6B^UniRef50_UPI0011CF3B6B^Q:515-799,H:99-194^45.8%ID^E:5.2e-15^.^.`UniRef50_UPI00081126CA^UniRef50_UPI00081126CA^Q:569-799,H:3-81^50.6%ID^E:1.7e-13^.^.`UniRef50_B4MW31^UniRef50_B4MW31^Q:560-823,H:49-138^51.1%ID^E:4.9e-13^.^.`U…	.
TRINITY_DN55450_c0_g1	TRINITY_DN55450_c0_g1_i1	TRINITY_DN55450_c0_g1_i1.p1	182-1015[+]	UniRef50_B0W713^UniRef50_B0W713^Q:188-898,H:6-227^56.1%ID^E:4e-57^.^.`UniRef50_A0A1W4UQ90^UniRef50_A0A1W4UQ90^Q:188-1003,H:6-295^50.5%ID^E:1.2e-56^.^.`UniRef50_A0A084VSS1^UniRef50_A0A084VSS1^Q:188-1012,H:6-379^38.7%ID^E:3.5e-53^.^.`UniRef50_B4MTV4^UniRef50_B4MTV4^Q:188-1003,H:8-310^47.9%ID^E:1.3e-52^.^.`UniRef50_A0A1B0FQ27^UniRef50_A0A1B0FQ27^Q:182-1006,H:4-342^41.8%ID^E:1.7e-52^.^.`UniRef50_A0A1…	.
TRINITY_DN55687_c0_g1	TRINITY_DN55687_c0_g1_i1	TRINITY_DN55687_c0_g1_i1.p1	86-1552[+]	UniRef50_A0A336M725^UniRef50_A0A336M725^Q:86-1546,H:1-469^59%ID^E:2.1e-161^.^.`UniRef50_A0A182YD84^UniRef50_A0A182YD84^Q:86-1498,H:1-468^51.7%ID^E:3.2e-133^.^.`UniRef50_A0A182FVR6^UniRef50_A0A182FVR6^Q:83-1498,H:993-1465^49.3%ID^E:1.3e-126^.^.`UniRef50_Q7K490^UniRef50_Q7K490^Q:86-1486,H:1-481^41.1%ID^E:3.6e-100^.^.`UniRef50_A0A0K8TR88^UniRef50_A0A0K8TR88^Q:86-1489,H:1-456^40.1%ID^E:1.8e-91^.^.`Un…	.
TRINITY_DN56915_c0_g1	TRINITY_DN56915_c0_g1_i1	TRINITY_DN56915_c0_g1_i1.p2	3-593[+]	UniRef50_A0A336LA40^UniRef50_A0A336LA40^Q:60-584,H:16-190^95.4%ID^E:2.1e-91^.^.`UniRef50_A0A0C9Q4H7^UniRef50_A0A0C9Q4H7^Q:27-584,H:12-197^85.5%ID^E:1.8e-87^.^.`UniRef50_A0A088ABB1^UniRef50_A0A088ABB1^Q:63-584,H:389-562^90.8%ID^E:8.9e-87^.^.`UniRef50_UPI0006299BDE^UniRef50_UPI0006299BDE^Q:63-584,H:227-400^90.8%ID^E:8.9e-87^.^.`UniRef50_A0A151JRM1^UniRef50_A0A151JRM1^Q:66-584,H:314-486^89%ID^E:3.8e…	.
TRINITY_DN57010_c0_g1	TRINITY_DN57010_c0_g1_i1	TRINITY_DN57010_c0_g1_i1.p1	318-1580[+]	UniRef50_A0A336MPH0^UniRef50_A0A336MPH0^Q:330-1268,H:5-316^60.7%ID^E:2.4e-106^.^.`UniRef50_A0A1J1IEN8^UniRef50_A0A1J1IEN8^Q:312-1394,H:1-369^49.5%ID^E:3.3e-100^.^.`UniRef50_A0A1J1IG84^UniRef50_A0A1J1IG84^Q:318-1382,H:1-361^50%ID^E:5.9e-97^.^.`UniRef50_A0A1B0EW23^UniRef50_A0A1B0EW23^Q:330-1382,H:6-359^50%ID^E:7.6e-97^.^.`UniRef50_A7UR34^UniRef50_A7UR34^Q:318-1382,H:1-358^47.8%ID^E:3.6e-94^.^.`UniR…	.
TRINITY_DN57383_c0_g1	TRINITY_DN57383_c0_g1_i1	TRINITY_DN57383_c0_g1_i1.p1	1-1122[+]	UniRef50_Q16U19^UniRef50_Q16U19^Q:7-1098,H:48-415^50.5%ID^E:2.2e-96^.^.`UniRef50_A0A084VG05^UniRef50_A0A084VG05^Q:4-1098,H:318-693^45.2%ID^E:2e-89^.^.`UniRef50_A0A1A9WNM7^UniRef50_A0A1A9WNM7^Q:10-1104,H:348-713^39.7%ID^E:8.1e-83^.^.`UniRef50_UPI00081179DB^UniRef50_UPI00081179DB^Q:1-1098,H:97-463^40.1%ID^E:6.7e-77^.^.`UniRef50_A0A0A1XDQ3^UniRef50_A0A0A1XDQ3^Q:1-1206,H:337-731^38.4%ID^E:1.3e-75^.^.…	.
TRINITY_DN57433_c0_g1	TRINITY_DN57433_c0_g1_i1	TRINITY_DN57433_c0_g1_i1.p1	2-376[+]	UniRef50_A0A1D2MYI2^UniRef50_A0A1D2MYI2^Q:2-373,H:178-300^78.2%ID^E:5.6e-46^.^.`UniRef50_A0A0T6AXG8^UniRef50_A0A0T6AXG8^Q:2-373,H:155-277^79.8%ID^E:2.8e-45^.^.`UniRef50_Q6L609^UniRef50_Q6L609^Q:35-373,H:50-162^86.7%ID^E:6.2e-45^.^.`UniRef50_H2LYY4^UniRef50_H2LYY4^Q:2-373,H:723-846^75%ID^E:6.2e-45^.^.`UniRef50_UPI0003AFBFDA^UniRef50_UPI0003AFBFDA^Q:2-373,H:456-579^75%ID^E:1.8e-44^.^.`UniRef50_E1ZU…	.
TRINITY_DN57795_c0_g1	TRINITY_DN57795_c0_g1_i1	TRINITY_DN57795_c0_g1_i1.p2	1-453[+]	UniRef50_Q9GSB1^UniRef50_Q9GSB1^Q:1-450,H:3-152^100%ID^E:1.9e-79^.^.`UniRef50_P52812^UniRef50_P52812^Q:4-450,H:5-153^90.6%ID^E:3.8e-72^.^.`UniRef50_A0A1J1I508^UniRef50_A0A1J1I508^Q:10-450,H:280-429^82.7%ID^E:5.5e-63^.^.`UniRef50_K7J3W9^UniRef50_K7J3W9^Q:1-450,H:3-154^75.7%ID^E:2.2e-59^.^.`UniRef50_B4HP68^UniRef50_B4HP68^Q:4-450,H:45-196^78.3%ID^E:6.3e-59^.^.`UniRef50_T1JGW9^UniRef50_T1JGW9^Q:7-45…	.
TRINITY_DN58671_c0_g1	TRINITY_DN58671_c0_g1_i1	TRINITY_DN58671_c0_g1_i1.p1	451-1470[+]	UniRef50_B4HEX6^UniRef50_B4HEX6^Q:205-1437,H:20-409^55.2%ID^E:9.8e-118^.^.`UniRef50_U4U6N5^UniRef50_U4U6N5^Q:199-1458,H:8-391^47.6%ID^E:1.7e-109^.^.`UniRef50_A0A482VGB1^UniRef50_A0A482VGB1^Q:199-1455,H:8-358^46.1%ID^E:8.9e-103^.^.`UniRef50_Q9VTM5^UniRef50_Q9VTM5^Q:448-1437,H:2-325^56.6%ID^E:1.5e-97^.^.`UniRef50_UPI0006B0FA36^UniRef50_UPI0006B0FA36^Q:484-1428,H:27-338^51.1%ID^E:1.1e-89^.^.`UniRef5…	.
TRINITY_DN58637_c0_g1	TRINITY_DN58637_c0_g1_i1	TRINITY_DN58637_c0_g1_i1.p1	403-1500[+]	UniRef50_B0WGB9^UniRef50_B0WGB9^Q:406-1497,H:16-388^46.4%ID^E:2e-57^.^.`UniRef50_A0A1J1II23^UniRef50_A0A1J1II23^Q:556-1431,H:8-351^50.4%ID^E:2.3e-53^.^.`UniRef50_A0A1B0FLP4^UniRef50_A0A1B0FLP4^Q:400-1497,H:2-443^43.7%ID^E:3.4e-49^.^.`UniRef50_A0A182MWM6^UniRef50_A0A182MWM6^Q:406-1383,H:28-396^50.5%ID^E:8.4e-48^.^.`UniRef50_A0A482W9G1^UniRef50_A0A482W9G1^Q:406-1497,H:15-311^40.3%ID^E:1.9e-47^.^.`U…	.
TRINITY_DN59026_c0_g1	TRINITY_DN59026_c0_g1_i1	TRINITY_DN59026_c0_g1_i1.p1	7-717[+]	UniRef50_A0A182IVS9^UniRef50_A0A182IVS9^Q:28-696,H:10-232^84.3%ID^E:3e-107^.^.`UniRef50_Q9VNE9^UniRef50_Q9VNE9^Q:7-615,H:1-203^65%ID^E:2e-74^.^.`UniRef50_Q962U0^UniRef50_Q962U0^Q:7-615,H:1-203^62.1%ID^E:4.5e-71^.^.`UniRef50_A0A0T6ASY2^UniRef50_A0A0T6ASY2^Q:4-570,H:59-247^65.1%ID^E:1e-70^.^.`UniRef50_A0A1A9WJI0^UniRef50_A0A1A9WJI0^Q:31-615,H:107-301^64.1%ID^E:1.7e-70^.^.`UniRef50_N6UJP4^UniRef50_N…	.
TRINITY_DN59242_c0_g1	TRINITY_DN59242_c0_g1_i2	TRINITY_DN59242_c0_g1_i2.p2	58-573[+]	UniRef50_Q7QCK2^UniRef50_Q7QCK2^Q:58-570,H:1-171^93%ID^E:1.4e-88^.^.`UniRef50_A0A182VZY0^UniRef50_A0A182VZY0^Q:58-564,H:1-169^92.9%ID^E:1.3e-86^.^.`UniRef50_Q75VN3^UniRef50_Q75VN3^Q:58-570,H:1-172^75%ID^E:2.9e-70^.^.`UniRef50_A0A336MAN5^UniRef50_A0A336MAN5^Q:58-570,H:1-172^73.3%ID^E:1.1e-69^.^.`UniRef50_A0A1J1J7L2^UniRef50_A0A1J1J7L2^Q:58-552,H:1-165^75.8%ID^E:7.2e-69^.^.`UniRef50_Q9VGS2^UniRef50…	.
TRINITY_DN59242_c0_g1	TRINITY_DN59242_c0_g1_i3	TRINITY_DN59242_c0_g1_i3.p2	65-514[+]	UniRef50_A0A182VZY0^UniRef50_A0A182VZY0^Q:65-514,H:1-150^90.7%ID^E:2.1e-72^.^.`UniRef50_Q7QCK2^UniRef50_Q7QCK2^Q:65-514,H:1-150^90%ID^E:4.7e-72^.^.`UniRef50_A0A1J1J7L2^UniRef50_A0A1J1J7L2^Q:65-514,H:1-150^76%ID^E:6.4e-61^.^.`UniRef50_Q75VN3^UniRef50_Q75VN3^Q:65-514,H:1-151^76.8%ID^E:4.1e-60^.^.`UniRef50_A0A336MAN5^UniRef50_A0A336MAN5^Q:65-514,H:1-151^73.5%ID^E:2.3e-58^.^.`UniRef50_Q9VGS2^UniRef50…	.
TRINITY_DN59514_c0_g1	TRINITY_DN59514_c0_g1_i1	TRINITY_DN59514_c0_g1_i1.p1	61-789[+]	UniRef50_Q17DA8^UniRef50_Q17DA8^Q:61-783,H:1-237^62.4%ID^E:2.8e-47^.^.`UniRef50_A0A1J1HI88^UniRef50_A0A1J1HI88^Q:70-780,H:248-473^51.5%ID^E:5.4e-38^.^.`UniRef50_UPI000A10CAC8^UniRef50_UPI000A10CAC8^Q:76-783,H:7-232^55.9%ID^E:4.3e-35^.^.`UniRef50_A0A0K8UYW7^UniRef50_A0A0K8UYW7^Q:70-459,H:7-136^54.6%ID^E:1.4e-33^.^.`UniRef50_A0A182KI16^UniRef50_A0A182KI16^Q:617-87,H:1-178^47.2%ID^E:8.6e-28^.^.`UniR…	.
TRINITY_DN59713_c0_g1	TRINITY_DN59713_c0_g1_i1	TRINITY_DN59713_c0_g1_i1.p1	71-1360[+]	UniRef50_B0WWL9^UniRef50_B0WWL9^Q:71-1357,H:1-429^100%ID^E:1.4e-257^.^.`UniRef50_A0A1J1IN84^UniRef50_A0A1J1IN84^Q:221-1345,H:602-977^51.1%ID^E:3.5e-115^.^.`UniRef50_A0A4Y2M5J6^UniRef50_A0A4Y2M5J6^Q:224-1327,H:38-408^50.7%ID^E:1.1e-108^.^.`UniRef50_J9JZL4^UniRef50_J9JZL4^Q:227-1345,H:24-396^51.7%ID^E:2e-107^.^.`UniRef50_E0VY54^UniRef50_E0VY54^Q:227-1345,H:29-403^50.7%ID^E:1e-106^.^.`UniRef50_B4KEP…	.
TRINITY_DN59931_c0_g1	TRINITY_DN59931_c0_g1_i1	TRINITY_DN59931_c0_g1_i1.p2	47-451[+]	UniRef50_A0A084VIG4^UniRef50_A0A084VIG4^Q:47-451,H:2628-2762^85.2%ID^E:6.9e-59^.^.`UniRef50_F4X6H0^UniRef50_F4X6H0^Q:47-451,H:91-223^75.6%ID^E:1.2e-50^.^.`UniRef50_J3JZB3^UniRef50_J3JZB3^Q:47-451,H:1-139^72.9%ID^E:5.8e-50^.^.`UniRef50_Q9VBN5^UniRef50_Q9VBN5^Q:47-451,H:1-134^72.6%ID^E:3.5e-47^.^.`UniRef50_B4K4V4^UniRef50_B4K4V4^Q:47-451,H:1-134^73.3%ID^E:3.5e-47^.^.`UniRef50_A0A4Y2HUC9^UniRef50_A0…	.
TRINITY_DN60072_c0_g1	TRINITY_DN60072_c0_g1_i1	TRINITY_DN60072_c0_g1_i1.p1	52-474[+]	UniRef50_Q9GNE2^UniRef50_Q9GNE2^Q:52-471,H:1-140^100%ID^E:3.1e-73^.^.`UniRef50_P48159^UniRef50_P48159^Q:52-471,H:1-140^97.1%ID^E:1.3e-71^.^.`UniRef50_A0A226D6K2^UniRef50_A0A226D6K2^Q:52-471,H:280-419^92.1%ID^E:1.5e-67^.^.`UniRef50_A0A0P5TLU6^UniRef50_A0A0P5TLU6^Q:58-471,H:13-150^92%ID^E:1.9e-67^.^.`UniRef50_P62829^UniRef50_P62829^Q:52-471,H:1-140^91.4%ID^E:9.6e-67^.^.`UniRef50_W6NDZ3^UniRef50_W6N…	.
TRINITY_DN60072_c0_g1	TRINITY_DN60072_c0_g1_i3	TRINITY_DN60072_c0_g1_i3.p1	37-459[+]	UniRef50_Q9GNE2^UniRef50_Q9GNE2^Q:37-456,H:1-140^100%ID^E:3.9e-73^.^.`UniRef50_P48159^UniRef50_P48159^Q:37-456,H:1-140^97.1%ID^E:1.6e-71^.^.`UniRef50_A0A226D6K2^UniRef50_A0A226D6K2^Q:37-456,H:280-419^92.1%ID^E:1.9e-67^.^.`UniRef50_A0A0P5TLU6^UniRef50_A0A0P5TLU6^Q:43-456,H:13-150^92%ID^E:2.5e-67^.^.`UniRef50_P62829^UniRef50_P62829^Q:37-456,H:1-140^91.4%ID^E:1.2e-66^.^.`UniRef50_Q5REU2^UniRef50_Q5R…	.
TRINITY_DN60029_c0_g1	TRINITY_DN60029_c0_g1_i1	TRINITY_DN60029_c0_g1_i1.p1	368-748[+]	UniRef50_P36958^UniRef50_P36958^Q:380-745,H:8-129^95.1%ID^E:5.7e-67^.^.`UniRef50_A0A482VID3^UniRef50_A0A482VID3^Q:344-745,H:125-259^82.2%ID^E:3.8e-63^.^.`UniRef50_A0A4S2KEA4^UniRef50_A0A4S2KEA4^Q:371-706,H:5-116^90.2%ID^E:1.5e-56^.^.`UniRef50_A0A0J7P4R7^UniRef50_A0A0J7P4R7^Q:374-706,H:7-117^91%ID^E:2.6e-56^.^.`UniRef50_A0A1A9WEV9^UniRef50_A0A1A9WEV9^Q:431-745,H:31-135^96.2%ID^E:5.9e-56^.^.`UniRef…	.
TRINITY_DN60340_c0_g1	TRINITY_DN60340_c0_g1_i1	TRINITY_DN60340_c0_g1_i1.p1	3-863[+]	UniRef50_A0A1S4H8Y1^UniRef50_A0A1S4H8Y1^Q:3-863,H:151-440^34.4%ID^E:6.1e-40^.^.`UniRef50_A0A1J1HUX8^UniRef50_A0A1J1HUX8^Q:3-863,H:148-442^31.5%ID^E:1.5e-38^.^.`UniRef50_Q9W128^UniRef50_Q9W128^Q:3-836,H:138-415^33.3%ID^E:3.7e-37^.^.`UniRef50_UPI0007E6E16D^UniRef50_UPI0007E6E16D^Q:3-863,H:125-403^34.7%ID^E:2.4e-36^.^.`UniRef50_A0A1A9WP36^UniRef50_A0A1A9WP36^Q:3-863,H:130-417^31.2%ID^E:1.2e-35^.^.`U…	.
TRINITY_DN60641_c0_g1	TRINITY_DN60641_c0_g1_i2	TRINITY_DN60641_c0_g1_i2.p1	75-554[-]	UniRef50_Q9NB21^UniRef50_Q9NB21^Q:9-554,H:5-186^80.2%ID^E:1.7e-75^.^.`UniRef50_P33514^UniRef50_P33514^Q:9-554,H:5-186^78%ID^E:1.6e-73^.^.`UniRef50_Q9VA91^UniRef50_Q9VA91^Q:9-554,H:5-186^73.6%ID^E:1.1e-66^.^.`UniRef50_Q962S0^UniRef50_Q962S0^Q:9-554,H:3-184^71.4%ID^E:2.3e-64^.^.`UniRef50_A0A232EIR6^UniRef50_A0A232EIR6^Q:12-554,H:374-554^71.3%ID^E:6.7e-64^.^.`UniRef50_A0A158P0Y5^UniRef50_A0A158P0Y5^…	.
TRINITY_DN60894_c0_g1	TRINITY_DN60894_c0_g1_i1	TRINITY_DN60894_c0_g1_i1.p1	138-494[+]	UniRef50_Q9VI10^UniRef50_Q9VI10^Q:138-491,H:1-119^93.3%ID^E:1.6e-54^.^.`UniRef50_A0A0N0P9V7^UniRef50_A0A0N0P9V7^Q:132-491,H:100-219^89.2%ID^E:1.1e-53^.^.`UniRef50_A0A182VQG6^UniRef50_A0A182VQG6^Q:141-491,H:1496-1613^93.2%ID^E:1.4e-53^.^.`UniRef50_W5J1X3^UniRef50_W5J1X3^Q:141-491,H:485-602^91.5%ID^E:1.8e-53^.^.`UniRef50_A0A182JHR2^UniRef50_A0A182JHR2^Q:141-491,H:153-270^92.4%ID^E:1.8e-53^.^.`UniRe…	.
TRINITY_DN61384_c0_g1	TRINITY_DN61384_c0_g1_i1	TRINITY_DN61384_c0_g1_i1.p1	146-760[+]	UniRef50_A0A182QA57^UniRef50_A0A182QA57^Q:182-757,H:15-205^76.6%ID^E:4e-81^.^.`UniRef50_A0A1J1IAF0^UniRef50_A0A1J1IAF0^Q:191-757,H:204-391^70.4%ID^E:4.7e-74^.^.`UniRef50_Q9W4K0^UniRef50_Q9W4K0^Q:155-757,H:10-208^63.2%ID^E:1.7e-68^.^.`UniRef50_A7SXK3^UniRef50_A7SXK3^Q:143-757,H:3-203^64.4%ID^E:1.1e-67^.^.`UniRef50_Q15363^UniRef50_Q15363^Q:167-757,H:9-201^64.5%ID^E:9.5e-67^.^.`UniRef50_B7P454^UniRe…	.
TRINITY_DN61601_c0_g1	TRINITY_DN61601_c0_g1_i1	.	.	UniRef50_A0A034VF70^UniRef50_A0A034VF70^Q:3-257,H:304-388^65.9%ID^E:8.5e-30^.^.`UniRef50_B0WW32^UniRef50_B0WW32^Q:3-257,H:276-360^67.1%ID^E:9.4e-29^.^.`UniRef50_A0A0L0CJT6^UniRef50_A0A0L0CJT6^Q:3-257,H:1956-2040^68.2%ID^E:1.2e-28^.^.`UniRef50_A0A1A9WDH7^UniRef50_A0A1A9WDH7^Q:3-257,H:274-358^64.7%ID^E:1.8e-27^.^.`UniRef50_A0A0P6IE09^UniRef50_A0A0P6IE09^Q:3-245,H:423-503^65.4%ID^E:3e-27^.^.`UniRef5…	.
TRINITY_DN61824_c0_g2	TRINITY_DN61824_c0_g2_i1	TRINITY_DN61824_c0_g2_i1.p2	39-380[+]	UniRef50_P45842^UniRef50_P45842^Q:39-380,H:1-114^99.1%ID^E:2.7e-56^.^.`UniRef50_A0A1J1IF69^UniRef50_A0A1J1IF69^Q:30-362,H:157-267^87.4%ID^E:1.1e-46^.^.`UniRef50_Q9VHE5^UniRef50_Q9VHE5^Q:39-353,H:1-105^84.8%ID^E:3.4e-43^.^.`UniRef50_A0A1B0GJB9^UniRef50_A0A1B0GJB9^Q:39-362,H:1-109^83.5%ID^E:2.2e-42^.^.`UniRef50_Q9VBH8^UniRef50_Q9VBH8^Q:39-344,H:1-102^85.3%ID^E:3.8e-42^.^.`UniRef50_B3M065^UniRef50_B…	.
TRINITY_DN61826_c0_g1	TRINITY_DN61826_c0_g1_i1	TRINITY_DN61826_c0_g1_i1.p1	2-352[+]	UniRef50_A0A084W8P6^UniRef50_A0A084W8P6^Q:44-349,H:21-121^88.2%ID^E:1.4e-42^.^.`UniRef50_A0A2J7RBU2^UniRef50_A0A2J7RBU2^Q:86-349,H:2-89^92%ID^E:3.8e-40^.^.`UniRef50_A0A2W1BD07^UniRef50_A0A2W1BD07^Q:83-349,H:1-89^89.9%ID^E:8.6e-40^.^.`UniRef50_Q9VMU4^UniRef50_Q9VMU4^Q:83-346,H:1-88^92%ID^E:1.9e-39^.^.`UniRef50_A0A482XIE1^UniRef50_A0A482XIE1^Q:77-349,H:1096-1186^84.6%ID^E:1.2e-38^.^.`UniRef50_A0A4Y…	.
TRINITY_DN61895_c0_g1	TRINITY_DN61895_c0_g1_i3	TRINITY_DN61895_c0_g1_i3.p1	1-546[+]	UniRef50_A0A182H2L7^UniRef50_A0A182H2L7^Q:10-543,H:1-178^92.7%ID^E:1.6e-85^.^.`UniRef50_A0A182YCY7^UniRef50_A0A182YCY7^Q:10-474,H:1-155^76.8%ID^E:4.2e-62^.^.`UniRef50_A0A182Q4F4^UniRef50_A0A182Q4F4^Q:10-474,H:1-155^75.5%ID^E:4e-60^.^.`UniRef50_A0A1J1I9U8^UniRef50_A0A1J1I9U8^Q:10-474,H:1-155^67.1%ID^E:5.2e-52^.^.`UniRef50_P55841^UniRef50_P55841^Q:10-423,H:1-138^55.8%ID^E:5.2e-36^.^.`UniRef50_B3NBR…	.
TRINITY_DN61895_c0_g1	TRINITY_DN61895_c0_g1_i4	TRINITY_DN61895_c0_g1_i4.p1	1-546[+]	UniRef50_A0A182H2L7^UniRef50_A0A182H2L7^Q:10-543,H:1-178^86%ID^E:4.5e-80^.^.`UniRef50_A0A182YCY7^UniRef50_A0A182YCY7^Q:10-474,H:1-155^79.4%ID^E:7.7e-64^.^.`UniRef50_A0A182Q4F4^UniRef50_A0A182Q4F4^Q:10-474,H:1-155^78.1%ID^E:3.2e-62^.^.`UniRef50_A0A1J1I9U8^UniRef50_A0A1J1I9U8^Q:10-474,H:1-155^67.1%ID^E:6.8e-52^.^.`UniRef50_P55841^UniRef50_P55841^Q:10-423,H:1-138^55.1%ID^E:1.2e-35^.^.`UniRef50_B3NBR…	.
TRINITY_DN61916_c0_g1	TRINITY_DN61916_c0_g1_i3	.	.	UniRef50_A0A084WDC4^UniRef50_A0A084WDC4^Q:3-251,H:287-369^62.7%ID^E:1e-24^.^.`UniRef50_A0A1S4FKF5^UniRef50_A0A1S4FKF5^Q:3-251,H:25-107^60.2%ID^E:4.4e-23^.^.`UniRef50_A0A1B6LN52^UniRef50_A0A1B6LN52^Q:3-251,H:22-104^56.6%ID^E:3.1e-21^.^.`UniRef50_A0A1B6E9W4^UniRef50_A0A1B6E9W4^Q:3-251,H:25-107^54.2%ID^E:2.7e-20^.^.`UniRef50_A0A1B6F5Z7^UniRef50_A0A1B6F5Z7^Q:9-251,H:2-82^54.3%ID^E:3.5e-20^.^.`UniRef5…	.
TRINITY_DN62157_c0_g1	TRINITY_DN62157_c0_g1_i1	TRINITY_DN62157_c0_g1_i1.p1	131-643[+]	UniRef50_Q178X2^UniRef50_Q178X2^Q:131-640,H:1-178^67.4%ID^E:9.7e-56^.^.`UniRef50_A0A182MB38^UniRef50_A0A182MB38^Q:137-640,H:323-513^62.7%ID^E:1.4e-51^.^.`UniRef50_H9IZ75^UniRef50_H9IZ75^Q:146-640,H:8-171^57.3%ID^E:8.5e-44^.^.`UniRef50_Q8IR45^UniRef50_Q8IR45^Q:155-640,H:7-183^53.9%ID^E:2e-40^.^.`UniRef50_B4JPL5^UniRef50_B4JPL5^Q:155-640,H:7-178^54%ID^E:9.7e-40^.^.`UniRef50_T1JDD9^UniRef50_T1JDD9^Q…	.
TRINITY_DN62123_c0_g1	TRINITY_DN62123_c0_g1_i1	TRINITY_DN62123_c0_g1_i1.p1	47-2743[+]	UniRef50_A0A336KHJ4^UniRef50_A0A336KHJ4^Q:47-2740,H:1-918^49.5%ID^E:1.7e-243^.^.`UniRef50_A0A182FVZ2^UniRef50_A0A182FVZ2^Q:47-2740,H:642-1650^35.5%ID^E:1.7e-134^.^.`UniRef50_Q7QE30^UniRef50_Q7QE30^Q:314-2737,H:106-979^36.2%ID^E:4.2e-130^.^.`UniRef50_A0A182PN55^UniRef50_A0A182PN55^Q:527-2737,H:16-820^38.3%ID^E:3.7e-126^.^.`UniRef50_A0A1J1HNR8^UniRef50_A0A1J1HNR8^Q:320-2740,H:75-887^33.7%ID^E:2.8e-…	.
TRINITY_DN62221_c0_g1	TRINITY_DN62221_c0_g1_i1	TRINITY_DN62221_c0_g1_i1.p1	317-967[+]	UniRef50_UPI000DF71F7D^UniRef50_UPI000DF71F7D^Q:317-841,H:1-182^64.8%ID^E:5.9e-63^.^.`UniRef50_A0A1Y1LV30^UniRef50_A0A1Y1LV30^Q:311-841,H:22-207^63%ID^E:2.5e-61^.^.`UniRef50_Q9VIS0^UniRef50_Q9VIS0^Q:317-769,H:1-151^72.2%ID^E:2.1e-60^.^.`UniRef50_A0A1B0GHV6^UniRef50_A0A1B0GHV6^Q:317-760,H:1-146^74.3%ID^E:3e-59^.^.`UniRef50_W5JQH5^UniRef50_W5JQH5^Q:317-733,H:1-139^76.3%ID^E:5.2e-59^.^.`UniRef50_D6W…	.
TRINITY_DN62318_c0_g1	TRINITY_DN62318_c0_g1_i1	TRINITY_DN62318_c0_g1_i1.p1	236-1504[+]	UniRef50_A0A1I8MYK8^UniRef50_A0A1I8MYK8^Q:254-1549,H:55-485^69.2%ID^E:5.4e-183^.^.`UniRef50_M9PIC3^UniRef50_M9PIC3^Q:278-1498,H:74-474^70.8%ID^E:9.9e-177^.^.`UniRef50_A0A4S2KE84^UniRef50_A0A4S2KE84^Q:278-1447,H:300-689^68.2%ID^E:1.9e-167^.^.`UniRef50_B7PIF6^UniRef50_B7PIF6^Q:239-1489,H:5-424^64.4%ID^E:7.3e-164^.^.`UniRef50_A0A0A9WMY1^UniRef50_A0A0A9WMY1^Q:272-1489,H:9-415^62.2%ID^E:1.3e-157^.^.`U…	.
TRINITY_DN62378_c0_g2	TRINITY_DN62378_c0_g2_i1	TRINITY_DN62378_c0_g2_i1.p1	2-1174[+]	UniRef50_A0A1B0CGC2^UniRef50_A0A1B0CGC2^Q:2-1171,H:107-488^79.7%ID^E:3.4e-170^.^.`UniRef50_Q08832^UniRef50_Q08832^Q:2-1171,H:119-496^77.2%ID^E:3.3e-165^.^.`UniRef50_A0A0B5EHU3^UniRef50_A0A0B5EHU3^Q:2-1165,H:104-488^75.3%ID^E:1.1e-157^.^.`UniRef50_B7Q4M3^UniRef50_B7Q4M3^Q:8-1165,H:27-404^71.7%ID^E:8.2e-148^.^.`UniRef50_A0A194PD82^UniRef50_A0A194PD82^Q:2-1153,H:181-558^68.5%ID^E:8.2e-140^.^.`UniRef…	.
TRINITY_DN62460_c0_g1	TRINITY_DN62460_c0_g1_i1	.	.	UniRef50_P25160^UniRef50_P25160^Q:176-712,H:2-180^91.1%ID^E:2.3e-90^.^.`UniRef50_A0A158N9T0^UniRef50_A0A158N9T0^Q:191-712,H:77-250^91.4%ID^E:2.1e-86^.^.`UniRef50_Q20758^UniRef50_Q20758^Q:176-712,H:2-180^81.6%ID^E:7.6e-81^.^.`UniRef50_UPI0008116582^UniRef50_UPI0008116582^Q:179-712,H:175-352^83.1%ID^E:2.2e-80^.^.`UniRef50_H3EDZ3^UniRef50_H3EDZ3^Q:176-709,H:1208-1385^82.6%ID^E:4.9e-80^.^.`UniRef50_A…	.
TRINITY_DN62460_c0_g1	TRINITY_DN62460_c0_g1_i4	.	.	UniRef50_P25160^UniRef50_P25160^Q:211-747,H:2-180^91.1%ID^E:4.2e-90^.^.`UniRef50_A0A158N9T0^UniRef50_A0A158N9T0^Q:226-747,H:77-250^91.4%ID^E:2.1e-86^.^.`UniRef50_Q20758^UniRef50_Q20758^Q:211-747,H:2-180^81.6%ID^E:1.3e-80^.^.`UniRef50_UPI0008116582^UniRef50_UPI0008116582^Q:205-747,H:172-352^81.8%ID^E:2.3e-80^.^.`UniRef50_H3EDZ3^UniRef50_H3EDZ3^Q:196-744,H:1203-1385^80.9%ID^E:5.1e-80^.^.`UniRef50_A…	.
TRINITY_DN62901_c0_g1	TRINITY_DN62901_c0_g1_i1	TRINITY_DN62901_c0_g1_i1.p1	620-1135[+]	UniRef50_Q7JMZ0^UniRef50_Q7JMZ0^Q:122-1051,H:1-262^59.9%ID^E:2.7e-86^.^.`UniRef50_A0A182PCB9^UniRef50_A0A182PCB9^Q:122-901,H:1-205^63.2%ID^E:1e-77^.^.`UniRef50_A0A443R6D4^UniRef50_A0A443R6D4^Q:224-1045,H:54-270^45.5%ID^E:1.2e-52^.^.`UniRef50_P70425^UniRef50_P70425^Q:473-967,H:35-199^65.5%ID^E:2.6e-52^.^.`UniRef50_A0A1D5NV13^UniRef50_A0A1D5NV13^Q:473-1057,H:35-216^57.9%ID^E:4.4e-52^.^.`UniRef50_F6…	.
TRINITY_DN62901_c0_g1	TRINITY_DN62901_c0_g1_i2	TRINITY_DN62901_c0_g1_i2.p1	113-970[+]	UniRef50_Q7JMZ0^UniRef50_Q7JMZ0^Q:122-886,H:1-262^72.3%ID^E:9.5e-94^.^.`UniRef50_A0A182PCB9^UniRef50_A0A182PCB9^Q:122-736,H:1-205^80.1%ID^E:3.6e-85^.^.`UniRef50_A0A443R6D4^UniRef50_A0A443R6D4^Q:224-880,H:54-270^56.8%ID^E:4e-60^.^.`UniRef50_P70425^UniRef50_P70425^Q:242-802,H:13-199^64.2%ID^E:1.2e-59^.^.`UniRef50_A0A1D5NV13^UniRef50_A0A1D5NV13^Q:254-892,H:17-216^58.7%ID^E:3.4e-59^.^.`UniRef50_S4R4V…	.
TRINITY_DN63042_c0_g1	TRINITY_DN63042_c0_g1_i1	TRINITY_DN63042_c0_g1_i1.p1	182-1159[+]	UniRef50_A0A336LEZ3^UniRef50_A0A336LEZ3^Q:41-1129,H:263-625^84.3%ID^E:1.2e-185^.^.`UniRef50_A0A336MUE9^UniRef50_A0A336MUE9^Q:41-1129,H:404-766^84.3%ID^E:1.2e-185^.^.`UniRef50_A0A182MM88^UniRef50_A0A182MM88^Q:44-1153,H:19-403^63.3%ID^E:6.4e-147^.^.`UniRef50_A0A182F707^UniRef50_A0A182F707^Q:44-1006,H:19-339^69.5%ID^E:2.3e-136^.^.`UniRef50_A0A1B0CT39^UniRef50_A0A1B0CT39^Q:44-907,H:20-307^70.5%ID^E:2…	.
TRINITY_DN63000_c0_g1	TRINITY_DN63000_c0_g1_i3	TRINITY_DN63000_c0_g1_i3.p1	2-613[+]	UniRef50_A0A182HUW9^UniRef50_A0A182HUW9^Q:2-613,H:338-548^61.8%ID^E:7.9e-66^.^.`UniRef50_UPI000B929244^UniRef50_UPI000B929244^Q:2-613,H:227-434^57.2%ID^E:5.5e-59^.^.`UniRef50_A0A437AV44^UniRef50_A0A437AV44^Q:2-613,H:360-566^55.6%ID^E:1e-57^.^.`UniRef50_Q9VIP2^UniRef50_Q9VIP2^Q:2-613,H:223-435^53.5%ID^E:1.3e-55^.^.`UniRef50_A0A1I8MJT6^UniRef50_A0A1I8MJT6^Q:2-613,H:244-455^51.9%ID^E:3.7e-55^.^.`Uni…	.
TRINITY_DN63007_c1_g1	TRINITY_DN63007_c1_g1_i1	TRINITY_DN63007_c1_g1_i1.p2	83-532[+]	UniRef50_A0A0N1INR1^UniRef50_A0A0N1INR1^Q:104-529,H:156-297^84.5%ID^E:4.5e-63^.^.`UniRef50_U4TY67^UniRef50_U4TY67^Q:32-529,H:1936-2100^75.3%ID^E:1.7e-62^.^.`UniRef50_A0A0J7KZD6^UniRef50_A0A0J7KZD6^Q:65-529,H:861-1015^76.8%ID^E:1.9e-61^.^.`UniRef50_A0A2C9JRX0^UniRef50_A0A2C9JRX0^Q:83-529,H:1-148^77.2%ID^E:2.3e-59^.^.`UniRef50_A0A0F4Z5T7^UniRef50_A0A0F4Z5T7^Q:80-529,H:181-334^72.1%ID^E:8.9e-59^.^.`…	.
TRINITY_DN63034_c0_g1	TRINITY_DN63034_c0_g1_i2	TRINITY_DN63034_c0_g1_i2.p1	260-562[+]	UniRef50_Q17FF6^UniRef50_Q17FF6^Q:143-556,H:13-150^76.1%ID^E:1.3e-55^.^.`UniRef50_A0A182FUX9^UniRef50_A0A182FUX9^Q:161-547,H:19-147^79.1%ID^E:5.5e-54^.^.`UniRef50_B3MLY5^UniRef50_B3MLY5^Q:161-550,H:62-191^75.4%ID^E:1.8e-52^.^.`UniRef50_A0A2R8QMT9^UniRef50_A0A2R8QMT9^Q:134-559,H:2-143^60.6%ID^E:7.4e-43^.^.`UniRef50_A0A455ARB6^UniRef50_A0A455ARB6^Q:158-559,H:43-176^63.4%ID^E:9.6e-43^.^.`UniRef50_A0…	.
TRINITY_DN63034_c0_g1	TRINITY_DN63034_c0_g1_i3	TRINITY_DN63034_c0_g1_i3.p1	158-655[+]	UniRef50_Q17FF6^UniRef50_Q17FF6^Q:209-649,H:4-150^75.5%ID^E:1.2e-60^.^.`UniRef50_A0A182FUX9^UniRef50_A0A182FUX9^Q:209-640,H:4-147^75.7%ID^E:1.9e-58^.^.`UniRef50_B3MLY5^UniRef50_B3MLY5^Q:170-643,H:33-191^67.9%ID^E:1e-56^.^.`UniRef50_F1QZ52^UniRef50_F1QZ52^Q:203-652,H:1-150^59.3%ID^E:3.7e-46^.^.`UniRef50_Q9XT54^UniRef50_Q9XT54^Q:218-652,H:6-150^60.7%ID^E:2.4e-45^.^.`UniRef50_Q95142^UniRef50_Q95142^…	.
TRINITY_DN63084_c0_g1	TRINITY_DN63084_c0_g1_i1	TRINITY_DN63084_c0_g1_i1.p1	78-635[+]	UniRef50_Q8IMM3^UniRef50_Q8IMM3^Q:78-632,H:1-208^39.2%ID^E:5.2e-20^.^.`UniRef50_A0A0L0CEB7^UniRef50_A0A0L0CEB7^Q:78-572,H:2395-2580^37.7%ID^E:5.7e-19^.^.`UniRef50_A0A1B0CI99^UniRef50_A0A1B0CI99^Q:78-632,H:1-179^37%ID^E:5.4e-17^.^.`UniRef50_A0A1B0DCD0^UniRef50_A0A1B0DCD0^Q:78-632,H:1-176^38.1%ID^E:1.6e-16^.^.`UniRef50_A0A182SX49^UniRef50_A0A182SX49^Q:198-551,H:138-268^44.3%ID^E:1.1e-14^.^.`UniRef5…	.
TRINITY_DN63190_c0_g2	TRINITY_DN63190_c0_g2_i2	TRINITY_DN63190_c0_g2_i2.p1	3-821[+]	UniRef50_A0A1J1IK88^UniRef50_A0A1J1IK88^Q:27-818,H:899-1163^55.4%ID^E:4.4e-62^.^.`UniRef50_A0A348G683^UniRef50_A0A348G683^Q:111-818,H:131-366^50.4%ID^E:9.6e-57^.^.`UniRef50_A0A2P8Z337^UniRef50_A0A2P8Z337^Q:81-818,H:35-281^51.4%ID^E:2.1e-56^.^.`UniRef50_A0A1A9YF81^UniRef50_A0A1A9YF81^Q:243-818,H:500-692^61.1%ID^E:3.4e-54^.^.`UniRef50_A0A1L8E681^UniRef50_A0A1L8E681^Q:282-818,H:4-183^63.9%ID^E:3.4e-…	.
TRINITY_DN63183_c0_g1	TRINITY_DN63183_c0_g1_i2	TRINITY_DN63183_c0_g1_i2.p1	95-1048[+]	UniRef50_A0A182QP23^UniRef50_A0A182QP23^Q:155-1045,H:4-302^67.9%ID^E:1.8e-116^.^.`UniRef50_Q7K306^UniRef50_Q7K306^Q:152-1045,H:21-317^64.3%ID^E:6.3e-106^.^.`UniRef50_UPI000625CD7C^UniRef50_UPI000625CD7C^Q:140-1030,H:162-469^57%ID^E:2.7e-93^.^.`UniRef50_A0A088AA26^UniRef50_A0A088AA26^Q:146-1030,H:147-452^56%ID^E:1.7e-90^.^.`UniRef50_A0A4E0RZ59^UniRef50_A0A4E0RZ59^Q:101-1030,H:75-398^52.8%ID^E:1.7e…	.
TRINITY_DN63256_c0_g2	TRINITY_DN63256_c0_g2_i1	TRINITY_DN63256_c0_g2_i1.p1	220-573[+]	UniRef50_A0A182G5A5^UniRef50_A0A182G5A5^Q:289-570,H:10-103^58.5%ID^E:2.7e-29^.^.`UniRef50_J3JXD7^UniRef50_J3JXD7^Q:295-570,H:12-103^52.2%ID^E:4.1e-22^.^.`UniRef50_A0A1B6LDN4^UniRef50_A0A1B6LDN4^Q:292-570,H:15-107^49.5%ID^E:2.3e-20^.^.`UniRef50_A0A1D2NAR4^UniRef50_A0A1D2NAR4^Q:232-570,H:2-116^42.2%ID^E:2.3e-20^.^.`UniRef50_K7IQJ2^UniRef50_K7IQJ2^Q:292-570,H:12-104^52.7%ID^E:2.5e-19^.^.`UniRef50_A0…	.
TRINITY_DN63314_c0_g1	TRINITY_DN63314_c0_g1_i1	TRINITY_DN63314_c0_g1_i1.p1	267-2819[+]	UniRef50_A0A182GW44^UniRef50_A0A182GW44^Q:267-2810,H:1-890^51.8%ID^E:8.3e-254^.^.`UniRef50_A0A182VWR2^UniRef50_A0A182VWR2^Q:336-2810,H:523-1396^50.3%ID^E:1.6e-244^.^.`UniRef50_Q9VEA2^UniRef50_Q9VEA2^Q:267-2807,H:1-865^45.1%ID^E:3.7e-201^.^.`UniRef50_A0A482WX12^UniRef50_A0A482WX12^Q:267-2810,H:1-845^43.5%ID^E:8.2e-193^.^.`UniRef50_A0A4C1UAM4^UniRef50_A0A4C1UAM4^Q:267-2681,H:1-817^44.7%ID^E:5.9e-19…	.
TRINITY_DN63489_c0_g1	TRINITY_DN63489_c0_g1_i1	.	.	UniRef50_A0A336KRU5^UniRef50_A0A336KRU5^Q:108-329,H:1-74^75.7%ID^E:5.1e-27^.^.`UniRef50_Q9VSC1^UniRef50_Q9VSC1^Q:108-335,H:2-77^65.8%ID^E:9e-24^.^.`UniRef50_B4H2B6^UniRef50_B4H2B6^Q:108-326,H:2-75^59.5%ID^E:9.7e-18^.^.`UniRef50_A0A212FLK3^UniRef50_A0A212FLK3^Q:114-332,H:4-76^50.7%ID^E:1.5e-15^.^.`UniRef50_Q0N2S0^UniRef50_Q0N2S0^Q:111-332,H:3-76^50%ID^E:2.6e-15^.^.`UniRef50_A0A564AIE3^UniRef50_A0A…	.
TRINITY_DN63598_c0_g2	TRINITY_DN63598_c0_g2_i1	TRINITY_DN63598_c0_g2_i1.p1	288-1703[+]	UniRef50_Q6NR46^UniRef50_Q6NR46^Q:462-1688,H:56-468^62.3%ID^E:1.1e-142^.^.`UniRef50_A0A232F754^UniRef50_A0A232F754^Q:384-1685,H:29-464^54.7%ID^E:3.1e-129^.^.`UniRef50_A0A087ZPA3^UniRef50_A0A087ZPA3^Q:297-1691,H:1-466^51.3%ID^E:1.2e-128^.^.`UniRef50_O35704^UniRef50_O35704^Q:288-1688,H:1-472^50.2%ID^E:4.2e-126^.^.`UniRef50_O15269^UniRef50_O15269^Q:288-1688,H:1-472^49.2%ID^E:5.5e-126^.^.`UniRef50_A0…	.
TRINITY_DN63779_c0_g1	TRINITY_DN63779_c0_g1_i1	TRINITY_DN63779_c0_g1_i1.p1	143-628[-]	UniRef50_A0A336MF64^UniRef50_A0A336MF64^Q:245-517,H:4-94^87.9%ID^E:5.3e-41^.^.`UniRef50_B0WRB2^UniRef50_B0WRB2^Q:167-514,H:2-123^71.3%ID^E:2e-40^.^.`UniRef50_A0A182GM15^UniRef50_A0A182GM15^Q:233-502,H:56-145^82.2%ID^E:2.7e-37^.^.`UniRef50_A1Z8H1^UniRef50_A1Z8H1^Q:191-499,H:17-122^69.8%ID^E:1.5e-35^.^.`UniRef50_B4MK97^UniRef50_B4MK97^Q:182-520,H:13-129^65.3%ID^E:7.4e-35^.^.`UniRef50_A0A1I8N354^Uni…	.
TRINITY_DN63779_c0_g1	TRINITY_DN63779_c0_g1_i2	TRINITY_DN63779_c0_g1_i2.p2	183-587[+]	UniRef50_A0A336MF64^UniRef50_A0A336MF64^Q:267-539,H:4-94^87.9%ID^E:5.5e-41^.^.`UniRef50_B0WRB2^UniRef50_B0WRB2^Q:183-536,H:1-123^70.2%ID^E:2.7e-40^.^.`UniRef50_A0A182GM15^UniRef50_A0A182GM15^Q:255-524,H:56-145^82.2%ID^E:2.8e-37^.^.`UniRef50_A1Z8H1^UniRef50_A1Z8H1^Q:174-521,H:2-122^64.5%ID^E:1.2e-35^.^.`UniRef50_B4MK97^UniRef50_B4MK97^Q:168-542,H:1-129^60.8%ID^E:2.6e-35^.^.`UniRef50_A0A1I8N354^Uni…	.
TRINITY_DN63847_c0_g1	TRINITY_DN63847_c0_g1_i3	TRINITY_DN63847_c0_g1_i3.p2	49-507[+]	UniRef50_B3M5U3^UniRef50_B3M5U3^Q:10-429,H:33-171^63.4%ID^E:4.1e-38^.^.`UniRef50_Q9VZS5^UniRef50_Q9VZS5^Q:58-429,H:3-128^67.5%ID^E:1.5e-37^.^.`UniRef50_A0A182Q097^UniRef50_A0A182Q097^Q:61-420,H:3-123^69.4%ID^E:4.5e-37^.^.`UniRef50_A0A1B0DIX5^UniRef50_A0A1B0DIX5^Q:58-426,H:3-126^66.1%ID^E:6.5e-36^.^.`UniRef50_B4IZ43^UniRef50_B4IZ43^Q:58-426,H:3-127^63.2%ID^E:6.5e-36^.^.`UniRef50_Q962T2^UniRef50_Q9…	.
TRINITY_DN63987_c0_g1	TRINITY_DN63987_c0_g1_i2	TRINITY_DN63987_c0_g1_i2.p1	3-452[+]	UniRef50_A0A084W246^UniRef50_A0A084W246^Q:3-449,H:202-350^98.7%ID^E:1.2e-77^.^.`UniRef50_W5J524^UniRef50_W5J524^Q:21-449,H:1-143^100%ID^E:6.3e-76^.^.`UniRef50_Q8T3U2^UniRef50_Q8T3U2^Q:21-449,H:1-143^95.8%ID^E:5e-73^.^.`UniRef50_H3EGL8^UniRef50_H3EGL8^Q:9-449,H:14-160^86.4%ID^E:1.6e-66^.^.`UniRef50_A0A0V0WFG5^UniRef50_A0A0V0WFG5^Q:27-449,H:899-1039^90.1%ID^E:1e-65^.^.`UniRef50_A0A0V0WEY9^UniRef50_…	.
TRINITY_DN63971_c0_g1	TRINITY_DN63971_c0_g1_i2	.	.	UniRef50_B4JYJ2^UniRef50_B4JYJ2^Q:163-543,H:1-128^61.7%ID^E:3.1e-40^.^.`UniRef50_Q9VAM6^UniRef50_Q9VAM6^Q:163-543,H:1-131^55.7%ID^E:3.7e-38^.^.`UniRef50_B4MY28^UniRef50_B4MY28^Q:163-540,H:1-131^53.4%ID^E:8.6e-35^.^.`UniRef50_A0A0A9Y1K6^UniRef50_A0A0A9Y1K6^Q:163-543,H:1-121^43.3%ID^E:1.6e-25^.^.`UniRef50_A0A4S2JQ82^UniRef50_A0A4S2JQ82^Q:184-471,H:8-103^56.2%ID^E:1.1e-24^.^.`UniRef50_C3ZWH9^UniRef5…	.
TRINITY_DN64026_c0_g1	TRINITY_DN64026_c0_g1_i1	TRINITY_DN64026_c0_g1_i1.p1	429-1652[+]	UniRef50_Q7PY41^UniRef50_Q7PY41^Q:486-1649,H:46-441^58.6%ID^E:2.1e-132^.^.`UniRef50_Q9VLJ8^UniRef50_Q9VLJ8^Q:486-1649,H:64-453^57.2%ID^E:3.9e-126^.^.`UniRef50_V3ZM40^UniRef50_V3ZM40^Q:456-1649,H:7-418^52.2%ID^E:4.3e-117^.^.`UniRef50_A0A210PXI6^UniRef50_A0A210PXI6^Q:486-1649,H:54-449^52.5%ID^E:1.2e-114^.^.`UniRef50_A0A2P2IC56^UniRef50_A0A2P2IC56^Q:414-1649,H:308-726^48.8%ID^E:2.7e-111^.^.`UniRef50…	.
TRINITY_DN64026_c0_g1	TRINITY_DN64026_c0_g1_i2	TRINITY_DN64026_c0_g1_i2.p1	402-1706[+]	UniRef50_Q7PY41^UniRef50_Q7PY41^Q:540-1703,H:46-441^58.6%ID^E:2.2e-132^.^.`UniRef50_Q9VLJ8^UniRef50_Q9VLJ8^Q:540-1703,H:64-453^57.2%ID^E:4e-126^.^.`UniRef50_V3ZM40^UniRef50_V3ZM40^Q:510-1703,H:7-418^52.2%ID^E:4.4e-117^.^.`UniRef50_A0A210PXI6^UniRef50_A0A210PXI6^Q:540-1703,H:54-449^52.5%ID^E:1.2e-114^.^.`UniRef50_A0A2P2IC56^UniRef50_A0A2P2IC56^Q:468-1703,H:308-726^48.8%ID^E:2.8e-111^.^.`UniRef50_U…	.
TRINITY_DN64140_c0_g1	TRINITY_DN64140_c0_g1_i2	TRINITY_DN64140_c0_g1_i2.p1	178-633[+]	UniRef50_Q9VQD8^UniRef50_Q9VQD8^Q:178-630,H:1-151^75%ID^E:1.2e-54^.^.`UniRef50_A0A2P8YGY4^UniRef50_A0A2P8YGY4^Q:178-630,H:1-152^69.7%ID^E:9.5e-52^.^.`UniRef50_A0A182RUN5^UniRef50_A0A182RUN5^Q:178-630,H:52-219^69%ID^E:1e-50^.^.`UniRef50_E0VEQ7^UniRef50_E0VEQ7^Q:178-627,H:1-151^68.2%ID^E:1.5e-49^.^.`UniRef50_D6WJE2^UniRef50_D6WJE2^Q:178-630,H:1-150^68.9%ID^E:4.4e-49^.^.`UniRef50_E9FWA9^UniRef50_E9F…	.
TRINITY_DN64275_c0_g1	TRINITY_DN64275_c0_g1_i1	TRINITY_DN64275_c0_g1_i1.p1	209-1678[+]	UniRef50_A0A336N203^UniRef50_A0A336N203^Q:224-1639,H:1-488^55.5%ID^E:9.5e-138^.^.`UniRef50_B0W7C0^UniRef50_B0W7C0^Q:224-1678,H:1-512^41.6%ID^E:5.3e-96^.^.`UniRef50_A0A1I8Q346^UniRef50_A0A1I8Q346^Q:266-1678,H:11-498^36.8%ID^E:7.9e-76^.^.`UniRef50_A0A1J1IHV0^UniRef50_A0A1J1IHV0^Q:209-1678,H:279-742^36.4%ID^E:7.4e-66^.^.`UniRef50_A0A182U683^UniRef50_A0A182U683^Q:413-1276,H:166-436^51.4%ID^E:2.4e-64^…	.
TRINITY_DN64277_c0_g1	TRINITY_DN64277_c0_g1_i1	TRINITY_DN64277_c0_g1_i1.p1	33-425[+]	UniRef50_P48149^UniRef50_P48149^Q:33-422,H:1-130^89.2%ID^E:4.1e-63^.^.`UniRef50_A0A402FKP4^UniRef50_A0A402FKP4^Q:27-422,H:79-210^81.8%ID^E:1.2e-59^.^.`UniRef50_Q4S7R4^UniRef50_Q4S7R4^Q:33-422,H:1-130^81.5%ID^E:1.1e-58^.^.`UniRef50_P62244^UniRef50_P62244^Q:33-422,H:1-130^81.5%ID^E:1.4e-58^.^.`UniRef50_A0A384CJX5^UniRef50_A0A384CJX5^Q:33-422,H:28-157^81.5%ID^E:1.4e-58^.^.`UniRef50_F7FNS7^UniRef50_F…	.
TRINITY_DN64277_c0_g2	TRINITY_DN64277_c0_g2_i1	TRINITY_DN64277_c0_g2_i1.p1	3-362[+]	UniRef50_P48149^UniRef50_P48149^Q:6-362,H:1-119^87.4%ID^E:3.7e-55^.^.`UniRef50_A0A4Y7NMD2^UniRef50_A0A4Y7NMD2^Q:3-362,H:318-437^83.3%ID^E:4.5e-53^.^.`UniRef50_A0A402FKP4^UniRef50_A0A402FKP4^Q:6-362,H:81-199^83.2%ID^E:5.9e-53^.^.`UniRef50_Q4S7R4^UniRef50_Q4S7R4^Q:6-362,H:1-119^82.4%ID^E:1.3e-52^.^.`UniRef50_P62244^UniRef50_P62244^Q:6-362,H:1-119^82.4%ID^E:1.7e-52^.^.`UniRef50_A0A384CJX5^UniRef50_A…	.
TRINITY_DN64292_c0_g1	TRINITY_DN64292_c0_g1_i2	TRINITY_DN64292_c0_g1_i2.p1	293-1090[+]	UniRef50_A0A182W163^UniRef50_A0A182W163^Q:293-1024,H:1-260^69.3%ID^E:9.2e-97^.^.`UniRef50_Q9VD55^UniRef50_Q9VD55^Q:293-1063,H:1-266^64.7%ID^E:1.4e-92^.^.`UniRef50_A0A4S2KZD9^UniRef50_A0A4S2KZD9^Q:284-1063,H:503-768^61.6%ID^E:1.8e-92^.^.`UniRef50_A0A1W4XTQ7^UniRef50_A0A1W4XTQ7^Q:293-1051,H:1-256^65.3%ID^E:7.5e-91^.^.`UniRef50_W0BYP9^UniRef50_W0BYP9^Q:449-1063,H:3-206^75.1%ID^E:1.1e-89^.^.`UniRef50…	.
TRINITY_DN64292_c0_g1	TRINITY_DN64292_c0_g1_i3	TRINITY_DN64292_c0_g1_i3.p1	218-1048[+]	UniRef50_A0A182W163^UniRef50_A0A182W163^Q:251-982,H:1-260^69.3%ID^E:2e-96^.^.`UniRef50_Q9VD55^UniRef50_Q9VD55^Q:251-1021,H:1-266^64.7%ID^E:3e-92^.^.`UniRef50_A0A4S2KZD9^UniRef50_A0A4S2KZD9^Q:245-1021,H:504-768^61.8%ID^E:8.6e-92^.^.`UniRef50_A0A1W4XTQ7^UniRef50_A0A1W4XTQ7^Q:251-1009,H:1-256^65.3%ID^E:2.1e-90^.^.`UniRef50_W0BYP9^UniRef50_W0BYP9^Q:407-1021,H:3-206^75.1%ID^E:1.1e-89^.^.`UniRef50_A0A4…	.
TRINITY_DN64383_c0_g1	TRINITY_DN64383_c0_g1_i1	TRINITY_DN64383_c0_g1_i1.p1	149-973[+]	UniRef50_A0A336MH59^UniRef50_A0A336MH59^Q:134-874,H:17-273^47.1%ID^E:2e-50^.^.`UniRef50_B0WEZ0^UniRef50_B0WEZ0^Q:389-841,H:92-242^64.9%ID^E:3.4e-50^.^.`UniRef50_A0A182M783^UniRef50_A0A182M783^Q:311-790,H:82-241^60.6%ID^E:7.6e-50^.^.`UniRef50_A0A1S4FUA2^UniRef50_A0A1S4FUA2^Q:335-826,H:100-261^62.4%ID^E:2.9e-49^.^.`UniRef50_A0A1J1J1N7^UniRef50_A0A1J1J1N7^Q:191-787,H:44-237^48.3%ID^E:6.9e-43^.^.`Uni…	.
TRINITY_DN64504_c0_g1	TRINITY_DN64504_c0_g1_i1	TRINITY_DN64504_c0_g1_i1.p1	125-1084[+]	UniRef50_Q9VUV7^UniRef50_Q9VUV7^Q:125-1081,H:1-315^74.3%ID^E:2.7e-141^.^.`UniRef50_A0A0P9AKJ0^UniRef50_A0A0P9AKJ0^Q:125-1081,H:1-338^69.3%ID^E:3.1e-137^.^.`UniRef50_T1HUN5^UniRef50_T1HUN5^Q:125-1081,H:1-313^69.3%ID^E:5.1e-132^.^.`UniRef50_A0A1B0CLD4^UniRef50_A0A1B0CLD4^Q:125-1081,H:595-883^70.5%ID^E:1.6e-130^.^.`UniRef50_A0A2T7PXE9^UniRef50_A0A2T7PXE9^Q:92-1081,H:766-1091^60.9%ID^E:1.1e-121^.^.`U…	.
TRINITY_DN64524_c0_g1	TRINITY_DN64524_c0_g1_i1	TRINITY_DN64524_c0_g1_i1.p1	48-401[+]	UniRef50_A0A1I8MD02^UniRef50_A0A1I8MD02^Q:87-401,H:13-117^47.6%ID^E:2.2e-24^.^.`UniRef50_Q7Q852^UniRef50_Q7Q852^Q:78-401,H:15-125^48.6%ID^E:1.6e-22^.^.`UniRef50_D6WSW3^UniRef50_D6WSW3^Q:93-401,H:16-117^50.5%ID^E:2.1e-22^.^.`UniRef50_Q9VLP3^UniRef50_Q9VLP3^Q:72-401,H:9-117^48.2%ID^E:1.3e-21^.^.`UniRef50_A0A0P4WC63^UniRef50_A0A0P4WC63^Q:78-401,H:7-112^47.2%ID^E:1.9e-20^.^.`UniRef50_A0A0T6B0I0^UniRe…	.
TRINITY_DN64524_c0_g1	TRINITY_DN64524_c0_g1_i2	TRINITY_DN64524_c0_g1_i2.p1	59-403[-]	UniRef50_A0A1I8MD02^UniRef50_A0A1I8MD02^Q:5-403,H:15-117^37.6%ID^E:3.3e-20^.^.`UniRef50_D6WSW3^UniRef50_D6WSW3^Q:5-403,H:16-117^39.8%ID^E:6.2e-19^.^.`UniRef50_Q9VLP3^UniRef50_Q9VLP3^Q:5-403,H:15-117^38.3%ID^E:5.2e-18^.^.`UniRef50_Q7Q852^UniRef50_Q7Q852^Q:5-403,H:20-125^41.4%ID^E:6.9e-18^.^.`UniRef50_A0A0T6B0I0^UniRef50_A0A0T6B0I0^Q:5-403,H:16-116^36.8%ID^E:9.9e-17^.^.`UniRef50_A0A1B0CDC8^UniRef50…	.
TRINITY_DN64565_c0_g1	TRINITY_DN64565_c0_g1_i1	TRINITY_DN64565_c0_g1_i1.p1	201-902[+]	UniRef50_Q9VDH3^UniRef50_Q9VDH3^Q:219-899,H:3-228^69.2%ID^E:3.5e-87^.^.`UniRef50_A0A182G9Q6^UniRef50_A0A182G9Q6^Q:228-899,H:9-228^66.7%ID^E:9.6e-85^.^.`UniRef50_U4ULH4^UniRef50_U4ULH4^Q:228-899,H:12-233^67.4%ID^E:1.5e-82^.^.`UniRef50_K7IR02^UniRef50_K7IR02^Q:204-899,H:3-240^62.3%ID^E:4.3e-77^.^.`UniRef50_B7QGC0^UniRef50_B7QGC0^Q:228-896,H:13-241^59.6%ID^E:3e-70^.^.`UniRef50_A0A2C9JWI9^UniRef50_A0…	.
TRINITY_DN64578_c0_g1	TRINITY_DN64578_c0_g1_i1	TRINITY_DN64578_c0_g1_i1.p1	244-1320[+]	UniRef50_Q29DC8^UniRef50_Q29DC8^Q:352-1317,H:38-359^77.3%ID^E:7.3e-152^.^.`UniRef50_E9HKX9^UniRef50_E9HKX9^Q:382-1293,H:1-305^73.4%ID^E:2.4e-134^.^.`UniRef50_UPI0011618E68^UniRef50_UPI0011618E68^Q:364-1293,H:1231-1541^69.1%ID^E:3.5e-130^.^.`UniRef50_K1QLV1^UniRef50_K1QLV1^Q:364-1269,H:40-342^69.3%ID^E:3.1e-126^.^.`UniRef50_A0A1I8GU34^UniRef50_A0A1I8GU34^Q:349-1317,H:92-415^63%ID^E:2.4e-118^.^.`Un…	.
TRINITY_DN64643_c0_g2	TRINITY_DN64643_c0_g2_i1	TRINITY_DN64643_c0_g2_i1.p1	2-370[+]	UniRef50_Q95P51^UniRef50_Q95P51^Q:2-367,H:119-240^97.5%ID^E:4.9e-62^.^.`UniRef50_A0A084VWW2^UniRef50_A0A084VWW2^Q:2-367,H:12-133^86.9%ID^E:1.7e-54^.^.`UniRef50_A0A182MIK8^UniRef50_A0A182MIK8^Q:2-367,H:73-194^85.2%ID^E:3.7e-54^.^.`UniRef50_A0A182FN08^UniRef50_A0A182FN08^Q:11-367,H:90-208^86.6%ID^E:1.6e-52^.^.`UniRef50_A0A1J1HSZ5^UniRef50_A0A1J1HSZ5^Q:8-367,H:225-343^63.3%ID^E:1.1e-34^.^.`UniRef50_…	.
TRINITY_DN64638_c0_g2	TRINITY_DN64638_c0_g2_i1	TRINITY_DN64638_c0_g2_i1.p1	1-1404[+]	UniRef50_Q9VAK7^UniRef50_Q9VAK7^Q:1-1401,H:49-515^86.1%ID^E:1e-236^.^.`UniRef50_A0A1I8NZZ7^UniRef50_A0A1I8NZZ7^Q:1-1401,H:45-511^85.4%ID^E:6.5e-236^.^.`UniRef50_E9IYJ5^UniRef50_E9IYJ5^Q:1-1266,H:48-469^82.7%ID^E:4.6e-205^.^.`UniRef50_E0VTH9^UniRef50_E0VTH9^Q:1-1071,H:49-405^79.3%ID^E:1.2e-165^.^.`UniRef50_A0A1L8DSW0^UniRef50_A0A1L8DSW0^Q:1-975,H:52-376^86.5%ID^E:1.3e-162^.^.`UniRef50_Q16HD3^UniRe…	.
TRINITY_DN64656_c0_g1	TRINITY_DN64656_c0_g1_i1	TRINITY_DN64656_c0_g1_i1.p2	43-447[+]	UniRef50_A0A1B0FDX5^UniRef50_A0A1B0FDX5^Q:37-444,H:171-306^87.5%ID^E:3.8e-61^.^.`UniRef50_P04359^UniRef50_P04359^Q:43-444,H:1-134^86.6%ID^E:7.2e-60^.^.`UniRef50_A0A3G1T1M2^UniRef50_A0A3G1T1M2^Q:43-444,H:1-134^84.3%ID^E:1.2e-57^.^.`UniRef50_A0A401RFK6^UniRef50_A0A401RFK6^Q:52-444,H:89-219^81.7%ID^E:7.7e-54^.^.`UniRef50_A0A5J5D879^UniRef50_A0A5J5D879^Q:52-444,H:145-275^80.9%ID^E:2.3e-53^.^.`UniRef5…	.
TRINITY_DN64656_c0_g1	TRINITY_DN64656_c0_g1_i2	TRINITY_DN64656_c0_g1_i2.p2	42-446[+]	UniRef50_A0A1B0FDX5^UniRef50_A0A1B0FDX5^Q:36-443,H:171-306^87.5%ID^E:1e-61^.^.`UniRef50_P04359^UniRef50_P04359^Q:42-443,H:1-134^86.6%ID^E:1.9e-60^.^.`UniRef50_A0A3G1T1M2^UniRef50_A0A3G1T1M2^Q:42-443,H:1-134^85.1%ID^E:2.7e-59^.^.`UniRef50_A0A3B4D4Y6^UniRef50_A0A3B4D4Y6^Q:6-443,H:54-199^75.3%ID^E:3.1e-55^.^.`UniRef50_A0A401RFK6^UniRef50_A0A401RFK6^Q:45-443,H:87-219^81.2%ID^E:7e-55^.^.`UniRef50_A0A5…	.
TRINITY_DN64680_c0_g1	TRINITY_DN64680_c0_g1_i1	TRINITY_DN64680_c0_g1_i1.p1	424-1509[+]	UniRef50_A0A336KK94^UniRef50_A0A336KK94^Q:94-1509,H:402-877^64%ID^E:1.1e-177^.^.`UniRef50_A0A1B0D3E5^UniRef50_A0A1B0D3E5^Q:124-1509,H:147-610^55.3%ID^E:2.6e-147^.^.`UniRef50_A0A182S992^UniRef50_A0A182S992^Q:61-1476,H:131-598^50.1%ID^E:1.6e-136^.^.`UniRef50_A0A182YCU4^UniRef50_A0A182YCU4^Q:61-1476,H:836-1303^50.3%ID^E:2.7e-136^.^.`UniRef50_UPI000E6E1868^UniRef50_UPI000E6E1868^Q:97-1506,H:407-894^4…	.
TRINITY_DN64793_c0_g1	TRINITY_DN64793_c0_g1_i4	TRINITY_DN64793_c0_g1_i4.p1	1-561[+]	UniRef50_A0A336KPA6^UniRef50_A0A336KPA6^Q:154-555,H:4-137^63.4%ID^E:6.7e-41^.^.`UniRef50_V5GD49^UniRef50_V5GD49^Q:160-552,H:5-135^53.4%ID^E:8.8e-33^.^.`UniRef50_A0A194PKM3^UniRef50_A0A194PKM3^Q:163-552,H:4-133^53.8%ID^E:2.6e-32^.^.`UniRef50_A1Z903^UniRef50_A1Z903^Q:157-552,H:3-134^51.5%ID^E:2.9e-28^.^.`UniRef50_A0A1I8PI29^UniRef50_A0A1I8PI29^Q:154-534,H:4-130^52%ID^E:2.5e-27^.^.`UniRef50_R4WCV6^U…	.
TRINITY_DN64739_c0_g1	TRINITY_DN64739_c0_g1_i1	TRINITY_DN64739_c0_g1_i1.p1	32-550[+]	UniRef50_B0WM85^UniRef50_B0WM85^Q:191-547,H:27-144^86.7%ID^E:4e-51^.^.`UniRef50_A0A0K8UB79^UniRef50_A0A0K8UB79^Q:212-547,H:43-155^71.7%ID^E:5.5e-40^.^.`UniRef50_Q9VNB9^UniRef50_Q9VNB9^Q:212-547,H:45-157^67.3%ID^E:7.9e-39^.^.`UniRef50_A0A087ZV22^UniRef50_A0A087ZV22^Q:212-547,H:34-146^67.3%ID^E:5.1e-38^.^.`UniRef50_A0A158NAY6^UniRef50_A0A158NAY6^Q:167-547,H:8-138^61.1%ID^E:3.3e-37^.^.`UniRef50_E0VZ…	.
TRINITY_DN64809_c0_g1	TRINITY_DN64809_c0_g1_i1	TRINITY_DN64809_c0_g1_i1.p1	679-3153[+]	UniRef50_A0A336M2V6^UniRef50_A0A336M2V6^Q:700-3147,H:13-875^56.5%ID^E:1.5e-263^.^.`UniRef50_A0A1B0DH78^UniRef50_A0A1B0DH78^Q:958-3138,H:1-769^46%ID^E:1.5e-183^.^.`UniRef50_A0A1J1J8J8^UniRef50_A0A1J1J8J8^Q:829-3135,H:58-873^43.3%ID^E:2.4e-173^.^.`UniRef50_A0A1B0FEK9^UniRef50_A0A1B0FEK9^Q:880-3141,H:557-1461^41.6%ID^E:4e-168^.^.`UniRef50_A0NEE9^UniRef50_A0NEE9^Q:829-3138,H:103-954^41.2%ID^E:2.3e-16…	.
TRINITY_DN64842_c0_g2	TRINITY_DN64842_c0_g2_i2	TRINITY_DN64842_c0_g2_i2.p2	2025-2384[+]	UniRef50_A0A3B0K4L7^UniRef50_A0A3B0K4L7^Q:90-1679,H:372-903^85.6%ID^E:3.4e-232^.^.`UniRef50_K7J8I0^UniRef50_K7J8I0^Q:87-1646,H:131-705^79.3%ID^E:7.8e-229^.^.`UniRef50_Q7KVW5-5^UniRef50_Q7KVW5-5^Q:90-1547,H:442-926^86.7%ID^E:4.2e-214^.^.`UniRef50_M9PH41^UniRef50_M9PH41^Q:87-1547,H:438-925^86.3%ID^E:3.5e-213^.^.`UniRef50_X2JIE0^UniRef50_X2JIE0^Q:90-1745,H:37-571^78.2%ID^E:1.3e-210^.^.`UniRef50_Q7KV…	.
TRINITY_DN64842_c0_g2	TRINITY_DN64842_c0_g2_i2	TRINITY_DN64842_c0_g2_i2.p1	81-1685[+]	UniRef50_A0A3B0K4L7^UniRef50_A0A3B0K4L7^Q:90-1679,H:372-903^85.6%ID^E:3.4e-232^.^.`UniRef50_K7J8I0^UniRef50_K7J8I0^Q:87-1646,H:131-705^79.3%ID^E:7.8e-229^.^.`UniRef50_Q7KVW5-5^UniRef50_Q7KVW5-5^Q:90-1547,H:442-926^86.7%ID^E:4.2e-214^.^.`UniRef50_M9PH41^UniRef50_M9PH41^Q:87-1547,H:438-925^86.3%ID^E:3.5e-213^.^.`UniRef50_X2JIE0^UniRef50_X2JIE0^Q:90-1745,H:37-571^78.2%ID^E:1.3e-210^.^.`UniRef50_Q7KV…	.
TRINITY_DN64902_c0_g1	TRINITY_DN64902_c0_g1_i1	TRINITY_DN64902_c0_g1_i1.p1	153-1013[+]	UniRef50_B0WK03^UniRef50_B0WK03^Q:162-977,H:8-279^58.5%ID^E:5.8e-80^.^.`UniRef50_A0A0K8UAE0^UniRef50_A0A0K8UAE0^Q:168-995,H:12-288^54.9%ID^E:2.7e-77^.^.`UniRef50_A0A1B0C867^UniRef50_A0A1B0C867^Q:165-971,H:420-690^53.9%ID^E:1.6e-69^.^.`UniRef50_A0A1J1IGU2^UniRef50_A0A1J1IGU2^Q:162-998,H:5-282^51.4%ID^E:4.6e-69^.^.`UniRef50_A0A2U8U156^UniRef50_A0A2U8U156^Q:159-968,H:7-276^51.5%ID^E:1.6e-66^.^.`UniR…	.
TRINITY_DN64918_c0_g1	TRINITY_DN64918_c0_g1_i2	TRINITY_DN64918_c0_g1_i2.p1	58-3354[+]	UniRef50_P54358^UniRef50_P54358^Q:169-3351,H:29-1092^74.9%ID^E:0^.^.`UniRef50_T1JE16^UniRef50_T1JE16^Q:100-3330,H:356-1427^63.7%ID^E:0^.^.`UniRef50_B7P7Q8^UniRef50_B7P7Q8^Q:283-3351,H:2-1018^66.9%ID^E:0^.^.`UniRef50_A0A132A1H7^UniRef50_A0A132A1H7^Q:232-3339,H:29-1055^63.1%ID^E:0^.^.`UniRef50_UPI000F66473E^UniRef50_UPI000F66473E^Q:241-3336,H:36-1058^61.8%ID^E:0^.^.`UniRef50_P28340^UniRef50_P28340^…	.
TRINITY_DN65046_c0_g1	TRINITY_DN65046_c0_g1_i1	TRINITY_DN65046_c0_g1_i1.p2	167-721[+]	UniRef50_A0A4S2KSW8^UniRef50_A0A4S2KSW8^Q:179-775,H:1911-2106^70.9%ID^E:7.1e-78^.^.`UniRef50_K7ISE9^UniRef50_K7ISE9^Q:167-718,H:1-182^72.8%ID^E:1.9e-75^.^.`UniRef50_A0A1B0DB80^UniRef50_A0A1B0DB80^Q:176-718,H:12-190^74%ID^E:2.1e-74^.^.`UniRef50_UPI000B997BC3^UniRef50_UPI000B997BC3^Q:176-718,H:382-560^72.9%ID^E:8.1e-74^.^.`UniRef50_A0A553P9R7^UniRef50_A0A553P9R7^Q:167-706,H:1-178^72.8%ID^E:3.1e-73^…	.
TRINITY_DN65023_c0_g1	TRINITY_DN65023_c0_g1_i1	TRINITY_DN65023_c0_g1_i1.p1	53-445[+]	UniRef50_Q962Q6^UniRef50_Q962Q6^Q:59-442,H:5-132^85.2%ID^E:2.9e-49^.^.`UniRef50_W5MC13^UniRef50_W5MC13^Q:59-442,H:4-131^79.7%ID^E:6.8e-46^.^.`UniRef50_I3KQB5^UniRef50_I3KQB5^Q:29-442,H:31-169^75.5%ID^E:1.2e-45^.^.`UniRef50_Q56JU9^UniRef50_Q56JU9^Q:59-442,H:4-131^78.1%ID^E:3.4e-45^.^.`UniRef50_O42387^UniRef50_O42387^Q:59-442,H:4-131^78.9%ID^E:4.4e-45^.^.`UniRef50_A0A340WLQ7^UniRef50_A0A340WLQ7^Q:3…	.
TRINITY_DN65023_c0_g1	TRINITY_DN65023_c0_g1_i2	TRINITY_DN65023_c0_g1_i2.p1	53-445[+]	UniRef50_Q962Q6^UniRef50_Q962Q6^Q:59-442,H:5-132^85.2%ID^E:1.5e-49^.^.`UniRef50_W5MC13^UniRef50_W5MC13^Q:59-442,H:4-131^79.7%ID^E:3.4e-46^.^.`UniRef50_I3KQB5^UniRef50_I3KQB5^Q:29-442,H:31-169^75.5%ID^E:5.8e-46^.^.`UniRef50_Q56JU9^UniRef50_Q56JU9^Q:59-442,H:4-131^78.1%ID^E:1.7e-45^.^.`UniRef50_O42387^UniRef50_O42387^Q:59-442,H:4-131^78.9%ID^E:2.2e-45^.^.`UniRef50_A0A340WLQ7^UniRef50_A0A340WLQ7^Q:3…	.
TRINITY_DN65052_c0_g1	TRINITY_DN65052_c0_g1_i2	TRINITY_DN65052_c0_g1_i2.p1	296-2026[+]	UniRef50_B0WSM5^UniRef50_B0WSM5^Q:2-1684,H:1044-1613^73.3%ID^E:2.1e-239^.^.`UniRef50_Q7PV77^UniRef50_Q7PV77^Q:2-2023,H:757-1411^64.8%ID^E:6e-234^.^.`UniRef50_Q7KJ08^UniRef50_Q7KJ08^Q:2-2023,H:1047-1701^57%ID^E:1.1e-198^.^.`UniRef50_Q8SWV4^UniRef50_Q8SWV4^Q:2-2023,H:504-1158^56.4%ID^E:1.2e-197^.^.`UniRef50_B0XKV4^UniRef50_B0XKV4^Q:2-1684,H:682-1191^62.7%ID^E:3.7e-191^.^.`UniRef50_UPI000E6E39B4^Uni…	.
TRINITY_DN65044_c0_g1	TRINITY_DN65044_c0_g1_i1	TRINITY_DN65044_c0_g1_i1.p1	181-1326[+]	UniRef50_A0A336LYU0^UniRef50_A0A336LYU0^Q:181-1323,H:1702-2082^83.7%ID^E:4.3e-183^.^.`UniRef50_A0A182VZF7^UniRef50_A0A182VZF7^Q:187-1323,H:535-913^75.7%ID^E:3e-168^.^.`UniRef50_Q7KMP8^UniRef50_Q7KMP8^Q:181-1323,H:1-382^69.4%ID^E:4.2e-154^.^.`UniRef50_A0A182L9V8^UniRef50_A0A182L9V8^Q:187-1323,H:2-376^71.7%ID^E:1.4e-152^.^.`UniRef50_A0A182SZS0^UniRef50_A0A182SZS0^Q:355-1215,H:1-287^78.7%ID^E:1.1e-1…	.
TRINITY_DN65069_c0_g1	TRINITY_DN65069_c0_g1_i3	TRINITY_DN65069_c0_g1_i3.p1	3-368[+]	UniRef50_A0A336LYM5^UniRef50_A0A336LYM5^Q:3-368,H:41-166^63.5%ID^E:4.6e-37^.^.`UniRef50_O46079^UniRef50_O46079^Q:3-368,H:41-168^61.2%ID^E:2.5e-35^.^.`UniRef50_T1GGT5^UniRef50_T1GGT5^Q:3-368,H:42-163^52.5%ID^E:1e-28^.^.`UniRef50_H9JJJ5^UniRef50_H9JJJ5^Q:3-368,H:42-156^55.3%ID^E:9.6e-27^.^.`UniRef50_N6T746^UniRef50_N6T746^Q:3-368,H:41-152^49.2%ID^E:1.5e-24^.^.`UniRef50_UPI0012675F65^UniRef50_UPI001…	.
TRINITY_DN65310_c0_g1	TRINITY_DN65310_c0_g1_i1	TRINITY_DN65310_c0_g1_i1.p1	289-1437[+]	UniRef50_B3MNR2^UniRef50_B3MNR2^Q:514-1434,H:110-441^77.4%ID^E:1.1e-97^.^.`UniRef50_Q7PNF1^UniRef50_Q7PNF1^Q:535-1413,H:132-480^74.8%ID^E:5.5e-97^.^.`UniRef50_Q9V3A4^UniRef50_Q9V3A4^Q:523-1434,H:123-449^78.6%ID^E:2.1e-96^.^.`UniRef50_Q29N95^UniRef50_Q29N95^Q:514-1434,H:110-448^75.2%ID^E:5.7e-94^.^.`UniRef50_A0A1L8EB32^UniRef50_A0A1L8EB32^Q:436-1434,H:31-347^62.3%ID^E:2.6e-86^.^.`UniRef50_E9FV86^U…	.
TRINITY_DN65348_c0_g1	TRINITY_DN65348_c0_g1_i2	.	.	UniRef50_A0A336KRK2^UniRef50_A0A336KRK2^Q:292-648,H:1-119^52.5%ID^E:2.1e-26^.^.`UniRef50_A0A1B0CJB2^UniRef50_A0A1B0CJB2^Q:292-648,H:1-117^42.9%ID^E:8e-18^.^.`UniRef50_Q9VJD2^UniRef50_Q9VJD2^Q:292-654,H:1-119^43%ID^E:1.2e-16^.^.`UniRef50_A0A3Q0IYD2^UniRef50_A0A3Q0IYD2^Q:292-648,H:1-118^35.3%ID^E:2.9e-15^.^.`UniRef50_A0A182THL1^UniRef50_A0A182THL1^Q:292-627,H:1-110^42%ID^E:2.9e-15^.^.`UniRef50_W5JQ…	.
TRINITY_DN65384_c0_g2	TRINITY_DN65384_c0_g2_i1	.	.	UniRef50_A0A182LHI1^UniRef50_A0A182LHI1^Q:328-564,H:55-133^91.1%ID^E:5.5e-35^.^.`UniRef50_A0A5B7ERC8^UniRef50_A0A5B7ERC8^Q:346-564,H:240-312^91.8%ID^E:1.5e-32^.^.`UniRef50_Q9V998^UniRef50_Q9V998^Q:346-564,H:1-73^90.4%ID^E:7.4e-32^.^.`UniRef50_A0A4W4FX25^UniRef50_A0A4W4FX25^Q:340-564,H:47-121^84%ID^E:6.3e-31^.^.`UniRef50_C3Y2Q2^UniRef50_C3Y2Q2^Q:346-564,H:1-73^84.9%ID^E:1.8e-30^.^.`UniRef50_A0A182…	.
TRINITY_DN65449_c0_g1	TRINITY_DN65449_c0_g1_i2	TRINITY_DN65449_c0_g1_i2.p1	178-816[+]	UniRef50_Q16VU6^UniRef50_Q16VU6^Q:151-789,H:19-230^68.5%ID^E:6e-86^.^.`UniRef50_A0A1B0GLX0^UniRef50_A0A1B0GLX0^Q:118-789,H:6-226^57.6%ID^E:6.8e-74^.^.`UniRef50_E2C9W8^UniRef50_E2C9W8^Q:142-789,H:19-232^56%ID^E:2.8e-67^.^.`UniRef50_P15425^UniRef50_P15425^Q:139-789,H:18-234^54.3%ID^E:9e-66^.^.`UniRef50_A0A0M8ZSS3^UniRef50_A0A0M8ZSS3^Q:139-789,H:389-604^53.5%ID^E:1.5e-65^.^.`UniRef50_A0A194RCB0^UniR…	.
TRINITY_DN65449_c0_g1	TRINITY_DN65449_c0_g1_i3	TRINITY_DN65449_c0_g1_i3.p1	323-1075[+]	UniRef50_Q16VU6^UniRef50_Q16VU6^Q:410-1048,H:19-230^68.5%ID^E:1.7e-85^.^.`UniRef50_A0A1B0GLX0^UniRef50_A0A1B0GLX0^Q:404-1048,H:13-226^59.1%ID^E:2e-73^.^.`UniRef50_E2C9W8^UniRef50_E2C9W8^Q:356-1048,H:4-232^52.8%ID^E:3.6e-67^.^.`UniRef50_P15425^UniRef50_P15425^Q:398-1048,H:18-234^54.3%ID^E:1.5e-65^.^.`UniRef50_A0A423T3V5^UniRef50_A0A423T3V5^Q:323-1048,H:1-249^50%ID^E:1.5e-65^.^.`UniRef50_A0A0M8ZSS3…	.
TRINITY_DN65472_c0_g1	TRINITY_DN65472_c0_g1_i1	TRINITY_DN65472_c0_g1_i1.p1	91-480[+]	UniRef50_A0A1B0DC28^UniRef50_A0A1B0DC28^Q:97-474,H:80-208^71.5%ID^E:4.1e-29^.^.`UniRef50_T1ELK5^UniRef50_T1ELK5^Q:97-462,H:2-113^51.6%ID^E:2.1e-20^.^.`UniRef50_A0A2S2Q8I6^UniRef50_A0A2S2Q8I6^Q:91-471,H:1-137^44.5%ID^E:6e-20^.^.`UniRef50_A0A1S3CUA3^UniRef50_A0A1S3CUA3^Q:91-471,H:1-132^60.2%ID^E:7.8e-20^.^.`UniRef50_C4WVS0^UniRef50_C4WVS0^Q:91-471,H:1-134^46.7%ID^E:2.3e-19^.^.`UniRef50_A0A1B0G7C6^U…	.
TRINITY_DN65558_c1_g1	TRINITY_DN65558_c1_g1_i7	TRINITY_DN65558_c1_g1_i7.p1	1-630[+]	UniRef50_A0A1J1IEQ9^UniRef50_A0A1J1IEQ9^Q:1-627,H:246-452^49.3%ID^E:6e-53^.^.`UniRef50_A0A1J1IES0^UniRef50_A0A1J1IES0^Q:1-627,H:622-828^49.3%ID^E:6e-53^.^.`UniRef50_W5JUZ3^UniRef50_W5JUZ3^Q:1-621,H:258-463^48.6%ID^E:1.2e-48^.^.`UniRef50_T1GCE7^UniRef50_T1GCE7^Q:1-630,H:76-278^46.4%ID^E:1.6e-42^.^.`UniRef50_B7Q4B3^UniRef50_B7Q4B3^Q:1-621,H:243-447^44.2%ID^E:8.2e-42^.^.`UniRef50_UPI000C2527C1^UniRe…	.
TRINITY_DN65580_c0_g1	TRINITY_DN65580_c0_g1_i1	TRINITY_DN65580_c0_g1_i1.p1	440-1840[+]	UniRef50_A0A0A9XTR6^UniRef50_A0A0A9XTR6^Q:485-1795,H:8-429^58.8%ID^E:2.2e-154^.^.`UniRef50_K7J8G3^UniRef50_K7J8G3^Q:485-1792,H:5-467^55.8%ID^E:2.3e-143^.^.`UniRef50_F4WTJ5^UniRef50_F4WTJ5^Q:470-1792,H:9-482^54.1%ID^E:4.9e-138^.^.`UniRef50_E0VKZ9^UniRef50_E0VKZ9^Q:503-1792,H:7-450^51.4%ID^E:1.4e-129^.^.`UniRef50_UPI0007E6D514^UniRef50_UPI0007E6D514^Q:680-1804,H:8-383^56.3%ID^E:7.8e-128^.^.`UniRef5…	.
TRINITY_DN65604_c0_g1	TRINITY_DN65604_c0_g1_i1	TRINITY_DN65604_c0_g1_i1.p1	3-908[+]	UniRef50_A0A084VXU3^UniRef50_A0A084VXU3^Q:3-908,H:459-765^63.2%ID^E:4.9e-104^.^.`UniRef50_Q9I7P3^UniRef50_Q9I7P3^Q:3-908,H:52-374^53.3%ID^E:6e-94^.^.`UniRef50_B4NJQ7^UniRef50_B4NJQ7^Q:3-908,H:49-377^52.3%ID^E:1e-93^.^.`UniRef50_Q8N3I7^UniRef50_Q8N3I7^Q:3-905,H:40-340^50.3%ID^E:2.4e-79^.^.`UniRef50_A0A1W0AAS0^UniRef50_A0A1W0AAS0^Q:3-902,H:1854-2155^50.2%ID^E:2.4e-79^.^.`UniRef50_Q9CZQ9^UniRef50_Q9…	.
TRINITY_DN65675_c0_g1	TRINITY_DN65675_c0_g1_i1	TRINITY_DN65675_c0_g1_i1.p1	129-1127[+]	UniRef50_A0A1J1HPP4^UniRef50_A0A1J1HPP4^Q:270-1121,H:1841-2123^67.9%ID^E:2.9e-107^.^.`UniRef50_A0A0K8UN47^UniRef50_A0A0K8UN47^Q:309-1121,H:18-293^67.8%ID^E:1e-104^.^.`UniRef50_Q9VD25^UniRef50_Q9VD25^Q:291-1121,H:10-293^65.5%ID^E:8.1e-102^.^.`UniRef50_A0A182XJM4^UniRef50_A0A182XJM4^Q:315-1070,H:21-278^70.5%ID^E:5.8e-100^.^.`UniRef50_A0A1B0FHF8^UniRef50_A0A1B0FHF8^Q:192-1049,H:423-697^62.5%ID^E:3.6…	.
TRINITY_DN65786_c0_g1	TRINITY_DN65786_c0_g1_i1	TRINITY_DN65786_c0_g1_i1.p2	188-1321[+]	UniRef50_P19107^UniRef50_P19107^Q:188-1318,H:1-377^74.8%ID^E:4.8e-169^.^.`UniRef50_T1GQD1^UniRef50_T1GQD1^Q:395-1237,H:1-281^71.2%ID^E:1.5e-114^.^.`UniRef50_A0A3R7MAA8^UniRef50_A0A3R7MAA8^Q:179-1246,H:460-814^56.5%ID^E:1.5e-114^.^.`UniRef50_B7PMB1^UniRef50_B7PMB1^Q:182-1309,H:7-382^53%ID^E:6e-111^.^.`UniRef50_A0A182PVX8^UniRef50_A0A182PVX8^Q:161-1252,H:455-819^53.7%ID^E:2.2e-105^.^.`UniRef50_A0A3…	.
TRINITY_DN65800_c0_g1	TRINITY_DN65800_c0_g1_i1	TRINITY_DN65800_c0_g1_i1.p1	295-1299[+]	UniRef50_A0A336LW18^UniRef50_A0A336LW18^Q:418-1257,H:58-341^64.3%ID^E:4.4e-106^.^.`UniRef50_Q7QIV6^UniRef50_Q7QIV6^Q:508-1263,H:139-395^60.2%ID^E:5.4e-88^.^.`UniRef50_Q9VSG7^UniRef50_Q9VSG7^Q:478-1242,H:51-305^59%ID^E:5.2e-83^.^.`UniRef50_B0VZD2^UniRef50_B0VZD2^Q:478-1263,H:118-390^56.7%ID^E:2e-82^.^.`UniRef50_A0A0A1X0Z1^UniRef50_A0A0A1X0Z1^Q:520-1236,H:69-313^57.7%ID^E:3.5e-79^.^.`UniRef50_A0A2J…	.
TRINITY_DN65866_c0_g1	TRINITY_DN65866_c0_g1_i8	TRINITY_DN65866_c0_g1_i8.p1	1-744[+]	UniRef50_A0A336JWP7^UniRef50_A0A336JWP7^Q:1-744,H:218-470^41.9%ID^E:1.6e-49^.^.`UniRef50_A0A1I8MN85^UniRef50_A0A1I8MN85^Q:7-744,H:216-474^38.2%ID^E:1.1e-40^.^.`UniRef50_A0A0K8VAE2^UniRef50_A0A0K8VAE2^Q:4-717,H:183-424^37.3%ID^E:2.4e-40^.^.`UniRef50_Q171F4^UniRef50_Q171F4^Q:7-738,H:201-459^39.4%ID^E:1.5e-39^.^.`UniRef50_A0A1B0GJ33^UniRef50_A0A1B0GJ33^Q:7-687,H:169-405^35.4%ID^E:1e-38^.^.`UniRef50_…	.
TRINITY_DN65907_c0_g2	TRINITY_DN65907_c0_g2_i1	TRINITY_DN65907_c0_g2_i1.p1	437-1207[+]	UniRef50_Q9VNM7^UniRef50_Q9VNM7^Q:449-1177,H:9-280^59.9%ID^E:1.9e-37^.^.`UniRef50_UPI001182DE85^UniRef50_UPI001182DE85^Q:554-1177,H:46-260^63.3%ID^E:1.9e-29^.^.`UniRef50_A0A194QDL4^UniRef50_A0A194QDL4^Q:473-1051,H:12-215^51.5%ID^E:1.1e-27^.^.`UniRef50_E2B2W6^UniRef50_E2B2W6^Q:470-1051,H:16-221^51.2%ID^E:1.3e-25^.^.`UniRef50_UPI000EF87FB2^UniRef50_UPI000EF87FB2^Q:530-1177,H:39-260^60.4%ID^E:3.9e-2…	.
TRINITY_DN65963_c0_g1	TRINITY_DN65963_c0_g1_i3	TRINITY_DN65963_c0_g1_i3.p1	292-1167[+]	UniRef50_A0A182MDV6^UniRef50_A0A182MDV6^Q:292-1080,H:1-260^63.9%ID^E:2.1e-91^.^.`UniRef50_Q9VZH1^UniRef50_Q9VZH1^Q:292-1164,H:1-291^56.4%ID^E:3.1e-90^.^.`UniRef50_UPI000614E9D0^UniRef50_UPI000614E9D0^Q:292-1080,H:1-263^61.6%ID^E:3.5e-86^.^.`UniRef50_A0A4S2KMN2^UniRef50_A0A4S2KMN2^Q:292-1086,H:1-265^60%ID^E:1.3e-85^.^.`UniRef50_B3M4W1^UniRef50_B3M4W1^Q:292-1053,H:1-254^59.1%ID^E:8.1e-83^.^.`UniRef…	.
TRINITY_DN65992_c0_g1	TRINITY_DN65992_c0_g1_i1	TRINITY_DN65992_c0_g1_i1.p1	3-1046[+]	UniRef50_E0A9E1^UniRef50_E0A9E1^Q:3-1046,H:927-1274^87.6%ID^E:2.5e-173^.^.`UniRef50_A0A0J7L198^UniRef50_A0A0J7L198^Q:3-1046,H:471-818^85.3%ID^E:1.5e-170^.^.`UniRef50_A0A087ZYV2^UniRef50_A0A087ZYV2^Q:3-1046,H:911-1258^86.2%ID^E:3.4e-170^.^.`UniRef50_A0A0L7L0Z7^UniRef50_A0A0L7L0Z7^Q:3-1046,H:698-1045^86.5%ID^E:1.4e-168^.^.`UniRef50_E0VFB6^UniRef50_E0VFB6^Q:3-1046,H:914-1261^82.5%ID^E:7.4e-165^.^.`U…	.
TRINITY_DN66047_c0_g1	TRINITY_DN66047_c0_g1_i4	TRINITY_DN66047_c0_g1_i4.p1	1-1479[+]	UniRef50_A0A336MEZ8^UniRef50_A0A336MEZ8^Q:1-1476,H:189-768^54.1%ID^E:4.4e-134^.^.`UniRef50_A0A182IEB1^UniRef50_A0A182IEB1^Q:13-1476,H:177-777^38.7%ID^E:5.1e-90^.^.`UniRef50_M9NDT0^UniRef50_M9NDT0^Q:4-1374,H:207-746^39.3%ID^E:5e-85^.^.`UniRef50_Q8MSR8^UniRef50_Q8MSR8^Q:4-1374,H:32-571^39.3%ID^E:5e-85^.^.`UniRef50_A0A484BM60^UniRef50_A0A484BM60^Q:13-1374,H:618-1152^39.6%ID^E:8.8e-82^.^.`UniRef50_W5…	.
TRINITY_DN66087_c0_g1	TRINITY_DN66087_c0_g1_i2	TRINITY_DN66087_c0_g1_i2.p1	606-1112[+]	UniRef50_A0A336LVF7^UniRef50_A0A336LVF7^Q:618-1025,H:3-140^53.6%ID^E:7.8e-35^.^.`UniRef50_A0A182HUP4^UniRef50_A0A182HUP4^Q:615-1028,H:5-142^43%ID^E:4e-23^.^.`UniRef50_A0A1J1IRH0^UniRef50_A0A1J1IRH0^Q:666-1019,H:25-139^49.2%ID^E:4.9e-21^.^.`UniRef50_B0XKH2^UniRef50_B0XKH2^Q:744-1103,H:9-124^45.9%ID^E:3.3e-17^.^.	.
TRINITY_DN66087_c0_g1	TRINITY_DN66087_c0_g1_i3	.	.	UniRef50_A0A336LVF7^UniRef50_A0A336LVF7^Q:253-606,H:24-140^58.8%ID^E:8.1e-34^.^.`UniRef50_A0A182HUP4^UniRef50_A0A182HUP4^Q:247-609,H:24-142^46.3%ID^E:4.9e-23^.^.`UniRef50_A0A1J1IRH0^UniRef50_A0A1J1IRH0^Q:247-600,H:25-139^48.3%ID^E:1.3e-20^.^.`UniRef50_B0XKH2^UniRef50_B0XKH2^Q:325-684,H:9-124^45.9%ID^E:2.4e-17^.^.	.
TRINITY_DN66180_c0_g1	TRINITY_DN66180_c0_g1_i2	TRINITY_DN66180_c0_g1_i2.p1	1-1425[+]	UniRef50_A0A1S4G1L8^UniRef50_A0A1S4G1L8^Q:64-1422,H:1-438^50.2%ID^E:5.7e-102^.^.`UniRef50_A0A1B0GHK3^UniRef50_A0A1B0GHK3^Q:64-1266,H:1-351^46.5%ID^E:3.2e-76^.^.`UniRef50_B0XI21^UniRef50_B0XI21^Q:64-861,H:1-256^53.4%ID^E:1.6e-64^.^.`UniRef50_B4H2Y5^UniRef50_B4H2Y5^Q:64-939,H:1-288^42.7%ID^E:1.5e-54^.^.`UniRef50_Q9VR64^UniRef50_Q9VR64^Q:64-996,H:1-313^38.7%ID^E:9.2e-52^.^.`UniRef50_A0A1J1IPB7^UniRe…	.
TRINITY_DN66290_c1_g1	TRINITY_DN66290_c1_g1_i3	TRINITY_DN66290_c1_g1_i3.p1	147-449[+]	UniRef50_A0A1I8MXP6^UniRef50_A0A1I8MXP6^Q:147-446,H:1-100^70%ID^E:1.6e-34^.^.`UniRef50_B4GUT1^UniRef50_B4GUT1^Q:156-446,H:3-99^72.2%ID^E:1.8e-33^.^.`UniRef50_A0A0L0CQ63^UniRef50_A0A0L0CQ63^Q:156-446,H:256-352^71.1%ID^E:2.3e-33^.^.`UniRef50_Q7KU86^UniRef50_Q7KU86^Q:156-446,H:5-101^70.1%ID^E:5.1e-33^.^.`UniRef50_B3M611^UniRef50_B3M611^Q:156-446,H:5-101^70.1%ID^E:1.5e-32^.^.`UniRef50_B4J272^UniRef50…	.
TRINITY_DN66275_c0_g1	TRINITY_DN66275_c0_g1_i2	.	.	UniRef50_A0A1B0CI61^UniRef50_A0A1B0CI61^Q:118-513,H:156-287^73.7%ID^E:3.7e-50^.^.`UniRef50_B4J3J7^UniRef50_B4J3J7^Q:70-510,H:2-152^62.3%ID^E:2.5e-46^.^.`UniRef50_Q9VVJ7^UniRef50_Q9VVJ7^Q:88-510,H:5-148^62.5%ID^E:6.8e-44^.^.`UniRef50_K7JBP4^UniRef50_K7JBP4^Q:61-513,H:1-153^56.5%ID^E:1.3e-42^.^.`UniRef50_A0A1E1W2T8^UniRef50_A0A1E1W2T8^Q:76-471,H:6-135^58.6%ID^E:3.3e-38^.^.`UniRef50_A0A158NFM5^UniRe…	.
TRINITY_DN66344_c0_g1	TRINITY_DN66344_c0_g1_i1	TRINITY_DN66344_c0_g1_i1.p1	45-383[+]	UniRef50_Q9VLM5^UniRef50_Q9VLM5^Q:45-380,H:1-112^78.6%ID^E:7.9e-45^.^.`UniRef50_A0A182Y5J7^UniRef50_A0A182Y5J7^Q:45-380,H:40-151^75.9%ID^E:3e-44^.^.`UniRef50_Q1HRQ3^UniRef50_Q1HRQ3^Q:45-380,H:1-112^76.8%ID^E:8.7e-44^.^.`UniRef50_A0A182GMW4^UniRef50_A0A182GMW4^Q:45-380,H:1-112^75%ID^E:3.3e-43^.^.`UniRef50_H9ISG1^UniRef50_H9ISG1^Q:45-380,H:1-112^71.4%ID^E:2.1e-42^.^.`UniRef50_P61803^UniRef50_P61803…	.
TRINITY_DN66379_c0_g1	TRINITY_DN66379_c0_g1_i1	TRINITY_DN66379_c0_g1_i1.p1	3-2018[+]	UniRef50_Q9VMQ8^UniRef50_Q9VMQ8^Q:60-2015,H:11-662^73.9%ID^E:8.8e-282^.^.`UniRef50_A0A182F0X9^UniRef50_A0A182F0X9^Q:51-2015,H:6-660^72.1%ID^E:4.7e-275^.^.`UniRef50_A0A4S2KGA7^UniRef50_A0A4S2KGA7^Q:60-1985,H:16-657^62.8%ID^E:9.5e-228^.^.`UniRef50_H2L6C1^UniRef50_H2L6C1^Q:54-2006,H:62-721^52.3%ID^E:9.6e-196^.^.`UniRef50_F7AD97^UniRef50_F7AD97^Q:39-2006,H:26-691^51.2%ID^E:8.4e-192^.^.`UniRef50_A0A4C…	.
TRINITY_DN66404_c0_g1	TRINITY_DN66404_c0_g1_i1	TRINITY_DN66404_c0_g1_i1.p1	1-345[+]	UniRef50_A0A452IH40^UniRef50_A0A452IH40^Q:1-345,H:45-159^88.7%ID^E:5.1e-54^.^.`UniRef50_UPI00038BCA1E^UniRef50_UPI00038BCA1E^Q:1-345,H:87-201^88.7%ID^E:6.7e-54^.^.`UniRef50_P31350^UniRef50_P31350^Q:1-345,H:137-251^87.8%ID^E:8.7e-54^.^.`UniRef50_F6YJV3^UniRef50_F6YJV3^Q:1-345,H:128-242^88.7%ID^E:8.7e-54^.^.`UniRef50_P11157^UniRef50_P11157^Q:1-345,H:138-252^87.8%ID^E:1.5e-53^.^.`UniRef50_D3Z0D8^Uni…	.
TRINITY_DN66410_c0_g1	TRINITY_DN66410_c0_g1_i1	TRINITY_DN66410_c0_g1_i1.p1	116-1240[+]	UniRef50_A0A336LDT2^UniRef50_A0A336LDT2^Q:116-1237,H:1-376^71.4%ID^E:1.2e-149^.^.`UniRef50_A0A1J1IVW3^UniRef50_A0A1J1IVW3^Q:179-1231,H:28-394^60.9%ID^E:9.1e-110^.^.`UniRef50_B0WCK8^UniRef50_B0WCK8^Q:239-1228,H:55-389^62.2%ID^E:2.7e-106^.^.`UniRef50_K7Y7N2^UniRef50_K7Y7N2^Q:182-1228,H:5-352^59.4%ID^E:8.8e-105^.^.`UniRef50_A0A026X4P0^UniRef50_A0A026X4P0^Q:143-1231,H:12-378^53.3%ID^E:3e-97^.^.`UniRe…	.
TRINITY_DN66422_c0_g1	TRINITY_DN66422_c0_g1_i2	TRINITY_DN66422_c0_g1_i2.p1	98-1045[+]	UniRef50_A0A1I8N6W4^UniRef50_A0A1I8N6W4^Q:125-1036,H:9-311^66.7%ID^E:3.4e-120^.^.`UniRef50_Q9W328^UniRef50_Q9W328^Q:113-1036,H:4-311^61.5%ID^E:5.1e-116^.^.`UniRef50_I3KUX0^UniRef50_I3KUX0^Q:125-1036,H:14-325^52.2%ID^E:5.5e-102^.^.`UniRef50_H9GK81^UniRef50_H9GK81^Q:125-1036,H:75-386^52.2%ID^E:9.4e-102^.^.`UniRef50_Q9BVC4^UniRef50_Q9BVC4^Q:125-1036,H:14-325^51.9%ID^E:9.7e-99^.^.`UniRef50_UPI0006153…	.
TRINITY_DN66465_c0_g1	TRINITY_DN66465_c0_g1_i3	TRINITY_DN66465_c0_g1_i3.p1	88-900[+]	UniRef50_A0A232ER57^UniRef50_A0A232ER57^Q:103-894,H:5-268^81.4%ID^E:1.7e-120^.^.`UniRef50_E0VHK9^UniRef50_E0VHK9^Q:136-897,H:4-257^81.1%ID^E:2.5e-116^.^.`UniRef50_A0A0J7KX05^UniRef50_A0A0J7KX05^Q:88-813,H:1-242^83.1%ID^E:2.7e-110^.^.`UniRef50_A0A2B4SGZ6^UniRef50_A0A2B4SGZ6^Q:100-897,H:13-278^65.8%ID^E:2e-97^.^.`UniRef50_Q6DGJ8^UniRef50_Q6DGJ8^Q:97-897,H:3-269^65.5%ID^E:1.1e-95^.^.`UniRef50_O57590…	.
TRINITY_DN66547_c0_g1	TRINITY_DN66547_c0_g1_i1	TRINITY_DN66547_c0_g1_i1.p1	238-1209[+]	UniRef50_A0A1L8E147^UniRef50_A0A1L8E147^Q:298-1206,H:3-305^70%ID^E:7.9e-116^.^.`UniRef50_A0A0L0CN19^UniRef50_A0A0L0CN19^Q:238-1203,H:241-562^65%ID^E:9.6e-114^.^.`UniRef50_B4LJ32^UniRef50_B4LJ32^Q:286-1203,H:15-321^65.5%ID^E:1.3e-110^.^.`UniRef50_Q9V8M5^UniRef50_Q9V8M5^Q:286-1203,H:15-321^62.5%ID^E:2.8e-105^.^.`UniRef50_A0A4S2KUE7^UniRef50_A0A4S2KUE7^Q:331-1194,H:86-375^54.1%ID^E:1.5e-82^.^.`UniRe…	.
TRINITY_DN66501_c0_g1	TRINITY_DN66501_c0_g1_i1	TRINITY_DN66501_c0_g1_i1.p2	439-831[-]	UniRef50_A0A195CKL4^UniRef50_A0A195CKL4^Q:322-1107,H:10-296^52.2%ID^E:5.2e-69^.^.`UniRef50_Q9VZD9^UniRef50_Q9VZD9^Q:298-1125,H:2-313^51.3%ID^E:8.9e-69^.^.`UniRef50_A0A2A3EFF8^UniRef50_A0A2A3EFF8^Q:322-1101,H:10-295^52.8%ID^E:2e-68^.^.`UniRef50_A0A1B0G324^UniRef50_A0A1B0G324^Q:298-1128,H:924-1245^47.5%ID^E:2.7e-65^.^.`UniRef50_UPI00061518AD^UniRef50_UPI00061518AD^Q:283-1125,H:182-484^48.7%ID^E:1.9…	.
TRINITY_DN66501_c0_g1	TRINITY_DN66501_c0_g1_i2	TRINITY_DN66501_c0_g1_i2.p2	439-888[-]	UniRef50_Q9VZD9^UniRef50_Q9VZD9^Q:298-1182,H:2-313^56.4%ID^E:4.8e-81^.^.`UniRef50_A0A195CKL4^UniRef50_A0A195CKL4^Q:322-1164,H:10-296^56.7%ID^E:5.9e-79^.^.`UniRef50_A0A2A3EFF8^UniRef50_A0A2A3EFF8^Q:322-1158,H:10-295^57.3%ID^E:1e-78^.^.`UniRef50_A0A1B0G324^UniRef50_A0A1B0G324^Q:298-1185,H:924-1245^52.2%ID^E:4.2e-77^.^.`UniRef50_UPI00061518AD^UniRef50_UPI00061518AD^Q:283-1182,H:182-484^52.9%ID^E:2.2…	.
TRINITY_DN66511_c0_g1	TRINITY_DN66511_c0_g1_i1	TRINITY_DN66511_c0_g1_i1.p1	246-2192[+]	UniRef50_A0A336M660^UniRef50_A0A336M660^Q:276-2150,H:19-679^69.5%ID^E:1.1e-245^.^.`UniRef50_A0A182MWI9^UniRef50_A0A182MWI9^Q:294-1940,H:19-562^56.8%ID^E:2.4e-165^.^.`UniRef50_A0A182FJ78^UniRef50_A0A182FJ78^Q:291-1940,H:21-578^55.7%ID^E:1.9e-162^.^.`UniRef50_A0A182N194^UniRef50_A0A182N194^Q:294-1940,H:103-647^55.2%ID^E:1.8e-157^.^.`UniRef50_A0A0B4KHL5^UniRef50_A0A0B4KHL5^Q:294-1952,H:21-628^46.2%I…	.
TRINITY_DN66516_c0_g2	TRINITY_DN66516_c0_g2_i1	TRINITY_DN66516_c0_g2_i1.p1	58-696[+]	UniRef50_A0A182T8A5^UniRef50_A0A182T8A5^Q:67-672,H:29-248^57.8%ID^E:3.2e-55^.^.`UniRef50_A0A1B0CRJ5^UniRef50_A0A1B0CRJ5^Q:133-684,H:9-191^62.1%ID^E:4.6e-54^.^.`UniRef50_B3M2W8^UniRef50_B3M2W8^Q:145-609,H:40-209^62.8%ID^E:5.1e-45^.^.`UniRef50_A0A194R1N3^UniRef50_A0A194R1N3^Q:136-651,H:4-204^52.2%ID^E:2.1e-43^.^.`UniRef50_D7EHU2^UniRef50_D7EHU2^Q:139-639,H:7-162^58.3%ID^E:6.9e-42^.^.`UniRef50_H9ISS…	.
TRINITY_DN66517_c0_g1	TRINITY_DN66517_c0_g1_i2	TRINITY_DN66517_c0_g1_i2.p1	234-587[+]	UniRef50_A0A182LRN8^UniRef50_A0A182LRN8^Q:234-584,H:1-117^76.1%ID^E:3.4e-43^.^.`UniRef50_A0A182XE80^UniRef50_A0A182XE80^Q:234-584,H:104-220^75.2%ID^E:5.8e-43^.^.`UniRef50_O44226^UniRef50_O44226^Q:234-584,H:1-118^73.7%ID^E:3.7e-42^.^.`UniRef50_A0A182G8T1^UniRef50_A0A182G8T1^Q:255-584,H:50-160^74.8%ID^E:3.3e-38^.^.`UniRef50_A0A0N0BBR6^UniRef50_A0A0N0BBR6^Q:237-578,H:89-202^66.1%ID^E:2.1e-32^.^.`Uni…	.
TRINITY_DN66528_c0_g1	TRINITY_DN66528_c0_g1_i3	TRINITY_DN66528_c0_g1_i3.p1	126-917[+]	UniRef50_A0A1B6D985^UniRef50_A0A1B6D985^Q:177-911,H:30-295^40.2%ID^E:8.8e-37^.^.`UniRef50_A0A1S3KCT1^UniRef50_A0A1S3KCT1^Q:162-905,H:46-306^37.2%ID^E:2.6e-36^.^.`UniRef50_E2AED6^UniRef50_E2AED6^Q:147-908,H:24-297^41.4%ID^E:4.4e-36^.^.`UniRef50_A0A1Y1KTK7^UniRef50_A0A1Y1KTK7^Q:180-908,H:23-270^39.9%ID^E:9.8e-36^.^.`UniRef50_A0A1L8DC46^UniRef50_A0A1L8DC46^Q:183-917,H:29-275^35.4%ID^E:1.7e-35^.^.`Un…	.
TRINITY_DN66560_c0_g2	TRINITY_DN66560_c0_g2_i2	.	.	UniRef50_I4DMV3^UniRef50_I4DMV3^Q:2-292,H:42-138^99%ID^E:8.1e-49^.^.`UniRef50_E1ZUX7^UniRef50_E1ZUX7^Q:2-292,H:85-181^97.9%ID^E:2.3e-48^.^.`UniRef50_Q15369^UniRef50_Q15369^Q:2-292,H:16-112^97.9%ID^E:6.8e-48^.^.`UniRef50_Q7JWD6^UniRef50_Q7JWD6^Q:2-292,H:21-117^96.9%ID^E:6.8e-48^.^.`UniRef50_W5P8I5^UniRef50_W5P8I5^Q:2-292,H:153-249^97.9%ID^E:6.8e-48^.^.`UniRef50_H0XY64^UniRef50_H0XY64^Q:2-292,H:14-…	.
TRINITY_DN66514_c5_g1	TRINITY_DN66514_c5_g1_i4	TRINITY_DN66514_c5_g1_i4.p1	1-456[+]	UniRef50_Q03334^UniRef50_Q03334^Q:1-453,H:1-151^88.7%ID^E:8.4e-71^.^.`UniRef50_T0MIX0^UniRef50_T0MIX0^Q:1-453,H:642-792^84.8%ID^E:2.5e-67^.^.`UniRef50_Q9WVH0^UniRef50_Q9WVH0^Q:1-453,H:1-151^84.1%ID^E:7.3e-67^.^.`UniRef50_Q8I7D6^UniRef50_Q8I7D6^Q:1-453,H:1-151^79.5%ID^E:7.6e-64^.^.`UniRef50_A0A0V1D631^UniRef50_A0A0V1D631^Q:1-453,H:66-216^76.2%ID^E:3.9e-60^.^.`UniRef50_A0A0V1E9V7^UniRef50_A0A0V1E9V…	.
TRINITY_DN66514_c5_g1	TRINITY_DN66514_c5_g1_i8	TRINITY_DN66514_c5_g1_i8.p2	65-520[+]	UniRef50_Q03334^UniRef50_Q03334^Q:65-517,H:1-151^91.4%ID^E:2.7e-73^.^.`UniRef50_T0MIX0^UniRef50_T0MIX0^Q:65-517,H:642-792^84.8%ID^E:7.5e-68^.^.`UniRef50_Q9WVH0^UniRef50_Q9WVH0^Q:65-517,H:1-151^84.8%ID^E:9.9e-68^.^.`UniRef50_Q8I7D6^UniRef50_Q8I7D6^Q:65-517,H:1-151^79.5%ID^E:7.8e-65^.^.`UniRef50_A0A0V1D631^UniRef50_A0A0V1D631^Q:65-517,H:66-216^78.1%ID^E:6.2e-62^.^.`UniRef50_A0A0V1E9V7^UniRef50_A0A0…	.
TRINITY_DN66514_c5_g1	TRINITY_DN66514_c5_g1_i9	TRINITY_DN66514_c5_g1_i9.p4	93-548[+]	UniRef50_Q03334^UniRef50_Q03334^Q:93-545,H:1-151^91.4%ID^E:2.8e-73^.^.`UniRef50_T0MIX0^UniRef50_T0MIX0^Q:87-545,H:640-792^84.3%ID^E:3.6e-68^.^.`UniRef50_Q9WVH0^UniRef50_Q9WVH0^Q:93-545,H:1-151^84.8%ID^E:1e-67^.^.`UniRef50_Q8I7D6^UniRef50_Q8I7D6^Q:93-545,H:1-151^79.5%ID^E:8.2e-65^.^.`UniRef50_A0A0V1D631^UniRef50_A0A0V1D631^Q:93-545,H:66-216^78.1%ID^E:6.5e-62^.^.`UniRef50_A0A0V1E9V7^UniRef50_A0A0V1…	.
TRINITY_DN66602_c0_g1	TRINITY_DN66602_c0_g1_i1	TRINITY_DN66602_c0_g1_i1.p1	85-732[+]	UniRef50_A0A1S4EY68^UniRef50_A0A1S4EY68^Q:70-729,H:29-249^54.8%ID^E:1.8e-62^.^.`UniRef50_A0A1J1IJ42^UniRef50_A0A1J1IJ42^Q:106-726,H:486-692^54.1%ID^E:2.8e-58^.^.`UniRef50_H3I5Q2^UniRef50_H3I5Q2^Q:121-729,H:3-205^51%ID^E:2e-53^.^.`UniRef50_D0AB90^UniRef50_D0AB90^Q:121-729,H:5-207^52%ID^E:7.8e-53^.^.`UniRef50_A0A0B7NSA1^UniRef50_A0A0B7NSA1^Q:121-726,H:5-205^51%ID^E:1.7e-52^.^.`UniRef50_Q0WW55^UniRe…	.
TRINITY_DN66640_c0_g1	TRINITY_DN66640_c0_g1_i1	TRINITY_DN66640_c0_g1_i1.p1	193-897[+]	UniRef50_UPI0008F9DEFA^UniRef50_UPI0008F9DEFA^Q:208-885,H:19-255^37.4%ID^E:1e-38^.^.`UniRef50_UPI00083C73D6^UniRef50_UPI00083C73D6^Q:274-894,H:57-263^36.8%ID^E:5.6e-37^.^.`UniRef50_A0A2S2Q6Q5^UniRef50_A0A2S2Q6Q5^Q:295-894,H:51-241^39.1%ID^E:1.4e-35^.^.`UniRef50_T1G2R1^UniRef50_T1G2R1^Q:292-885,H:22-219^39.5%ID^E:2.6e-34^.^.`UniRef50_UPI0001CBB79E^UniRef50_UPI0001CBB79E^Q:232-894,H:54-282^37.8%ID^…	.
TRINITY_DN66609_c0_g1	TRINITY_DN66609_c0_g1_i1	.	.	UniRef50_A0A087ZWQ7^UniRef50_A0A087ZWQ7^Q:58-342,H:1-95^100%ID^E:4e-43^.^.`UniRef50_P08985^UniRef50_P08985^Q:58-342,H:1-95^98.9%ID^E:1.5e-42^.^.`UniRef50_A0A4Y2QA03^UniRef50_A0A4Y2QA03^Q:58-342,H:1-95^97.9%ID^E:2e-42^.^.`UniRef50_A0A3B3WTF5^UniRef50_A0A3B3WTF5^Q:55-342,H:76-171^97.9%ID^E:2.6e-42^.^.`UniRef50_Q71UI9^UniRef50_Q71UI9^Q:58-342,H:1-95^97.9%ID^E:7.6e-42^.^.`UniRef50_C9J0D1^UniRef50_C9J…	.
TRINITY_DN66609_c0_g2	TRINITY_DN66609_c0_g2_i1	.	.	UniRef50_A0A087ZWQ7^UniRef50_A0A087ZWQ7^Q:201-485,H:1-95^100%ID^E:5.7e-43^.^.`UniRef50_A0A556TVC5^UniRef50_A0A556TVC5^Q:180-485,H:34-135^94.1%ID^E:1.3e-42^.^.`UniRef50_P08985^UniRef50_P08985^Q:201-485,H:1-95^98.9%ID^E:2.2e-42^.^.`UniRef50_A0A4Y2QA03^UniRef50_A0A4Y2QA03^Q:201-485,H:1-95^97.9%ID^E:2.8e-42^.^.`UniRef50_A0A3B3WTF5^UniRef50_A0A3B3WTF5^Q:198-485,H:76-171^97.9%ID^E:2.8e-42^.^.`UniRef50_…	.
TRINITY_DN66649_c0_g1	TRINITY_DN66649_c0_g1_i1	TRINITY_DN66649_c0_g1_i1.p1	87-479[+]	UniRef50_A0A182WJQ3^UniRef50_A0A182WJQ3^Q:87-359,H:1-91^93.4%ID^E:1.4e-39^.^.`UniRef50_UPI000BAE870C^UniRef50_UPI000BAE870C^Q:87-359,H:863-953^89%ID^E:5.1e-39^.^.`UniRef50_Q9VU02^UniRef50_Q9VU02^Q:87-359,H:1-91^90.1%ID^E:6.7e-39^.^.`UniRef50_T1J558^UniRef50_T1J558^Q:87-350,H:1-88^93.2%ID^E:1.5e-38^.^.`UniRef50_A0A0M8ZN02^UniRef50_A0A0M8ZN02^Q:102-359,H:1-86^93%ID^E:1.7e-37^.^.`UniRef50_K1QMH5^Uni…	.
TRINITY_DN66619_c0_g1	TRINITY_DN66619_c0_g1_i1	TRINITY_DN66619_c0_g1_i1.p1	3-545[+]	UniRef50_A0A336MXA0^UniRef50_A0A336MXA0^Q:87-530,H:2-157^72.4%ID^E:6.8e-62^.^.`UniRef50_Q9VD92^UniRef50_Q9VD92^Q:87-542,H:2-156^69%ID^E:1.9e-56^.^.`UniRef50_A0A1B0CVW3^UniRef50_A0A1B0CVW3^Q:87-542,H:2-156^69.7%ID^E:5.6e-56^.^.`UniRef50_A0A4Y7M670^UniRef50_A0A4Y7M670^Q:51-542,H:183-347^59.4%ID^E:2.1e-47^.^.`UniRef50_A0A3S3SC70^UniRef50_A0A3S3SC70^Q:111-542,H:13-152^66.7%ID^E:8.1e-47^.^.`UniRef50_C…	.
TRINITY_DN66617_c0_g1	TRINITY_DN66617_c0_g1_i1	TRINITY_DN66617_c0_g1_i1.p1	333-1061[+]	UniRef50_T1PFA3^UniRef50_T1PFA3^Q:333-1016,H:1-226^61.8%ID^E:6.4e-74^.^.`UniRef50_A0A1B0CKR5^UniRef50_A0A1B0CKR5^Q:339-1019,H:4-229^64.8%ID^E:9.3e-73^.^.`UniRef50_B4MBX2^UniRef50_B4MBX2^Q:333-1019,H:1-230^59.1%ID^E:4.8e-69^.^.`UniRef50_A0A1J1HGE6^UniRef50_A0A1J1HGE6^Q:327-1016,H:1167-1392^53%ID^E:4.9e-58^.^.`UniRef50_J3JYQ6^UniRef50_J3JYQ6^Q:342-1013,H:2-218^52.2%ID^E:3.3e-54^.^.`UniRef50_UPI000B…	.
TRINITY_DN66648_c0_g1	TRINITY_DN66648_c0_g1_i1	TRINITY_DN66648_c0_g1_i1.p1	157-498[+]	UniRef50_A0A182GP29^UniRef50_A0A182GP29^Q:157-495,H:1-113^69%ID^E:2.3e-32^.^.`UniRef50_A0A0K8UMN2^UniRef50_A0A0K8UMN2^Q:157-495,H:1-113^68.1%ID^E:1.7e-30^.^.`UniRef50_A0A182QJA0^UniRef50_A0A182QJA0^Q:157-495,H:1-114^66.7%ID^E:4.9e-30^.^.`UniRef50_A0A1S4FGK1^UniRef50_A0A1S4FGK1^Q:202-495,H:7-104^73.5%ID^E:1.4e-29^.^.`UniRef50_A0A182TPZ6^UniRef50_A0A182TPZ6^Q:202-495,H:12-109^71.4%ID^E:1.2e-28^.^.`…	.
TRINITY_DN66653_c0_g1	TRINITY_DN66653_c0_g1_i1	TRINITY_DN66653_c0_g1_i1.p1	399-1352[+]	UniRef50_A0A1J1HI01^UniRef50_A0A1J1HI01^Q:441-1349,H:228-532^81.3%ID^E:1.8e-130^.^.`UniRef50_A0A482VSE0^UniRef50_A0A482VSE0^Q:441-1349,H:376-676^74.6%ID^E:7e-122^.^.`UniRef50_A0A139WF22^UniRef50_A0A139WF22^Q:453-1349,H:16-309^74.9%ID^E:8.6e-120^.^.`UniRef50_A0A2J7PSG8^UniRef50_A0A2J7PSG8^Q:435-1349,H:10-325^70.8%ID^E:2.4e-114^.^.`UniRef50_O97111^UniRef50_O97111^Q:399-1226,H:1-278^78.1%ID^E:1.9e-1…	.
TRINITY_DN66682_c0_g1	TRINITY_DN66682_c0_g1_i1	TRINITY_DN66682_c0_g1_i1.p1	1-300[+]	UniRef50_A0A182FHX4^UniRef50_A0A182FHX4^Q:4-300,H:808-906^76.8%ID^E:8.7e-34^.^.`UniRef50_Q7PNQ1^UniRef50_Q7PNQ1^Q:4-300,H:182-280^75.8%ID^E:5.6e-33^.^.`UniRef50_A0A453YMZ3^UniRef50_A0A453YMZ3^Q:4-300,H:182-280^75.8%ID^E:5.6e-33^.^.`UniRef50_A0A182TAU3^UniRef50_A0A182TAU3^Q:19-300,H:1-94^76.6%ID^E:2.1e-32^.^.`UniRef50_A0A3S2NCI8^UniRef50_A0A3S2NCI8^Q:1-300,H:130-229^70%ID^E:4e-31^.^.`UniRef50_A0A1…	.
TRINITY_DN66735_c0_g1	TRINITY_DN66735_c0_g1_i1	TRINITY_DN66735_c0_g1_i1.p2	79-666[+]	UniRef50_A0A1J1ID43^UniRef50_A0A1J1ID43^Q:76-615,H:430-609^96.1%ID^E:6.9e-93^.^.`UniRef50_A0A336LP37^UniRef50_A0A336LP37^Q:79-615,H:1-179^94.4%ID^E:4.9e-91^.^.`UniRef50_P55935^UniRef50_P55935^Q:79-615,H:1-179^93.9%ID^E:3e-88^.^.`UniRef50_A0A1B0ET12^UniRef50_A0A1B0ET12^Q:79-615,H:1-179^93.3%ID^E:5.1e-88^.^.`UniRef50_A0A4C1U974^UniRef50_A0A4C1U974^Q:79-615,H:749-927^90.5%ID^E:1.4e-85^.^.`UniRef50_T…	.
TRINITY_DN66735_c0_g1	TRINITY_DN66735_c0_g1_i2	TRINITY_DN66735_c0_g1_i2.p1	79-666[+]	UniRef50_A0A1J1ID43^UniRef50_A0A1J1ID43^Q:76-624,H:430-612^96.2%ID^E:2.8e-94^.^.`UniRef50_A0A336LP37^UniRef50_A0A336LP37^Q:79-630,H:1-184^94.6%ID^E:1.1e-93^.^.`UniRef50_A0A1B0ET12^UniRef50_A0A1B0ET12^Q:79-630,H:1-184^92.9%ID^E:7.2e-90^.^.`UniRef50_P55935^UniRef50_P55935^Q:79-618,H:1-180^93.9%ID^E:1.8e-88^.^.`UniRef50_A0A4C1U974^UniRef50_A0A4C1U974^Q:79-627,H:749-931^90.2%ID^E:3.3e-87^.^.`UniRef50…	.
TRINITY_DN66735_c0_g1	TRINITY_DN66735_c0_g1_i3	TRINITY_DN66735_c0_g1_i3.p1	62-649[+]	UniRef50_A0A1J1ID43^UniRef50_A0A1J1ID43^Q:62-607,H:431-612^97.3%ID^E:1.6e-94^.^.`UniRef50_A0A336LP37^UniRef50_A0A336LP37^Q:62-613,H:1-184^95.1%ID^E:6.2e-94^.^.`UniRef50_A0A1B0ET12^UniRef50_A0A1B0ET12^Q:62-613,H:1-184^93.5%ID^E:4.1e-90^.^.`UniRef50_P55935^UniRef50_P55935^Q:62-601,H:1-180^94.4%ID^E:7.8e-89^.^.`UniRef50_A0A4C1U974^UniRef50_A0A4C1U974^Q:62-610,H:749-931^90.7%ID^E:1.5e-87^.^.`UniRef50…	.
TRINITY_DN66754_c0_g1	TRINITY_DN66754_c0_g1_i1	TRINITY_DN66754_c0_g1_i1.p1	83-1210[+]	UniRef50_A0A1S4FVT6^UniRef50_A0A1S4FVT6^Q:101-1207,H:4-392^56.8%ID^E:1.1e-104^.^.`UniRef50_A0A0L0CBE7^UniRef50_A0A0L0CBE7^Q:101-1129,H:4-378^49.7%ID^E:4.7e-87^.^.`UniRef50_Q7K3D4^UniRef50_Q7K3D4^Q:101-1204,H:4-397^47.6%ID^E:2.3e-86^.^.`UniRef50_UPI000E6E28FC^UniRef50_UPI000E6E28FC^Q:86-1204,H:3-397^45.8%ID^E:1.7e-81^.^.`UniRef50_A0A1B0DMM7^UniRef50_A0A1B0DMM7^Q:95-1207,H:3-331^48.5%ID^E:9.6e-80^.…	.
TRINITY_DN66812_c0_g2	TRINITY_DN66812_c0_g2_i1	.	.	UniRef50_A0A336M8W0^UniRef50_A0A336M8W0^Q:352-654,H:2-103^60.8%ID^E:1e-28^.^.`UniRef50_A0A182FCE0^UniRef50_A0A182FCE0^Q:358-654,H:11-109^59.6%ID^E:9.1e-25^.^.`UniRef50_B0X705^UniRef50_B0X705^Q:355-654,H:38-144^55.1%ID^E:1.9e-22^.^.`UniRef50_A0A2A4JY18^UniRef50_A0A2A4JY18^Q:412-654,H:27-107^56.8%ID^E:2.8e-18^.^.`UniRef50_D6WR09^UniRef50_D6WR09^Q:352-639,H:5-99^53.1%ID^E:3.7e-18^.^.`UniRef50_UPI001…	.
TRINITY_DN66812_c0_g2	TRINITY_DN66812_c0_g2_i2	TRINITY_DN66812_c0_g2_i2.p1	438-764[+]	UniRef50_A0A336M8W0^UniRef50_A0A336M8W0^Q:459-761,H:2-103^60.8%ID^E:2e-28^.^.`UniRef50_A0A182FCE0^UniRef50_A0A182FCE0^Q:435-761,H:1-109^56%ID^E:4.6e-25^.^.`UniRef50_B0X705^UniRef50_B0X705^Q:450-761,H:34-144^54.1%ID^E:4.8e-22^.^.`UniRef50_D6WR09^UniRef50_D6WR09^Q:459-746,H:5-99^53.1%ID^E:7.1e-18^.^.`UniRef50_A0A2A4JY18^UniRef50_A0A2A4JY18^Q:441-761,H:3-107^47.7%ID^E:9.3e-18^.^.`UniRef50_UPI0010374…	.
TRINITY_DN66827_c0_g1	TRINITY_DN66827_c0_g1_i1	TRINITY_DN66827_c0_g1_i1.p1	193-549[+]	UniRef50_Q7QA68^UniRef50_Q7QA68^Q:193-537,H:1-120^60.2%ID^E:6e-25^.^.`UniRef50_A0A182GQF2^UniRef50_A0A182GQF2^Q:193-510,H:1-109^63.3%ID^E:6.7e-24^.^.`UniRef50_W5JVN7^UniRef50_W5JVN7^Q:193-528,H:1-133^53.4%ID^E:3.7e-22^.^.`UniRef50_Q9VGW5^UniRef50_Q9VGW5^Q:193-510,H:1-130^50.8%ID^E:2.2e-19^.^.`UniRef50_A0A1A9ZK58^UniRef50_A0A1A9ZK58^Q:193-510,H:1-142^46.9%ID^E:2.9e-19^.^.`UniRef50_UPI000E6E375C^Un…	.
TRINITY_DN66853_c0_g2	TRINITY_DN66853_c0_g2_i1	TRINITY_DN66853_c0_g2_i1.p1	1-1293[+]	UniRef50_A0A182TYZ9^UniRef50_A0A182TYZ9^Q:1-1254,H:154-607^53.7%ID^E:1.5e-130^.^.`UniRef50_B0XJ31^UniRef50_B0XJ31^Q:1-1254,H:89-519^54.5%ID^E:4.1e-128^.^.`UniRef50_Q9VW78^UniRef50_Q9VW78^Q:22-1254,H:180-632^53.2%ID^E:4.2e-125^.^.`UniRef50_A0A1B0G8W3^UniRef50_A0A1B0G8W3^Q:1-1254,H:2017-2486^48.9%ID^E:7.9e-116^.^.`UniRef50_A0A1J1I8P3^UniRef50_A0A1J1I8P3^Q:1-1266,H:134-570^46.7%ID^E:9.1e-104^.^.`Uni…	.
TRINITY_DN66856_c0_g1	TRINITY_DN66856_c0_g1_i1	TRINITY_DN66856_c0_g1_i1.p1	96-512[+]	UniRef50_A0A336LYF9^UniRef50_A0A336LYF9^Q:90-488,H:7-137^39.3%ID^E:1.1e-20^.^.`UniRef50_A0A1J1HMF6^UniRef50_A0A1J1HMF6^Q:144-488,H:20-130^38.5%ID^E:8.4e-13^.^.`UniRef50_V4ABP5^UniRef50_V4ABP5^Q:147-509,H:19-136^29.8%ID^E:1.6e-08^.^.	.
TRINITY_DN66856_c0_g1	TRINITY_DN66856_c0_g1_i3	TRINITY_DN66856_c0_g1_i3.p1	96-479[+]	UniRef50_A0A336LYF9^UniRef50_A0A336LYF9^Q:90-452,H:7-125^39%ID^E:1e-16^.^.`UniRef50_A0A1J1HMF6^UniRef50_A0A1J1HMF6^Q:144-449,H:20-117^40.4%ID^E:8.2e-11^.^.`UniRef50_V4ABP5^UniRef50_V4ABP5^Q:147-449,H:19-116^32.7%ID^E:9.3e-07^.^.	.
TRINITY_DN66879_c0_g1	TRINITY_DN66879_c0_g1_i1	TRINITY_DN66879_c0_g1_i1.p1	264-1019[+]	UniRef50_Q8MSS7^UniRef50_Q8MSS7^Q:267-998,H:1-249^61.8%ID^E:9e-88^.^.`UniRef50_A0A2M4AXZ4^UniRef50_A0A2M4AXZ4^Q:390-1004,H:35-239^73.2%ID^E:7.6e-87^.^.`UniRef50_N6TE21^UniRef50_N6TE21^Q:396-986,H:49-245^74.6%ID^E:9.9e-87^.^.`UniRef50_A0A1B0EYW2^UniRef50_A0A1B0EYW2^Q:249-1013,H:70-323^58.4%ID^E:3.5e-84^.^.`UniRef50_A0A182Q9R8^UniRef50_A0A182Q9R8^Q:288-1001,H:290-536^61.5%ID^E:4.6e-84^.^.`UniRef50_…	.
TRINITY_DN66993_c0_g1	TRINITY_DN66993_c0_g1_i3	TRINITY_DN66993_c0_g1_i3.p1	163-2919[+]	UniRef50_A0A336LS77^UniRef50_A0A336LS77^Q:163-2907,H:1-917^48.6%ID^E:8.1e-236^.^.`UniRef50_A0A1B0CEH9^UniRef50_A0A1B0CEH9^Q:163-2907,H:1-926^38.3%ID^E:3.6e-167^.^.`UniRef50_Q7QBI6^UniRef50_Q7QBI6^Q:163-2895,H:1-946^37.5%ID^E:2.3e-166^.^.`UniRef50_A0A1B0FGM7^UniRef50_A0A1B0FGM7^Q:286-2916,H:459-1395^32.9%ID^E:6.1e-135^.^.`UniRef50_A0A1J1HJZ1^UniRef50_A0A1J1HJZ1^Q:178-2913,H:5-939^33.9%ID^E:1.6e-13…	.
TRINITY_DN66913_c0_g1	TRINITY_DN66913_c0_g1_i5	TRINITY_DN66913_c0_g1_i5.p1	163-1986[+]	UniRef50_A0A336KVT1^UniRef50_A0A336KVT1^Q:163-1968,H:1-690^46.8%ID^E:7.6e-123^.^.`UniRef50_B0XE66^UniRef50_B0XE66^Q:235-1980,H:5-545^41.6%ID^E:7.4e-94^.^.`UniRef50_UPI0011567DEC^UniRef50_UPI0011567DEC^Q:220-1980,H:22-716^37.7%ID^E:7e-92^.^.`UniRef50_A0A084VLS2^UniRef50_A0A084VLS2^Q:244-879,H:51-261^74.2%ID^E:2.6e-86^.^.`UniRef50_A0A182VEL8^UniRef50_A0A182VEL8^Q:196-879,H:16-248^68.4%ID^E:1.8e-84^…	.
TRINITY_DN66944_c0_g1	TRINITY_DN66944_c0_g1_i1	TRINITY_DN66944_c0_g1_i1.p1	200-1156[+]	UniRef50_A0A182QBZ0^UniRef50_A0A182QBZ0^Q:194-1153,H:129-448^86.2%ID^E:1.8e-158^.^.`UniRef50_A7UTE1^UniRef50_A7UTE1^Q:194-1153,H:101-438^81.7%ID^E:4.1e-155^.^.`UniRef50_A0A4U5UD99^UniRef50_A0A4U5UD99^Q:197-1150,H:1957-2274^84%ID^E:1e-153^.^.`UniRef50_A0A401SBQ6^UniRef50_A0A401SBQ6^Q:200-1150,H:1277-1593^84.2%ID^E:2.2e-153^.^.`UniRef50_Q9VT33^UniRef50_Q9VT33^Q:194-1153,H:46-388^79.9%ID^E:1.1e-152^…	.
TRINITY_DN66929_c0_g1	TRINITY_DN66929_c0_g1_i1	TRINITY_DN66929_c0_g1_i1.p1	131-1042[+]	UniRef50_Q7QC09^UniRef50_Q7QC09^Q:158-1027,H:4-293^53.8%ID^E:5.1e-84^.^.`UniRef50_A0A182F8C9^UniRef50_A0A182F8C9^Q:158-931,H:4-261^51.6%ID^E:3.5e-69^.^.`UniRef50_A0A482VKA4^UniRef50_A0A482VKA4^Q:158-988,H:5-278^48.4%ID^E:8.2e-66^.^.`UniRef50_E0VFS3^UniRef50_E0VFS3^Q:158-988,H:5-283^45.2%ID^E:1.1e-62^.^.`UniRef50_A0A1J1HSD5^UniRef50_A0A1J1HSD5^Q:152-988,H:2-282^45.2%ID^E:3e-60^.^.`UniRef50_A0A1B0C…	.
TRINITY_DN67011_c0_g1	TRINITY_DN67011_c0_g1_i2	TRINITY_DN67011_c0_g1_i2.p1	1-912[+]	UniRef50_A0A336MIR3^UniRef50_A0A336MIR3^Q:31-774,H:126-377^30.8%ID^E:1.3e-31^.^.`UniRef50_A0A182STU8^UniRef50_A0A182STU8^Q:4-291,H:131-231^35.6%ID^E:7.1e-11^.^.	.
TRINITY_DN67064_c0_g1	TRINITY_DN67064_c0_g1_i1	TRINITY_DN67064_c0_g1_i1.p1	169-993[+]	UniRef50_A0A336KQD8^UniRef50_A0A336KQD8^Q:163-990,H:23-295^57%ID^E:2.1e-79^.^.`UniRef50_B0WWD0^UniRef50_B0WWD0^Q:289-981,H:93-333^46.9%ID^E:4.1e-51^.^.`UniRef50_A0A1B0FLG6^UniRef50_A0A1B0FLG6^Q:286-981,H:177-415^48.5%ID^E:3.9e-49^.^.`UniRef50_UPI000E6E4452^UniRef50_UPI000E6E4452^Q:271-981,H:70-297^44.7%ID^E:1.5e-48^.^.`UniRef50_A0A0K8VLG5^UniRef50_A0A0K8VLG5^Q:286-981,H:136-371^45.8%ID^E:1.6e-47^…	.
TRINITY_DN67030_c0_g1	TRINITY_DN67030_c0_g1_i1	TRINITY_DN67030_c0_g1_i1.p1	323-805[+]	UniRef50_A0A158NMZ6^UniRef50_A0A158NMZ6^Q:326-766,H:39-185^68.7%ID^E:9.4e-53^.^.`UniRef50_P06742^UniRef50_P06742^Q:323-781,H:1-152^65.4%ID^E:6.8e-51^.^.`UniRef50_Q24621-2^UniRef50_Q24621-2^Q:323-766,H:1-147^68.2%ID^E:2e-50^.^.`UniRef50_A0A182F7L6^UniRef50_A0A182F7L6^Q:401-790,H:1-130^76.2%ID^E:9.8e-50^.^.`UniRef50_F4WJH6^UniRef50_F4WJH6^Q:329-748,H:29-168^69.3%ID^E:1.3e-49^.^.`UniRef50_A0A232F703…	.
TRINITY_DN67031_c0_g1	TRINITY_DN67031_c0_g1_i1	TRINITY_DN67031_c0_g1_i1.p1	3-596[+]	UniRef50_B4L9P4^UniRef50_B4L9P4^Q:3-596,H:243-440^85.9%ID^E:9.6e-101^.^.`UniRef50_Q9VUY9^UniRef50_Q9VUY9^Q:3-596,H:243-440^84.8%ID^E:4e-99^.^.`UniRef50_Q3L0E1^UniRef50_Q3L0E1^Q:3-596,H:124-321^84.8%ID^E:4e-99^.^.`UniRef50_A0A1J1I236^UniRef50_A0A1J1I236^Q:3-596,H:1726-1923^80.3%ID^E:6.7e-94^.^.`UniRef50_A0A1B0BRD2^UniRef50_A0A1B0BRD2^Q:3-596,H:777-974^79.3%ID^E:1.5e-93^.^.`UniRef50_A0A1S4EQF7^UniR…	.
TRINITY_DN67068_c0_g1	TRINITY_DN67068_c0_g1_i1	.	.	UniRef50_A0A336KTI9^UniRef50_A0A336KTI9^Q:80-706,H:15-238^48.9%ID^E:3e-43^.^.`UniRef50_B4KBE7^UniRef50_B4KBE7^Q:80-706,H:95-311^46.8%ID^E:7.4e-42^.^.`UniRef50_Q9VNI9^UniRef50_Q9VNI9^Q:80-706,H:11-227^45.4%ID^E:2e-39^.^.`UniRef50_H9J098^UniRef50_H9J098^Q:59-706,H:20-246^36.6%ID^E:4.2e-29^.^.`UniRef50_S4PWU0^UniRef50_S4PWU0^Q:158-706,H:2-191^38.9%ID^E:3.1e-24^.^.`UniRef50_A0A1B6CU64^UniRef50_A0A1B6…	.
TRINITY_DN67068_c0_g1	TRINITY_DN67068_c0_g1_i2	.	.	UniRef50_A0A336KTI9^UniRef50_A0A336KTI9^Q:87-707,H:17-238^48%ID^E:2.7e-39^.^.`UniRef50_B4KBE7^UniRef50_B4KBE7^Q:96-707,H:100-311^45.5%ID^E:3.5e-39^.^.`UniRef50_Q9VNI9^UniRef50_Q9VNI9^Q:96-707,H:16-227^44.6%ID^E:4.2e-37^.^.`UniRef50_H9J098^UniRef50_H9J098^Q:81-707,H:31-246^36.6%ID^E:2e-26^.^.`UniRef50_S4PWU0^UniRef50_S4PWU0^Q:159-707,H:2-191^38.9%ID^E:3.2e-24^.^.`UniRef50_A0A1B6CU64^UniRef50_A0A1B…	.
TRINITY_DN67080_c0_g1	TRINITY_DN67080_c0_g1_i2	TRINITY_DN67080_c0_g1_i2.p1	155-1360[+]	UniRef50_A0A182T6U4^UniRef50_A0A182T6U4^Q:137-1273,H:202-612^70.2%ID^E:3.1e-106^.^.`UniRef50_A0A182FLR7^UniRef50_A0A182FLR7^Q:155-1267,H:1-393^68.4%ID^E:2e-105^.^.`UniRef50_A0A182VCI6^UniRef50_A0A182VCI6^Q:155-652,H:1-172^77.3%ID^E:9.1e-74^.^.`UniRef50_A0A0K8UYE0^UniRef50_A0A0K8UYE0^Q:152-1333,H:4-360^62.6%ID^E:2e-73^.^.`UniRef50_UPI0011CF7229^UniRef50_UPI0011CF7229^Q:179-1285,H:4-329^43.3%ID^E:3…	.
TRINITY_DN67143_c0_g1	TRINITY_DN67143_c0_g1_i1	TRINITY_DN67143_c0_g1_i1.p1	3-668[+]	UniRef50_A0A336L989^UniRef50_A0A336L989^Q:219-665,H:39-185^59.3%ID^E:4.6e-44^.^.`UniRef50_B4N4Q1^UniRef50_B4N4Q1^Q:243-665,H:68-208^60.3%ID^E:7.8e-44^.^.`UniRef50_Q9VVX4^UniRef50_Q9VVX4^Q:63-620,H:3-187^51.3%ID^E:2.1e-41^.^.`UniRef50_A0A182QXW1^UniRef50_A0A182QXW1^Q:255-665,H:60-196^59.1%ID^E:4.7e-41^.^.`UniRef50_A0A2M4CZH1^UniRef50_A0A2M4CZH1^Q:255-632,H:111-236^63.5%ID^E:8.1e-41^.^.`UniRef50_A0…	.
TRINITY_DN67135_c0_g1	TRINITY_DN67135_c0_g1_i1	TRINITY_DN67135_c0_g1_i1.p1	1049-3814[+]	UniRef50_P18502^UniRef50_P18502^Q:1067-4810,H:4-1281^57.7%ID^E:0^.^.`UniRef50_A0A0M3QV83^UniRef50_A0A0M3QV83^Q:1184-4810,H:621-1896^56.9%ID^E:0^.^.`UniRef50_K7J1D9^UniRef50_K7J1D9^Q:1100-4717,H:535-1695^53.8%ID^E:0^.^.`UniRef50_E9FS56^UniRef50_E9FS56^Q:1124-4594,H:27-1192^55%ID^E:0^.^.`UniRef50_A0A212ELL8^UniRef50_A0A212ELL8^Q:1043-4384,H:1128-2346^52%ID^E:0^.^.`UniRef50_A0A1J1J6J1^UniRef50_A0A1J…	.
TRINITY_DN67135_c0_g1	TRINITY_DN67135_c0_g1_i1	TRINITY_DN67135_c0_g1_i1.p2	3854-4849[+]	UniRef50_P18502^UniRef50_P18502^Q:1067-4810,H:4-1281^57.7%ID^E:0^.^.`UniRef50_A0A0M3QV83^UniRef50_A0A0M3QV83^Q:1184-4810,H:621-1896^56.9%ID^E:0^.^.`UniRef50_K7J1D9^UniRef50_K7J1D9^Q:1100-4717,H:535-1695^53.8%ID^E:0^.^.`UniRef50_E9FS56^UniRef50_E9FS56^Q:1124-4594,H:27-1192^55%ID^E:0^.^.`UniRef50_A0A212ELL8^UniRef50_A0A212ELL8^Q:1043-4384,H:1128-2346^52%ID^E:0^.^.`UniRef50_A0A1J1J6J1^UniRef50_A0A1J…	.
TRINITY_DN67135_c0_g1	TRINITY_DN67135_c0_g1_i2	TRINITY_DN67135_c0_g1_i2.p1	1049-4798[+]	UniRef50_P18502^UniRef50_P18502^Q:1067-4759,H:4-1281^58.5%ID^E:0^.^.`UniRef50_A0A0M3QV83^UniRef50_A0A0M3QV83^Q:1184-4759,H:621-1896^57.7%ID^E:0^.^.`UniRef50_K7J1D9^UniRef50_K7J1D9^Q:1100-4666,H:535-1695^54.6%ID^E:0^.^.`UniRef50_E9FS56^UniRef50_E9FS56^Q:1124-4543,H:27-1192^55.9%ID^E:0^.^.`UniRef50_A0A212ELL8^UniRef50_A0A212ELL8^Q:1043-4333,H:1128-2346^52.8%ID^E:0^.^.`UniRef50_A0A1J1J6J1^UniRef50_A…	.
TRINITY_DN67155_c0_g1	TRINITY_DN67155_c0_g1_i1	TRINITY_DN67155_c0_g1_i1.p2	181-498[+]	UniRef50_A0A336MT51^UniRef50_A0A336MT51^Q:181-492,H:1-105^68.6%ID^E:8.5e-31^.^.`UniRef50_A0A182Q2E9^UniRef50_A0A182Q2E9^Q:181-492,H:1-108^50.9%ID^E:4.4e-19^.^.`UniRef50_A0A1I8PEI2^UniRef50_A0A1I8PEI2^Q:181-492,H:1-110^49.1%ID^E:5.3e-17^.^.`UniRef50_A0A1Y1LCY3^UniRef50_A0A1Y1LCY3^Q:241-492,H:34-117^54.8%ID^E:2.6e-16^.^.`UniRef50_A0A0A1XNK7^UniRef50_A0A0A1XNK7^Q:181-495,H:1-126^44.4%ID^E:4.5e-16^.^…	.
TRINITY_DN67155_c0_g1	TRINITY_DN67155_c0_g1_i3	TRINITY_DN67155_c0_g1_i3.p2	201-518[+]	UniRef50_A0A336MT51^UniRef50_A0A336MT51^Q:201-512,H:1-105^68.6%ID^E:8.8e-31^.^.`UniRef50_A0A182Q2E9^UniRef50_A0A182Q2E9^Q:201-512,H:1-108^50.9%ID^E:4.5e-19^.^.`UniRef50_A0A1I8PEI2^UniRef50_A0A1I8PEI2^Q:201-512,H:1-110^49.1%ID^E:5.5e-17^.^.`UniRef50_A0A1Y1LCY3^UniRef50_A0A1Y1LCY3^Q:261-512,H:34-117^54.8%ID^E:2.7e-16^.^.`UniRef50_A0A0A1XNK7^UniRef50_A0A0A1XNK7^Q:201-515,H:1-126^44.4%ID^E:4.7e-16^.^…	.
TRINITY_DN67173_c0_g1	TRINITY_DN67173_c0_g1_i1	TRINITY_DN67173_c0_g1_i1.p1	3-581[+]	UniRef50_A7UTK8^UniRef50_A7UTK8^Q:117-578,H:1-153^60.4%ID^E:1.2e-34^.^.`UniRef50_A0A1B0D702^UniRef50_A0A1B0D702^Q:141-578,H:6-167^60.5%ID^E:1.4e-30^.^.`UniRef50_UPI000E6E37D8^UniRef50_UPI000E6E37D8^Q:309-578,H:118-215^70.4%ID^E:2.4e-30^.^.`UniRef50_A0A1B0GJ62^UniRef50_A0A1B0GJ62^Q:177-578,H:154-300^63.3%ID^E:2.7e-29^.^.`UniRef50_A0A226EW27^UniRef50_A0A226EW27^Q:162-560,H:23-138^51.5%ID^E:2.7e-26^…	.
TRINITY_DN67184_c0_g1	TRINITY_DN67184_c0_g1_i2	TRINITY_DN67184_c0_g1_i2.p2	189-512[+]	UniRef50_I4DK72^UniRef50_I4DK72^Q:189-509,H:1-107^75.7%ID^E:2.3e-47^.^.`UniRef50_Q9W141^UniRef50_Q9W141^Q:189-509,H:1-107^77.6%ID^E:1.9e-46^.^.`UniRef50_D0AB75^UniRef50_D0AB75^Q:189-509,H:1-107^74.8%ID^E:7.3e-46^.^.`UniRef50_A0A1B0CFL2^UniRef50_A0A1B0CFL2^Q:189-482,H:1-98^76.5%ID^E:9.2e-41^.^.`UniRef50_UPI000DCA26A3^UniRef50_UPI000DCA26A3^Q:183-509,H:73-181^63.3%ID^E:1.1e-36^.^.`UniRef50_A0A158NA…	.
TRINITY_DN67200_c0_g1	TRINITY_DN67200_c0_g1_i2	TRINITY_DN67200_c0_g1_i2.p1	782-2404[+]	UniRef50_A0A336KE64^UniRef50_A0A336KE64^Q:782-2401,H:1-563^64.9%ID^E:1.1e-204^.^.`UniRef50_A0A182MNN8^UniRef50_A0A182MNN8^Q:833-2401,H:15-541^65.1%ID^E:2.7e-190^.^.`UniRef50_A0A084VF77^UniRef50_A0A084VF77^Q:1127-2401,H:1-435^65.5%ID^E:3.4e-156^.^.`UniRef50_A0A182SIJ2^UniRef50_A0A182SIJ2^Q:1076-2401,H:4-439^64.3%ID^E:1.7e-155^.^.`UniRef50_A0A482XCL5^UniRef50_A0A482XCL5^Q:905-2284,H:47-498^58.5%ID^…	.
TRINITY_DN67293_c0_g1	TRINITY_DN67293_c0_g1_i1	TRINITY_DN67293_c0_g1_i1.p1	44-1501[+]	UniRef50_A0A336MBM8^UniRef50_A0A336MBM8^Q:119-1468,H:33-488^55.7%ID^E:4.1e-141^.^.`UniRef50_Q9VC87^UniRef50_Q9VC87^Q:53-1498,H:1-493^48%ID^E:3.3e-122^.^.`UniRef50_A0A1B0D0D8^UniRef50_A0A1B0D0D8^Q:53-1498,H:3-497^45.6%ID^E:8.1e-121^.^.`UniRef50_UPI000E56F20B^UniRef50_UPI000E56F20B^Q:71-1498,H:15-541^45.2%ID^E:2.2e-118^.^.`UniRef50_A0A139WPQ8^UniRef50_A0A139WPQ8^Q:95-1498,H:9-476^46.8%ID^E:5.4e-117…	.
TRINITY_DN67240_c0_g1	TRINITY_DN67240_c0_g1_i1	TRINITY_DN67240_c0_g1_i1.p1	494-1369[-]	UniRef50_A0A182X668^UniRef50_A0A182X668^Q:1528-512,H:240-579^31.2%ID^E:4.8e-47^.^.`UniRef50_A0A1S4GZ43^UniRef50_A0A1S4GZ43^Q:1528-512,H:449-788^30.9%ID^E:1.4e-46^.^.`UniRef50_A0A1Y1MZ10^UniRef50_A0A1Y1MZ10^Q:1513-515,H:453-786^31.4%ID^E:3.8e-44^.^.`UniRef50_D2A3I1^UniRef50_D2A3I1^Q:1519-515,H:564-898^29.6%ID^E:9.3e-43^.^.`UniRef50_F4WVH5^UniRef50_F4WVH5^Q:1516-518,H:423-758^29.8%ID^E:2.3e-41^.^.`…	.
TRINITY_DN67240_c0_g1	TRINITY_DN67240_c0_g1_i1	TRINITY_DN67240_c0_g1_i1.p2	3-437[-]	UniRef50_A0A182X668^UniRef50_A0A182X668^Q:1528-512,H:240-579^31.2%ID^E:4.8e-47^.^.`UniRef50_A0A1S4GZ43^UniRef50_A0A1S4GZ43^Q:1528-512,H:449-788^30.9%ID^E:1.4e-46^.^.`UniRef50_A0A1Y1MZ10^UniRef50_A0A1Y1MZ10^Q:1513-515,H:453-786^31.4%ID^E:3.8e-44^.^.`UniRef50_D2A3I1^UniRef50_D2A3I1^Q:1519-515,H:564-898^29.6%ID^E:9.3e-43^.^.`UniRef50_F4WVH5^UniRef50_F4WVH5^Q:1516-518,H:423-758^29.8%ID^E:2.3e-41^.^.`…	.
TRINITY_DN67252_c0_g1	TRINITY_DN67252_c0_g1_i1	.	.	UniRef50_Q17AF3^UniRef50_Q17AF3^Q:709-1218,H:6-189^54.3%ID^E:5.5e-46^.^.`UniRef50_A0A0A1XNI0^UniRef50_A0A0A1XNI0^Q:709-1197,H:11-171^53.9%ID^E:7.7e-40^.^.`UniRef50_A0A1I8MFZ4^UniRef50_A0A1I8MFZ4^Q:712-1197,H:12-170^51.2%ID^E:1.9e-38^.^.`UniRef50_B3M8Q6^UniRef50_B3M8Q6^Q:709-1197,H:11-182^52.2%ID^E:4.4e-35^.^.`UniRef50_UPI000E6E17D9^UniRef50_UPI000E6E17D9^Q:715-1203,H:19-222^41.5%ID^E:1.9e-30^.^.`…	.
TRINITY_DN67294_c0_g1	TRINITY_DN67294_c0_g1_i2	.	.	UniRef50_A0A1B0GP98^UniRef50_A0A1B0GP98^Q:164-328,H:1-55^81.8%ID^E:1.3e-17^.^.`UniRef50_A0A1B0CG41^UniRef50_A0A1B0CG41^Q:164-328,H:1-55^80%ID^E:2.1e-17^.^.`UniRef50_Q16NK9^UniRef50_Q16NK9^Q:164-328,H:1-55^80%ID^E:6.2e-17^.^.`UniRef50_A0A482WRH3^UniRef50_A0A482WRH3^Q:167-328,H:3-56^77.8%ID^E:5.3e-16^.^.`UniRef50_A0A151WWD6^UniRef50_A0A151WWD6^Q:167-328,H:3-56^64.8%ID^E:2.2e-14^.^.`UniRef50_W5JTL3^…	.
TRINITY_DN67297_c0_g1	TRINITY_DN67297_c0_g1_i1	TRINITY_DN67297_c0_g1_i1.p2	217-726[+]	UniRef50_A0A437BR99^UniRef50_A0A437BR99^Q:196-723,H:4-179^80.7%ID^E:4.6e-76^.^.`UniRef50_A0A182QSM5^UniRef50_A0A182QSM5^Q:223-723,H:35-201^84.4%ID^E:4.6e-76^.^.`UniRef50_A0A0A9Y673^UniRef50_A0A0A9Y673^Q:217-723,H:1-169^79.9%ID^E:9.6e-74^.^.`UniRef50_E0VLJ0^UniRef50_E0VLJ0^Q:226-723,H:30-195^80.7%ID^E:4.7e-73^.^.`UniRef50_A0A158P167^UniRef50_A0A158P167^Q:226-723,H:68-232^80.7%ID^E:1.5e-71^.^.`UniR…	.
TRINITY_DN67297_c0_g1	TRINITY_DN67297_c0_g1_i2	TRINITY_DN67297_c0_g1_i2.p2	314-841[+]	UniRef50_A0A437BR99^UniRef50_A0A437BR99^Q:311-838,H:4-179^80.7%ID^E:6.3e-77^.^.`UniRef50_A0A182QSM5^UniRef50_A0A182QSM5^Q:311-838,H:26-201^80.7%ID^E:1.1e-76^.^.`UniRef50_E0VLJ0^UniRef50_E0VLJ0^Q:332-838,H:27-195^80.5%ID^E:2.2e-74^.^.`UniRef50_A0A0A9Y673^UniRef50_A0A0A9Y673^Q:341-838,H:4-169^80.7%ID^E:2.5e-73^.^.`UniRef50_A0A158P167^UniRef50_A0A158P167^Q:317-838,H:61-232^78.7%ID^E:4.6e-72^.^.`UniR…	.
TRINITY_DN67341_c0_g1	TRINITY_DN67341_c0_g1_i1	TRINITY_DN67341_c0_g1_i1.p1	3-2858[+]	UniRef50_W5JAV4^UniRef50_W5JAV4^Q:3-2858,H:49-1157^46%ID^E:2.8e-230^.^.`UniRef50_A8JQ65^UniRef50_A8JQ65^Q:6-2858,H:528-1586^45%ID^E:4.8e-214^.^.`UniRef50_A0A182QC48^UniRef50_A0A182QC48^Q:411-2858,H:10-958^49.2%ID^E:2.4e-210^.^.`UniRef50_D6WN96^UniRef50_D6WN96^Q:3-2858,H:262-1128^41.3%ID^E:1.9e-154^.^.`UniRef50_A0A194Q0K9^UniRef50_A0A194Q0K9^Q:1188-2858,H:703-1256^52.2%ID^E:8.5e-147^.^.`UniRef50_A…	.
TRINITY_DN67318_c0_g1	TRINITY_DN67318_c0_g1_i1	TRINITY_DN67318_c0_g1_i1.p1	161-2002[+]	UniRef50_A0A182FAM0^UniRef50_A0A182FAM0^Q:362-1999,H:87-637^78.4%ID^E:7.3e-212^.^.`UniRef50_Q9VN12^UniRef50_Q9VN12^Q:185-1999,H:1-633^60.5%ID^E:4e-194^.^.`UniRef50_A0A2J7RFW1^UniRef50_A0A2J7RFW1^Q:161-1999,H:1-570^56.4%ID^E:1.8e-181^.^.`UniRef50_A0A1J1II27^UniRef50_A0A1J1II27^Q:356-1999,H:363-885^70.5%ID^E:7.4e-180^.^.`UniRef50_A0A0N0BDA0^UniRef50_A0A0N0BDA0^Q:368-1981,H:176-656^61.9%ID^E:2.8e-17…	.
TRINITY_DN67444_c0_g2	TRINITY_DN67444_c0_g2_i1	TRINITY_DN67444_c0_g2_i1.p2	187-1356[+]	UniRef50_A0A182M7C3^UniRef50_A0A182M7C3^Q:187-1356,H:1-413^47.7%ID^E:2.6e-85^.^.`UniRef50_B4MCZ4^UniRef50_B4MCZ4^Q:178-1353,H:2-395^38%ID^E:1.5e-56^.^.`UniRef50_Q8MT08^UniRef50_Q8MT08^Q:178-1335,H:2-389^42.7%ID^E:5.6e-56^.^.`UniRef50_A0A4S2JPC6^UniRef50_A0A4S2JPC6^Q:190-1356,H:381-771^39.6%ID^E:2.1e-55^.^.`UniRef50_Q499U4^UniRef50_Q499U4^Q:166-1356,H:2-396^33.5%ID^E:4.3e-48^.^.`UniRef50_UPI000B51…	.
TRINITY_DN67433_c0_g1	TRINITY_DN67433_c0_g1_i3	TRINITY_DN67433_c0_g1_i3.p1	76-582[+]	UniRef50_A0A182F839^UniRef50_A0A182F839^Q:94-573,H:118-277^96.2%ID^E:6.2e-88^.^.`UniRef50_H9JUA0^UniRef50_H9JUA0^Q:112-573,H:1090-1243^91.6%ID^E:3e-82^.^.`UniRef50_P62253^UniRef50_P62253^Q:76-570,H:1-166^82.5%ID^E:2e-78^.^.`UniRef50_G1M763^UniRef50_G1M763^Q:91-570,H:6-166^82%ID^E:2.1e-75^.^.`UniRef50_M3YJ31^UniRef50_M3YJ31^Q:79-570,H:2-166^80%ID^E:7.8e-75^.^.`UniRef50_A0A3Q7NGX7^UniRef50_A0A3Q7NG…	.
TRINITY_DN67433_c0_g1	TRINITY_DN67433_c0_g1_i4	.	.	UniRef50_A0A182F839^UniRef50_A0A182F839^Q:587-1045,H:125-277^96.7%ID^E:1.4e-85^.^.`UniRef50_H9JUA0^UniRef50_H9JUA0^Q:587-1045,H:1091-1243^94.1%ID^E:1.3e-83^.^.`UniRef50_P62253^UniRef50_P62253^Q:587-1042,H:14-166^85%ID^E:5e-75^.^.`UniRef50_G1M763^UniRef50_G1M763^Q:587-1042,H:14-166^85%ID^E:6.5e-75^.^.`UniRef50_A0A2Y9L4G6^UniRef50_A0A2Y9L4G6^Q:590-1042,H:82-233^85.5%ID^E:8.4e-75^.^.`UniRef50_M3YJ31…	.
TRINITY_DN67428_c0_g1	TRINITY_DN67428_c0_g1_i1	TRINITY_DN67428_c0_g1_i1.p1	206-1006[+]	UniRef50_A0A1S3DL21^UniRef50_A0A1S3DL21^Q:200-1000,H:42-302^63.3%ID^E:1.1e-86^.^.`UniRef50_B4L179^UniRef50_B4L179^Q:200-1003,H:44-314^60.6%ID^E:5.9e-85^.^.`UniRef50_Q9VTF9^UniRef50_Q9VTF9^Q:200-1003,H:43-316^61.4%ID^E:5.6e-83^.^.`UniRef50_A0A1J1IP36^UniRef50_A0A1J1IP36^Q:200-895,H:428-656^65.8%ID^E:1.7e-79^.^.`UniRef50_G1MR49^UniRef50_G1MR49^Q:200-1003,H:1-261^59.3%ID^E:2.3e-76^.^.`UniRef50_Q9289…	.
TRINITY_DN67428_c0_g1	TRINITY_DN67428_c0_g1_i2	TRINITY_DN67428_c0_g1_i2.p1	105-1040[+]	UniRef50_B4L179^UniRef50_B4L179^Q:105-1037,H:1-314^62.5%ID^E:9.1e-105^.^.`UniRef50_A0A1S3DL21^UniRef50_A0A1S3DL21^Q:105-1034,H:1-302^64.9%ID^E:9.1e-105^.^.`UniRef50_Q9VTF9^UniRef50_Q9VTF9^Q:105-1037,H:1-316^63.8%ID^E:1.4e-102^.^.`UniRef50_A0A1J1IP36^UniRef50_A0A1J1IP36^Q:105-929,H:385-656^66.5%ID^E:2.6e-96^.^.`UniRef50_A0A4S2L014^UniRef50_A0A4S2L014^Q:99-815,H:956-1193^70.1%ID^E:2.8e-90^.^.`UniRe…	.
TRINITY_DN67428_c0_g2	TRINITY_DN67428_c0_g2_i1	TRINITY_DN67428_c0_g2_i1.p1	93-599[+]	UniRef50_Q9VMH2^UniRef50_Q9VMH2^Q:93-596,H:1-168^88.1%ID^E:2.2e-77^.^.`UniRef50_A0A4Y7MI67^UniRef50_A0A4Y7MI67^Q:93-593,H:1-167^88.6%ID^E:8.4e-77^.^.`UniRef50_Q641G7^UniRef50_Q641G7^Q:93-596,H:1-168^88.7%ID^E:2.1e-75^.^.`UniRef50_F1P010^UniRef50_F1P010^Q:93-596,H:1-168^88.1%ID^E:2.7e-75^.^.`UniRef50_P59998^UniRef50_P59998^Q:93-596,H:1-168^88.1%ID^E:4.6e-75^.^.`UniRef50_A0A3M0JJQ3^UniRef50_A0A3M0J…	.
TRINITY_DN67464_c0_g1	TRINITY_DN67464_c0_g1_i1	TRINITY_DN67464_c0_g1_i1.p1	1-1545[+]	UniRef50_A0A336MDQ3^UniRef50_A0A336MDQ3^Q:28-1521,H:49-540^47.2%ID^E:1.3e-132^.^.`UniRef50_A0A1B0CID6^UniRef50_A0A1B0CID6^Q:28-1500,H:36-525^41.5%ID^E:7.4e-112^.^.`UniRef50_B0WX52^UniRef50_B0WX52^Q:28-1509,H:43-529^40%ID^E:6.3e-111^.^.`UniRef50_A0A1J1IMJ5^UniRef50_A0A1J1IMJ5^Q:28-1500,H:36-520^41.8%ID^E:6.3e-111^.^.`UniRef50_A0A336MDV5^UniRef50_A0A336MDV5^Q:28-1509,H:37-528^37%ID^E:9.1e-102^.^.`U…	.
TRINITY_DN67487_c0_g2	TRINITY_DN67487_c0_g2_i1	TRINITY_DN67487_c0_g2_i1.p1	2-1222[+]	UniRef50_A0A2C9GQ19^UniRef50_A0A2C9GQ19^Q:95-1222,H:96-480^80.3%ID^E:8.1e-155^.^.`UniRef50_A0A182X6B1^UniRef50_A0A182X6B1^Q:257-1222,H:14-335^83.1%ID^E:2.7e-142^.^.`UniRef50_A0A336MFZ5^UniRef50_A0A336MFZ5^Q:146-1108,H:145-468^85.6%ID^E:4.3e-140^.^.`UniRef50_A0A2W1BF44^UniRef50_A0A2W1BF44^Q:152-1222,H:48-400^68.9%ID^E:5e-120^.^.`UniRef50_UPI0005D0AF35^UniRef50_UPI0005D0AF35^Q:35-1222,H:374-776^63.…	.
TRINITY_DN67493_c0_g1	TRINITY_DN67493_c0_g1_i2	TRINITY_DN67493_c0_g1_i2.p1	137-1063[+]	UniRef50_A0A336M4K6^UniRef50_A0A336M4K6^Q:80-1048,H:3-331^48%ID^E:2.4e-76^.^.`UniRef50_UPI0008F9C4E6^UniRef50_UPI0008F9C4E6^Q:128-1051,H:36-337^42.1%ID^E:5e-58^.^.`UniRef50_A0A1Q3FS61^UniRef50_A0A1Q3FS61^Q:32-1054,H:52-393^37.6%ID^E:1.5e-57^.^.`UniRef50_A0A1J1I8B0^UniRef50_A0A1J1I8B0^Q:137-1054,H:29-340^41.6%ID^E:9.4e-57^.^.`UniRef50_E0VSJ3^UniRef50_E0VSJ3^Q:155-1048,H:26-319^39.5%ID^E:6.1e-56^.^…	.
TRINITY_DN67493_c0_g2	TRINITY_DN67493_c0_g2_i2	.	.	UniRef50_A0A1L8DT09^UniRef50_A0A1L8DT09^Q:413-1321,H:1-275^46.3%ID^E:7.9e-73^.^.`UniRef50_Q16N38^UniRef50_Q16N38^Q:413-1261,H:1-272^49.7%ID^E:2.5e-71^.^.`UniRef50_A0A1B0FHF8^UniRef50_A0A1B0FHF8^Q:413-1273,H:701-996^47.3%ID^E:5.3e-69^.^.`UniRef50_T1DGT4^UniRef50_T1DGT4^Q:413-1204,H:1-244^50.8%ID^E:7.7e-68^.^.`UniRef50_Q9VD26^UniRef50_Q9VD26^Q:413-1306,H:1-296^47.4%ID^E:3.8e-67^.^.`UniRef50_A0A553N…	.
TRINITY_DN67493_c0_g2	TRINITY_DN67493_c0_g2_i3	TRINITY_DN67493_c0_g2_i3.p1	340-1191[+]	UniRef50_A0A1L8DT09^UniRef50_A0A1L8DT09^Q:340-1188,H:1-275^48.6%ID^E:8.6e-74^.^.`UniRef50_Q16N38^UniRef50_Q16N38^Q:340-1128,H:1-272^49.6%ID^E:4e-71^.^.`UniRef50_T1DGT4^UniRef50_T1DGT4^Q:340-1071,H:1-244^52.4%ID^E:6.4e-69^.^.`UniRef50_A0A1B0FHF8^UniRef50_A0A1B0FHF8^Q:340-1140,H:701-996^48%ID^E:7e-68^.^.`UniRef50_Q9VD26^UniRef50_Q9VD26^Q:340-1173,H:1-296^47.7%ID^E:2.7e-67^.^.`UniRef50_A0A553N936^Un…	.
TRINITY_DN67493_c0_g2	TRINITY_DN67493_c0_g2_i4	TRINITY_DN67493_c0_g2_i4.p1	413-1264[+]	UniRef50_A0A1L8DT09^UniRef50_A0A1L8DT09^Q:413-1261,H:1-275^48.6%ID^E:1.2e-73^.^.`UniRef50_Q16N38^UniRef50_Q16N38^Q:413-1201,H:1-272^49.6%ID^E:4.2e-71^.^.`UniRef50_T1DGT4^UniRef50_T1DGT4^Q:413-1144,H:1-244^52.4%ID^E:8.7e-69^.^.`UniRef50_A0A1B0FHF8^UniRef50_A0A1B0FHF8^Q:413-1213,H:701-996^48%ID^E:7.4e-68^.^.`UniRef50_Q9VD26^UniRef50_Q9VD26^Q:413-1246,H:1-296^47.7%ID^E:3.7e-67^.^.`UniRef50_A0A553N93…	.
TRINITY_DN67498_c1_g1	TRINITY_DN67498_c1_g1_i1	.	.	UniRef50_B7QC33^UniRef50_B7QC33^Q:524-1060,H:113-294^81.9%ID^E:1.1e-83^.^.`UniRef50_A0A1I8N944^UniRef50_A0A1I8N944^Q:524-1060,H:1-183^80.9%ID^E:3.3e-83^.^.`UniRef50_Q6P8D9^UniRef50_Q6P8D9^Q:524-1060,H:1-183^76.5%ID^E:1.2e-77^.^.`UniRef50_H9GGP4^UniRef50_H9GGP4^Q:524-1060,H:1-183^76%ID^E:2.7e-77^.^.`UniRef50_P61081^UniRef50_P61081^Q:524-1060,H:1-183^76%ID^E:3.5e-77^.^.`UniRef50_Q9VSF3^UniRef50_Q9V…	.
TRINITY_DN67478_c3_g2	TRINITY_DN67478_c3_g2_i4	TRINITY_DN67478_c3_g2_i4.p1	2-355[+]	UniRef50_P23396^UniRef50_P23396^Q:2-355,H:66-183^93.2%ID^E:1.1e-54^.^.`UniRef50_Q06559^UniRef50_Q06559^Q:2-355,H:68-185^90.7%ID^E:1.8e-54^.^.`UniRef50_Q70MM6^UniRef50_Q70MM6^Q:2-355,H:67-184^92.4%ID^E:3.1e-54^.^.`UniRef50_P48153^UniRef50_P48153^Q:2-355,H:67-184^91.5%ID^E:4e-54^.^.`UniRef50_A0A4C1YIL9^UniRef50_A0A4C1YIL9^Q:2-355,H:109-226^91.5%ID^E:4e-54^.^.`UniRef50_C3XWH9^UniRef50_C3XWH9^Q:2-355…	.
TRINITY_DN67555_c0_g1	TRINITY_DN67555_c0_g1_i2	TRINITY_DN67555_c0_g1_i2.p1	181-570[+]	UniRef50_B0WE01^UniRef50_B0WE01^Q:181-567,H:1-130^81.5%ID^E:1.2e-53^.^.`UniRef50_T1I158^UniRef50_T1I158^Q:181-564,H:1-129^75.2%ID^E:4.1e-51^.^.`UniRef50_A0A482WLU3^UniRef50_A0A482WLU3^Q:181-564,H:1-129^72.9%ID^E:3.5e-50^.^.`UniRef50_A0A1B0BPE3^UniRef50_A0A1B0BPE3^Q:181-561,H:1-128^75.8%ID^E:1.3e-49^.^.`UniRef50_H9JBS1^UniRef50_H9JBS1^Q:181-567,H:1-130^73.1%ID^E:3.2e-48^.^.`UniRef50_A8JUT4^UniRef5…	.
TRINITY_DN67515_c1_g2	TRINITY_DN67515_c1_g2_i3	.	.	UniRef50_W5JT70^UniRef50_W5JT70^Q:224-463,H:127-206^98.8%ID^E:2.7e-38^.^.`UniRef50_A0A182FCD8^UniRef50_A0A182FCD8^Q:227-463,H:1233-1311^100%ID^E:4.7e-38^.^.`UniRef50_A0A182WB53^UniRef50_A0A182WB53^Q:227-463,H:310-388^100%ID^E:4.7e-38^.^.`UniRef50_A0A4C1X254^UniRef50_A0A4C1X254^Q:227-463,H:340-418^94.9%ID^E:5.7e-36^.^.`UniRef50_A0A195ERX6^UniRef50_A0A195ERX6^Q:227-460,H:1-78^94.9%ID^E:1.3e-35^.^.`…	.
TRINITY_DN67528_c0_g1	TRINITY_DN67528_c0_g1_i1	TRINITY_DN67528_c0_g1_i1.p1	230-1237[+]	UniRef50_A0A336MMV6^UniRef50_A0A336MMV6^Q:230-1216,H:1-378^54.4%ID^E:6.6e-80^.^.`UniRef50_A0A182GBF5^UniRef50_A0A182GBF5^Q:308-1204,H:2-326^44.2%ID^E:1.4e-53^.^.`UniRef50_Q7KH24^UniRef50_Q7KH24^Q:248-1204,H:13-360^42%ID^E:4.6e-49^.^.`UniRef50_B4KFN1^UniRef50_B4KFN1^Q:230-1219,H:1-347^41.2%ID^E:6.7e-48^.^.`UniRef50_A0A2M4ADZ1^UniRef50_A0A2M4ADZ1^Q:437-1204,H:3-353^37.2%ID^E:5.1e-40^.^.`UniRef50_UP…	.
TRINITY_DN67538_c0_g1	TRINITY_DN67538_c0_g1_i2	TRINITY_DN67538_c0_g1_i2.p1	80-640[+]	UniRef50_A0A336N0E4^UniRef50_A0A336N0E4^Q:77-625,H:38-220^59.6%ID^E:5.3e-60^.^.`UniRef50_A0A0A1XI24^UniRef50_A0A0A1XI24^Q:92-622,H:6-182^59.3%ID^E:2e-59^.^.`UniRef50_B3M182^UniRef50_B3M182^Q:92-589,H:11-176^62.7%ID^E:3.5e-59^.^.`UniRef50_Q24192^UniRef50_Q24192^Q:92-637,H:10-190^56.6%ID^E:5.9e-59^.^.`UniRef50_A0A182V2C6^UniRef50_A0A182V2C6^Q:92-598,H:19-187^59.8%ID^E:2.9e-58^.^.`UniRef50_A0A1J1ITV…	.
TRINITY_DN67530_c0_g1	TRINITY_DN67530_c0_g1_i1	TRINITY_DN67530_c0_g1_i1.p1	264-962[+]	UniRef50_P40304^UniRef50_P40304^Q:273-959,H:5-235^67.5%ID^E:1.4e-86^.^.`UniRef50_A7SNR2^UniRef50_A7SNR2^Q:324-959,H:18-229^58.5%ID^E:3e-68^.^.`UniRef50_C3Z9E7^UniRef50_C3Z9E7^Q:294-959,H:14-235^58.1%ID^E:5.1e-68^.^.`UniRef50_P20618^UniRef50_P20618^Q:294-959,H:20-241^52.3%ID^E:1.2e-66^.^.`UniRef50_A0A2Y9FJB9^UniRef50_A0A2Y9FJB9^Q:324-959,H:101-312^53.8%ID^E:8.1e-66^.^.`UniRef50_G1KAZ9^UniRef50_G1K…	.
TRINITY_DN67530_c0_g2	TRINITY_DN67530_c0_g2_i1	TRINITY_DN67530_c0_g2_i1.p1	213-1100[+]	UniRef50_Q7Q3N8^UniRef50_Q7Q3N8^Q:267-1097,H:20-296^83.8%ID^E:5.9e-123^.^.`UniRef50_A0A194QVY4^UniRef50_A0A194QVY4^Q:219-1091,H:367-659^73.7%ID^E:1.6e-112^.^.`UniRef50_O01666^UniRef50_O01666^Q:267-1088,H:21-296^78.3%ID^E:2.8e-112^.^.`UniRef50_A0A1J1HTM4^UniRef50_A0A1J1HTM4^Q:315-1091,H:735-992^79.9%ID^E:1.2e-110^.^.`UniRef50_K7J3Z6^UniRef50_K7J3Z6^Q:228-1091,H:3-296^73.8%ID^E:2e-110^.^.`UniRef50_…	.
TRINITY_DN67530_c0_g1	TRINITY_DN67530_c0_g1_i2	TRINITY_DN67530_c0_g1_i2.p1	824-1246[+]	UniRef50_P40304^UniRef50_P40304^Q:635-1243,H:31-235^68.3%ID^E:2.2e-76^.^.`UniRef50_A7SNR2^UniRef50_A7SNR2^Q:617-1243,H:21-229^56.9%ID^E:3.3e-64^.^.`UniRef50_C3Z9E7^UniRef50_C3Z9E7^Q:635-1243,H:33-235^59.6%ID^E:2.1e-63^.^.`UniRef50_P20618^UniRef50_P20618^Q:617-1243,H:33-241^52.6%ID^E:8.1e-63^.^.`UniRef50_UPI000D18386D^UniRef50_UPI000D18386D^Q:617-1243,H:189-397^51.2%ID^E:1.4e-62^.^.`UniRef50_A0A2Y…	.
TRINITY_DN67558_c0_g1	TRINITY_DN67558_c0_g1_i1	TRINITY_DN67558_c0_g1_i1.p2	99-605[+]	UniRef50_A0A1J1IJF8^UniRef50_A0A1J1IJF8^Q:177-593,H:51-185^69.1%ID^E:1.2e-51^.^.`UniRef50_A1Z8Z7^UniRef50_A1Z8Z7^Q:177-599,H:46-185^60.3%ID^E:5.8e-43^.^.`UniRef50_A0A182G2J0^UniRef50_A0A182G2J0^Q:177-602,H:168-305^59.2%ID^E:7.6e-43^.^.`UniRef50_B4J715^UniRef50_B4J715^Q:120-599,H:109-289^51.6%ID^E:7.6e-43^.^.`UniRef50_A0A4C1YJY5^UniRef50_A0A4C1YJY5^Q:177-602,H:148-287^59.2%ID^E:1.3e-42^.^.`UniRef5…	.
TRINITY_DN67580_c0_g1	TRINITY_DN67580_c0_g1_i1	TRINITY_DN67580_c0_g1_i1.p1	49-486[+]	UniRef50_A0A1J1I8C3^UniRef50_A0A1J1I8C3^Q:49-483,H:286-430^73.1%ID^E:4e-60^.^.`UniRef50_A0A088AES0^UniRef50_A0A088AES0^Q:49-483,H:1-145^63.4%ID^E:1.2e-48^.^.`UniRef50_A0A1B0DMM9^UniRef50_A0A1B0DMM9^Q:55-471,H:2-140^62.6%ID^E:1.1e-46^.^.`UniRef50_H9GAF4^UniRef50_H9GAF4^Q:49-480,H:1-144^50%ID^E:1.7e-39^.^.`UniRef50_A0A3B5JVB4^UniRef50_A0A3B5JVB4^Q:49-480,H:1-144^50.7%ID^E:3e-39^.^.`UniRef50_A0A4D5R…	.
TRINITY_DN67611_c0_g1	TRINITY_DN67611_c0_g1_i1	TRINITY_DN67611_c0_g1_i1.p1	217-1197[+]	UniRef50_Q9XZ68^UniRef50_Q9XZ68^Q:244-1188,H:28-344^72.6%ID^E:6.8e-144^.^.`UniRef50_A0A482V9U7^UniRef50_A0A482V9U7^Q:247-1191,H:241-555^62.2%ID^E:2e-124^.^.`UniRef50_A0A0Q3UTA5^UniRef50_A0A0Q3UTA5^Q:241-1188,H:358-672^62.3%ID^E:6.6e-123^.^.`UniRef50_A0A0A9ZFU6^UniRef50_A0A0A9ZFU6^Q:199-1188,H:4-331^60.9%ID^E:1.1e-122^.^.`UniRef50_Q08603^UniRef50_Q08603^Q:247-1188,H:18-330^62.4%ID^E:4.3e-122^.^.`U…	.
TRINITY_DN67667_c0_g1	TRINITY_DN67667_c0_g1_i1	TRINITY_DN67667_c0_g1_i1.p1	162-782[+]	UniRef50_A0A182GMX3^UniRef50_A0A182GMX3^Q:201-779,H:205-394^63.6%ID^E:1e-64^.^.`UniRef50_A0A182Y9U4^UniRef50_A0A182Y9U4^Q:186-908,H:9-242^50.8%ID^E:7.6e-60^.^.`UniRef50_A0A1B0D6K1^UniRef50_A0A1B0D6K1^Q:309-779,H:1-155^64.3%ID^E:2.9e-59^.^.`UniRef50_A0A182K5G0^UniRef50_A0A182K5G0^Q:186-773,H:9-200^58.6%ID^E:6.4e-59^.^.`UniRef50_Q9VMV6^UniRef50_Q9VMV6^Q:168-779,H:2-198^54.9%ID^E:3.5e-57^.^.`UniRef5…	.
TRINITY_DN67669_c0_g1	TRINITY_DN67669_c0_g1_i1	TRINITY_DN67669_c0_g1_i1.p1	69-716[+]	UniRef50_A0A4S2JSK5^UniRef50_A0A4S2JSK5^Q:84-584,H:405-571^73.7%ID^E:2.8e-65^.^.`UniRef50_A0A2H1WC25^UniRef50_A0A2H1WC25^Q:69-584,H:1-172^71.5%ID^E:6.3e-65^.^.`UniRef50_V9L353^UniRef50_V9L353^Q:84-584,H:9-175^71.3%ID^E:3.8e-62^.^.`UniRef50_G1KGJ9^UniRef50_G1KGJ9^Q:84-584,H:36-202^70.1%ID^E:3.3e-61^.^.`UniRef50_Q9UL25^UniRef50_Q9UL25^Q:84-584,H:15-181^69.5%ID^E:5.6e-61^.^.`UniRef50_F1NC27^UniRef50…	.
TRINITY_DN67683_c0_g1	TRINITY_DN67683_c0_g1_i1	TRINITY_DN67683_c0_g1_i1.p1	2-1051[+]	UniRef50_Q8IRR5^UniRef50_Q8IRR5^Q:140-1048,H:6-305^65.5%ID^E:4.8e-111^.^.`UniRef50_A0A1S4F6N7^UniRef50_A0A1S4F6N7^Q:170-1045,H:15-309^61.6%ID^E:4.8e-103^.^.`UniRef50_F5HJ98^UniRef50_F5HJ98^Q:194-1045,H:23-312^61.6%ID^E:5e-100^.^.`UniRef50_A0A1J1I871^UniRef50_A0A1J1I871^Q:140-985,H:4-294^59.2%ID^E:5.3e-94^.^.`UniRef50_A0A4C1Y1I6^UniRef50_A0A4C1Y1I6^Q:194-1039,H:18-297^55.7%ID^E:6.3e-87^.^.`UniRef5…	.
TRINITY_DN67790_c0_g1	TRINITY_DN67790_c0_g1_i2	TRINITY_DN67790_c0_g1_i2.p2	1790-2830[+]	UniRef50_A0A336KTA5^UniRef50_A0A336KTA5^Q:321-1691,H:2-456^67%ID^E:2.1e-193^.^.`UniRef50_A0A182SY28^UniRef50_A0A182SY28^Q:315-1679,H:1-457^55.1%ID^E:6.1e-156^.^.`UniRef50_Q7Q8I1^UniRef50_Q7Q8I1^Q:315-1679,H:1-460^54.5%ID^E:9.7e-154^.^.`UniRef50_Q9VPY2^UniRef50_Q9VPY2^Q:321-1682,H:4-465^51.8%ID^E:1.7e-142^.^.`UniRef50_A0A0R3P115^UniRef50_A0A0R3P115^Q:462-1688,H:5-417^52.3%ID^E:2.5e-125^.^.`UniRef5…	.
TRINITY_DN67790_c0_g1	TRINITY_DN67790_c0_g1_i2	TRINITY_DN67790_c0_g1_i2.p1	315-1694[+]	UniRef50_A0A336KTA5^UniRef50_A0A336KTA5^Q:321-1691,H:2-456^67%ID^E:2.1e-193^.^.`UniRef50_A0A182SY28^UniRef50_A0A182SY28^Q:315-1679,H:1-457^55.1%ID^E:6.1e-156^.^.`UniRef50_Q7Q8I1^UniRef50_Q7Q8I1^Q:315-1679,H:1-460^54.5%ID^E:9.7e-154^.^.`UniRef50_Q9VPY2^UniRef50_Q9VPY2^Q:321-1682,H:4-465^51.8%ID^E:1.7e-142^.^.`UniRef50_A0A0R3P115^UniRef50_A0A0R3P115^Q:462-1688,H:5-417^52.3%ID^E:2.5e-125^.^.`UniRef5…	.
TRINITY_DN67790_c0_g1	TRINITY_DN67790_c0_g1_i3	TRINITY_DN67790_c0_g1_i3.p1	315-2687[+]	UniRef50_A0A336KTA5^UniRef50_A0A336KTA5^Q:321-2678,H:2-799^58.7%ID^E:7e-279^.^.`UniRef50_Q7Q8I1^UniRef50_Q7Q8I1^Q:315-2537,H:1-771^46.2%ID^E:2.9e-192^.^.`UniRef50_Q9VPY2^UniRef50_Q9VPY2^Q:321-2669,H:4-784^44%ID^E:1.2e-190^.^.`UniRef50_A0A182SY28^UniRef50_A0A182SY28^Q:315-1970,H:1-572^52.8%ID^E:1.9e-175^.^.`UniRef50_A0A1B0ESQ1^UniRef50_A0A1B0ESQ1^Q:585-2666,H:10-646^41.6%ID^E:4.7e-158^.^.`UniRef50…	.
TRINITY_DN67789_c0_g1	TRINITY_DN67789_c0_g1_i2	TRINITY_DN67789_c0_g1_i2.p1	72-386[+]	UniRef50_A0A336L460^UniRef50_A0A336L460^Q:69-377,H:147-248^81.6%ID^E:1e-40^.^.`UniRef50_A0A0K8TQT7^UniRef50_A0A0K8TQT7^Q:72-377,H:1-102^71.6%ID^E:1.2e-33^.^.`UniRef50_B4JI06^UniRef50_B4JI06^Q:72-377,H:1-102^71.6%ID^E:3.5e-33^.^.`UniRef50_A0A0M4F731^UniRef50_A0A0M4F731^Q:69-377,H:72-174^69.9%ID^E:4.5e-33^.^.`UniRef50_B4GNZ5^UniRef50_B4GNZ5^Q:72-383,H:1-104^69.2%ID^E:1.7e-32^.^.`UniRef50_Q24407^Uni…	.
TRINITY_DN67709_c0_g1	TRINITY_DN67709_c0_g1_i2	TRINITY_DN67709_c0_g1_i2.p1	202-1356[+]	UniRef50_A0A336M4G2^UniRef50_A0A336M4G2^Q:136-1248,H:94-446^52%ID^E:1.2e-107^.^.`UniRef50_B4LG72^UniRef50_B4LG72^Q:331-1242,H:1-306^46.8%ID^E:3.7e-74^.^.`UniRef50_Q9W0H3^UniRef50_Q9W0H3^Q:331-1254,H:1-305^45%ID^E:1.2e-72^.^.`UniRef50_UPI000E6E4B73^UniRef50_UPI000E6E4B73^Q:331-1251,H:1-305^38.8%ID^E:5.1e-71^.^.`UniRef50_A0A1J1J9S7^UniRef50_A0A1J1J9S7^Q:328-1254,H:28-332^41.3%ID^E:1.6e-69^.^.`UniRe…	.
TRINITY_DN67712_c0_g1	TRINITY_DN67712_c0_g1_i1	TRINITY_DN67712_c0_g1_i1.p1	111-1187[+]	UniRef50_A0A1S4FP86^UniRef50_A0A1S4FP86^Q:111-1172,H:1-355^72.2%ID^E:6.3e-147^.^.`UniRef50_A0A0L0CAT2^UniRef50_A0A0L0CAT2^Q:120-1181,H:1-357^70%ID^E:2e-145^.^.`UniRef50_Q9VPQ2^UniRef50_Q9VPQ2^Q:120-1172,H:1-353^71.5%ID^E:4.5e-145^.^.`UniRef50_B4P2E8^UniRef50_B4P2E8^Q:120-1172,H:1-353^70.9%ID^E:2.2e-144^.^.`UniRef50_A0A182JUE2^UniRef50_A0A182JUE2^Q:111-1118,H:1-337^72.6%ID^E:1.1e-143^.^.`UniRef50_…	.
TRINITY_DN67723_c0_g1	TRINITY_DN67723_c0_g1_i2	TRINITY_DN67723_c0_g1_i2.p1	3-815[+]	UniRef50_B0WN96^UniRef50_B0WN96^Q:3-812,H:1-270^95.2%ID^E:6.5e-144^.^.`UniRef50_P55830^UniRef50_P55830^Q:3-812,H:1-268^77.8%ID^E:3.1e-114^.^.`UniRef50_C4WYC2^UniRef50_C4WYC2^Q:3-812,H:1-266^76.7%ID^E:7.8e-113^.^.`UniRef50_A0A4Y2GEU9^UniRef50_A0A4Y2GEU9^Q:3-812,H:1-267^76.3%ID^E:1.1e-111^.^.`UniRef50_A0A195D4F5^UniRef50_A0A195D4F5^Q:66-812,H:400-645^81.1%ID^E:1.6e-110^.^.`UniRef50_T1E295^UniRef50_…	.
TRINITY_DN67723_c0_g1	TRINITY_DN67723_c0_g1_i4	TRINITY_DN67723_c0_g1_i4.p1	3-815[+]	UniRef50_B0WN96^UniRef50_B0WN96^Q:3-812,H:1-270^100%ID^E:4e-151^.^.`UniRef50_P55830^UniRef50_P55830^Q:3-812,H:1-268^77.4%ID^E:6.7e-114^.^.`UniRef50_C4WYC2^UniRef50_C4WYC2^Q:3-812,H:1-266^76.7%ID^E:8.2e-112^.^.`UniRef50_A0A4Y2GEU9^UniRef50_A0A4Y2GEU9^Q:3-812,H:1-267^75.2%ID^E:2e-110^.^.`UniRef50_A0A195D4F5^UniRef50_A0A195D4F5^Q:66-812,H:400-645^79.5%ID^E:3.2e-108^.^.`UniRef50_A0A1D2MH62^UniRef50_A…	.
TRINITY_DN67753_c0_g1	TRINITY_DN67753_c0_g1_i3	TRINITY_DN67753_c0_g1_i3.p1	485-1171[+]	UniRef50_A0A182FI50^UniRef50_A0A182FI50^Q:71-1147,H:4-380^30.6%ID^E:6.8e-43^.^.`UniRef50_A0A1B0CK93^UniRef50_A0A1B0CK93^Q:497-1147,H:3-192^41.9%ID^E:2e-42^.^.`UniRef50_A0A1J1JCC2^UniRef50_A0A1J1JCC2^Q:497-1147,H:3-255^36.9%ID^E:3.4e-42^.^.`UniRef50_A0A2M3ZAD7^UniRef50_A0A2M3ZAD7^Q:497-1147,H:2-285^36%ID^E:5.8e-42^.^.`UniRef50_A0A1B0B188^UniRef50_A0A1B0B188^Q:53-1135,H:1-336^29.4%ID^E:7.8e-39^.^.`…	.
TRINITY_DN67764_c0_g1	TRINITY_DN67764_c0_g1_i1	TRINITY_DN67764_c0_g1_i1.p1	36-320[+]	UniRef50_A0A482WPV8^UniRef50_A0A482WPV8^Q:6-317,H:252-361^55.5%ID^E:1e-23^.^.`UniRef50_A0A1I8MQP0^UniRef50_A0A1I8MQP0^Q:36-314,H:1-98^62.2%ID^E:1e-23^.^.`UniRef50_A0A1B6MFD4^UniRef50_A0A1B6MFD4^Q:36-317,H:23-117^61.1%ID^E:3e-23^.^.`UniRef50_A0A0L7KWZ5^UniRef50_A0A0L7KWZ5^Q:42-308,H:96-185^58.9%ID^E:8.2e-21^.^.`UniRef50_T1G9W5^UniRef50_T1G9W5^Q:48-314,H:47-139^61.3%ID^E:1.4e-20^.^.`UniRef50_A0A2W1…	.
TRINITY_DN67769_c0_g1	TRINITY_DN67769_c0_g1_i1	TRINITY_DN67769_c0_g1_i1.p1	1-1008[+]	UniRef50_A0A182ND53^UniRef50_A0A182ND53^Q:70-993,H:237-549^56%ID^E:5.7e-99^.^.`UniRef50_A0A182P407^UniRef50_A0A182P407^Q:70-999,H:98-410^57.3%ID^E:7.6e-96^.^.`UniRef50_A0A182RB95^UniRef50_A0A182RB95^Q:70-999,H:103-413^54.4%ID^E:1.4e-89^.^.`UniRef50_A0A1I8MF27^UniRef50_A0A1I8MF27^Q:1-999,H:87-399^50.3%ID^E:2e-88^.^.`UniRef50_A0A1B0D144^UniRef50_A0A1B0D144^Q:205-993,H:195-436^57.8%ID^E:1.5e-83^.^.`…	.
TRINITY_DN67777_c0_g2	TRINITY_DN67777_c0_g2_i1	TRINITY_DN67777_c0_g2_i1.p1	130-660[+]	UniRef50_A0A1B0DMQ3^UniRef50_A0A1B0DMQ3^Q:121-657,H:209-384^72.1%ID^E:2.1e-60^.^.`UniRef50_A0A0A1XCD1^UniRef50_A0A0A1XCD1^Q:130-519,H:1-129^87.7%ID^E:6.9e-56^.^.`UniRef50_Q9VJQ5^UniRef50_Q9VJQ5^Q:130-513,H:1-127^81.2%ID^E:1.5e-50^.^.`UniRef50_T1IW65^UniRef50_T1IW65^Q:175-537,H:5-125^75.2%ID^E:1e-43^.^.`UniRef50_B7PPX7^UniRef50_B7PPX7^Q:139-540,H:5-138^67.2%ID^E:8.7e-43^.^.`UniRef50_A0A1B6GGV3^Uni…	.
TRINITY_DN67778_c0_g1	TRINITY_DN67778_c0_g1_i1	TRINITY_DN67778_c0_g1_i1.p1	111-2216[+]	UniRef50_UPI000C719E9D^UniRef50_UPI000C719E9D^Q:186-2210,H:752-1460^65.9%ID^E:6.3e-249^.^.`UniRef50_A0A0B4LG18^UniRef50_A0A0B4LG18^Q:186-2213,H:33-740^63%ID^E:3.3e-237^.^.`UniRef50_A0A158NVB0^UniRef50_A0A158NVB0^Q:162-2168,H:22-701^55.7%ID^E:5.3e-195^.^.`UniRef50_A0A1B6LXB3^UniRef50_A0A1B6LXB3^Q:639-2162,H:18-529^64.5%ID^E:6.9e-195^.^.`UniRef50_UPI0008F9D5B7^UniRef50_UPI0008F9D5B7^Q:138-2210,H:21…	.
TRINITY_DN67785_c0_g1	TRINITY_DN67785_c0_g1_i2	TRINITY_DN67785_c0_g1_i2.p1	213-1244[+]	UniRef50_Q8I937^UniRef50_Q8I937^Q:213-1106,H:1-302^57%ID^E:3.5e-84^.^.`UniRef50_A0A182H631^UniRef50_A0A182H631^Q:213-1064,H:1-288^56.2%ID^E:2.8e-81^.^.`UniRef50_A0A3S2NTH0^UniRef50_A0A3S2NTH0^Q:213-1073,H:1-294^53.7%ID^E:6.7e-75^.^.`UniRef50_D6WYE6^UniRef50_D6WYE6^Q:213-1100,H:1-298^50.7%ID^E:4.3e-74^.^.`UniRef50_A0A182QAW1^UniRef50_A0A182QAW1^Q:213-1091,H:1-296^50.8%ID^E:3.8e-70^.^.`UniRef50_A0A…	.
TRINITY_DN67800_c1_g2	TRINITY_DN67800_c1_g2_i1	TRINITY_DN67800_c1_g2_i1.p1	148-3030[+]	UniRef50_A0A0B4LFB8^UniRef50_A0A0B4LFB8^Q:187-3027,H:27-930^68.7%ID^E:0^.^.`UniRef50_A0A139WI82^UniRef50_A0A139WI82^Q:148-3027,H:1-969^65.6%ID^E:0^.^.`UniRef50_A0A088AMM2^UniRef50_A0A088AMM2^Q:334-3027,H:56-976^65.3%ID^E:0^.^.`UniRef50_A0A4S2K399^UniRef50_A0A4S2K399^Q:325-2964,H:45-927^67.1%ID^E:0^.^.`UniRef50_A0A1J1I014^UniRef50_A0A1J1I014^Q:199-2598,H:383-1287^64.6%ID^E:0^.^.`UniRef50_E9FYT2^Un…	.
TRINITY_DN67800_c1_g2	TRINITY_DN67800_c1_g2_i4	TRINITY_DN67800_c1_g2_i4.p1	148-3075[+]	UniRef50_A0A0B4LFB8^UniRef50_A0A0B4LFB8^Q:187-3072,H:27-930^67.8%ID^E:0^.^.`UniRef50_A0A139WI82^UniRef50_A0A139WI82^Q:148-3072,H:1-969^65.7%ID^E:0^.^.`UniRef50_A0A088AMM2^UniRef50_A0A088AMM2^Q:334-3072,H:56-976^65.1%ID^E:0^.^.`UniRef50_A0A4S2K399^UniRef50_A0A4S2K399^Q:325-3009,H:45-927^66.2%ID^E:0^.^.`UniRef50_A0A1J1I014^UniRef50_A0A1J1I014^Q:199-2643,H:383-1287^63.5%ID^E:0^.^.`UniRef50_E9FYT2^Un…	.
TRINITY_DN67830_c0_g1	TRINITY_DN67830_c0_g1_i5	TRINITY_DN67830_c0_g1_i5.p1	277-2577[+]	UniRef50_Q7PNS2^UniRef50_Q7PNS2^Q:277-2562,H:1-749^69.3%ID^E:2.6e-309^.^.`UniRef50_Q9W0E8^UniRef50_Q9W0E8^Q:337-2574,H:13-793^59.2%ID^E:2e-261^.^.`UniRef50_N6UL99^UniRef50_N6UL99^Q:358-2538,H:28-750^52.1%ID^E:1.1e-208^.^.`UniRef50_J9JLL1^UniRef50_J9JLL1^Q:340-2538,H:17-769^50.3%ID^E:1.4e-198^.^.`UniRef50_A0A1S3DAI9^UniRef50_A0A1S3DAI9^Q:460-2541,H:54-794^50.9%ID^E:4.2e-195^.^.`UniRef50_A0A158NUZ5…	.
TRINITY_DN67836_c0_g2	TRINITY_DN67836_c0_g2_i1	TRINITY_DN67836_c0_g2_i1.p1	350-4051[+]	UniRef50_Q7PTB5^UniRef50_Q7PTB5^Q:350-4048,H:1-1351^62.2%ID^E:0^.^.`UniRef50_A0A212F9Y4^UniRef50_A0A212F9Y4^Q:350-4048,H:1-1227^57.4%ID^E:5.8e-285^.^.`UniRef50_A0A0B4LFP7^UniRef50_A0A0B4LFP7^Q:350-4048,H:1-1248^65.6%ID^E:2.3e-281^.^.`UniRef50_B7YZK8^UniRef50_B7YZK8^Q:350-4048,H:1-1517^52.6%ID^E:2.9e-268^.^.`UniRef50_B4MK38^UniRef50_B4MK38^Q:350-4048,H:1-1485^52.8%ID^E:3.8e-268^.^.`UniRef50_E9GKU4…	.
TRINITY_DN67857_c0_g1	TRINITY_DN67857_c0_g1_i2	TRINITY_DN67857_c0_g1_i2.p1	261-1976[+]	UniRef50_A0A182HSQ4^UniRef50_A0A182HSQ4^Q:354-1973,H:738-1349^64.4%ID^E:3.1e-204^.^.`UniRef50_A0A1Q3F759^UniRef50_A0A1Q3F759^Q:354-1973,H:82-681^63.6%ID^E:5.5e-201^.^.`UniRef50_E9J0W0^UniRef50_E9J0W0^Q:480-1973,H:724-1224^64.1%ID^E:2.5e-185^.^.`UniRef50_A0A158N9Q0^UniRef50_A0A158N9Q0^Q:480-1973,H:150-650^63.7%ID^E:1.4e-183^.^.`UniRef50_Q9V9V7^UniRef50_Q9V9V7^Q:504-1973,H:132-642^62.7%ID^E:4.1e-18…	.
TRINITY_DN67875_c0_g1	TRINITY_DN67875_c0_g1_i1	TRINITY_DN67875_c0_g1_i1.p3	691-1170[+]	UniRef50_A0A154NYM3^UniRef50_A0A154NYM3^Q:181-1158,H:416-738^68.5%ID^E:2.5e-135^.^.`UniRef50_Q24400^UniRef50_Q24400^Q:184-1167,H:172-495^68.4%ID^E:1.1e-133^.^.`UniRef50_A0A0A9XJ80^UniRef50_A0A0A9XJ80^Q:181-1158,H:43-366^67.1%ID^E:2.9e-131^.^.`UniRef50_A0A0M4EQM2^UniRef50_A0A0M4EQM2^Q:184-1167,H:689-1012^65.2%ID^E:5.1e-128^.^.`UniRef50_A0A146L956^UniRef50_A0A146L956^Q:181-1011,H:64-338^67.4%ID^E:6…	.
TRINITY_DN67875_c0_g1	TRINITY_DN67875_c0_g1_i1	TRINITY_DN67875_c0_g1_i1.p1	1-687[+]	UniRef50_A0A154NYM3^UniRef50_A0A154NYM3^Q:181-1158,H:416-738^68.5%ID^E:2.5e-135^.^.`UniRef50_Q24400^UniRef50_Q24400^Q:184-1167,H:172-495^68.4%ID^E:1.1e-133^.^.`UniRef50_A0A0A9XJ80^UniRef50_A0A0A9XJ80^Q:181-1158,H:43-366^67.1%ID^E:2.9e-131^.^.`UniRef50_A0A0M4EQM2^UniRef50_A0A0M4EQM2^Q:184-1167,H:689-1012^65.2%ID^E:5.1e-128^.^.`UniRef50_A0A146L956^UniRef50_A0A146L956^Q:181-1011,H:64-338^67.4%ID^E:6…	.
TRINITY_DN67875_c0_g1	TRINITY_DN67875_c0_g1_i1	TRINITY_DN67875_c0_g1_i1.p2	1380-1895[+]	UniRef50_A0A154NYM3^UniRef50_A0A154NYM3^Q:181-1158,H:416-738^68.5%ID^E:2.5e-135^.^.`UniRef50_Q24400^UniRef50_Q24400^Q:184-1167,H:172-495^68.4%ID^E:1.1e-133^.^.`UniRef50_A0A0A9XJ80^UniRef50_A0A0A9XJ80^Q:181-1158,H:43-366^67.1%ID^E:2.9e-131^.^.`UniRef50_A0A0M4EQM2^UniRef50_A0A0M4EQM2^Q:184-1167,H:689-1012^65.2%ID^E:5.1e-128^.^.`UniRef50_A0A146L956^UniRef50_A0A146L956^Q:181-1011,H:64-338^67.4%ID^E:6…	.
TRINITY_DN67876_c0_g1	TRINITY_DN67876_c0_g1_i1	TRINITY_DN67876_c0_g1_i1.p1	98-1300[+]	UniRef50_B4LT07^UniRef50_B4LT07^Q:107-1291,H:5-406^65%ID^E:3.2e-144^.^.`UniRef50_B3MNG0^UniRef50_B3MNG0^Q:107-1291,H:5-406^62.3%ID^E:6.3e-140^.^.`UniRef50_A0A437BGX7^UniRef50_A0A437BGX7^Q:146-1297,H:126-505^62.1%ID^E:2.6e-125^.^.`UniRef50_H9GMJ6^UniRef50_H9GMJ6^Q:104-1294,H:7-405^57.9%ID^E:4.7e-119^.^.`UniRef50_A0A1D5PQ50^UniRef50_A0A1D5PQ50^Q:110-1294,H:9-405^58.4%ID^E:2e-117^.^.`UniRef50_Q9H3H5…	.
TRINITY_DN67896_c0_g1	TRINITY_DN67896_c0_g1_i14	TRINITY_DN67896_c0_g1_i14.p1	2-925[+]	UniRef50_A0A336MF26^UniRef50_A0A336MF26^Q:2-880,H:473-763^55.8%ID^E:7.7e-89^.^.`UniRef50_A0A0K8UGB8^UniRef50_A0A0K8UGB8^Q:8-925,H:258-564^50.8%ID^E:5.9e-81^.^.`UniRef50_A0A1J1IW17^UniRef50_A0A1J1IW17^Q:2-925,H:253-560^45.8%ID^E:1.4e-77^.^.`UniRef50_Q7QCR8^UniRef50_Q7QCR8^Q:5-925,H:259-573^45.1%ID^E:5.9e-73^.^.`UniRef50_A0A1B0FJ16^UniRef50_A0A1B0FJ16^Q:8-880,H:262-553^46.6%ID^E:2.1e-70^.^.`UniRef5…	.
TRINITY_DN67934_c0_g1	TRINITY_DN67934_c0_g1_i1	TRINITY_DN67934_c0_g1_i1.p1	277-1014[+]	UniRef50_A0A2M4A940^UniRef50_A0A2M4A940^Q:340-999,H:514-734^76%ID^E:4e-97^.^.`UniRef50_Q9BGI2^UniRef50_Q9BGI2^Q:343-999,H:51-272^72.1%ID^E:3.8e-92^.^.`UniRef50_Q9Z0V5^UniRef50_Q9Z0V5^Q:277-999,H:23-271^65.9%ID^E:5e-92^.^.`UniRef50_L9KXZ8^UniRef50_L9KXZ8^Q:343-999,H:129-350^72.1%ID^E:6.6e-92^.^.`UniRef50_O08807^UniRef50_O08807^Q:259-999,H:18-272^64.3%ID^E:8.6e-92^.^.`UniRef50_G3W9T9^UniRef50_G3W9T…	.
TRINITY_DN67934_c0_g1	TRINITY_DN67934_c0_g1_i2	TRINITY_DN67934_c0_g1_i2.p1	122-859[+]	UniRef50_A0A2M4A940^UniRef50_A0A2M4A940^Q:185-844,H:514-734^76%ID^E:3.4e-97^.^.`UniRef50_Q9BGI2^UniRef50_Q9BGI2^Q:188-844,H:51-272^72.1%ID^E:3.3e-92^.^.`UniRef50_O08807^UniRef50_O08807^Q:89-844,H:13-272^63.8%ID^E:5.6e-92^.^.`UniRef50_Q9Z0V5^UniRef50_Q9Z0V5^Q:122-844,H:23-271^65.9%ID^E:5.6e-92^.^.`UniRef50_L9KXZ8^UniRef50_L9KXZ8^Q:188-844,H:129-350^72.1%ID^E:5.6e-92^.^.`UniRef50_G3W9T9^UniRef50_G3…	.
TRINITY_DN67955_c0_g1	TRINITY_DN67955_c0_g1_i1	TRINITY_DN67955_c0_g1_i1.p1	240-2549[+]	UniRef50_Q7QIX8^UniRef50_Q7QIX8^Q:18-2543,H:48-896^57.5%ID^E:5.2e-303^.^.`UniRef50_A0A336L052^UniRef50_A0A336L052^Q:21-2288,H:440-1202^60.9%ID^E:6.4e-293^.^.`UniRef50_A1ZAZ2^UniRef50_A1ZAZ2^Q:18-2546,H:42-887^54.3%ID^E:9.6e-289^.^.`UniRef50_K7IQ41^UniRef50_K7IQ41^Q:18-2543,H:95-936^50.9%ID^E:1.9e-268^.^.`UniRef50_D2A2T4^UniRef50_D2A2T4^Q:18-2543,H:521-1361^51.1%ID^E:1.1e-260^.^.`UniRef50_H9JEA1^U…	.
TRINITY_DN67922_c5_g2	TRINITY_DN67922_c5_g2_i2	TRINITY_DN67922_c5_g2_i2.p1	1-621[+]	UniRef50_J3JXL6^UniRef50_J3JXL6^Q:1-618,H:1-210^76.2%ID^E:2e-82^.^.`UniRef50_A0A2A4K5A2^UniRef50_A0A2A4K5A2^Q:1-618,H:1-208^73.6%ID^E:6.4e-81^.^.`UniRef50_P62247^UniRef50_P62247^Q:1-618,H:1-208^70.7%ID^E:6.6e-78^.^.`UniRef50_Q7SYU0^UniRef50_Q7SYU0^Q:1-618,H:1-208^71.6%ID^E:1.5e-77^.^.`UniRef50_P62241^UniRef50_P62241^Q:1-618,H:1-208^71.2%ID^E:5.6e-77^.^.`UniRef50_Q90YR6^UniRef50_Q90YR6^Q:1-618,H:1…	.
TRINITY_DN67972_c0_g1	TRINITY_DN67972_c0_g1_i1	TRINITY_DN67972_c0_g1_i1.p1	44-541[+]	UniRef50_A0A336KSE6^UniRef50_A0A336KSE6^Q:56-472,H:8-146^47.1%ID^E:5.5e-29^.^.`UniRef50_UPI000771D650^UniRef50_UPI000771D650^Q:53-523,H:24-179^36.9%ID^E:3.4e-23^.^.`UniRef50_A0A1B0BEB6^UniRef50_A0A1B0BEB6^Q:62-505,H:87-235^39.6%ID^E:2.2e-22^.^.`UniRef50_A0A1J1IP57^UniRef50_A0A1J1IP57^Q:62-484,H:13-154^41.5%ID^E:3.8e-22^.^.`UniRef50_A0A0L0BP68^UniRef50_A0A0L0BP68^Q:62-523,H:311-467^37.7%ID^E:1.9e-…	.
TRINITY_DN67968_c1_g1	TRINITY_DN67968_c1_g1_i1	TRINITY_DN67968_c1_g1_i1.p1	141-2039[+]	UniRef50_A0A1B0CFP0^UniRef50_A0A1B0CFP0^Q:204-1826,H:11-552^85.1%ID^E:5.8e-265^.^.`UniRef50_A0A4S2KV90^UniRef50_A0A4S2KV90^Q:210-1823,H:93-615^76.4%ID^E:6.4e-232^.^.`UniRef50_T1JDP2^UniRef50_T1JDP2^Q:216-1817,H:310-834^72.7%ID^E:1.3e-221^.^.`UniRef50_A0A1S3K5S3^UniRef50_A0A1S3K5S3^Q:219-1820,H:77-609^73%ID^E:2.3e-221^.^.`UniRef50_T1EEB1^UniRef50_T1EEB1^Q:231-1823,H:40-572^71.7%ID^E:3.1e-218^.^.`U…	.
TRINITY_DN67973_c0_g1	TRINITY_DN67973_c0_g1_i1	TRINITY_DN67973_c0_g1_i1.p1	178-2415[+]	UniRef50_Q7Q1K8^UniRef50_Q7Q1K8^Q:178-2412,H:1-744^80.4%ID^E:0^.^.`UniRef50_Q9VM33^UniRef50_Q9VM33^Q:256-2412,H:27-745^80.7%ID^E:0^.^.`UniRef50_A0A182F0X9^UniRef50_A0A182F0X9^Q:244-2412,H:679-1401^82.3%ID^E:0^.^.`UniRef50_A0A482W1C7^UniRef50_A0A482W1C7^Q:268-2409,H:877-1594^77.2%ID^E:0^.^.`UniRef50_A0A4S2L1G8^UniRef50_A0A4S2L1G8^Q:244-2412,H:1010-1678^69.8%ID^E:2.6e-296^.^.`UniRef50_Q07803^UniRef…	.
TRINITY_DN67981_c0_g1	TRINITY_DN67981_c0_g1_i1	TRINITY_DN67981_c0_g1_i1.p1	104-631[+]	UniRef50_Q16FK9^UniRef50_Q16FK9^Q:119-616,H:87-252^54.8%ID^E:1.2e-47^.^.`UniRef50_A0A182TSD7^UniRef50_A0A182TSD7^Q:125-544,H:4-143^63.6%ID^E:5.4e-45^.^.`UniRef50_A0A1B0GMG3^UniRef50_A0A1B0GMG3^Q:122-595,H:4-161^51.3%ID^E:2.1e-44^.^.`UniRef50_A0A182GD07^UniRef50_A0A182GD07^Q:134-616,H:13-173^53.4%ID^E:4.6e-44^.^.`UniRef50_A0A336M8R3^UniRef50_A0A336M8R3^Q:125-607,H:7-167^52.8%ID^E:6.7e-43^.^.`UniRe…	.
TRINITY_DN67991_c0_g1	TRINITY_DN67991_c0_g1_i1	TRINITY_DN67991_c0_g1_i1.p1	138-1436[+]	UniRef50_Q8SYG2^UniRef50_Q8SYG2^Q:138-1415,H:1-441^58.7%ID^E:8.4e-120^.^.`UniRef50_Q9UNS2^UniRef50_Q9UNS2^Q:138-1397,H:1-417^53.7%ID^E:1.4e-111^.^.`UniRef50_Q6P2U9^UniRef50_Q6P2U9^Q:138-1409,H:1-422^53.3%ID^E:1.9e-111^.^.`UniRef50_A0A4W3HQN0^UniRef50_A0A4W3HQN0^Q:183-1409,H:24-430^51.7%ID^E:2.7e-102^.^.`UniRef50_V8NLY4^UniRef50_V8NLY4^Q:201-1283,H:3-369^53.2%ID^E:2.5e-95^.^.`UniRef50_UPI0006C981E…	.
TRINITY_DN68075_c0_g1	TRINITY_DN68075_c0_g1_i1	TRINITY_DN68075_c0_g1_i1.p1	120-938[+]	UniRef50_B0WLG5^UniRef50_B0WLG5^Q:159-932,H:11-274^67.9%ID^E:1.7e-96^.^.`UniRef50_B4LHU0^UniRef50_B4LHU0^Q:153-911,H:6-260^57.4%ID^E:2.2e-80^.^.`UniRef50_A0A0A1XJ97^UniRef50_A0A0A1XJ97^Q:153-779,H:6-241^49.6%ID^E:1e-61^.^.`UniRef50_A0A1B0CV43^UniRef50_A0A1B0CV43^Q:411-932,H:15-177^56.9%ID^E:1.5e-49^.^.`UniRef50_UPI000E6E2B71^UniRef50_UPI000E6E2B71^Q:168-920,H:9-243^40.9%ID^E:5e-48^.^.`UniRef50_A0…	.
TRINITY_DN68054_c0_g1	TRINITY_DN68054_c0_g1_i5	TRINITY_DN68054_c0_g1_i5.p1	3-512[-]	UniRef50_B0WN85^UniRef50_B0WN85^Q:1-312,H:198-301^43.3%ID^E:2.8e-16^.^.`UniRef50_Q7PGM3^UniRef50_Q7PGM3^Q:1-513,H:239-424^35.1%ID^E:3.8e-13^.^.`UniRef50_A0A411G5X4^UniRef50_A0A411G5X4^Q:22-513,H:216-392^27.8%ID^E:1.2e-06^.^.	.
TRINITY_DN68097_c0_g1	TRINITY_DN68097_c0_g1_i2	TRINITY_DN68097_c0_g1_i2.p1	161-1168[+]	UniRef50_Q9XZ58^UniRef50_Q9XZ58^Q:179-1165,H:4-327^84.5%ID^E:8e-163^.^.`UniRef50_A0A182VYQ8^UniRef50_A0A182VYQ8^Q:176-1159,H:1-330^80.6%ID^E:1.8e-154^.^.`UniRef50_A0A2P8Z9W1^UniRef50_A0A2P8Z9W1^Q:158-1162,H:297-636^79.1%ID^E:1.5e-153^.^.`UniRef50_Q6P635^UniRef50_Q6P635^Q:161-1159,H:1-333^73.6%ID^E:2.2e-144^.^.`UniRef50_Q92905^UniRef50_Q92905^Q:161-1153,H:1-331^74.6%ID^E:8.4e-144^.^.`UniRef50_Q6PC…	.
TRINITY_DN68095_c0_g1	TRINITY_DN68095_c0_g1_i1	TRINITY_DN68095_c0_g1_i1.p2	165-848[+]	UniRef50_A0A4S2J9G4^UniRef50_A0A4S2J9G4^Q:165-743,H:542-734^95.9%ID^E:1.1e-108^.^.`UniRef50_Q94535^UniRef50_Q94535^Q:165-740,H:1-192^97.4%ID^E:1.9e-108^.^.`UniRef50_A0A1J1I1A3^UniRef50_A0A1J1I1A3^Q:165-743,H:1-193^96.9%ID^E:1.9e-108^.^.`UniRef50_A0A0K8TX53^UniRef50_A0A0K8TX53^Q:165-737,H:1-191^97.4%ID^E:2.5e-108^.^.`UniRef50_A0A1S3DK33^UniRef50_A0A1S3DK33^Q:165-740,H:1-192^94.8%ID^E:2.1e-107^.^.`…	.
TRINITY_DN68125_c0_g1	TRINITY_DN68125_c0_g1_i1	TRINITY_DN68125_c0_g1_i1.p1	114-611[+]	UniRef50_Q9VEW3^UniRef50_Q9VEW3^Q:114-608,H:1-165^64.2%ID^E:6.4e-34^.^.`UniRef50_A0A1W4XEL9^UniRef50_A0A1W4XEL9^Q:126-608,H:3-163^48.4%ID^E:2.3e-31^.^.`UniRef50_A0A182HNT9^UniRef50_A0A182HNT9^Q:114-608,H:51-215^63%ID^E:2.6e-27^.^.`UniRef50_A0A0K8WE24^UniRef50_A0A0K8WE24^Q:114-419,H:1-102^61.8%ID^E:6.4e-26^.^.`UniRef50_A0A151J1G1^UniRef50_A0A151J1G1^Q:129-569,H:3-149^44.9%ID^E:1.2e-24^.^.`UniRef50…	.
TRINITY_DN68129_c0_g1	TRINITY_DN68129_c0_g1_i1	TRINITY_DN68129_c0_g1_i1.p1	131-1138[+]	UniRef50_B0WML1^UniRef50_B0WML1^Q:131-1135,H:1-328^60.3%ID^E:2.6e-114^.^.`UniRef50_A0A182FTL0^UniRef50_A0A182FTL0^Q:86-1135,H:1374-1714^59%ID^E:3.8e-113^.^.`UniRef50_A0A336KDM6^UniRef50_A0A336KDM6^Q:137-1099,H:9-321^51.7%ID^E:4.3e-93^.^.`UniRef50_D6WHD1^UniRef50_D6WHD1^Q:323-1135,H:54-319^52.4%ID^E:2.9e-89^.^.`UniRef50_UPI0004CCB701^UniRef50_UPI0004CCB701^Q:320-1135,H:55-332^49.8%ID^E:3e-86^.^.`U…	.
TRINITY_DN68131_c0_g2	TRINITY_DN68131_c0_g2_i1	TRINITY_DN68131_c0_g2_i1.p1	220-2811[+]	UniRef50_A0A1J1I5Y6^UniRef50_A0A1J1I5Y6^Q:226-2706,H:4-811^58.5%ID^E:1.9e-246^.^.`UniRef50_W5JHM5^UniRef50_W5JHM5^Q:220-2760,H:1-913^56.4%ID^E:4.7e-245^.^.`UniRef50_A0A0A1X177^UniRef50_A0A0A1X177^Q:220-2742,H:1-856^55.6%ID^E:1.2e-240^.^.`UniRef50_Q9NB04^UniRef50_Q9NB04^Q:220-2787,H:1-843^54.9%ID^E:8.6e-239^.^.`UniRef50_UPI0006C96A48^UniRef50_UPI0006C96A48^Q:220-2736,H:1-1063^42%ID^E:1.4e-196^.^.`…	.
TRINITY_DN68134_c0_g1	TRINITY_DN68134_c0_g1_i1	TRINITY_DN68134_c0_g1_i1.p1	109-1935[+]	UniRef50_A0A336M3N7^UniRef50_A0A336M3N7^Q:109-1932,H:1-692^49.2%ID^E:3.3e-172^.^.`UniRef50_Q7PWA7^UniRef50_Q7PWA7^Q:109-1833,H:1-623^44%ID^E:4.4e-132^.^.`UniRef50_B4LQR1^UniRef50_B4LQR1^Q:109-1929,H:1-681^40%ID^E:1.3e-115^.^.`UniRef50_A0A1J1HTU5^UniRef50_A0A1J1HTU5^Q:109-1926,H:1-625^40.2%ID^E:9.8e-108^.^.`UniRef50_UPI000E6E4B5D^UniRef50_UPI000E6E4B5D^Q:109-1932,H:1-558^38.3%ID^E:1.6e-102^.^.`Uni…	.
TRINITY_DN68154_c0_g1	TRINITY_DN68154_c0_g1_i1	TRINITY_DN68154_c0_g1_i1.p1	76-1371[+]	UniRef50_P09180^UniRef50_P09180^Q:76-1053,H:1-326^79.1%ID^E:6.3e-146^.^.`UniRef50_A0A3L8DG95^UniRef50_A0A3L8DG95^Q:76-1284,H:1-405^65.8%ID^E:2.3e-143^.^.`UniRef50_A0A4S2KKB3^UniRef50_A0A4S2KKB3^Q:79-1356,H:12-445^58.9%ID^E:2.6e-131^.^.`UniRef50_G3MHF7^UniRef50_G3MHF7^Q:73-1170,H:23-387^62.8%ID^E:1.5e-126^.^.`UniRef50_E0VUQ3^UniRef50_E0VUQ3^Q:76-1050,H:1-324^68%ID^E:4.3e-126^.^.`UniRef50_U3KEA5^Un…	.
TRINITY_DN68172_c0_g1	TRINITY_DN68172_c0_g1_i1	TRINITY_DN68172_c0_g1_i1.p1	80-658[+]	UniRef50_E0VXQ8^UniRef50_E0VXQ8^Q:296-634,H:72-184^66.4%ID^E:5e-35^.^.`UniRef50_A0A146LTV9^UniRef50_A0A146LTV9^Q:538-80,H:204-356^54.2%ID^E:2.2e-30^.^.`UniRef50_P05547^UniRef50_P05547^Q:296-655,H:75-193^54.2%ID^E:1.1e-26^.^.`UniRef50_A0A3S2NT05^UniRef50_A0A3S2NT05^Q:296-514,H:87-159^78.1%ID^E:3.6e-25^.^.`UniRef50_C4WYE4^UniRef50_C4WYE4^Q:80-514,H:1-145^83.4%ID^E:6.1e-25^.^.`UniRef50_E2RZJ0^UniRef…	.
TRINITY_DN68172_c0_g1	TRINITY_DN68172_c0_g1_i4	TRINITY_DN68172_c0_g1_i4.p1	80-673[+]	UniRef50_A0A146LTV9^UniRef50_A0A146LTV9^Q:538-80,H:204-356^54.2%ID^E:3.4e-30^.^.`UniRef50_A0A3S2NT05^UniRef50_A0A3S2NT05^Q:296-502,H:87-155^76.8%ID^E:6.8e-23^.^.`UniRef50_C4WYE4^UniRef50_C4WYE4^Q:80-502,H:1-141^83%ID^E:1.2e-22^.^.`UniRef50_E2RZJ0^UniRef50_E2RZJ0^Q:296-502,H:159-227^76.8%ID^E:1.2e-22^.^.`UniRef50_A0A067RSH0^UniRef50_A0A067RSH0^Q:71-490,H:47-186^82.1%ID^E:3.4e-22^.^.`UniRef50_E0VXQ…	.
TRINITY_DN68172_c0_g1	TRINITY_DN68172_c0_g1_i6	TRINITY_DN68172_c0_g1_i6.p1	80-700[+]	UniRef50_A0A146LTV9^UniRef50_A0A146LTV9^Q:538-80,H:204-356^54.2%ID^E:3e-30^.^.`UniRef50_C4WYE4^UniRef50_C4WYE4^Q:80-697,H:1-207^83.1%ID^E:7.8e-26^.^.`UniRef50_A0A3S2NT05^UniRef50_A0A3S2NT05^Q:296-508,H:87-157^77.5%ID^E:5.6e-24^.^.`UniRef50_E2RZJ0^UniRef50_E2RZJ0^Q:296-508,H:159-229^77.5%ID^E:9.5e-24^.^.`UniRef50_A0A067RSH0^UniRef50_A0A067RSH0^Q:71-490,H:47-186^82.1%ID^E:3.1e-22^.^.`UniRef50_E0VXQ…	.
TRINITY_DN68216_c1_g1	TRINITY_DN68216_c1_g1_i2	TRINITY_DN68216_c1_g1_i2.p1	1-747[+]	UniRef50_P23128^UniRef50_P23128^Q:1-747,H:121-369^91.6%ID^E:1.7e-126^.^.`UniRef50_A0A1B6EXF4^UniRef50_A0A1B6EXF4^Q:28-747,H:1-240^89.6%ID^E:8.9e-120^.^.`UniRef50_A0A2P8YP01^UniRef50_A0A2P8YP01^Q:1-696,H:98-319^85.3%ID^E:3.3e-106^.^.`UniRef50_B7QF29^UniRef50_B7QF29^Q:1-690,H:92-321^84.3%ID^E:3.6e-105^.^.`UniRef50_Q54E49^UniRef50_Q54E49^Q:1-747,H:112-360^73.5%ID^E:3.4e-103^.^.`UniRef50_P26196^UniRe…	.
TRINITY_DN68227_c0_g1	TRINITY_DN68227_c0_g1_i1	.	.	UniRef50_A0A182VQ30^UniRef50_A0A182VQ30^Q:25-252,H:49-125^67.5%ID^E:3.8e-22^.^.`UniRef50_A0A0P8XD53^UniRef50_A0A0P8XD53^Q:55-252,H:15-80^66.7%ID^E:3.9e-19^.^.`UniRef50_B4NTK4^UniRef50_B4NTK4^Q:58-252,H:12-76^67.7%ID^E:1.1e-18^.^.`UniRef50_A0A1B0CI53^UniRef50_A0A1B0CI53^Q:58-252,H:18-82^64.6%ID^E:2.2e-17^.^.`UniRef50_A0A212FMK8^UniRef50_A0A212FMK8^Q:55-252,H:8-75^63.2%ID^E:2e-15^.^.`UniRef50_T1GK4…	.
TRINITY_DN68251_c0_g1	TRINITY_DN68251_c0_g1_i1	TRINITY_DN68251_c0_g1_i1.p1	288-653[+]	UniRef50_A0A0B4KGY8^UniRef50_A0A0B4KGY8^Q:174-749,H:61-254^90.2%ID^E:1.6e-97^.^.`UniRef50_A0A195ESB8^UniRef50_A0A195ESB8^Q:174-650,H:323-481^95%ID^E:1.6e-81^.^.`UniRef50_E2AX35^UniRef50_E2AX35^Q:174-650,H:43-201^93.7%ID^E:8e-81^.^.`UniRef50_P85831^UniRef50_P85831^Q:129-650,H:37-202^85.1%ID^E:3.7e-78^.^.`UniRef50_E9GM59^UniRef50_E9GM59^Q:177-650,H:65-222^80.4%ID^E:2.8e-70^.^.`UniRef50_A0A4Y2CC23^U…	.
TRINITY_DN68238_c0_g1	TRINITY_DN68238_c0_g1_i1	TRINITY_DN68238_c0_g1_i1.p1	93-1226[+]	UniRef50_A0A1B0GJ23^UniRef50_A0A1B0GJ23^Q:108-1220,H:9-399^57.5%ID^E:2.7e-100^.^.`UniRef50_Q7Q9I1^UniRef50_Q7Q9I1^Q:108-1220,H:8-468^55.1%ID^E:1.6e-87^.^.`UniRef50_A1Z6E6^UniRef50_A1Z6E6^Q:102-1220,H:11-495^46.7%ID^E:2.7e-84^.^.`UniRef50_A0A1J1I765^UniRef50_A0A1J1I765^Q:12-1220,H:547-1017^53.1%ID^E:5.7e-82^.^.`UniRef50_T1J0T8^UniRef50_T1J0T8^Q:75-1211,H:6-400^48.7%ID^E:4.1e-80^.^.`UniRef50_A0A084…	.
TRINITY_DN68258_c0_g1	TRINITY_DN68258_c0_g1_i2	TRINITY_DN68258_c0_g1_i2.p1	330-2228[+]	UniRef50_A0A1B0C8F4^UniRef50_A0A1B0C8F4^Q:288-2225,H:417-1049^75.2%ID^E:5e-287^.^.`UniRef50_Q9VK41^UniRef50_Q9VK41^Q:288-2225,H:6-653^65.6%ID^E:1.7e-242^.^.`UniRef50_A0A182T7X4^UniRef50_A0A182T7X4^Q:330-1802,H:1-495^79.8%ID^E:4.2e-225^.^.`UniRef50_W8BA23^UniRef50_W8BA23^Q:915-2222,H:1-435^72.2%ID^E:5e-178^.^.`UniRef50_A7YE96^UniRef50_A7YE96^Q:288-2225,H:4-650^50.5%ID^E:3.2e-172^.^.`UniRef50_A0A3Q…	.
TRINITY_DN68283_c0_g1	TRINITY_DN68283_c0_g1_i4	TRINITY_DN68283_c0_g1_i4.p1	367-2247[+]	UniRef50_A0A1B0C8E7^UniRef50_A0A1B0C8E7^Q:232-2223,H:618-1266^74.8%ID^E:9.3e-288^.^.`UniRef50_Q9VDE6^UniRef50_Q9VDE6^Q:244-2244,H:93-766^65%ID^E:8.5e-249^.^.`UniRef50_J9K5H0^UniRef50_J9K5H0^Q:232-2232,H:92-758^50.3%ID^E:1.5e-181^.^.`UniRef50_A0A498NET1^UniRef50_A0A498NET1^Q:244-2235,H:1132-1820^44.7%ID^E:2.3e-169^.^.`UniRef50_A0A4P6D7R5^UniRef50_A0A4P6D7R5^Q:532-2232,H:1-579^53.1%ID^E:9e-166^.^.`…	.
TRINITY_DN68283_c0_g1	TRINITY_DN68283_c0_g1_i6	TRINITY_DN68283_c0_g1_i6.p1	441-2720[+]	UniRef50_A0A1B0C8E7^UniRef50_A0A1B0C8E7^Q:441-2696,H:530-1266^71.9%ID^E:0^.^.`UniRef50_Q9VDE6^UniRef50_Q9VDE6^Q:450-2717,H:6-766^62.9%ID^E:3.2e-271^.^.`UniRef50_J9K5H0^UniRef50_J9K5H0^Q:450-2705,H:8-758^49.4%ID^E:4.3e-199^.^.`UniRef50_UPI0005D069FF^UniRef50_UPI0005D069FF^Q:444-2702,H:6-757^45.3%ID^E:2.9e-179^.^.`UniRef50_A0A498NET1^UniRef50_A0A498NET1^Q:450-2708,H:1058-1820^43%ID^E:3.8e-179^.^.`U…	.
TRINITY_DN68286_c0_g1	TRINITY_DN68286_c0_g1_i1	.	.	UniRef50_Q29IK8^UniRef50_Q29IK8^Q:107-523,H:33-173^68.8%ID^E:2.1e-47^.^.`UniRef50_G3MHH0^UniRef50_G3MHH0^Q:101-505,H:143-280^68.1%ID^E:2.1e-47^.^.`UniRef50_Q9VXB3^UniRef50_Q9VXB3^Q:107-523,H:33-173^68.1%ID^E:6.2e-47^.^.`UniRef50_Q7PXY4^UniRef50_Q7PXY4^Q:101-523,H:33-174^66.9%ID^E:2.3e-46^.^.`UniRef50_A0A1S3AFY3^UniRef50_A0A1S3AFY3^Q:41-514,H:172-325^58.8%ID^E:6.8e-46^.^.`UniRef50_Q9HAJ7^UniRef50_…	.
TRINITY_DN68286_c0_g1	TRINITY_DN68286_c0_g1_i2	.	.	UniRef50_Q29IK8^UniRef50_Q29IK8^Q:224-649,H:30-173^68.1%ID^E:6.8e-48^.^.`UniRef50_Q9VXB3^UniRef50_Q9VXB3^Q:224-649,H:30-173^67.4%ID^E:2e-47^.^.`UniRef50_G3MHH0^UniRef50_G3MHH0^Q:227-631,H:143-280^68.1%ID^E:2e-47^.^.`UniRef50_Q7PXY4^UniRef50_Q7PXY4^Q:224-649,H:32-174^67.1%ID^E:5.7e-47^.^.`UniRef50_A0A1S3AFY3^UniRef50_A0A1S3AFY3^Q:227-640,H:186-325^63.6%ID^E:1.2e-44^.^.`UniRef50_A0A2P6KNB9^UniRef50…	.
TRINITY_DN68286_c0_g1	TRINITY_DN68286_c0_g1_i3	TRINITY_DN68286_c0_g1_i3.p1	76-594[+]	UniRef50_Q29IK8^UniRef50_Q29IK8^Q:76-591,H:1-173^62.7%ID^E:1.4e-52^.^.`UniRef50_Q7PXY4^UniRef50_Q7PXY4^Q:76-591,H:2-174^63.1%ID^E:2.4e-52^.^.`UniRef50_Q9VXB3^UniRef50_Q9VXB3^Q:76-591,H:1-173^62.1%ID^E:4.2e-52^.^.`UniRef50_G3MHH0^UniRef50_G3MHH0^Q:82-573,H:116-280^62.3%ID^E:7.1e-52^.^.`UniRef50_A0A1B0GAB1^UniRef50_A0A1B0GAB1^Q:76-576,H:1-169^60.5%ID^E:1.9e-49^.^.`UniRef50_A0A3R7PS52^UniRef50_A0A3R…	.
TRINITY_DN68384_c0_g2	TRINITY_DN68384_c0_g2_i3	TRINITY_DN68384_c0_g2_i3.p1	258-2507[+]	UniRef50_A0A1J1IPZ8^UniRef50_A0A1J1IPZ8^Q:90-2486,H:8-856^32.9%ID^E:6.8e-110^.^.`UniRef50_A0A182WM24^UniRef50_A0A182WM24^Q:72-2498,H:13-927^31.3%ID^E:3.4e-109^.^.`UniRef50_UPI0006C9BA98^UniRef50_UPI0006C9BA98^Q:75-2450,H:28-890^30.7%ID^E:3.4e-93^.^.`UniRef50_A0A482VJ20^UniRef50_A0A482VJ20^Q:123-2534,H:18-778^30.6%ID^E:8.3e-92^.^.`UniRef50_T1I994^UniRef50_T1I994^Q:81-2483,H:2-854^31.3%ID^E:2.4e-91…	.
TRINITY_DN68300_c0_g1	TRINITY_DN68300_c0_g1_i2	TRINITY_DN68300_c0_g1_i2.p1	314-1591[+]	UniRef50_A0A1J1J111^UniRef50_A0A1J1J111^Q:314-1561,H:2360-2775^55.5%ID^E:2.2e-116^.^.`UniRef50_Q9VCE1^UniRef50_Q9VCE1^Q:329-1576,H:7-421^55.7%ID^E:9.4e-115^.^.`UniRef50_A0A195F9U0^UniRef50_A0A195F9U0^Q:419-1579,H:303-691^60%ID^E:4.4e-112^.^.`UniRef50_A0A0N0BI39^UniRef50_A0A0N0BI39^Q:419-1585,H:93-479^53.1%ID^E:5.7e-112^.^.`UniRef50_A0A2P8YAU1^UniRef50_A0A2P8YAU1^Q:335-1585,H:8-345^49.6%ID^E:8.8e-…	.
TRINITY_DN68367_c2_g1	TRINITY_DN68367_c2_g1_i4	TRINITY_DN68367_c2_g1_i4.p1	253-1569[+]	UniRef50_A0A336K040^UniRef50_A0A336K040^Q:262-1431,H:3-403^52.1%ID^E:9.1e-78^.^.`UniRef50_K7IV88^UniRef50_K7IV88^Q:253-1431,H:1-471^43.1%ID^E:6.6e-60^.^.`UniRef50_A0A437BTD8^UniRef50_A0A437BTD8^Q:253-1428,H:1-420^46.2%ID^E:1.9e-59^.^.`UniRef50_A0A1B0A6E7^UniRef50_A0A1B0A6E7^Q:253-1464,H:1-363^41.6%ID^E:7.5e-56^.^.`UniRef50_T1E202^UniRef50_T1E202^Q:253-1419,H:1-436^43.1%ID^E:2.9e-55^.^.`UniRef50_A…	.
TRINITY_DN68367_c2_g1	TRINITY_DN68367_c2_g1_i6	TRINITY_DN68367_c2_g1_i6.p1	253-1569[+]	UniRef50_A0A336K040^UniRef50_A0A336K040^Q:262-1431,H:3-403^52.1%ID^E:9.1e-78^.^.`UniRef50_K7IV88^UniRef50_K7IV88^Q:253-1431,H:1-471^43.1%ID^E:6.5e-60^.^.`UniRef50_A0A437BTD8^UniRef50_A0A437BTD8^Q:253-1428,H:1-420^46.2%ID^E:1.9e-59^.^.`UniRef50_A0A1B0A6E7^UniRef50_A0A1B0A6E7^Q:253-1464,H:1-363^41.6%ID^E:7.5e-56^.^.`UniRef50_T1E202^UniRef50_T1E202^Q:253-1419,H:1-436^43.1%ID^E:2.8e-55^.^.`UniRef50_A…	.
TRINITY_DN68310_c0_g1	TRINITY_DN68310_c0_g1_i1	TRINITY_DN68310_c0_g1_i1.p1	1-1515[+]	UniRef50_Q7PG41^UniRef50_Q7PG41^Q:241-1512,H:37-470^68.4%ID^E:2.9e-155^.^.`UniRef50_A0A336L1Q2^UniRef50_A0A336L1Q2^Q:235-1512,H:370-806^68.1%ID^E:4.9e-155^.^.`UniRef50_Q9VXY3^UniRef50_Q9VXY3^Q:190-1503,H:10-461^62.6%ID^E:9.3e-146^.^.`UniRef50_A0A3S2KZ82^UniRef50_A0A3S2KZ82^Q:64-1509,H:1-498^50.9%ID^E:1e-128^.^.`UniRef50_P11182^UniRef50_P11182^Q:271-1512,H:63-482^54.8%ID^E:1.9e-122^.^.`UniRef50_H0…	.
TRINITY_DN68398_c0_g1	TRINITY_DN68398_c0_g1_i1	TRINITY_DN68398_c0_g1_i1.p1	612-2216[+]	UniRef50_A0A336MQZ4^UniRef50_A0A336MQZ4^Q:423-2213,H:129-728^47.2%ID^E:6.3e-157^.^.`UniRef50_B0W5X7^UniRef50_B0W5X7^Q:426-2210,H:62-655^41.3%ID^E:3.7e-133^.^.`UniRef50_A0A1L8DJ76^UniRef50_A0A1L8DJ76^Q:423-2210,H:35-602^40%ID^E:6.2e-128^.^.`UniRef50_A0A1J1ITI1^UniRef50_A0A1J1ITI1^Q:612-2213,H:1-523^36%ID^E:3e-90^.^.`UniRef50_Q9VG15^UniRef50_Q9VG15^Q:381-2210,H:11-712^30.2%ID^E:3.7e-88^.^.`UniRef50…	.
TRINITY_DN68324_c0_g2	TRINITY_DN68324_c0_g2_i1	TRINITY_DN68324_c0_g2_i1.p1	2-649[+]	UniRef50_A0A171B8C4^UniRef50_A0A171B8C4^Q:53-646,H:69-266^76.8%ID^E:3e-84^.^.`UniRef50_Q7T3M9^UniRef50_Q7T3M9^Q:41-649,H:1-203^72.4%ID^E:4.1e-81^.^.`UniRef50_P61313^UniRef50_P61313^Q:41-649,H:1-203^73.4%ID^E:5.4e-81^.^.`UniRef50_A0A085LWH3^UniRef50_A0A085LWH3^Q:41-643,H:1-201^72.6%ID^E:2.7e-80^.^.`UniRef50_A0A498SBU0^UniRef50_A0A498SBU0^Q:41-646,H:37-238^73.3%ID^E:1e-79^.^.`UniRef50_A0A0V1J2Y2^Un…	.
TRINITY_DN68353_c0_g1	TRINITY_DN68353_c0_g1_i1	TRINITY_DN68353_c0_g1_i1.p1	155-460[+]	UniRef50_Q9W021^UniRef50_Q9W021^Q:155-670,H:1-150^48.3%ID^E:3.6e-38^.^.`UniRef50_A0A1B0DCH7^UniRef50_A0A1B0DCH7^Q:155-661,H:1-147^46.7%ID^E:4.4e-36^.^.`UniRef50_UPI000995A906^UniRef50_UPI000995A906^Q:155-670,H:25-171^46.5%ID^E:1.7e-32^.^.`UniRef50_A0A087ZY44^UniRef50_A0A087ZY44^Q:155-664,H:1-143^47.1%ID^E:3.8e-32^.^.`UniRef50_A0A0L7RCJ2^UniRef50_A0A0L7RCJ2^Q:155-670,H:1-147^43.6%ID^E:3.3e-31^.^.`…	.
TRINITY_DN68353_c0_g1	TRINITY_DN68353_c0_g1_i2	TRINITY_DN68353_c0_g1_i2.p1	155-613[+]	UniRef50_Q9W021^UniRef50_Q9W021^Q:155-610,H:1-150^54.6%ID^E:1.1e-41^.^.`UniRef50_A0A1B0DCH7^UniRef50_A0A1B0DCH7^Q:155-601,H:1-147^53%ID^E:1.4e-39^.^.`UniRef50_UPI000995A906^UniRef50_UPI000995A906^Q:155-610,H:25-171^52.6%ID^E:5.4e-36^.^.`UniRef50_A0A087ZY44^UniRef50_A0A087ZY44^Q:155-604,H:1-143^53.3%ID^E:1.2e-35^.^.`UniRef50_A0A0L7RCJ2^UniRef50_A0A0L7RCJ2^Q:155-610,H:1-147^49.3%ID^E:1e-34^.^.`UniR…	.
TRINITY_DN68319_c0_g2	TRINITY_DN68319_c0_g2_i1	TRINITY_DN68319_c0_g2_i1.p1	56-382[+]	UniRef50_A0A088A5I9^UniRef50_A0A088A5I9^Q:2-379,H:23-147^85.7%ID^E:1.2e-53^.^.`UniRef50_F4WT32^UniRef50_F4WT32^Q:2-364,H:274-394^86.8%ID^E:2.1e-53^.^.`UniRef50_A0A195AZ79^UniRef50_A0A195AZ79^Q:2-346,H:237-351^89.6%ID^E:4e-52^.^.`UniRef50_C3XTR3^UniRef50_C3XTR3^Q:2-358,H:23-140^77.3%ID^E:4e-44^.^.`UniRef50_A0A2T7P5G5^UniRef50_A0A2T7P5G5^Q:2-331,H:151-259^81.8%ID^E:5.3e-44^.^.`UniRef50_B5X6Q9^UniRe…	.
TRINITY_DN68348_c1_g1	TRINITY_DN68348_c1_g1_i1	TRINITY_DN68348_c1_g1_i1.p1	467-3349[+]	UniRef50_A0A194R5J5^UniRef50_A0A194R5J5^Q:560-3346,H:41-1021^45.6%ID^E:7.8e-161^.^.`UniRef50_D1ZZN4^UniRef50_D1ZZN4^Q:1277-3346,H:228-936^48.6%ID^E:1.7e-155^.^.`UniRef50_A0A1S4H4G7^UniRef50_A0A1S4H4G7^Q:1112-3346,H:420-1309^43.9%ID^E:1.6e-153^.^.`UniRef50_Q17MP5^UniRef50_Q17MP5^Q:1178-3346,H:108-767^47.7%ID^E:6.2e-150^.^.`UniRef50_A0A182LV10^UniRef50_A0A182LV10^Q:536-3346,H:47-1001^40.9%ID^E:1.6e…	.
TRINITY_DN68378_c0_g2	TRINITY_DN68378_c0_g2_i1	TRINITY_DN68378_c0_g2_i1.p1	621-1577[+]	UniRef50_A0A1J1IQ41^UniRef50_A0A1J1IQ41^Q:723-1574,H:405-688^74.3%ID^E:2.7e-135^.^.`UniRef50_Q7Q3R1^UniRef50_Q7Q3R1^Q:741-1526,H:326-587^78.2%ID^E:1.2e-127^.^.`UniRef50_A0A1B6L8G6^UniRef50_A0A1B6L8G6^Q:729-1568,H:48-325^66.1%ID^E:9e-115^.^.`UniRef50_A0A1S4J177^UniRef50_A0A1S4J177^Q:888-1568,H:2-228^79.3%ID^E:3.9e-110^.^.`UniRef50_A0A0N0BHI8^UniRef50_A0A0N0BHI8^Q:729-1559,H:53-327^63.2%ID^E:6.6e-1…	.
TRINITY_DN68378_c0_g2	TRINITY_DN68378_c0_g2_i2	TRINITY_DN68378_c0_g2_i2.p1	621-1712[+]	UniRef50_A0A1J1IQ41^UniRef50_A0A1J1IQ41^Q:723-1706,H:405-735^70.4%ID^E:4.2e-147^.^.`UniRef50_Q7Q3R1^UniRef50_Q7Q3R1^Q:741-1526,H:326-587^78.2%ID^E:1.7e-127^.^.`UniRef50_A0A1B6L8G6^UniRef50_A0A1B6L8G6^Q:729-1634,H:48-347^65.2%ID^E:1.6e-122^.^.`UniRef50_A0A1S4J177^UniRef50_A0A1S4J177^Q:888-1706,H:2-268^74.9%ID^E:1.6e-122^.^.`UniRef50_A0A0N0BHI8^UniRef50_A0A0N0BHI8^Q:729-1703,H:53-369^60%ID^E:3.7e-1…	.
TRINITY_DN68382_c0_g1	TRINITY_DN68382_c0_g1_i1	TRINITY_DN68382_c0_g1_i1.p1	250-1746[+]	UniRef50_A0A1J1IJZ5^UniRef50_A0A1J1IJZ5^Q:232-1743,H:617-1125^72.7%ID^E:4.2e-217^.^.`UniRef50_B0W4G7^UniRef50_B0W4G7^Q:250-1491,H:82-523^71%ID^E:1.2e-182^.^.`UniRef50_A0A0J9TG14^UniRef50_A0A0J9TG14^Q:508-1743,H:31-445^70.9%ID^E:2.4e-172^.^.`UniRef50_T1H3K7^UniRef50_T1H3K7^Q:508-1743,H:4-413^72.2%ID^E:3e-170^.^.`UniRef50_A0A2A4K393^UniRef50_A0A2A4K393^Q:250-1740,H:1-516^52.9%ID^E:2.7e-147^.^.`UniR…	.
TRINITY_DN68385_c0_g4	TRINITY_DN68385_c0_g4_i2	TRINITY_DN68385_c0_g4_i2.p1	1452-3119[+]	UniRef50_A0A182K3C3^UniRef50_A0A182K3C3^Q:1539-3074,H:325-806^56.4%ID^E:3.1e-153^.^.`UniRef50_Q7QBZ4^UniRef50_Q7QBZ4^Q:1539-3074,H:34-516^57.5%ID^E:5.2e-153^.^.`UniRef50_A0A182NA72^UniRef50_A0A182NA72^Q:1539-3044,H:1098-1548^57.4%ID^E:1.5e-147^.^.`UniRef50_A0A1B0CZK0^UniRef50_A0A1B0CZK0^Q:1527-3068,H:6-471^56.5%ID^E:1.6e-141^.^.`UniRef50_A0A182GJX5^UniRef50_A0A182GJX5^Q:1545-2576,H:59-374^66%ID^E…	.
TRINITY_DN68431_c0_g1	TRINITY_DN68431_c0_g1_i3	TRINITY_DN68431_c0_g1_i3.p1	106-957[+]	UniRef50_A0A0K8TNW5^UniRef50_A0A0K8TNW5^Q:106-954,H:2-288^80.1%ID^E:2e-132^.^.`UniRef50_Q9W2N0^UniRef50_Q9W2N0^Q:118-954,H:6-286^79.4%ID^E:7.9e-129^.^.`UniRef50_E0W2S1^UniRef50_E0W2S1^Q:109-945,H:45-326^69.1%ID^E:2.8e-110^.^.`UniRef50_E9HL07^UniRef50_E9HL07^Q:109-954,H:4-286^68.8%ID^E:1.4e-109^.^.`UniRef50_A0A1B0GA41^UniRef50_A0A1B0GA41^Q:247-954,H:255-490^77.1%ID^E:2.5e-106^.^.`UniRef50_I3J7S4^U…	.
TRINITY_DN68405_c0_g1	TRINITY_DN68405_c0_g1_i1	TRINITY_DN68405_c0_g1_i1.p1	329-4696[+]	UniRef50_A0A336MIF0^UniRef50_A0A336MIF0^Q:509-4645,H:72-1477^57.6%ID^E:0^.^.`UniRef50_B3M0G2^UniRef50_B3M0G2^Q:767-4648,H:325-1648^50.6%ID^E:0^.^.`UniRef50_A0A0L0CEC4^UniRef50_A0A0L0CEC4^Q:968-4690,H:3-1345^52%ID^E:0^.^.`UniRef50_A0A4D6K026^UniRef50_A0A4D6K026^Q:767-4648,H:310-1598^51.9%ID^E:0^.^.`UniRef50_B4PTU0^UniRef50_B4PTU0^Q:923-4648,H:2-1234^52.9%ID^E:0^.^.`UniRef50_A0A1B0DP79^UniRef50_A0A…	.
TRINITY_DN68407_c0_g1	TRINITY_DN68407_c0_g1_i1	.	.	UniRef50_A0A182GWW9^UniRef50_A0A182GWW9^Q:93-365,H:1-93^72%ID^E:9.9e-29^.^.`UniRef50_A0A182MFJ6^UniRef50_A0A182MFJ6^Q:90-359,H:41-132^69.6%ID^E:1.2e-26^.^.`UniRef50_A0A1B0DPN2^UniRef50_A0A1B0DPN2^Q:90-371,H:7-102^61.5%ID^E:5.1e-25^.^.`UniRef50_A0A1L8DTB1^UniRef50_A0A1L8DTB1^Q:90-359,H:68-159^63%ID^E:1.1e-24^.^.`UniRef50_E9IH38^UniRef50_E9IH38^Q:57-317,H:40-125^62.1%ID^E:1.9e-19^.^.`UniRef50_A0A5E…	.
TRINITY_DN68426_c0_g1	TRINITY_DN68426_c0_g1_i3	TRINITY_DN68426_c0_g1_i3.p1	1-1452[+]	UniRef50_A0A336KVA9^UniRef50_A0A336KVA9^Q:1-1422,H:6-482^45.3%ID^E:1.6e-126^.^.`UniRef50_A0A1B0CRT7^UniRef50_A0A1B0CRT7^Q:1-1425,H:18-491^45.8%ID^E:2.2e-125^.^.`UniRef50_Q9V7G5^UniRef50_Q9V7G5^Q:1-1428,H:21-505^42.6%ID^E:9.1e-119^.^.`UniRef50_A0A182U857^UniRef50_A0A182U857^Q:7-1404,H:21-471^44%ID^E:6.1e-115^.^.`UniRef50_A0A1J1HYU2^UniRef50_A0A1J1HYU2^Q:7-1437,H:26-499^40.7%ID^E:9.8e-113^.^.`UniRe…	.
TRINITY_DN68492_c0_g1	TRINITY_DN68492_c0_g1_i1	TRINITY_DN68492_c0_g1_i1.p1	479-1696[+]	UniRef50_A0A336KFE1^UniRef50_A0A336KFE1^Q:479-1693,H:1-407^81.2%ID^E:2e-188^.^.`UniRef50_Q86PC9^UniRef50_Q86PC9^Q:479-1693,H:1-460^63.2%ID^E:3e-152^.^.`UniRef50_A0A034WJ49^UniRef50_A0A034WJ49^Q:917-1693,H:61-318^86.1%ID^E:2.8e-129^.^.`UniRef50_D2A282^UniRef50_D2A282^Q:497-1693,H:4-397^59.5%ID^E:3.9e-123^.^.`UniRef50_A0A2A3EKL9^UniRef50_A0A2A3EKL9^Q:479-1693,H:668-1082^54.6%ID^E:9.2e-117^.^.`UniRe…	.
TRINITY_DN68449_c0_g1	TRINITY_DN68449_c0_g1_i1	TRINITY_DN68449_c0_g1_i1.p1	165-2090[+]	UniRef50_Q7Q1I9^UniRef50_Q7Q1I9^Q:213-2078,H:19-647^47.4%ID^E:7e-178^.^.`UniRef50_A1Z9A8^UniRef50_A1Z9A8^Q:261-2078,H:37-645^48%ID^E:3.2e-162^.^.`UniRef50_A0A1Y1LFU0^UniRef50_A0A1Y1LFU0^Q:243-2048,H:29-631^45.6%ID^E:7.3e-159^.^.`UniRef50_A0A3R7M0A7^UniRef50_A0A3R7M0A7^Q:240-2078,H:33-647^41.8%ID^E:1.4e-149^.^.`UniRef50_A0A1B6G863^UniRef50_A0A1B6G863^Q:192-2063,H:28-651^42.7%ID^E:1.7e-147^.^.`UniR…	.
TRINITY_DN68471_c0_g1	TRINITY_DN68471_c0_g1_i3	TRINITY_DN68471_c0_g1_i3.p1	124-1515[+]	UniRef50_A0A336MYC3^UniRef50_A0A336MYC3^Q:187-1512,H:22-495^58.5%ID^E:1.2e-156^.^.`UniRef50_A0A336MSX0^UniRef50_A0A336MSX0^Q:184-1479,H:21-484^58.1%ID^E:6.4e-150^.^.`UniRef50_A0A182FIZ5^UniRef50_A0A182FIZ5^Q:316-1512,H:72-486^50.2%ID^E:4.5e-111^.^.`UniRef50_Q9W589^UniRef50_Q9W589^Q:310-1512,H:70-476^49.3%ID^E:4.7e-108^.^.`UniRef50_A0A1I8P2Z2^UniRef50_A0A1I8P2Z2^Q:316-1512,H:51-455^47.3%ID^E:8.3e-…	.
TRINITY_DN68456_c0_g2	TRINITY_DN68456_c0_g2_i5	TRINITY_DN68456_c0_g2_i5.p1	483-1382[+]	UniRef50_Q9VNB5^UniRef50_Q9VNB5^Q:561-1379,H:202-486^80%ID^E:1.1e-119^.^.`UniRef50_A0A484BC23^UniRef50_A0A484BC23^Q:558-1490,H:197-548^67.9%ID^E:2e-116^.^.`UniRef50_T1GJK9^UniRef50_T1GJK9^Q:561-1361,H:159-424^74.3%ID^E:1.7e-104^.^.`UniRef50_A0A411HR47^UniRef50_A0A411HR47^Q:561-1379,H:14-287^70.5%ID^E:1.5e-100^.^.`UniRef50_A0A4V3SBT0^UniRef50_A0A4V3SBT0^Q:561-1379,H:1562-1843^67.1%ID^E:9.5e-95^.^.…	.
TRINITY_DN68456_c0_g2	TRINITY_DN68456_c0_g2_i7	TRINITY_DN68456_c0_g2_i7.p1	404-1330[+]	UniRef50_A0A2A4JN64^UniRef50_A0A2A4JN64^Q:401-1327,H:140-446^69.3%ID^E:8.7e-123^.^.`UniRef50_A0A154PFM2^UniRef50_A0A154PFM2^Q:404-1327,H:495-800^69.2%ID^E:2.6e-119^.^.`UniRef50_A0A484BC23^UniRef50_A0A484BC23^Q:248-1327,H:453-810^60.6%ID^E:4.5e-119^.^.`UniRef50_UPI0007E74A1F^UniRef50_UPI0007E74A1F^Q:404-1312,H:41-343^66.7%ID^E:3.8e-118^.^.`UniRef50_A0A158NWN2^UniRef50_A0A158NWN2^Q:392-1327,H:3-312…	.
TRINITY_DN68456_c0_g2	TRINITY_DN68456_c0_g2_i9	TRINITY_DN68456_c0_g2_i9.p1	1256-2305[+]	UniRef50_A0A2A4JN64^UniRef50_A0A2A4JN64^Q:1364-2302,H:136-446^68.7%ID^E:4.7e-123^.^.`UniRef50_Q9VNB5^UniRef50_Q9VNB5^Q:561-1379,H:202-486^80%ID^E:3.7e-120^.^.`UniRef50_A0A154PFM2^UniRef50_A0A154PFM2^Q:1379-2302,H:495-800^69.2%ID^E:3.2e-119^.^.`UniRef50_A0A484BC23^UniRef50_A0A484BC23^Q:1376-2302,H:502-810^66.3%ID^E:9.2e-119^.^.`UniRef50_UPI0007E74A1F^UniRef50_UPI0007E74A1F^Q:1379-2287,H:41-343^66.…	.
TRINITY_DN68456_c0_g2	TRINITY_DN68456_c0_g2_i10	TRINITY_DN68456_c0_g2_i10.p1	410-1348[+]	UniRef50_A0A2A4JN64^UniRef50_A0A2A4JN64^Q:416-1345,H:139-446^69.4%ID^E:3e-123^.^.`UniRef50_A0A484BC23^UniRef50_A0A484BC23^Q:419-1345,H:502-810^66.7%ID^E:2e-119^.^.`UniRef50_A0A154PFM2^UniRef50_A0A154PFM2^Q:422-1345,H:495-800^69.2%ID^E:2.7e-119^.^.`UniRef50_UPI0007E74A1F^UniRef50_UPI0007E74A1F^Q:422-1330,H:41-343^66.7%ID^E:3.8e-118^.^.`UniRef50_A0A158NWN2^UniRef50_A0A158NWN2^Q:404-1345,H:1-312^62.…	.
TRINITY_DN68456_c0_g2	TRINITY_DN68456_c0_g2_i11	TRINITY_DN68456_c0_g2_i11.p1	135-1103[+]	UniRef50_A0A2A4JN64^UniRef50_A0A2A4JN64^Q:177-1100,H:141-446^69.2%ID^E:2.9e-122^.^.`UniRef50_A0A154PFM2^UniRef50_A0A154PFM2^Q:171-1100,H:493-800^69%ID^E:1.7e-119^.^.`UniRef50_A0A484BC23^UniRef50_A0A484BC23^Q:156-1100,H:496-810^65.7%ID^E:6.6e-119^.^.`UniRef50_UPI0007E74A1F^UniRef50_UPI0007E74A1F^Q:177-1085,H:41-343^66.7%ID^E:3.3e-118^.^.`UniRef50_A0A158NWN2^UniRef50_A0A158NWN2^Q:177-1100,H:7-312^6…	.
TRINITY_DN68477_c0_g1	TRINITY_DN68477_c0_g1_i1	TRINITY_DN68477_c0_g1_i1.p1	98-925[+]	UniRef50_A0A336KTU6^UniRef50_A0A336KTU6^Q:176-919,H:1-254^50%ID^E:5.9e-63^.^.`UniRef50_A0A182QQB6^UniRef50_A0A182QQB6^Q:173-919,H:15-266^43.3%ID^E:1.5e-50^.^.`UniRef50_A0A182NJH2^UniRef50_A0A182NJH2^Q:236-913,H:4-232^44.1%ID^E:1.1e-48^.^.`UniRef50_Q7Q6I8^UniRef50_Q7Q6I8^Q:188-922,H:5-252^43.9%ID^E:1.3e-46^.^.`UniRef50_A0A084WDE2^UniRef50_A0A084WDE2^Q:401-922,H:1-177^49.7%ID^E:3.2e-45^.^.`UniRef50…	.
TRINITY_DN68499_c0_g1	TRINITY_DN68499_c0_g1_i1	TRINITY_DN68499_c0_g1_i1.p1	241-1191[+]	UniRef50_A0A336LNG7^UniRef50_A0A336LNG7^Q:241-1185,H:1-313^55.2%ID^E:4.5e-100^.^.`UniRef50_A0A182TSQ8^UniRef50_A0A182TSQ8^Q:241-1179,H:1-320^45%ID^E:3.3e-74^.^.`UniRef50_H9JN95^UniRef50_H9JN95^Q:241-1188,H:1-319^45.8%ID^E:2.3e-72^.^.`UniRef50_B3MCV5^UniRef50_B3MCV5^Q:241-1188,H:1-323^45.5%ID^E:3.1e-72^.^.`UniRef50_Q1WWB7^UniRef50_Q1WWB7^Q:241-1188,H:1-323^44.9%ID^E:1.5e-71^.^.`UniRef50_A0A1B0D102…	.
TRINITY_DN68543_c0_g1	TRINITY_DN68543_c0_g1_i1	TRINITY_DN68543_c0_g1_i1.p1	359-1402[+]	UniRef50_A0A182HDF6^UniRef50_A0A182HDF6^Q:368-1381,H:3-339^51.9%ID^E:2.1e-98^.^.`UniRef50_A0A1J1J4T3^UniRef50_A0A1J1J4T3^Q:374-1399,H:3-345^52.2%ID^E:1e-95^.^.`UniRef50_A0A1L8DJ95^UniRef50_A0A1L8DJ95^Q:401-1396,H:7-333^45.4%ID^E:1.3e-87^.^.`UniRef50_A0A1W4WIH1^UniRef50_A0A1W4WIH1^Q:368-1393,H:2-337^44.3%ID^E:2e-83^.^.`UniRef50_H9ISU3^UniRef50_H9ISU3^Q:359-1378,H:1-351^44%ID^E:1.3e-82^.^.`UniRef50…	.
TRINITY_DN68509_c0_g1	TRINITY_DN68509_c0_g1_i5	TRINITY_DN68509_c0_g1_i5.p1	333-1184[+]	UniRef50_Q7PPU9^UniRef50_Q7PPU9^Q:369-1181,H:9-279^92.3%ID^E:2.7e-129^.^.`UniRef50_A0A4Y0AYV3^UniRef50_A0A4Y0AYV3^Q:369-1181,H:44-314^91.9%ID^E:6e-129^.^.`UniRef50_Q9VZA4^UniRef50_Q9VZA4^Q:360-1163,H:160-427^90.7%ID^E:8.2e-126^.^.`UniRef50_A0A0Q9WAV2^UniRef50_A0A0Q9WAV2^Q:369-1163,H:55-319^91.3%ID^E:1.1e-125^.^.`UniRef50_A0A0R1DVW1^UniRef50_A0A0R1DVW1^Q:363-1163,H:49-315^90.3%ID^E:1.8e-125^.^.`Un…	.
TRINITY_DN68512_c0_g1	TRINITY_DN68512_c0_g1_i1	TRINITY_DN68512_c0_g1_i1.p1	194-952[+]	UniRef50_Q177A7^UniRef50_Q177A7^Q:200-949,H:5-263^64.5%ID^E:1.8e-79^.^.`UniRef50_Q7QH62^UniRef50_Q7QH62^Q:200-949,H:5-263^63.7%ID^E:7.5e-78^.^.`UniRef50_A0A182F8G9^UniRef50_A0A182F8G9^Q:200-949,H:636-897^61.8%ID^E:8.3e-77^.^.`UniRef50_A0A182VX28^UniRef50_A0A182VX28^Q:200-931,H:5-260^61.6%ID^E:1e-74^.^.`UniRef50_K7J751^UniRef50_K7J751^Q:206-949,H:6-251^60.2%ID^E:2.7e-67^.^.`UniRef50_N6U1A5^UniRef5…	.
TRINITY_DN68517_c0_g1	TRINITY_DN68517_c0_g1_i1	TRINITY_DN68517_c0_g1_i1.p2	1-1071[+]	UniRef50_A0A182TKX0^UniRef50_A0A182TKX0^Q:7-1053,H:552-899^71.6%ID^E:3.8e-135^.^.`UniRef50_Q7PYF4^UniRef50_Q7PYF4^Q:7-1053,H:110-457^71.1%ID^E:1.9e-134^.^.`UniRef50_A0A4C2A7L5^UniRef50_A0A4C2A7L5^Q:1-1011,H:94-430^66.2%ID^E:1.2e-125^.^.`UniRef50_Q9VZL7^UniRef50_Q9VZL7^Q:1-1035,H:123-467^65.2%ID^E:9.7e-123^.^.`UniRef50_A0A1W4V9H6^UniRef50_A0A1W4V9H6^Q:70-1014,H:15-329^67.3%ID^E:6.1e-117^.^.`UniRef…	.
TRINITY_DN68521_c0_g1	TRINITY_DN68521_c0_g1_i1	TRINITY_DN68521_c0_g1_i1.p1	105-860[+]	UniRef50_U5ENX2^UniRef50_U5ENX2^Q:111-857,H:1-260^33.3%ID^E:3.4e-39^.^.`UniRef50_A0A1S4FMX5^UniRef50_A0A1S4FMX5^Q:111-857,H:14-275^33.3%ID^E:1e-35^.^.`UniRef50_A0A182QX27^UniRef50_A0A182QX27^Q:222-854,H:76-288^34.9%ID^E:1.5e-31^.^.`UniRef50_Q5TV29^UniRef50_Q5TV29^Q:225-854,H:63-278^35.9%ID^E:8.4e-30^.^.`UniRef50_UPI000E6E4FDC^UniRef50_UPI000E6E4FDC^Q:201-857,H:37-254^33.5%ID^E:2.4e-29^.^.`UniRef5…	.
TRINITY_DN68525_c0_g1	TRINITY_DN68525_c0_g1_i2	TRINITY_DN68525_c0_g1_i2.p1	170-994[+]	UniRef50_A0A336M2M4^UniRef50_A0A336M2M4^Q:188-964,H:14-283^46%ID^E:2.6e-56^.^.`UniRef50_UPI000E6E3930^UniRef50_UPI000E6E3930^Q:170-970,H:1-271^42%ID^E:1.7e-47^.^.`UniRef50_A0A182JTW1^UniRef50_A0A182JTW1^Q:230-892,H:1-228^41.7%ID^E:1.5e-46^.^.`UniRef50_A0A084VF62^UniRef50_A0A084VF62^Q:215-892,H:40-278^41%ID^E:1.2e-45^.^.`UniRef50_Q17HE7^UniRef50_Q17HE7^Q:185-937,H:5-276^42.3%ID^E:3.6e-45^.^.`UniRe…	.
TRINITY_DN68527_c0_g1	TRINITY_DN68527_c0_g1_i1	TRINITY_DN68527_c0_g1_i1.p1	235-918[+]	UniRef50_A0A1L8DT60^UniRef50_A0A1L8DT60^Q:235-912,H:1-240^60%ID^E:1.9e-64^.^.`UniRef50_A0A336M3J6^UniRef50_A0A336M3J6^Q:241-912,H:2-222^59.3%ID^E:3e-62^.^.`UniRef50_A0A182K1R3^UniRef50_A0A182K1R3^Q:226-912,H:43-349^49.5%ID^E:8.5e-57^.^.`UniRef50_B0WVT4^UniRef50_B0WVT4^Q:235-912,H:1-266^53%ID^E:2.1e-55^.^.`UniRef50_T1GV41^UniRef50_T1GV41^Q:241-852,H:2-233^51.5%ID^E:2.8e-47^.^.`UniRef50_A0A194PRJ5^…	.
TRINITY_DN68526_c0_g1	TRINITY_DN68526_c0_g1_i1	TRINITY_DN68526_c0_g1_i1.p1	362-1018[+]	UniRef50_Q7QI45^UniRef50_Q7QI45^Q:362-919,H:17-202^87.6%ID^E:3e-85^.^.`UniRef50_A0A182FCY7^UniRef50_A0A182FCY7^Q:392-919,H:7-182^86.9%ID^E:1.2e-78^.^.`UniRef50_A0A3R7SJ28^UniRef50_A0A3R7SJ28^Q:335-1015,H:136-345^69.4%ID^E:2.3e-77^.^.`UniRef50_E0VEI8^UniRef50_E0VEI8^Q:362-1015,H:13-214^72%ID^E:6.7e-77^.^.`UniRef50_UPI00083FE100^UniRef50_UPI00083FE100^Q:347-1015,H:171-371^68.6%ID^E:6.7e-77^.^.`UniR…	.
TRINITY_DN68526_c0_g1	TRINITY_DN68526_c0_g1_i4	TRINITY_DN68526_c0_g1_i4.p1	420-1076[+]	UniRef50_Q7QI45^UniRef50_Q7QI45^Q:420-977,H:17-202^87.6%ID^E:3.1e-85^.^.`UniRef50_A0A182FCY7^UniRef50_A0A182FCY7^Q:450-977,H:7-182^86.9%ID^E:1.3e-78^.^.`UniRef50_A0A3R7SJ28^UniRef50_A0A3R7SJ28^Q:393-1073,H:136-345^69.4%ID^E:2.4e-77^.^.`UniRef50_E0VEI8^UniRef50_E0VEI8^Q:420-1073,H:13-214^72%ID^E:6.9e-77^.^.`UniRef50_UPI00083FE100^UniRef50_UPI00083FE100^Q:405-1073,H:171-371^68.6%ID^E:6.9e-77^.^.`Un…	.
TRINITY_DN68522_c3_g1	TRINITY_DN68522_c3_g1_i1	TRINITY_DN68522_c3_g1_i1.p1	1-300[+]	UniRef50_P48159^UniRef50_P48159^Q:1-297,H:42-140^96%ID^E:1.1e-47^.^.`UniRef50_Q9GNE2^UniRef50_Q9GNE2^Q:1-297,H:42-140^93.9%ID^E:5.3e-47^.^.`UniRef50_A0A0P5TLU6^UniRef50_A0A0P5TLU6^Q:1-297,H:52-150^88.9%ID^E:1.4e-44^.^.`UniRef50_A0A226D6K2^UniRef50_A0A226D6K2^Q:1-297,H:321-419^88.9%ID^E:2.4e-44^.^.`UniRef50_W6NDZ3^UniRef50_W6NDZ3^Q:1-297,H:341-439^86.9%ID^E:2.3e-42^.^.`UniRef50_A0A5E5JI37^UniRef50…	.
TRINITY_DN68540_c0_g1	TRINITY_DN68540_c0_g1_i1	TRINITY_DN68540_c0_g1_i1.p1	1-1536[+]	UniRef50_A0A336M9R9^UniRef50_A0A336M9R9^Q:49-1284,H:819-1284^42.7%ID^E:1.9e-61^.^.`UniRef50_A0A182H1N5^UniRef50_A0A182H1N5^Q:52-1314,H:688-1134^38.3%ID^E:2.2e-54^.^.`UniRef50_B0WQR0^UniRef50_B0WQR0^Q:43-1314,H:350-782^36.7%ID^E:6.5e-54^.^.`UniRef50_A0A1B0CAQ1^UniRef50_A0A1B0CAQ1^Q:61-1347,H:711-1206^36.1%ID^E:1.6e-47^.^.`UniRef50_A0A1B0DAF3^UniRef50_A0A1B0DAF3^Q:67-1344,H:485-968^33.8%ID^E:9.5e-4…	.
TRINITY_DN68537_c0_g1	TRINITY_DN68537_c0_g1_i3	TRINITY_DN68537_c0_g1_i3.p1	300-1034[+]	UniRef50_W5JTH5^UniRef50_W5JTH5^Q:315-1031,H:9-254^61.9%ID^E:8.8e-74^.^.`UniRef50_A0A182Q411^UniRef50_A0A182Q411^Q:378-1031,H:166-384^65%ID^E:1.3e-69^.^.`UniRef50_A0A2M4CN53^UniRef50_A0A2M4CN53^Q:438-1031,H:15-219^68.4%ID^E:1.1e-68^.^.`UniRef50_A0A1B0FPF7^UniRef50_A0A1B0FPF7^Q:378-1028,H:165-396^56.5%ID^E:1.2e-62^.^.`UniRef50_A0A1B0DNJ1^UniRef50_A0A1B0DNJ1^Q:435-1028,H:20-236^62.4%ID^E:1.1e-60^.^…	.
TRINITY_DN68545_c0_g1	TRINITY_DN68545_c0_g1_i1	TRINITY_DN68545_c0_g1_i1.p1	129-713[+]	UniRef50_A0A336MI24^UniRef50_A0A336MI24^Q:135-668,H:6-189^46.7%ID^E:6.4e-41^.^.`UniRef50_Q7QJR4^UniRef50_Q7QJR4^Q:129-647,H:1-175^46.9%ID^E:1.2e-36^.^.`UniRef50_Q9VH39^UniRef50_Q9VH39^Q:129-683,H:1-194^38.7%ID^E:4.7e-36^.^.`UniRef50_A0A2A4K9N7^UniRef50_A0A2A4K9N7^Q:102-671,H:551-746^39.9%ID^E:7.5e-34^.^.`UniRef50_Q17AS4^UniRef50_Q17AS4^Q:129-632,H:1-167^44%ID^E:9.8e-34^.^.`UniRef50_A0A1J1HG16^Uni…	.
TRINITY_DN68564_c0_g1	TRINITY_DN68564_c0_g1_i1	TRINITY_DN68564_c0_g1_i1.p1	9-1052[+]	UniRef50_Q172U5^UniRef50_Q172U5^Q:48-965,H:1-358^41.1%ID^E:1.8e-60^.^.`UniRef50_A0A182HEK2^UniRef50_A0A182HEK2^Q:30-935,H:1-357^38.4%ID^E:5.6e-59^.^.`UniRef50_A0A182Y9T4^UniRef50_A0A182Y9T4^Q:42-938,H:283-641^41.8%ID^E:1.3e-55^.^.`UniRef50_N6UDH2^UniRef50_N6UDH2^Q:36-1040,H:5-382^38.2%ID^E:1.7e-55^.^.`UniRef50_Q9V3R6^UniRef50_Q9V3R6^Q:45-1043,H:11-380^38.1%ID^E:5.5e-54^.^.`UniRef50_A0A182JJ98^Uni…	.
TRINITY_DN68572_c0_g1	TRINITY_DN68572_c0_g1_i2	TRINITY_DN68572_c0_g1_i2.p1	2-790[+]	UniRef50_A0A1A9WW96^UniRef50_A0A1A9WW96^Q:2-787,H:113-374^77.9%ID^E:2.3e-120^.^.`UniRef50_A0A1I8N219^UniRef50_A0A1I8N219^Q:2-787,H:125-386^76.7%ID^E:4e-120^.^.`UniRef50_A0A4S2KKF4^UniRef50_A0A4S2KKF4^Q:2-769,H:154-409^72.7%ID^E:2.6e-111^.^.`UniRef50_O60547^UniRef50_O60547^Q:2-787,H:111-372^71.8%ID^E:5.4e-109^.^.`UniRef50_A0A2A2M0V6^UniRef50_A0A2A2M0V6^Q:2-787,H:25-286^71%ID^E:2.1e-108^.^.`UniRef5…	.
TRINITY_DN68568_c0_g1	TRINITY_DN68568_c0_g1_i1	.	.	UniRef50_B4LNH1^UniRef50_B4LNH1^Q:36-269,H:12-89^62.8%ID^E:1.3e-20^.^.`UniRef50_A0A034WD64^UniRef50_A0A034WD64^Q:69-269,H:24-89^68.7%ID^E:5.4e-19^.^.`UniRef50_Q9W2M8^UniRef50_Q9W2M8^Q:63-269,H:23-89^65.2%ID^E:7.1e-19^.^.`UniRef50_B4H4Y2^UniRef50_B4H4Y2^Q:69-269,H:25-89^66.2%ID^E:7.9e-18^.^.`UniRef50_A0A482WA86^UniRef50_A0A482WA86^Q:75-269,H:2988-3056^66.7%ID^E:7.9e-18^.^.`UniRef50_A0A139WMM2^UniR…	.
TRINITY_DN68570_c0_g1	TRINITY_DN68570_c0_g1_i1	TRINITY_DN68570_c0_g1_i1.p1	286-1650[+]	UniRef50_A0A0P9C3T9^UniRef50_A0A0P9C3T9^Q:310-1647,H:28-545^54.3%ID^E:2.3e-124^.^.`UniRef50_O02194^UniRef50_O02194^Q:475-1647,H:91-541^56.4%ID^E:7.4e-123^.^.`UniRef50_A0A087ZT87^UniRef50_A0A087ZT87^Q:262-1647,H:7-500^52.1%ID^E:7.9e-117^.^.`UniRef50_E9FSB0^UniRef50_E9FSB0^Q:406-1647,H:33-448^57%ID^E:1.8e-116^.^.`UniRef50_A0A3Q0JL81^UniRef50_A0A3Q0JL81^Q:460-1641,H:65-463^57.6%ID^E:1.8e-113^.^.`Uni…	.
TRINITY_DN68570_c0_g1	TRINITY_DN68570_c0_g1_i2	TRINITY_DN68570_c0_g1_i2.p1	1000-1749[+]	UniRef50_A0A0P9C3T9^UniRef50_A0A0P9C3T9^Q:310-1746,H:28-545^51.1%ID^E:8.1e-120^.^.`UniRef50_O02194^UniRef50_O02194^Q:475-1746,H:91-541^52.6%ID^E:2.6e-118^.^.`UniRef50_A0A087ZT87^UniRef50_A0A087ZT87^Q:262-1746,H:7-500^48.9%ID^E:2.8e-112^.^.`UniRef50_E9FSB0^UniRef50_E9FSB0^Q:406-1746,H:33-448^52.9%ID^E:8.1e-112^.^.`UniRef50_A0A3Q0JL81^UniRef50_A0A3Q0JL81^Q:460-1740,H:65-463^53.2%ID^E:8.4e-109^.^.`U…	.
TRINITY_DN68570_c0_g1	TRINITY_DN68570_c0_g1_i2	TRINITY_DN68570_c0_g1_i2.p2	286-825[+]	UniRef50_A0A0P9C3T9^UniRef50_A0A0P9C3T9^Q:310-1746,H:28-545^51.1%ID^E:8.1e-120^.^.`UniRef50_O02194^UniRef50_O02194^Q:475-1746,H:91-541^52.6%ID^E:2.6e-118^.^.`UniRef50_A0A087ZT87^UniRef50_A0A087ZT87^Q:262-1746,H:7-500^48.9%ID^E:2.8e-112^.^.`UniRef50_E9FSB0^UniRef50_E9FSB0^Q:406-1746,H:33-448^52.9%ID^E:8.1e-112^.^.`UniRef50_A0A3Q0JL81^UniRef50_A0A3Q0JL81^Q:460-1740,H:65-463^53.2%ID^E:8.4e-109^.^.`U…	.
TRINITY_DN68644_c0_g1	TRINITY_DN68644_c0_g1_i1	TRINITY_DN68644_c0_g1_i1.p1	486-1946[+]	UniRef50_Q9VLM3^UniRef50_Q9VLM3^Q:480-1913,H:20-499^66.8%ID^E:1.1e-173^.^.`UniRef50_A0A1B6C7H6^UniRef50_A0A1B6C7H6^Q:417-1928,H:5-514^59.3%ID^E:4e-160^.^.`UniRef50_T1GF26^UniRef50_T1GF26^Q:462-1919,H:28-445^57.8%ID^E:7.6e-143^.^.`UniRef50_A0A0A9W394^UniRef50_A0A0A9W394^Q:486-1910,H:1-475^56.6%ID^E:9.9e-135^.^.`UniRef50_A0A182HGQ2^UniRef50_A0A182HGQ2^Q:669-1925,H:75-491^57.4%ID^E:5.6e-130^.^.`UniR…	.
TRINITY_DN68644_c0_g1	TRINITY_DN68644_c0_g1_i2	TRINITY_DN68644_c0_g1_i2.p1	507-2102[+]	UniRef50_Q9VLM3^UniRef50_Q9VLM3^Q:636-2069,H:20-499^66.8%ID^E:8.9e-174^.^.`UniRef50_A0A1B6C7H6^UniRef50_A0A1B6C7H6^Q:630-2084,H:23-514^60.5%ID^E:1.1e-158^.^.`UniRef50_T1GF26^UniRef50_T1GF26^Q:618-2075,H:28-445^57.8%ID^E:1.1e-142^.^.`UniRef50_A0A0A9W394^UniRef50_A0A0A9W394^Q:642-2066,H:1-475^56.6%ID^E:8.1e-135^.^.`UniRef50_A0A182HGQ2^UniRef50_A0A182HGQ2^Q:825-2081,H:75-491^57.4%ID^E:6e-130^.^.`Uni…	.
TRINITY_DN68644_c0_g1	TRINITY_DN68644_c0_g1_i3	TRINITY_DN68644_c0_g1_i3.p1	486-1520[+]	UniRef50_Q9VLM3^UniRef50_Q9VLM3^Q:480-1967,H:20-499^64.4%ID^E:3.9e-171^.^.`UniRef50_A0A1B6C7H6^UniRef50_A0A1B6C7H6^Q:417-1982,H:5-514^57.3%ID^E:1.9e-157^.^.`UniRef50_T1GF26^UniRef50_T1GF26^Q:462-1973,H:28-445^55.7%ID^E:3.6e-140^.^.`UniRef50_A0A0A9W394^UniRef50_A0A0A9W394^Q:486-1964,H:1-475^54.5%ID^E:4.7e-132^.^.`UniRef50_A0A182HGQ2^UniRef50_A0A182HGQ2^Q:669-1979,H:75-491^55.3%ID^E:1.2e-127^.^.`Un…	.
TRINITY_DN68644_c0_g1	TRINITY_DN68644_c0_g1_i3	TRINITY_DN68644_c0_g1_i3.p2	1596-2000[+]	UniRef50_Q9VLM3^UniRef50_Q9VLM3^Q:480-1967,H:20-499^64.4%ID^E:3.9e-171^.^.`UniRef50_A0A1B6C7H6^UniRef50_A0A1B6C7H6^Q:417-1982,H:5-514^57.3%ID^E:1.9e-157^.^.`UniRef50_T1GF26^UniRef50_T1GF26^Q:462-1973,H:28-445^55.7%ID^E:3.6e-140^.^.`UniRef50_A0A0A9W394^UniRef50_A0A0A9W394^Q:486-1964,H:1-475^54.5%ID^E:4.7e-132^.^.`UniRef50_A0A182HGQ2^UniRef50_A0A182HGQ2^Q:669-1979,H:75-491^55.3%ID^E:1.2e-127^.^.`Un…	.
TRINITY_DN68600_c0_g1	TRINITY_DN68600_c0_g1_i1	TRINITY_DN68600_c0_g1_i1.p1	3-827[+]	UniRef50_A0A336MR94^UniRef50_A0A336MR94^Q:96-806,H:7-243^92%ID^E:4.4e-136^.^.`UniRef50_Q9VNL0^UniRef50_Q9VNL0^Q:63-812,H:3-252^84.9%ID^E:4.3e-131^.^.`UniRef50_A0A212F5B6^UniRef50_A0A212F5B6^Q:99-812,H:1-238^88.7%ID^E:7.3e-131^.^.`UniRef50_A0A0L7QP90^UniRef50_A0A0L7QP90^Q:102-818,H:393-632^85.4%ID^E:1.7e-127^.^.`UniRef50_A0A1L8E3Q9^UniRef50_A0A1L8E3Q9^Q:69-749,H:6-232^86.8%ID^E:1.7e-127^.^.`UniRef…	.
TRINITY_DN68600_c0_g1	TRINITY_DN68600_c0_g1_i2	TRINITY_DN68600_c0_g1_i2.p1	3-710[+]	UniRef50_A0A336MR94^UniRef50_A0A336MR94^Q:96-704,H:7-209^95.1%ID^E:2.3e-121^.^.`UniRef50_A0A1L8E3Q9^UniRef50_A0A1L8E3Q9^Q:69-704,H:6-217^87.7%ID^E:2.1e-119^.^.`UniRef50_Q9VNL0^UniRef50_Q9VNL0^Q:63-704,H:3-217^87.4%ID^E:4e-118^.^.`UniRef50_A0A222AJ11^UniRef50_A0A222AJ11^Q:45-704,H:15-235^85.1%ID^E:8.9e-118^.^.`UniRef50_A0A212F5B6^UniRef50_A0A212F5B6^Q:99-704,H:1-202^92.1%ID^E:5.8e-117^.^.`UniRef50…	.
TRINITY_DN68607_c0_g1	TRINITY_DN68607_c0_g1_i1	TRINITY_DN68607_c0_g1_i1.p1	139-1194[+]	UniRef50_A0A0L0BVR9^UniRef50_A0A0L0BVR9^Q:142-1176,H:4-355^75%ID^E:3.8e-149^.^.`UniRef50_Q8T4E1^UniRef50_Q8T4E1^Q:139-1176,H:5-354^74.3%ID^E:1.9e-148^.^.`UniRef50_A0A1B3PDC5^UniRef50_A0A1B3PDC5^Q:157-1167,H:10-352^75.7%ID^E:1.6e-142^.^.`UniRef50_A0A0L7QTX1^UniRef50_A0A0L7QTX1^Q:211-1116,H:19-321^75.9%ID^E:8.3e-136^.^.`UniRef50_A0A310SKF9^UniRef50_A0A310SKF9^Q:196-1074,H:14-306^78.2%ID^E:2.4e-135^…	.
TRINITY_DN68648_c0_g1	TRINITY_DN68648_c0_g1_i1	TRINITY_DN68648_c0_g1_i1.p1	12-656[+]	UniRef50_A0A182LPI3^UniRef50_A0A182LPI3^Q:81-632,H:37-221^61.1%ID^E:2.2e-63^.^.`UniRef50_A0A182QHB4^UniRef50_A0A182QHB4^Q:81-632,H:17-201^61.6%ID^E:8.2e-63^.^.`UniRef50_B3MEZ7^UniRef50_B3MEZ7^Q:69-626,H:19-204^57.8%ID^E:3.8e-60^.^.`UniRef50_B4NWM1^UniRef50_B4NWM1^Q:60-626,H:25-215^57.8%ID^E:1.4e-59^.^.`UniRef50_A0A146LXJ5^UniRef50_A0A146LXJ5^Q:63-617,H:13-205^56.2%ID^E:4.2e-59^.^.`UniRef50_A0A5E4…	.
TRINITY_DN68621_c0_g1	TRINITY_DN68621_c0_g1_i1	TRINITY_DN68621_c0_g1_i1.p1	365-3091[+]	UniRef50_Q9W0S7^UniRef50_Q9W0S7^Q:404-3070,H:29-925^52%ID^E:4.9e-260^.^.`UniRef50_E9GT82^UniRef50_E9GT82^Q:395-3076,H:19-908^50.7%ID^E:5.1e-241^.^.`UniRef50_A0A444TLX1^UniRef50_A0A444TLX1^Q:410-3079,H:45-907^45.5%ID^E:6.7e-217^.^.`UniRef50_A7RXU0^UniRef50_A7RXU0^Q:395-3073,H:10-894^45.4%ID^E:7.2e-211^.^.`UniRef50_A0A4S2KHD5^UniRef50_A0A4S2KHD5^Q:359-3076,H:732-1624^44.3%ID^E:9.3e-211^.^.`UniRef50…	.
TRINITY_DN68632_c1_g1	TRINITY_DN68632_c1_g1_i2	TRINITY_DN68632_c1_g1_i2.p1	59-613[+]	UniRef50_A0A482VBX1^UniRef50_A0A482VBX1^Q:59-610,H:1-184^82.6%ID^E:5.2e-90^.^.`UniRef50_A0A3L8DHP3^UniRef50_A0A3L8DHP3^Q:26-583,H:937-1122^79%ID^E:1.2e-86^.^.`UniRef50_B7PQK0^UniRef50_B7PQK0^Q:59-610,H:1-183^76.1%ID^E:9.5e-84^.^.`UniRef50_A0A1B0CZY4^UniRef50_A0A1B0CZY4^Q:59-604,H:1-183^77.7%ID^E:1.5e-81^.^.`UniRef50_A0A0X3PYP5^UniRef50_A0A0X3PYP5^Q:89-610,H:12-185^74.7%ID^E:1.2e-78^.^.`UniRef50_E…	.
TRINITY_DN68627_c0_g3	TRINITY_DN68627_c0_g3_i3	TRINITY_DN68627_c0_g3_i3.p1	895-1668[+]	UniRef50_A0A336MIX4^UniRef50_A0A336MIX4^Q:931-1665,H:309-557^57%ID^E:2.2e-71^.^.`UniRef50_A0A1B0CUK7^UniRef50_A0A1B0CUK7^Q:931-1665,H:236-449^51%ID^E:1.3e-60^.^.`UniRef50_A0A1I8PHZ0^UniRef50_A0A1I8PHZ0^Q:931-1665,H:372-621^48.7%ID^E:2.1e-58^.^.`UniRef50_P29775^UniRef50_P29775^Q:931-1659,H:275-516^51%ID^E:1.1e-57^.^.`UniRef50_A0A1J1IS76^UniRef50_A0A1J1IS76^Q:931-1665,H:276-549^47.1%ID^E:1.1e-57^.^…	.
TRINITY_DN68627_c0_g3	TRINITY_DN68627_c0_g3_i5	TRINITY_DN68627_c0_g3_i5.p1	450-1949[+]	UniRef50_A0A336MIX4^UniRef50_A0A336MIX4^Q:441-1946,H:21-557^48.9%ID^E:6e-126^.^.`UniRef50_A0A1B0CUK7^UniRef50_A0A1B0CUK7^Q:741-1946,H:91-449^50.2%ID^E:2.9e-96^.^.`UniRef50_P29775^UniRef50_P29775^Q:447-1940,H:33-516^42.4%ID^E:3.7e-83^.^.`UniRef50_A0A1J1IS76^UniRef50_A0A1J1IS76^Q:855-1946,H:153-549^45.6%ID^E:3.7e-83^.^.`UniRef50_A0A1I8PHZ0^UniRef50_A0A1I8PHZ0^Q:780-1946,H:218-621^44.9%ID^E:4.8e-83^…	.
TRINITY_DN68660_c0_g1	TRINITY_DN68660_c0_g1_i1	TRINITY_DN68660_c0_g1_i1.p1	162-1901[+]	UniRef50_Q9Y113^UniRef50_Q9Y113^Q:174-1889,H:13-584^80.7%ID^E:6.1e-267^.^.`UniRef50_A0A023FVC8^UniRef50_A0A023FVC8^Q:180-1889,H:4-613^59.3%ID^E:8.4e-200^.^.`UniRef50_A0A1J1HRC1^UniRef50_A0A1J1HRC1^Q:195-1883,H:7-501^63.8%ID^E:6.3e-195^.^.`UniRef50_A0A1S3I3S3^UniRef50_A0A1S3I3S3^Q:180-1889,H:4-562^57.5%ID^E:3e-189^.^.`UniRef50_A0A0L8GVX6^UniRef50_A0A0L8GVX6^Q:180-1865,H:21-573^55.1%ID^E:8.5e-176^.…	.
TRINITY_DN68688_c0_g1	TRINITY_DN68688_c0_g1_i2	TRINITY_DN68688_c0_g1_i2.p1	1-447[+]	UniRef50_B0WS60^UniRef50_B0WS60^Q:49-444,H:4-129^55.2%ID^E:5.3e-36^.^.`UniRef50_A0A0A9Z5P1^UniRef50_A0A0A9Z5P1^Q:64-444,H:7-115^54.3%ID^E:2.7e-32^.^.`UniRef50_A0A182H0M9^UniRef50_A0A182H0M9^Q:52-444,H:5-122^53.3%ID^E:3.5e-32^.^.`UniRef50_Q9VD81^UniRef50_Q9VD81^Q:64-444,H:8-120^52.3%ID^E:1.1e-30^.^.`UniRef50_A0A158NPQ1^UniRef50_A0A158NPQ1^Q:64-444,H:13-125^53.8%ID^E:2.2e-29^.^.`UniRef50_K7IXE8^Uni…	.
TRINITY_DN68688_c0_g1	TRINITY_DN68688_c0_g1_i3	TRINITY_DN68688_c0_g1_i3.p1	1-396[+]	UniRef50_B0WS60^UniRef50_B0WS60^Q:49-393,H:4-129^61.9%ID^E:1.7e-38^.^.`UniRef50_A0A182H0M9^UniRef50_A0A182H0M9^Q:52-393,H:5-122^59.2%ID^E:2e-34^.^.`UniRef50_A0A0A9Z5P1^UniRef50_A0A0A9Z5P1^Q:64-393,H:7-115^60.4%ID^E:9.9e-34^.^.`UniRef50_Q9VD81^UniRef50_Q9VD81^Q:64-393,H:8-120^59.3%ID^E:1.7e-33^.^.`UniRef50_A0A158NPQ1^UniRef50_A0A158NPQ1^Q:64-393,H:13-125^60.9%ID^E:4.2e-32^.^.`UniRef50_K7IXE8^UniRe…	.
TRINITY_DN68697_c0_g1	TRINITY_DN68697_c0_g1_i1	TRINITY_DN68697_c0_g1_i1.p1	219-833[+]	UniRef50_H9J0U9^UniRef50_H9J0U9^Q:222-683,H:3-150^50.6%ID^E:2.3e-26^.^.`UniRef50_A0A4C1Y6C8^UniRef50_A0A4C1Y6C8^Q:228-683,H:7-153^47.4%ID^E:7.2e-25^.^.`UniRef50_UPI0005F37C87^UniRef50_UPI0005F37C87^Q:222-608,H:5-134^47.7%ID^E:3.7e-21^.^.`UniRef50_A0A0L7L928^UniRef50_A0A0L7L928^Q:222-608,H:5-131^45.7%ID^E:1.4e-20^.^.`UniRef50_A0A0C9RA71^UniRef50_A0A0C9RA71^Q:231-671,H:25-174^40%ID^E:1.3e-18^.^.`Un…	.
TRINITY_DN68705_c0_g1	TRINITY_DN68705_c0_g1_i1	TRINITY_DN68705_c0_g1_i1.p1	86-1243[+]	UniRef50_Q9VMN3^UniRef50_Q9VMN3^Q:68-1135,H:8-363^75.6%ID^E:3.1e-157^.^.`UniRef50_B4JC59^UniRef50_B4JC59^Q:149-1084,H:194-505^82.4%ID^E:4.2e-154^.^.`UniRef50_A0A2A3EJD4^UniRef50_A0A2A3EJD4^Q:164-1246,H:23-390^65.9%ID^E:6.7e-136^.^.`UniRef50_E0VSK6^UniRef50_E0VSK6^Q:185-1240,H:1-350^65.6%ID^E:3.3e-135^.^.`UniRef50_UPI000A0ED5E3^UniRef50_UPI000A0ED5E3^Q:164-1240,H:1711-2078^65.3%ID^E:9.6e-135^.^.`U…	.
TRINITY_DN68705_c0_g1	TRINITY_DN68705_c0_g1_i2	TRINITY_DN68705_c0_g1_i2.p1	197-1255[+]	UniRef50_Q9VMN3^UniRef50_Q9VMN3^Q:182-1147,H:42-363^81.4%ID^E:2.2e-155^.^.`UniRef50_B4JC59^UniRef50_B4JC59^Q:182-1096,H:201-505^83.9%ID^E:5.5e-154^.^.`UniRef50_A0A2A3EJD4^UniRef50_A0A2A3EJD4^Q:188-1258,H:28-390^65.9%ID^E:6.7e-136^.^.`UniRef50_E0VSK6^UniRef50_E0VSK6^Q:197-1252,H:1-350^65.6%ID^E:2.6e-135^.^.`UniRef50_UPI000A0ED5E3^UniRef50_UPI000A0ED5E3^Q:188-1252,H:1716-2078^65.4%ID^E:7.4e-135^.^.…	.
TRINITY_DN68707_c0_g1	TRINITY_DN68707_c0_g1_i1	TRINITY_DN68707_c0_g1_i1.p1	72-2183[+]	UniRef50_A0A1W4XAX0^UniRef50_A0A1W4XAX0^Q:72-2177,H:1-704^70.9%ID^E:2.3e-286^.^.`UniRef50_A0A1S3DDW6^UniRef50_A0A1S3DDW6^Q:72-2171,H:1-706^69%ID^E:8.2e-276^.^.`UniRef50_A0A1B0CWN2^UniRef50_A0A1B0CWN2^Q:87-2177,H:700-1395^67.7%ID^E:3.6e-263^.^.`UniRef50_A0A1J1J6U1^UniRef50_A0A1J1J6U1^Q:93-2129,H:11-686^68.2%ID^E:3.1e-259^.^.`UniRef50_A0A0A7ARM9^UniRef50_A0A0A7ARM9^Q:66-2171,H:3-708^61.3%ID^E:6e-24…	.
TRINITY_DN68714_c0_g1	TRINITY_DN68714_c0_g1_i1	TRINITY_DN68714_c0_g1_i1.p1	95-1288[+]	UniRef50_A0A336MRH6^UniRef50_A0A336MRH6^Q:92-1285,H:4-405^51.6%ID^E:1.5e-118^.^.`UniRef50_B0WHX2^UniRef50_B0WHX2^Q:113-1279,H:17-432^43.5%ID^E:1.1e-89^.^.`UniRef50_A0A1B0ETL7^UniRef50_A0A1B0ETL7^Q:98-1297,H:570-967^42.1%ID^E:1.6e-80^.^.`UniRef50_A0A1J1HJX9^UniRef50_A0A1J1HJX9^Q:89-1237,H:375-760^42.9%ID^E:5.2e-79^.^.`UniRef50_Q9V3H0^UniRef50_Q9V3H0^Q:119-1276,H:49-443^38.6%ID^E:6.3e-69^.^.`UniRef…	.
TRINITY_DN68724_c0_g1	TRINITY_DN68724_c0_g1_i1	TRINITY_DN68724_c0_g1_i1.p2	37-651[+]	UniRef50_A0A026WFS2^UniRef50_A0A026WFS2^Q:37-588,H:1-184^75.5%ID^E:3.3e-73^.^.`UniRef50_Q963B7^UniRef50_Q963B7^Q:37-588,H:1-184^73.9%ID^E:3.1e-71^.^.`UniRef50_Q0PXW1^UniRef50_Q0PXW1^Q:37-588,H:1-183^76.6%ID^E:4e-71^.^.`UniRef50_J3JTT0^UniRef50_J3JTT0^Q:37-588,H:1-184^69.6%ID^E:1.9e-68^.^.`UniRef50_A0A4C1Z9L6^UniRef50_A0A4C1Z9L6^Q:37-564,H:1-176^72.7%ID^E:1.2e-67^.^.`UniRef50_A0A1W3JGH5^UniRef50_A…	.
TRINITY_DN68724_c0_g1	TRINITY_DN68724_c0_g1_i2	TRINITY_DN68724_c0_g1_i2.p2	24-596[+]	UniRef50_A0A026WFS2^UniRef50_A0A026WFS2^Q:24-593,H:1-190^76.3%ID^E:4.8e-77^.^.`UniRef50_Q0PXW1^UniRef50_Q0PXW1^Q:24-587,H:1-187^77.1%ID^E:2.5e-73^.^.`UniRef50_Q963B7^UniRef50_Q963B7^Q:24-590,H:1-189^73.5%ID^E:4.2e-73^.^.`UniRef50_J3JTT0^UniRef50_J3JTT0^Q:24-590,H:1-189^70.9%ID^E:4.7e-72^.^.`UniRef50_A0A4C1Z9L6^UniRef50_A0A4C1Z9L6^Q:24-581,H:1-186^69.9%ID^E:2.6e-67^.^.`UniRef50_A0A1W3JGH5^UniRef50…	.
TRINITY_DN68731_c0_g1	TRINITY_DN68731_c0_g1_i3	TRINITY_DN68731_c0_g1_i3.p1	190-2016[+]	UniRef50_Q178U1^UniRef50_Q178U1^Q:196-2013,H:2-607^74.6%ID^E:1.3e-285^.^.`UniRef50_P18172^UniRef50_P18172^Q:196-2013,H:6-611^70.8%ID^E:6.6e-266^.^.`UniRef50_P18173^UniRef50_P18173^Q:193-2013,H:5-611^69.9%ID^E:5.2e-263^.^.`UniRef50_A0A139WGK8^UniRef50_A0A139WGK8^Q:187-2010,H:451-1054^63.2%ID^E:4.3e-233^.^.`UniRef50_A0A0A9ZH27^UniRef50_A0A0A9ZH27^Q:202-2004,H:3-611^63.6%ID^E:3.1e-231^.^.`UniRef50_A…	.
TRINITY_DN68738_c0_g1	TRINITY_DN68738_c0_g1_i1	TRINITY_DN68738_c0_g1_i1.p1	303-1481[+]	UniRef50_A0A336L1Q2^UniRef50_A0A336L1Q2^Q:303-1370,H:1-360^72.9%ID^E:5.5e-153^.^.`UniRef50_A0A0K8V4R4^UniRef50_A0A0K8V4R4^Q:309-1454,H:5-383^66.8%ID^E:3.1e-148^.^.`UniRef50_Q9V3D2^UniRef50_Q9V3D2^Q:468-1454,H:61-390^72.4%ID^E:1.2e-144^.^.`UniRef50_A0A4S2L6H2^UniRef50_A0A4S2L6H2^Q:414-1454,H:522-868^68.3%ID^E:5.2e-143^.^.`UniRef50_A0A4Y7LX89^UniRef50_A0A4Y7LX89^Q:474-1454,H:35-361^68.8%ID^E:6.6e-1…	.
TRINITY_DN68793_c0_g1	TRINITY_DN68793_c0_g1_i1	TRINITY_DN68793_c0_g1_i1.p1	2-2203[+]	UniRef50_A0A336M5S0^UniRef50_A0A336M5S0^Q:35-2194,H:77-792^74.6%ID^E:0^.^.`UniRef50_A0A182TG91^UniRef50_A0A182TG91^Q:17-2053,H:6-682^62.1%ID^E:4.3e-263^.^.`UniRef50_A0A182WK03^UniRef50_A0A182WK03^Q:17-2050,H:150-835^61.4%ID^E:7.4e-263^.^.`UniRef50_A0A1B0CYK5^UniRef50_A0A1B0CYK5^Q:35-2080,H:451-1109^50.2%ID^E:8.9e-200^.^.`UniRef50_Q29F36^UniRef50_Q29F36^Q:17-2215,H:4-733^47.2%ID^E:2.4e-197^.^.`Uni…	.
TRINITY_DN68742_c0_g1	TRINITY_DN68742_c0_g1_i1	TRINITY_DN68742_c0_g1_i1.p1	123-3161[+]	UniRef50_A0A336MU00^UniRef50_A0A336MU00^Q:408-3107,H:94-1105^43%ID^E:1.9e-206^.^.`UniRef50_A0A1B0CUI9^UniRef50_A0A1B0CUI9^Q:540-3113,H:97-991^39.3%ID^E:2.1e-157^.^.`UniRef50_A0A336MUK1^UniRef50_A0A336MUK1^Q:408-3044,H:94-1508^30.8%ID^E:1.9e-153^.^.`UniRef50_U5EEA4^UniRef50_U5EEA4^Q:474-3101,H:119-1065^37.3%ID^E:1.4e-145^.^.`UniRef50_A0A1J1J8R6^UniRef50_A0A1J1J8R6^Q:1110-3113,H:291-1162^36.6%ID^E:…	.
TRINITY_DN68742_c0_g1	TRINITY_DN68742_c0_g1_i3	TRINITY_DN68742_c0_g1_i3.p1	123-3101[+]	UniRef50_A0A336MU00^UniRef50_A0A336MU00^Q:408-3047,H:94-1105^43.8%ID^E:8.3e-207^.^.`UniRef50_A0A1B0CUI9^UniRef50_A0A1B0CUI9^Q:540-3053,H:97-991^41.1%ID^E:5.5e-158^.^.`UniRef50_A0A336MUK1^UniRef50_A0A336MUK1^Q:408-2984,H:94-1508^31.3%ID^E:8.2e-154^.^.`UniRef50_U5EEA4^UniRef50_U5EEA4^Q:474-3041,H:119-1065^38%ID^E:8.8e-148^.^.`UniRef50_Q17E91^UniRef50_Q17E91^Q:594-3041,H:100-1049^36.5%ID^E:1.9e-142^…	.
TRINITY_DN68761_c0_g1	TRINITY_DN68761_c0_g1_i1	TRINITY_DN68761_c0_g1_i1.p1	352-1110[+]	UniRef50_A0A336MHR0^UniRef50_A0A336MHR0^Q:409-1074,H:25-249^59.1%ID^E:1.2e-70^.^.`UniRef50_A0A553NZ25^UniRef50_A0A553NZ25^Q:418-1107,H:26-258^43.2%ID^E:5.6e-47^.^.`UniRef50_A0A158NW30^UniRef50_A0A158NW30^Q:409-1074,H:19-242^43.8%ID^E:9.6e-47^.^.`UniRef50_A0A1B0EXS6^UniRef50_A0A1B0EXS6^Q:364-1077,H:6-244^42.1%ID^E:1.3e-46^.^.`UniRef50_H9JTR9^UniRef50_H9JTR9^Q:370-1074,H:6-239^42.4%ID^E:1.3e-46^.^.…	.
TRINITY_DN68763_c1_g1	TRINITY_DN68763_c1_g1_i1	TRINITY_DN68763_c1_g1_i1.p1	2-775[+]	UniRef50_A0A1A9XN09^UniRef50_A0A1A9XN09^Q:206-772,H:89-277^83.1%ID^E:1.3e-83^.^.`UniRef50_Q8SXY6^UniRef50_Q8SXY6^Q:158-772,H:1-206^76.7%ID^E:2.3e-83^.^.`UniRef50_A0A1B0C2V3^UniRef50_A0A1B0C2V3^Q:206-652,H:21-169^80.5%ID^E:1.4e-61^.^.`UniRef50_A0A3B0JLR4^UniRef50_A0A3B0JLR4^Q:206-679,H:18-182^71.5%ID^E:1.6e-60^.^.`UniRef50_J9K6Z2^UniRef50_J9K6Z2^Q:173-772,H:3-207^59.5%ID^E:1.3e-59^.^.`UniRef50_T1E…	.
TRINITY_DN68770_c0_g1	TRINITY_DN68770_c0_g1_i2	TRINITY_DN68770_c0_g1_i2.p1	606-1655[+]	UniRef50_A0A336MHF1^UniRef50_A0A336MHF1^Q:606-1685,H:1-355^43.4%ID^E:1.7e-74^.^.`UniRef50_U5EX76^UniRef50_U5EX76^Q:618-1652,H:5-358^41.7%ID^E:1.8e-63^.^.`UniRef50_A0A1J1IIN1^UniRef50_A0A1J1IIN1^Q:684-1430,H:2-252^43.8%ID^E:1.2e-56^.^.`UniRef50_A0A0A1WZW0^UniRef50_A0A0A1WZW0^Q:633-1418,H:8-268^42.4%ID^E:7.5e-54^.^.`UniRef50_Q8IQK9^UniRef50_Q8IQK9^Q:639-1643,H:10-348^36.9%ID^E:5.4e-52^.^.`UniRef50_…	.
TRINITY_DN68766_c0_g2	TRINITY_DN68766_c0_g2_i2	TRINITY_DN68766_c0_g2_i2.p1	344-1396[+]	UniRef50_A0A182LKL3^UniRef50_A0A182LKL3^Q:356-1387,H:7-352^75.5%ID^E:1.6e-154^.^.`UniRef50_A0A1B0GJL8^UniRef50_A0A1B0GJL8^Q:353-1393,H:7-358^72.2%ID^E:1.1e-152^.^.`UniRef50_A0A182FFE2^UniRef50_A0A182FFE2^Q:350-1387,H:5-355^74.6%ID^E:3.3e-152^.^.`UniRef50_K7J7N1^UniRef50_K7J7N1^Q:350-1366,H:128-469^70.6%ID^E:2.8e-143^.^.`UniRef50_E9HAW4^UniRef50_E9HAW4^Q:347-1408,H:9-366^65.7%ID^E:8.5e-140^.^.`Uni…	.
TRINITY_DN68771_c0_g1	TRINITY_DN68771_c0_g1_i1	TRINITY_DN68771_c0_g1_i1.p1	1-564[+]	UniRef50_A0A182QWW3^UniRef50_A0A182QWW3^Q:133-561,H:72-213^60.3%ID^E:8.1e-34^.^.`UniRef50_U5EXP3^UniRef50_U5EXP3^Q:1-558,H:28-211^60.6%ID^E:1.7e-31^.^.`UniRef50_A0A182T8F5^UniRef50_A0A182T8F5^Q:184-561,H:2-130^54.5%ID^E:4.8e-26^.^.`UniRef50_A0A0L7L2H2^UniRef50_A0A0L7L2H2^Q:133-555,H:261-396^49.3%ID^E:1.2e-21^.^.`UniRef50_A0A3S4REX3^UniRef50_A0A3S4REX3^Q:142-579,H:75-210^44.5%ID^E:1.6e-21^.^.`UniR…	.
TRINITY_DN68785_c1_g1	TRINITY_DN68785_c1_g1_i2	TRINITY_DN68785_c1_g1_i2.p1	489-2105[+]	UniRef50_Q9VSK1^UniRef50_Q9VSK1^Q:585-2102,H:151-662^66.9%ID^E:1e-212^.^.`UniRef50_D6WQS6^UniRef50_D6WQS6^Q:609-2102,H:71-543^57.3%ID^E:1.7e-172^.^.`UniRef50_A0A0L7RDZ6^UniRef50_A0A0L7RDZ6^Q:615-2102,H:256-728^57.7%ID^E:1.1e-171^.^.`UniRef50_V9IBY7^UniRef50_V9IBY7^Q:615-2102,H:25-497^57.2%ID^E:9.4e-171^.^.`UniRef50_E0W0F0^UniRef50_E0W0F0^Q:699-2102,H:1-452^56.1%ID^E:1.5e-160^.^.`UniRef50_A0A023EN…	.
TRINITY_DN68798_c1_g1	TRINITY_DN68798_c1_g1_i1	TRINITY_DN68798_c1_g1_i1.p1	118-594[+]	UniRef50_Q9V3U2^UniRef50_Q9V3U2^Q:118-591,H:1-160^64.6%ID^E:1.3e-50^.^.`UniRef50_A0A1B0DCG6^UniRef50_A0A1B0DCG6^Q:118-588,H:1-156^66%ID^E:1.7e-50^.^.`UniRef50_D6X2E6^UniRef50_D6X2E6^Q:118-591,H:1-152^59.5%ID^E:1.5e-46^.^.`UniRef50_E0VV05^UniRef50_E0VV05^Q:118-591,H:1-158^56.5%ID^E:3.8e-42^.^.`UniRef50_A0A423T433^UniRef50_A0A423T433^Q:112-582,H:103-260^58.9%ID^E:1.9e-41^.^.`UniRef50_A0A481SY49^Uni…	.
TRINITY_DN68846_c0_g2	TRINITY_DN68846_c0_g2_i1	.	.	UniRef50_Q7PW00^UniRef50_Q7PW00^Q:61-225,H:5-59^72.7%ID^E:9.8e-14^.^.`UniRef50_A0A182WYP6^UniRef50_A0A182WYP6^Q:61-225,H:43-97^72.7%ID^E:9.8e-14^.^.`UniRef50_W5JNZ9^UniRef50_W5JNZ9^Q:61-225,H:5-59^70.9%ID^E:4.9e-13^.^.`UniRef50_Q9VJ25^UniRef50_Q9VJ25^Q:61-225,H:7-61^58.2%ID^E:8.6e-10^.^.`UniRef50_A0A4E0R3R1^UniRef50_A0A4E0R3R1^Q:37-225,H:13-73^54%ID^E:4.3e-09^.^.`UniRef50_A0A212F3C1^UniRef50_A0A2…	.
TRINITY_DN68810_c0_g1	TRINITY_DN68810_c0_g1_i2	TRINITY_DN68810_c0_g1_i2.p1	108-602[+]	UniRef50_A0A336K3D1^UniRef50_A0A336K3D1^Q:165-536,H:439-562^74.4%ID^E:3.1e-46^.^.`UniRef50_A0A1L8DP52^UniRef50_A0A1L8DP52^Q:213-584,H:29-154^56.7%ID^E:8.7e-33^.^.`UniRef50_A0A1B0C880^UniRef50_A0A1B0C880^Q:213-530,H:313-419^60.7%ID^E:1.9e-32^.^.`UniRef50_K7J0P8^UniRef50_K7J0P8^Q:159-524,H:12-136^54.4%ID^E:9.7e-32^.^.`UniRef50_A0A0C9PLL2^UniRef50_A0A0C9PLL2^Q:159-524,H:13-135^53.7%ID^E:1.6e-31^.^.`…	.
TRINITY_DN68816_c0_g1	TRINITY_DN68816_c0_g1_i1	TRINITY_DN68816_c0_g1_i1.p1	139-2373[+]	UniRef50_Q9VN03^UniRef50_Q9VN03^Q:217-2274,H:42-722^75.1%ID^E:0^.^.`UniRef50_Q295E6^UniRef50_Q295E6^Q:208-2274,H:39-717^74.5%ID^E:0^.^.`UniRef50_H0Z0E8^UniRef50_H0Z0E8^Q:292-2103,H:2-605^67.3%ID^E:1.3e-247^.^.`UniRef50_A0A182KX94^UniRef50_A0A182KX94^Q:208-2259,H:47-599^62.8%ID^E:1.7e-247^.^.`UniRef50_A0A0N0BH62^UniRef50_A0A0N0BH62^Q:226-2280,H:45-739^58.3%ID^E:1.8e-246^.^.`UniRef50_V8NY20^UniRef5…	.
TRINITY_DN68823_c0_g1	TRINITY_DN68823_c0_g1_i1	TRINITY_DN68823_c0_g1_i1.p1	475-1077[+]	UniRef50_A0A336MNB1^UniRef50_A0A336MNB1^Q:514-1062,H:19-200^72.1%ID^E:1.9e-75^.^.`UniRef50_A0A1S4F340^UniRef50_A0A1S4F340^Q:547-1062,H:54-224^69.2%ID^E:4.7e-66^.^.`UniRef50_Q8SWZ6^UniRef50_Q8SWZ6^Q:547-1113,H:33-225^47.9%ID^E:2.3e-49^.^.`UniRef50_O01908^UniRef50_O01908^Q:550-1071,H:5-176^50.6%ID^E:1.4e-41^.^.`UniRef50_D6WRI9^UniRef50_D6WRI9^Q:538-1053,H:14-185^48%ID^E:1.8e-41^.^.`UniRef50_A0A3P7J…	.
TRINITY_DN68848_c0_g1	TRINITY_DN68848_c0_g1_i1	TRINITY_DN68848_c0_g1_i1.p1	543-1115[+]	UniRef50_A0A336LWQ9^UniRef50_A0A336LWQ9^Q:603-1112,H:233-402^87.6%ID^E:3.5e-82^.^.`UniRef50_Q7PXA9^UniRef50_Q7PXA9^Q:558-1112,H:4-188^80.5%ID^E:4.6e-82^.^.`UniRef50_M9PE30^UniRef50_M9PE30^Q:594-1112,H:3-175^81.5%ID^E:3.4e-77^.^.`UniRef50_A0A3Q0IKN8^UniRef50_A0A3Q0IKN8^Q:600-1112,H:141-311^78.9%ID^E:4.2e-75^.^.`UniRef50_A0A026WI81^UniRef50_A0A026WI81^Q:693-1112,H:1-140^85.7%ID^E:9.7e-64^.^.`UniRef…	.
TRINITY_DN68859_c0_g1	TRINITY_DN68859_c0_g1_i1	TRINITY_DN68859_c0_g1_i1.p1	324-722[+]	UniRef50_Q6H8Z0^UniRef50_Q6H8Z0^Q:324-716,H:1-121^52.7%ID^E:2.3e-32^.^.`UniRef50_B4KQS9^UniRef50_B4KQS9^Q:324-719,H:1-126^50.8%ID^E:1.8e-29^.^.`UniRef50_A0A310S9B9^UniRef50_A0A310S9B9^Q:324-689,H:1-113^52.5%ID^E:4.5e-28^.^.`UniRef50_B3MCC8^UniRef50_B3MCC8^Q:321-689,H:91-207^50.4%ID^E:7.7e-28^.^.`UniRef50_U4UIQ9^UniRef50_U4UIQ9^Q:336-707,H:243-358^46.8%ID^E:1e-27^.^.`UniRef50_A0A1J1IYS0^UniRef50_A…	.
TRINITY_DN68859_c0_g1	TRINITY_DN68859_c0_g1_i4	TRINITY_DN68859_c0_g1_i4.p1	222-620[+]	UniRef50_Q6H8Z0^UniRef50_Q6H8Z0^Q:222-614,H:1-121^52.7%ID^E:2.7e-32^.^.`UniRef50_B4KQS9^UniRef50_B4KQS9^Q:222-617,H:1-126^50.8%ID^E:2.1e-29^.^.`UniRef50_A0A310S9B9^UniRef50_A0A310S9B9^Q:222-587,H:1-113^52.5%ID^E:4e-28^.^.`UniRef50_B3MCC8^UniRef50_B3MCC8^Q:219-587,H:91-207^50.4%ID^E:6.9e-28^.^.`UniRef50_U4UIQ9^UniRef50_U4UIQ9^Q:234-605,H:243-358^46.8%ID^E:8.9e-28^.^.`UniRef50_A0A1J1IYS0^UniRef50_A…	.
TRINITY_DN68860_c0_g1	TRINITY_DN68860_c0_g1_i2	TRINITY_DN68860_c0_g1_i2.p1	33-686[+]	UniRef50_D6WIQ5^UniRef50_D6WIQ5^Q:105-638,H:26-203^51.7%ID^E:1.8e-42^.^.`UniRef50_A0A0P4W5T6^UniRef50_A0A0P4W5T6^Q:192-638,H:93-239^58.4%ID^E:3.1e-42^.^.`UniRef50_A0A336MYS1^UniRef50_A0A336MYS1^Q:186-653,H:71-228^55.7%ID^E:5.8e-41^.^.`UniRef50_A0A1B0D8R8^UniRef50_A0A1B0D8R8^Q:159-680,H:42-215^52.3%ID^E:2.9e-40^.^.`UniRef50_UPI00096B3D2C^UniRef50_UPI00096B3D2C^Q:42-638,H:7-210^45.9%ID^E:6.4e-40^.^…	.
TRINITY_DN68873_c0_g1	TRINITY_DN68873_c0_g1_i1	TRINITY_DN68873_c0_g1_i1.p1	220-1128[+]	UniRef50_A0A182XXT6^UniRef50_A0A182XXT6^Q:217-1125,H:2432-2734^65.1%ID^E:7.6e-107^.^.`UniRef50_A0A0L0CMP4^UniRef50_A0A0L0CMP4^Q:235-1128,H:182-478^61.7%ID^E:5.3e-100^.^.`UniRef50_A0A3S2N9K7^UniRef50_A0A3S2N9K7^Q:241-1110,H:42-332^62%ID^E:1.5e-99^.^.`UniRef50_Q7KVQ8^UniRef50_Q7KVQ8^Q:241-1113,H:165-456^62.5%ID^E:2e-99^.^.`UniRef50_UPI000C143B0D^UniRef50_UPI000C143B0D^Q:280-1104,H:244-517^65.1%ID^E…	.
TRINITY_DN68888_c0_g1	TRINITY_DN68888_c0_g1_i2	TRINITY_DN68888_c0_g1_i2.p1	47-712[+]	UniRef50_A0A336MAR9^UniRef50_A0A336MAR9^Q:215-691,H:83-241^74.2%ID^E:7.6e-61^.^.`UniRef50_B0W9K0^UniRef50_B0W9K0^Q:215-694,H:76-235^63.1%ID^E:9.3e-51^.^.`UniRef50_A0A1J1HTG8^UniRef50_A0A1J1HTG8^Q:203-697,H:58-220^62%ID^E:1.2e-50^.^.`UniRef50_Q9W394^UniRef50_Q9W394^Q:212-694,H:68-227^59.6%ID^E:3.7e-47^.^.`UniRef50_Q29IG5^UniRef50_Q29IG5^Q:230-718,H:257-417^60.1%ID^E:3.7e-47^.^.`UniRef50_UPI0007E83…	.
TRINITY_DN68941_c0_g1	TRINITY_DN68941_c0_g1_i5	.	.	UniRef50_A0A482VBV3^UniRef50_A0A482VBV3^Q:74-601,H:1-175^64.2%ID^E:4.1e-56^.^.`UniRef50_A0A0A9W046^UniRef50_A0A0A9W046^Q:62-601,H:19-198^64.1%ID^E:7.8e-55^.^.`UniRef50_A0A1B0DPI4^UniRef50_A0A1B0DPI4^Q:158-601,H:1-148^74.5%ID^E:5.1e-54^.^.`UniRef50_B4JIQ3^UniRef50_B4JIQ3^Q:80-598,H:81-256^59.7%ID^E:5.2e-51^.^.`UniRef50_B4L4X8^UniRef50_B4L4X8^Q:86-598,H:100-270^59.6%ID^E:1.5e-50^.^.`UniRef50_H0RNK3…	.
TRINITY_DN68918_c0_g1	TRINITY_DN68918_c0_g1_i1	TRINITY_DN68918_c0_g1_i1.p2	123-1040[+]	UniRef50_A0A1L8E353^UniRef50_A0A1L8E353^Q:138-992,H:4-289^52.5%ID^E:2.8e-71^.^.`UniRef50_Q17CD7^UniRef50_Q17CD7^Q:198-1037,H:25-303^51%ID^E:1.6e-69^.^.`UniRef50_A0A1B0CUY0^UniRef50_A0A1B0CUY0^Q:138-992,H:4-346^43.7%ID^E:1.2e-64^.^.`UniRef50_A0A2M4CKM9^UniRef50_A0A2M4CKM9^Q:198-1010,H:15-282^48.1%ID^E:6.3e-63^.^.`UniRef50_A0A1J1IEA4^UniRef50_A0A1J1IEA4^Q:198-1031,H:25-293^48.9%ID^E:1.2e-61^.^.`Uni…	.
TRINITY_DN68906_c0_g6	TRINITY_DN68906_c0_g6_i1	TRINITY_DN68906_c0_g6_i1.p1	89-1822[+]	UniRef50_A0A336N5V7^UniRef50_A0A336N5V7^Q:89-1768,H:1-573^43.1%ID^E:9.8e-131^.^.`UniRef50_A0A336M1W1^UniRef50_A0A336M1W1^Q:89-1819,H:1-530^40.2%ID^E:1.8e-121^.^.`UniRef50_B0W3G9^UniRef50_B0W3G9^Q:98-1816,H:5-628^33.1%ID^E:3e-95^.^.`UniRef50_A0A0K8UDF0^UniRef50_A0A0K8UDF0^Q:101-1819,H:4-622^33.4%ID^E:3.2e-89^.^.`UniRef50_A0A1Q3EX94^UniRef50_A0A1Q3EX94^Q:425-1816,H:13-528^35.1%ID^E:4e-84^.^.`UniRef…	.
TRINITY_DN68949_c0_g1	TRINITY_DN68949_c0_g1_i1	TRINITY_DN68949_c0_g1_i1.p1	199-1848[+]	UniRef50_Q7PQS2^UniRef50_Q7PQS2^Q:217-1848,H:14-563^70.4%ID^E:8.9e-222^.^.`UniRef50_B4PKN8^UniRef50_B4PKN8^Q:214-1848,H:25-564^69.9%ID^E:9.6e-216^.^.`UniRef50_A0A1B0G976^UniRef50_A0A1B0G976^Q:205-1848,H:21-567^67.5%ID^E:2.4e-211^.^.`UniRef50_A0A0L0CHX4^UniRef50_A0A0L0CHX4^Q:256-1815,H:313-831^69.8%ID^E:3e-209^.^.`UniRef50_A0A067QHL7^UniRef50_A0A067QHL7^Q:256-1848,H:44-572^65%ID^E:3e-201^.^.`UniRe…	.
TRINITY_DN68921_c1_g1	TRINITY_DN68921_c1_g1_i1	TRINITY_DN68921_c1_g1_i1.p1	170-1621[+]	UniRef50_C0HDP4^UniRef50_C0HDP4^Q:170-1579,H:11-491^52.9%ID^E:5.3e-131^.^.`UniRef50_A0A1J1IVX1^UniRef50_A0A1J1IVX1^Q:398-1591,H:10-384^60.3%ID^E:2.3e-126^.^.`UniRef50_Q7Q8F8^UniRef50_Q7Q8F8^Q:185-1600,H:12-492^48.4%ID^E:1.5e-117^.^.`UniRef50_A0A1B0CSS2^UniRef50_A0A1B0CSS2^Q:755-1579,H:23-297^62.9%ID^E:2.6e-101^.^.`UniRef50_UPI0008F99D07^UniRef50_UPI0008F99D07^Q:170-1576,H:1-485^44.3%ID^E:8.2e-100…	.
TRINITY_DN68924_c0_g1	TRINITY_DN68924_c0_g1_i2	TRINITY_DN68924_c0_g1_i2.p1	149-529[-]	UniRef50_A0A1W4WQ90^UniRef50_A0A1W4WQ90^Q:102-596,H:27-194^51.7%ID^E:9e-31^.^.`UniRef50_Q7QIE9^UniRef50_Q7QIE9^Q:102-350,H:27-110^84.5%ID^E:2e-30^.^.`UniRef50_D6WMT1^UniRef50_D6WMT1^Q:102-596,H:27-187^53.3%ID^E:3.8e-29^.^.`UniRef50_N6TM41^UniRef50_N6TM41^Q:102-533,H:26-190^51.5%ID^E:1.4e-28^.^.`UniRef50_W5QES7^UniRef50_W5QES7^Q:96-446,H:22-139^61.9%ID^E:3.2e-28^.^.`UniRef50_M7BAB5^UniRef50_M7BAB5…	.
TRINITY_DN68924_c0_g1	TRINITY_DN68924_c0_g1_i3	TRINITY_DN68924_c0_g1_i3.p1	181-762[+]	UniRef50_A0A1W4WQ90^UniRef50_A0A1W4WQ90^Q:187-759,H:1-194^54.5%ID^E:1.2e-40^.^.`UniRef50_Q7QIE9^UniRef50_Q7QIE9^Q:187-513,H:1-110^79.1%ID^E:2.9e-39^.^.`UniRef50_D6WMT1^UniRef50_D6WMT1^Q:187-759,H:1-187^55.4%ID^E:8.5e-39^.^.`UniRef50_N6TM41^UniRef50_N6TM41^Q:187-696,H:1-190^53.9%ID^E:1.4e-36^.^.`UniRef50_A0A088A9J1^UniRef50_A0A088A9J1^Q:187-549,H:1-121^69.9%ID^E:6.3e-34^.^.`UniRef50_A0A087TD19^Uni…	.
TRINITY_DN68925_c0_g1	TRINITY_DN68925_c0_g1_i1	.	.	UniRef50_Q9VRG7^UniRef50_Q9VRG7^Q:300-992,H:13-243^89.2%ID^E:6e-123^.^.`UniRef50_A0A482VR23^UniRef50_A0A482VR23^Q:336-992,H:384-600^79%ID^E:3.5e-99^.^.`UniRef50_O95476^UniRef50_O95476^Q:288-992,H:10-244^70.2%ID^E:2.4e-95^.^.`UniRef50_Q8JIL9^UniRef50_Q8JIL9^Q:288-992,H:10-244^69.4%ID^E:2.6e-94^.^.`UniRef50_A0A161TG34^UniRef50_A0A161TG34^Q:285-992,H:63-298^70.3%ID^E:5.9e-94^.^.`UniRef50_F7AKX0^UniR…	.
TRINITY_DN68925_c0_g1	TRINITY_DN68925_c0_g1_i2	.	.	UniRef50_Q9VRG7^UniRef50_Q9VRG7^Q:300-1061,H:13-243^81.1%ID^E:4.2e-119^.^.`UniRef50_A0A482VR23^UniRef50_A0A482VR23^Q:429-1061,H:390-600^80.6%ID^E:6.3e-99^.^.`UniRef50_A0A161TG34^UniRef50_A0A161TG34^Q:435-1061,H:90-298^77.5%ID^E:7.9e-94^.^.`UniRef50_O95476^UniRef50_O95476^Q:288-1061,H:10-244^64.3%ID^E:4.3e-92^.^.`UniRef50_Q8JIL9^UniRef50_Q8JIL9^Q:288-1061,H:10-244^63.2%ID^E:8.2e-91^.^.`UniRef50_F7…	.
TRINITY_DN68994_c0_g1	TRINITY_DN68994_c0_g1_i2	TRINITY_DN68994_c0_g1_i2.p1	1-594[+]	UniRef50_A0A336MM18^UniRef50_A0A336MM18^Q:40-579,H:34-234^52.2%ID^E:6.4e-45^.^.`UniRef50_B0VYZ9^UniRef50_B0VYZ9^Q:19-585,H:29-248^43%ID^E:3.7e-40^.^.`UniRef50_A0A1L8D9S6^UniRef50_A0A1L8D9S6^Q:4-588,H:26-249^40.7%ID^E:2.2e-37^.^.`UniRef50_A0A182QMQ3^UniRef50_A0A182QMQ3^Q:4-588,H:81-316^38.5%ID^E:4.6e-35^.^.`UniRef50_U5EEC1^UniRef50_U5EEC1^Q:34-570,H:41-281^37.3%ID^E:2.2e-29^.^.`UniRef50_B4P1S6^Uni…	.
TRINITY_DN68952_c0_g1	TRINITY_DN68952_c0_g1_i2	TRINITY_DN68952_c0_g1_i2.p1	183-1199[+]	UniRef50_A0A1J1IV18^UniRef50_A0A1J1IV18^Q:183-1166,H:10-348^56.9%ID^E:1.3e-108^.^.`UniRef50_B4LSE2^UniRef50_B4LSE2^Q:183-1208,H:1-358^52%ID^E:1.3e-103^.^.`UniRef50_K7IUI9^UniRef50_K7IUI9^Q:183-1196,H:1-340^53.5%ID^E:1.7e-103^.^.`UniRef50_F4W8S2^UniRef50_F4W8S2^Q:183-1196,H:125-463^54.4%ID^E:1.9e-102^.^.`UniRef50_A0A482VZ29^UniRef50_A0A482VZ29^Q:183-1148,H:1-324^55.4%ID^E:1.3e-100^.^.`UniRef50_E1Z…	.
TRINITY_DN68971_c0_g1	TRINITY_DN68971_c0_g1_i1	TRINITY_DN68971_c0_g1_i1.p1	77-442[+]	UniRef50_A0A1B0DJQ5^UniRef50_A0A1B0DJQ5^Q:83-442,H:8-118^45%ID^E:2e-18^.^.`UniRef50_A0A482V9I8^UniRef50_A0A482V9I8^Q:134-442,H:127-223^49.5%ID^E:1.3e-17^.^.`UniRef50_D6X340^UniRef50_D6X340^Q:248-442,H:3-67^61.5%ID^E:1.1e-16^.^.`UniRef50_V5GV76^UniRef50_V5GV76^Q:251-442,H:38-101^60.9%ID^E:9.3e-16^.^.`UniRef50_A0A1J1IB52^UniRef50_A0A1J1IB52^Q:71-442,H:120-240^41.9%ID^E:1.2e-15^.^.`UniRef50_U4UIV9^U…	.
TRINITY_DN68986_c0_g1	TRINITY_DN68986_c0_g1_i1	TRINITY_DN68986_c0_g1_i1.p1	856-2181[+]	UniRef50_A0A336MR58^UniRef50_A0A336MR58^Q:1000-2073,H:67-438^64.4%ID^E:2e-138^.^.`UniRef50_UPI000E6E248D^UniRef50_UPI000E6E248D^Q:1063-2073,H:40-394^51.5%ID^E:1.4e-96^.^.`UniRef50_A0A1J1IDB4^UniRef50_A0A1J1IDB4^Q:1063-2073,H:108-449^50%ID^E:1.1e-93^.^.`UniRef50_A0A455J626^UniRef50_A0A455J626^Q:1066-2073,H:54-379^46.5%ID^E:2e-82^.^.`UniRef50_D7EL53^UniRef50_D7EL53^Q:1093-2073,H:58-389^45.6%ID^E:2.…	.
TRINITY_DN68986_c0_g1	TRINITY_DN68986_c0_g1_i5	TRINITY_DN68986_c0_g1_i5.p1	856-1314[+]	UniRef50_A0A336MR58^UniRef50_A0A336MR58^Q:1356-2159,H:175-445^66.4%ID^E:2e-106^.^.`UniRef50_UPI000E6E248D^UniRef50_UPI000E6E248D^Q:1398-2159,H:135-401^52.4%ID^E:2.3e-78^.^.`UniRef50_A0A1J1IDB4^UniRef50_A0A1J1IDB4^Q:1380-2156,H:196-455^50.4%ID^E:9.1e-75^.^.`UniRef50_A0A2J7QMW1^UniRef50_A0A2J7QMW1^Q:1407-2159,H:101-338^47.4%ID^E:1.2e-69^.^.`UniRef50_A0A2P8YUF9^UniRef50_A0A2P8YUF9^Q:1407-2159,H:57-3…	.
TRINITY_DN68985_c0_g1	TRINITY_DN68985_c0_g1_i2	TRINITY_DN68985_c0_g1_i2.p1	133-873[+]	UniRef50_A0A336LKS2^UniRef50_A0A336LKS2^Q:139-870,H:8-258^49.8%ID^E:2.4e-56^.^.`UniRef50_A0A1B0GL46^UniRef50_A0A1B0GL46^Q:133-870,H:1-248^41%ID^E:4.8e-41^.^.`UniRef50_UPI000E6E3D98^UniRef50_UPI000E6E3D98^Q:151-870,H:13-259^41.1%ID^E:3.1e-40^.^.`UniRef50_Q9VPB8^UniRef50_Q9VPB8^Q:154-870,H:33-280^42%ID^E:3.4e-39^.^.`UniRef50_Q7Q5S5^UniRef50_Q7Q5S5^Q:154-870,H:38-288^42%ID^E:1.1e-37^.^.`UniRef50_A0A…	.
TRINITY_DN68998_c0_g1	TRINITY_DN68998_c0_g1_i2	TRINITY_DN68998_c0_g1_i2.p1	19-1200[+]	UniRef50_A0A1B0CKW9^UniRef50_A0A1B0CKW9^Q:31-1182,H:6-386^61.8%ID^E:1e-136^.^.`UniRef50_A0A1A9VIG7^UniRef50_A0A1A9VIG7^Q:31-1140,H:1144-1531^56.7%ID^E:2e-124^.^.`UniRef50_H9JRG1^UniRef50_H9JRG1^Q:31-1140,H:4-384^56.7%ID^E:8.3e-123^.^.`UniRef50_K7ITA5^UniRef50_K7ITA5^Q:31-1140,H:4-367^57.4%ID^E:2.4e-122^.^.`UniRef50_A0A1J1HJX9^UniRef50_A0A1J1HJX9^Q:31-1095,H:6-359^56.2%ID^E:8.9e-109^.^.`UniRef50_A…	.
TRINITY_DN69037_c1_g1	TRINITY_DN69037_c1_g1_i3	TRINITY_DN69037_c1_g1_i3.p2	2-1186[+]	UniRef50_A0A182PCC9^UniRef50_A0A182PCC9^Q:1746-3272,H:697-1203^72.7%ID^E:2.3e-207^.^.`UniRef50_A0A182NRH2^UniRef50_A0A182NRH2^Q:1701-3272,H:244-783^68.7%ID^E:6.6e-207^.^.`UniRef50_Q9W074^UniRef50_Q9W074^Q:1800-3266,H:184-669^69.4%ID^E:9.2e-193^.^.`UniRef50_B4N4H2^UniRef50_B4N4H2^Q:1818-3266,H:207-702^69.1%ID^E:2.7e-192^.^.`UniRef50_A0A182FT05^UniRef50_A0A182FT05^Q:1704-3194,H:431-948^67.8%ID^E:4.…	.
TRINITY_DN69037_c1_g1	TRINITY_DN69037_c1_g1_i3	TRINITY_DN69037_c1_g1_i3.p1	1965-3275[+]	UniRef50_A0A182PCC9^UniRef50_A0A182PCC9^Q:1746-3272,H:697-1203^72.7%ID^E:2.3e-207^.^.`UniRef50_A0A182NRH2^UniRef50_A0A182NRH2^Q:1701-3272,H:244-783^68.7%ID^E:6.6e-207^.^.`UniRef50_Q9W074^UniRef50_Q9W074^Q:1800-3266,H:184-669^69.4%ID^E:9.2e-193^.^.`UniRef50_B4N4H2^UniRef50_B4N4H2^Q:1818-3266,H:207-702^69.1%ID^E:2.7e-192^.^.`UniRef50_A0A182FT05^UniRef50_A0A182FT05^Q:1704-3194,H:431-948^67.8%ID^E:4.…	.
TRINITY_DN69037_c1_g1	TRINITY_DN69037_c1_g1_i4	TRINITY_DN69037_c1_g1_i4.p1	1998-3308[+]	UniRef50_A0A182PCC9^UniRef50_A0A182PCC9^Q:1779-3305,H:697-1203^72.7%ID^E:2.3e-207^.^.`UniRef50_A0A182NRH2^UniRef50_A0A182NRH2^Q:1734-3305,H:244-783^68.7%ID^E:6.6e-207^.^.`UniRef50_Q9W074^UniRef50_Q9W074^Q:1833-3299,H:184-669^69.4%ID^E:9.3e-193^.^.`UniRef50_B4N4H2^UniRef50_B4N4H2^Q:1851-3299,H:207-702^69.1%ID^E:2.7e-192^.^.`UniRef50_A0A182FT05^UniRef50_A0A182FT05^Q:1737-3227,H:431-948^67.8%ID^E:4.…	.
TRINITY_DN69037_c1_g1	TRINITY_DN69037_c1_g1_i4	TRINITY_DN69037_c1_g1_i4.p2	2-1186[+]	UniRef50_A0A182PCC9^UniRef50_A0A182PCC9^Q:1779-3305,H:697-1203^72.7%ID^E:2.3e-207^.^.`UniRef50_A0A182NRH2^UniRef50_A0A182NRH2^Q:1734-3305,H:244-783^68.7%ID^E:6.6e-207^.^.`UniRef50_Q9W074^UniRef50_Q9W074^Q:1833-3299,H:184-669^69.4%ID^E:9.3e-193^.^.`UniRef50_B4N4H2^UniRef50_B4N4H2^Q:1851-3299,H:207-702^69.1%ID^E:2.7e-192^.^.`UniRef50_A0A182FT05^UniRef50_A0A182FT05^Q:1737-3227,H:431-948^67.8%ID^E:4.…	.
TRINITY_DN69002_c0_g1	TRINITY_DN69002_c0_g1_i1	TRINITY_DN69002_c0_g1_i1.p1	353-2035[+]	UniRef50_W5JIM4^UniRef50_W5JIM4^Q:362-2008,H:321-939^64.1%ID^E:1.6e-193^.^.`UniRef50_A0A0J7L993^UniRef50_A0A0J7L993^Q:371-2008,H:1050-1567^63.5%ID^E:2.9e-179^.^.`UniRef50_E9IMK3^UniRef50_E9IMK3^Q:365-1573,H:1-394^75.2%ID^E:1.1e-165^.^.`UniRef50_A0A553P4P3^UniRef50_A0A553P4P3^Q:371-2008,H:991-1522^57.4%ID^E:4.1e-157^.^.`UniRef50_A0A1J1IQT7^UniRef50_A0A1J1IQT7^Q:362-2008,H:11-553^53.3%ID^E:7.4e-151…	.
TRINITY_DN69001_c0_g1	TRINITY_DN69001_c0_g1_i2	TRINITY_DN69001_c0_g1_i2.p1	237-3620[+]	UniRef50_B0WYS1^UniRef50_B0WYS1^Q:306-3320,H:12-1020^77.9%ID^E:0^.^.`UniRef50_Q9VYS3^UniRef50_Q9VYS3^Q:306-3581,H:9-1172^67.9%ID^E:0^.^.`UniRef50_A0A444SYY2^UniRef50_A0A444SYY2^Q:303-3341,H:9-1002^69.8%ID^E:0^.^.`UniRef50_Q92900^UniRef50_Q92900^Q:303-3179,H:9-997^67.3%ID^E:0^.^.`UniRef50_Q98TR3^UniRef50_Q98TR3^Q:303-3290,H:9-968^65.2%ID^E:0^.^.`UniRef50_A0A226F1X5^UniRef50_A0A226F1X5^Q:492-3593,H…	.
TRINITY_DN69008_c0_g1	TRINITY_DN69008_c0_g1_i1	TRINITY_DN69008_c0_g1_i1.p1	222-1475[+]	UniRef50_A0A182GQA5^UniRef50_A0A182GQA5^Q:249-1472,H:21-468^38.5%ID^E:4.2e-60^.^.`UniRef50_U5EMS7^UniRef50_U5EMS7^Q:507-1466,H:124-449^41%ID^E:2.5e-52^.^.`UniRef50_Q8SYG4^UniRef50_Q8SYG4^Q:249-1472,H:36-479^33.3%ID^E:3.9e-45^.^.`UniRef50_B4ME34^UniRef50_B4ME34^Q:222-1472,H:2-466^31.4%ID^E:8.9e-42^.^.`UniRef50_A0A336LVY0^UniRef50_A0A336LVY0^Q:249-1472,H:11-449^33.7%ID^E:2.2e-40^.^.`UniRef50_UPI000…	.
TRINITY_DN69008_c0_g1	TRINITY_DN69008_c0_g1_i2	TRINITY_DN69008_c0_g1_i2.p1	222-1394[+]	UniRef50_A0A182GQA5^UniRef50_A0A182GQA5^Q:249-1238,H:21-361^40.9%ID^E:4.9e-51^.^.`UniRef50_U5EMS7^UniRef50_U5EMS7^Q:507-1184,H:124-346^44.2%ID^E:6.8e-45^.^.`UniRef50_Q8SYG4^UniRef50_Q8SYG4^Q:249-1238,H:36-378^35.4%ID^E:1.9e-39^.^.`UniRef50_A0A336LVY0^UniRef50_A0A336LVY0^Q:249-1262,H:11-370^34.7%ID^E:8.9e-37^.^.`UniRef50_B4ME34^UniRef50_B4ME34^Q:222-1247,H:2-373^33.1%ID^E:4.9e-35^.^.`UniRef50_UPI0…	.
TRINITY_DN69047_c0_g3	TRINITY_DN69047_c0_g3_i1	TRINITY_DN69047_c0_g3_i1.p1	3-2543[+]	UniRef50_Q7PYK9^UniRef50_Q7PYK9^Q:3-2381,H:89-851^60.7%ID^E:4.2e-246^.^.`UniRef50_Q8INF0^UniRef50_Q8INF0^Q:3-1562,H:89-612^77.8%ID^E:1.1e-227^.^.`UniRef50_J9K9E5^UniRef50_J9K9E5^Q:3-1616,H:89-625^76.4%ID^E:1.7e-226^.^.`UniRef50_Q5FAN0^UniRef50_Q5FAN0^Q:3-1541,H:89-601^79.3%ID^E:7e-225^.^.`UniRef50_A0A4S2K3W8^UniRef50_A0A4S2K3W8^Q:3-1541,H:110-622^79.1%ID^E:3.5e-224^.^.`UniRef50_K7J2P7^UniRef50_K7…	.
TRINITY_DN69016_c0_g1	TRINITY_DN69016_c0_g1_i3	TRINITY_DN69016_c0_g1_i3.p1	250-1278[+]	UniRef50_A0A336LIK9^UniRef50_A0A336LIK9^Q:337-1275,H:295-601^70.6%ID^E:2.2e-103^.^.`UniRef50_B4MSU4^UniRef50_B4MSU4^Q:274-1275,H:6-336^63.8%ID^E:1.4e-102^.^.`UniRef50_Q9VXT2^UniRef50_Q9VXT2^Q:265-1275,H:2-333^64.7%ID^E:9.1e-102^.^.`UniRef50_A0A1B6CRA4^UniRef50_A0A1B6CRA4^Q:259-1275,H:6-336^49.9%ID^E:2.5e-83^.^.`UniRef50_A0A3S1HWI6^UniRef50_A0A3S1HWI6^Q:277-1269,H:11-336^43.8%ID^E:8e-74^.^.`UniRef…	.
TRINITY_DN69091_c0_g1	TRINITY_DN69091_c0_g1_i2	TRINITY_DN69091_c0_g1_i2.p1	45-503[+]	UniRef50_A0A336MMT1^UniRef50_A0A336MMT1^Q:45-500,H:4-155^64.5%ID^E:6.2e-53^.^.`UniRef50_W5JCB2^UniRef50_W5JCB2^Q:84-500,H:12-153^65%ID^E:8.9e-44^.^.`UniRef50_Q6NP72^UniRef50_Q6NP72^Q:54-482,H:6-148^50.3%ID^E:1.5e-35^.^.`UniRef50_A0A0K8TQL5^UniRef50_A0A0K8TQL5^Q:69-491,H:3-142^54.6%ID^E:2e-35^.^.`UniRef50_J3JTX9^UniRef50_J3JTX9^Q:69-497,H:9-150^48.3%ID^E:9.3e-33^.^.`UniRef50_A0A482W6S4^UniRef50_A0…	.
TRINITY_DN69035_c0_g1	TRINITY_DN69035_c0_g1_i1	TRINITY_DN69035_c0_g1_i1.p1	245-1264[+]	UniRef50_A0A182G554^UniRef50_A0A182G554^Q:239-1240,H:554-887^71%ID^E:1.1e-146^.^.`UniRef50_Q7K1Y4^UniRef50_Q7K1Y4^Q:245-1249,H:1-335^63.7%ID^E:5.4e-133^.^.`UniRef50_Q7PS24^UniRef50_Q7PS24^Q:245-1255,H:1-341^60.5%ID^E:3.1e-128^.^.`UniRef50_A0A158NFI8^UniRef50_A0A158NFI8^Q:245-1237,H:1-330^61.7%ID^E:6.4e-126^.^.`UniRef50_A0A0N7Z9M2^UniRef50_A0A0N7Z9M2^Q:248-1243,H:1-331^59.8%ID^E:3e-123^.^.`UniRef5…	.
TRINITY_DN69035_c1_g1	TRINITY_DN69035_c1_g1_i1	TRINITY_DN69035_c1_g1_i1.p1	146-1147[+]	UniRef50_A0A0K8UET0^UniRef50_A0A0K8UET0^Q:146-733,H:1-196^78.1%ID^E:4.8e-83^.^.`UniRef50_A0A1B0GHC7^UniRef50_A0A1B0GHC7^Q:146-733,H:1-196^77.6%ID^E:2e-81^.^.`UniRef50_B4JKD1^UniRef50_B4JKD1^Q:146-733,H:1-196^75.5%ID^E:2.2e-80^.^.`UniRef50_Q7PRY6^UniRef50_Q7PRY6^Q:146-727,H:1-194^71.6%ID^E:4e-77^.^.`UniRef50_Q6P7N1^UniRef50_Q6P7N1^Q:146-724,H:1-194^71.1%ID^E:8.3e-75^.^.`UniRef50_H3BHH6^UniRef50_H3…	.
TRINITY_DN69038_c0_g3	TRINITY_DN69038_c0_g3_i1	TRINITY_DN69038_c0_g3_i1.p1	3-968[+]	UniRef50_A0A336LIL9^UniRef50_A0A336LIL9^Q:15-908,H:473-784^41.3%ID^E:3.1e-60^.^.`UniRef50_A0A1B0DFM8^UniRef50_A0A1B0DFM8^Q:39-908,H:17-307^46%ID^E:2.7e-59^.^.`UniRef50_A0A0K8TR75^UniRef50_A0A0K8TR75^Q:33-908,H:4-299^40%ID^E:2.3e-55^.^.`UniRef50_UPI000E6E4FE2^UniRef50_UPI000E6E4FE2^Q:9-899,H:16-313^39.9%ID^E:4.8e-53^.^.`UniRef50_A0A0K8TYC0^UniRef50_A0A0K8TYC0^Q:21-908,H:6-307^38.2%ID^E:5.5e-49^.^.…	.
TRINITY_DN69038_c0_g3	TRINITY_DN69038_c0_g3_i4	TRINITY_DN69038_c0_g3_i4.p1	3-851[+]	UniRef50_A0A336LIL9^UniRef50_A0A336LIL9^Q:15-980,H:473-784^38.9%ID^E:1.4e-57^.^.`UniRef50_A0A1B0DFM8^UniRef50_A0A1B0DFM8^Q:39-980,H:17-307^42.5%ID^E:5.9e-56^.^.`UniRef50_A0A0K8TR75^UniRef50_A0A0K8TR75^Q:33-980,H:4-299^37.3%ID^E:1.4e-52^.^.`UniRef50_UPI000E6E4FE2^UniRef50_UPI000E6E4FE2^Q:9-839,H:16-294^40.6%ID^E:1.5e-51^.^.`UniRef50_A0A0K8TYC0^UniRef50_A0A0K8TYC0^Q:21-980,H:6-307^35.8%ID^E:4.2e-46…	.
TRINITY_DN69040_c0_g3	TRINITY_DN69040_c0_g3_i4	TRINITY_DN69040_c0_g3_i4.p1	385-1836[+]	UniRef50_P25123^UniRef50_P25123^Q:316-1830,H:66-606^83.4%ID^E:2.4e-207^.^.`UniRef50_Q75NA5^UniRef50_Q75NA5^Q:316-1833,H:64-576^80.1%ID^E:2.2e-205^.^.`UniRef50_O17145^UniRef50_O17145^Q:316-1830,H:64-550^76.2%ID^E:1.5e-190^.^.`UniRef50_A0A1Q2T857^UniRef50_A0A1Q2T857^Q:316-1833,H:43-505^75.3%ID^E:3.5e-187^.^.`UniRef50_A0A286Q6E9^UniRef50_A0A286Q6E9^Q:316-1833,H:49-493^71.6%ID^E:9.4e-180^.^.`UniRef50…	.
TRINITY_DN69043_c0_g1	TRINITY_DN69043_c0_g1_i2	TRINITY_DN69043_c0_g1_i2.p1	74-2050[+]	UniRef50_A0A182JB81^UniRef50_A0A182JB81^Q:74-2044,H:1-685^46.7%ID^E:2.2e-165^.^.`UniRef50_Q9VIK9^UniRef50_Q9VIK9^Q:74-2044,H:1-673^45.3%ID^E:5.5e-164^.^.`UniRef50_K7J3U0^UniRef50_K7J3U0^Q:74-2047,H:1-663^45.4%ID^E:3.7e-152^.^.`UniRef50_A0A1B3PDN5^UniRef50_A0A1B3PDN5^Q:74-2050,H:1-647^45.1%ID^E:5e-149^.^.`UniRef50_UPI000E57EE06^UniRef50_UPI000E57EE06^Q:74-2044,H:1-670^42.5%ID^E:1.9e-148^.^.`UniRef…	.
TRINITY_DN69053_c0_g1	TRINITY_DN69053_c0_g1_i1	.	.	UniRef50_Q9VXE0^UniRef50_Q9VXE0^Q:23-250,H:1-76^81.6%ID^E:1.6e-29^.^.`UniRef50_A0A226EIU5^UniRef50_A0A226EIU5^Q:20-250,H:262-338^76.6%ID^E:2.3e-28^.^.`UniRef50_P62308^UniRef50_P62308^Q:23-250,H:1-76^78.9%ID^E:1.5e-27^.^.`UniRef50_G5E6E7^UniRef50_G5E6E7^Q:23-250,H:1-76^78.9%ID^E:4.4e-27^.^.`UniRef50_A0A2K6S0W0^UniRef50_A0A2K6S0W0^Q:23-250,H:1-76^76.3%ID^E:9.8e-27^.^.`UniRef50_A0A060Y406^UniRef50_A…	.
TRINITY_DN69062_c1_g1	TRINITY_DN69062_c1_g1_i1	TRINITY_DN69062_c1_g1_i1.p1	262-654[+]	UniRef50_Q8T3X9^UniRef50_Q8T3X9^Q:262-651,H:1-130^85.4%ID^E:5e-54^.^.`UniRef50_A0A158NP62^UniRef50_A0A158NP62^Q:262-651,H:1-130^76.2%ID^E:4.4e-50^.^.`UniRef50_Q4QRC6^UniRef50_Q4QRC6^Q:277-651,H:5-129^78.4%ID^E:1.4e-48^.^.`UniRef50_M3W0F4^UniRef50_M3W0F4^Q:286-651,H:170-291^79.5%ID^E:5.9e-47^.^.`UniRef50_Q9BUE6^UniRef50_Q9BUE6^Q:286-651,H:8-129^78.7%ID^E:1.7e-46^.^.`UniRef50_Q9BUE6-2^UniRef50_Q9BU…	.
TRINITY_DN69032_c0_g2	TRINITY_DN69032_c0_g2_i13	TRINITY_DN69032_c0_g2_i13.p1	191-1456[+]	UniRef50_P10981^UniRef50_P10981^Q:332-1453,H:3-376^96.5%ID^E:8.7e-213^.^.`UniRef50_P04829^UniRef50_P04829^Q:332-1453,H:3-376^96%ID^E:1.6e-211^.^.`UniRef50_Q8JJB8^UniRef50_Q8JJB8^Q:329-1453,H:1-375^95.2%ID^E:6.2e-211^.^.`UniRef50_P10984^UniRef50_P10984^Q:332-1453,H:3-376^95.5%ID^E:8.1e-211^.^.`UniRef50_P02574^UniRef50_P02574^Q:332-1453,H:3-376^96%ID^E:1.4e-210^.^.`UniRef50_P60709^UniRef50_P60709^Q…	.
TRINITY_DN69032_c0_g2	TRINITY_DN69032_c0_g2_i14	TRINITY_DN69032_c0_g2_i14.p1	110-1240[+]	UniRef50_P10981^UniRef50_P10981^Q:110-1237,H:1-376^96.3%ID^E:3e-213^.^.`UniRef50_P10984^UniRef50_P10984^Q:110-1237,H:1-376^95.2%ID^E:7.3e-212^.^.`UniRef50_P02574^UniRef50_P02574^Q:110-1237,H:1-376^95.7%ID^E:1.6e-211^.^.`UniRef50_P04829^UniRef50_P04829^Q:110-1237,H:1-376^94.7%ID^E:6.2e-211^.^.`UniRef50_Q26065^UniRef50_Q26065^Q:110-1237,H:1-376^94.1%ID^E:3.1e-210^.^.`UniRef50_A0A1V9XTP7^UniRef50_A0…	.
TRINITY_DN69073_c0_g1	TRINITY_DN69073_c0_g1_i2	TRINITY_DN69073_c0_g1_i2.p1	2-802[+]	UniRef50_UPI000E6E5152^UniRef50_UPI000E6E5152^Q:11-793,H:5-262^40.2%ID^E:5.1e-53^.^.`UniRef50_A0A1B0CZN3^UniRef50_A0A1B0CZN3^Q:20-787,H:3-250^43.6%ID^E:1.4e-50^.^.`UniRef50_A0A2J7REP9^UniRef50_A0A2J7REP9^Q:14-787,H:6-262^45%ID^E:3.1e-50^.^.`UniRef50_Q7Q543^UniRef50_Q7Q543^Q:65-787,H:24-261^46.1%ID^E:2.6e-49^.^.`UniRef50_A0A182LY83^UniRef50_A0A182LY83^Q:65-772,H:24-255^44.7%ID^E:1.7e-48^.^.`UniRef…	.
TRINITY_DN69061_c0_g4	TRINITY_DN69061_c0_g4_i1	.	.	UniRef50_A0A1B0BGH5^UniRef50_A0A1B0BGH5^Q:128-778,H:18-233^58.1%ID^E:5.6e-65^.^.`UniRef50_Q8SX37^UniRef50_Q8SX37^Q:143-778,H:1-208^56.1%ID^E:5.4e-60^.^.`UniRef50_Q0IIY3^UniRef50_Q0IIY3^Q:161-790,H:4-218^54.4%ID^E:1.9e-57^.^.`UniRef50_A0A0P7X271^UniRef50_A0A0P7X271^Q:122-778,H:23-237^50.7%ID^E:8.1e-56^.^.`UniRef50_O14735^UniRef50_O14735^Q:161-778,H:4-209^51%ID^E:8.4e-53^.^.`UniRef50_A0A437D5V7^Uni…	.
TRINITY_DN69079_c0_g1	TRINITY_DN69079_c0_g1_i1	TRINITY_DN69079_c0_g1_i1.p1	233-1270[+]	UniRef50_Q5TWJ1^UniRef50_Q5TWJ1^Q:329-1207,H:29-378^44.2%ID^E:5.5e-64^.^.`UniRef50_A0A1J1HF82^UniRef50_A0A1J1HF82^Q:230-1210,H:13-310^42.3%ID^E:2.5e-56^.^.`UniRef50_A0A1B0CDK1^UniRef50_A0A1B0CDK1^Q:341-1264,H:4-324^40%ID^E:1.1e-45^.^.`UniRef50_A0A1I8MZP3^UniRef50_A0A1I8MZP3^Q:326-904,H:55-233^50.3%ID^E:7.7e-42^.^.`UniRef50_Q4V6L8^UniRef50_Q4V6L8^Q:305-1213,H:38-400^34.3%ID^E:5.5e-40^.^.`UniRef50_…	.
TRINITY_DN69075_c1_g1	TRINITY_DN69075_c1_g1_i1	TRINITY_DN69075_c1_g1_i1.p1	167-1441[+]	UniRef50_Q7QD39^UniRef50_Q7QD39^Q:389-1372,H:117-450^66.2%ID^E:4.7e-131^.^.`UniRef50_A0A1J1J3J6^UniRef50_A0A1J1J3J6^Q:305-1423,H:1-373^60.6%ID^E:6.8e-130^.^.`UniRef50_A0A182SXL9^UniRef50_A0A182SXL9^Q:392-1318,H:120-434^66.4%ID^E:1.6e-123^.^.`UniRef50_A0A482XP39^UniRef50_A0A482XP39^Q:392-1429,H:68-416^55%ID^E:2.5e-108^.^.`UniRef50_D6WU58^UniRef50_D6WU58^Q:308-1375,H:6-357^53.9%ID^E:7.3e-108^.^.`Un…	.
TRINITY_DN69086_c0_g1	TRINITY_DN69086_c0_g1_i2	TRINITY_DN69086_c0_g1_i2.p1	98-742[+]	UniRef50_Q9XZ16^UniRef50_Q9XZ16^Q:98-742,H:1-213^67%ID^E:3.5e-76^.^.`UniRef50_T1J0Y6^UniRef50_T1J0Y6^Q:107-742,H:11-220^62.3%ID^E:9.6e-66^.^.`UniRef50_A0A4C1VCG6^UniRef50_A0A4C1VCG6^Q:122-742,H:1372-1575^62.8%ID^E:4.4e-63^.^.`UniRef50_Q28EX9^UniRef50_Q28EX9^Q:113-733,H:3-207^59.9%ID^E:9.3e-61^.^.`UniRef50_Q8WVY7^UniRef50_Q8WVY7^Q:119-733,H:5-207^59.5%ID^E:3e-59^.^.`UniRef50_A0A182IJ68^UniRef50_A0…	.
TRINITY_DN69087_c0_g1	TRINITY_DN69087_c0_g1_i1	TRINITY_DN69087_c0_g1_i1.p1	407-1840[+]	UniRef50_A0A336KDL7^UniRef50_A0A336KDL7^Q:407-1717,H:1-439^79.1%ID^E:1e-201^.^.`UniRef50_D2A2K0^UniRef50_D2A2K0^Q:407-1705,H:1-438^57.3%ID^E:1.2e-138^.^.`UniRef50_Q9VM47^UniRef50_Q9VM47^Q:440-1714,H:24-473^57.1%ID^E:1.8e-137^.^.`UniRef50_Q8SXU2^UniRef50_Q8SXU2^Q:440-1714,H:24-473^57.1%ID^E:1.8e-137^.^.`UniRef50_A0A484BEN1^UniRef50_A0A484BEN1^Q:440-1714,H:25-464^57.5%ID^E:6.3e-135^.^.`UniRef50_A0A…	.
TRINITY_DN69089_c0_g1	TRINITY_DN69089_c0_g1_i2	TRINITY_DN69089_c0_g1_i2.p1	264-863[+]	UniRef50_A0A336MVJ7^UniRef50_A0A336MVJ7^Q:213-854,H:186-394^82.7%ID^E:1.8e-99^.^.`UniRef50_A0A336LBD3^UniRef50_A0A336LBD3^Q:216-854,H:8-215^82.6%ID^E:4e-99^.^.`UniRef50_Q9VWN2^UniRef50_Q9VWN2^Q:243-860,H:4-204^70.9%ID^E:1.8e-80^.^.`UniRef50_A0A0K8TK62^UniRef50_A0A0K8TK62^Q:405-860,H:1-147^77.6%ID^E:1.7e-62^.^.`UniRef50_A0A2J7RII8^UniRef50_A0A2J7RII8^Q:264-854,H:26-221^54%ID^E:1.3e-54^.^.`UniRef50…	.
TRINITY_DN69093_c0_g1	TRINITY_DN69093_c0_g1_i1	TRINITY_DN69093_c0_g1_i1.p1	1-1098[+]	UniRef50_A0A182FN08^UniRef50_A0A182FN08^Q:1-1077,H:1131-1489^82.2%ID^E:1.3e-171^.^.`UniRef50_A0A182PVX8^UniRef50_A0A182PVX8^Q:1-1077,H:479-837^81.9%ID^E:3.9e-171^.^.`UniRef50_P15372^UniRef50_P15372^Q:4-1026,H:17-356^74.5%ID^E:3.7e-145^.^.`UniRef50_A0A310SG72^UniRef50_A0A310SG72^Q:1-1077,H:42-399^65.2%ID^E:5.5e-141^.^.`UniRef50_A0A158N8U6^UniRef50_A0A158N8U6^Q:1-1041,H:16-362^66.3%ID^E:1.8e-139^.^…	.
TRINITY_DN69094_c0_g1	TRINITY_DN69094_c0_g1_i1	TRINITY_DN69094_c0_g1_i1.p1	174-1955[+]	UniRef50_B4K797^UniRef50_B4K797^Q:174-1943,H:1-607^57%ID^E:1.7e-191^.^.`UniRef50_Q9VCE6^UniRef50_Q9VCE6^Q:174-1946,H:1-596^58.3%ID^E:6.2e-189^.^.`UniRef50_A0A182LGA1^UniRef50_A0A182LGA1^Q:183-1844,H:506-1099^57.7%ID^E:1.4e-180^.^.`UniRef50_A0A182FFY7^UniRef50_A0A182FFY7^Q:183-1949,H:564-1311^50.1%ID^E:3.8e-178^.^.`UniRef50_A0A087ZTT3^UniRef50_A0A087ZTT3^Q:174-1949,H:1-555^56%ID^E:8.1e-173^.^.`Uni…	.
TRINITY_DN69096_c0_g1	TRINITY_DN69096_c0_g1_i1	TRINITY_DN69096_c0_g1_i1.p1	58-945[+]	UniRef50_A0A336MXR0^UniRef50_A0A336MXR0^Q:118-936,H:21-291^60.8%ID^E:2.9e-99^.^.`UniRef50_A0A1W4XJH9^UniRef50_A0A1W4XJH9^Q:49-939,H:4-301^57.2%ID^E:3.2e-98^.^.`UniRef50_A0A091FF53^UniRef50_A0A091FF53^Q:49-939,H:5-298^54.9%ID^E:1.5e-95^.^.`UniRef50_P50897^UniRef50_P50897^Q:115-936,H:33-305^56.2%ID^E:8.3e-94^.^.`UniRef50_A0A5K1V7X4^UniRef50_A0A5K1V7X4^Q:115-939,H:140-413^56.4%ID^E:1.4e-93^.^.`UniRe…	.
TRINITY_DN69092_c1_g1	TRINITY_DN69092_c1_g1_i2	TRINITY_DN69092_c1_g1_i2.p1	3-863[+]	UniRef50_F5HME4^UniRef50_F5HME4^Q:9-860,H:1-284^76.8%ID^E:4.5e-82^.^.`UniRef50_A0A146L7B1^UniRef50_A0A146L7B1^Q:9-860,H:1-284^69%ID^E:1.4e-72^.^.`UniRef50_A0A1J1HVN3^UniRef50_A0A1J1HVN3^Q:258-704,H:1021-1169^89.9%ID^E:8.2e-60^.^.`UniRef50_O96764^UniRef50_O96764^Q:9-851,H:1-281^52.7%ID^E:1.8e-59^.^.`UniRef50_A0A0N0BHT8^UniRef50_A0A0N0BHT8^Q:9-860,H:1-312^48.1%ID^E:1.2e-58^.^.`UniRef50_P06754-5^Uni…	.
TRINITY_DN69092_c1_g1	TRINITY_DN69092_c1_g1_i3	TRINITY_DN69092_c1_g1_i3.p1	3-863[+]	UniRef50_F5HME4^UniRef50_F5HME4^Q:9-860,H:1-284^79.2%ID^E:4.6e-85^.^.`UniRef50_A0A146L7B1^UniRef50_A0A146L7B1^Q:9-860,H:1-284^71.5%ID^E:1.5e-75^.^.`UniRef50_A0A1J1HVN3^UniRef50_A0A1J1HVN3^Q:258-701,H:1021-1168^89.9%ID^E:1.9e-59^.^.`UniRef50_O96764^UniRef50_O96764^Q:9-851,H:1-281^49.8%ID^E:7.6e-56^.^.`UniRef50_Q8T380^UniRef50_Q8T380^Q:9-860,H:1-284^61.3%ID^E:1.4e-54^.^.`UniRef50_A0A0N0BHT8^UniRef5…	.
TRINITY_DN69092_c1_g1	TRINITY_DN69092_c1_g1_i4	TRINITY_DN69092_c1_g1_i4.p1	3-863[+]	UniRef50_F5HME4^UniRef50_F5HME4^Q:9-860,H:1-284^76.8%ID^E:4.1e-82^.^.`UniRef50_A0A146L7B1^UniRef50_A0A146L7B1^Q:9-860,H:1-284^69%ID^E:1.3e-72^.^.`UniRef50_A0A1J1HVN3^UniRef50_A0A1J1HVN3^Q:258-704,H:1021-1169^89.9%ID^E:7.5e-60^.^.`UniRef50_O96764^UniRef50_O96764^Q:9-851,H:1-281^52.7%ID^E:1.7e-59^.^.`UniRef50_A0A0N0BHT8^UniRef50_A0A0N0BHT8^Q:9-860,H:1-312^48.1%ID^E:1.1e-58^.^.`UniRef50_P06754-5^Uni…	.
TRINITY_DN69142_c0_g1	TRINITY_DN69142_c0_g1_i1	TRINITY_DN69142_c0_g1_i1.p1	279-1133[+]	UniRef50_A0A0A9WED1^UniRef50_A0A0A9WED1^Q:279-1043,H:1-263^62.3%ID^E:5.9e-90^.^.`UniRef50_A0A182NEG3^UniRef50_A0A182NEG3^Q:285-1034,H:525-801^60.6%ID^E:1.1e-88^.^.`UniRef50_Q9XYM0^UniRef50_Q9XYM0^Q:291-1037,H:4-260^60.6%ID^E:5.2e-86^.^.`UniRef50_A0A0K8U2F3^UniRef50_A0A0K8U2F3^Q:291-1037,H:4-292^55%ID^E:9.2e-83^.^.`UniRef50_B4MF31^UniRef50_B4MF31^Q:291-1067,H:4-287^55.6%ID^E:9.2e-83^.^.`UniRef50_B…	.
TRINITY_DN69148_c0_g1	TRINITY_DN69148_c0_g1_i1	TRINITY_DN69148_c0_g1_i1.p1	1-504[+]	UniRef50_B4GPT6^UniRef50_B4GPT6^Q:70-501,H:5-149^78.6%ID^E:8.2e-62^.^.`UniRef50_A0A026VWS9^UniRef50_A0A026VWS9^Q:28-501,H:932-1089^70.9%ID^E:9.1e-61^.^.`UniRef50_A0A1B6EFY7^UniRef50_A0A1B6EFY7^Q:25-501,H:22-186^67.3%ID^E:2.5e-58^.^.`UniRef50_A0A060XW03^UniRef50_A0A060XW03^Q:37-501,H:39-192^70.5%ID^E:7.2e-58^.^.`UniRef50_P18445^UniRef50_P18445^Q:76-501,H:6-148^72.7%ID^E:2.7e-57^.^.`UniRef50_P46776…	.
TRINITY_DN69148_c0_g2	TRINITY_DN69148_c0_g2_i1	TRINITY_DN69148_c0_g2_i1.p1	1-504[+]	UniRef50_B4GPT6^UniRef50_B4GPT6^Q:70-501,H:5-149^75.2%ID^E:1.8e-59^.^.`UniRef50_A0A026VWS9^UniRef50_A0A026VWS9^Q:73-501,H:947-1089^74.8%ID^E:1.5e-58^.^.`UniRef50_O01358^UniRef50_O01358^Q:76-501,H:6-145^76.1%ID^E:1.1e-56^.^.`UniRef50_H3FJM0^UniRef50_H3FJM0^Q:73-495,H:5-145^71.6%ID^E:1.4e-56^.^.`UniRef50_P18445^UniRef50_P18445^Q:76-501,H:6-148^72%ID^E:4e-56^.^.`UniRef50_A0A060XW03^UniRef50_A0A060XW…	.
TRINITY_DN69104_c0_g1	TRINITY_DN69104_c0_g1_i1	TRINITY_DN69104_c0_g1_i1.p2	3165-4160[+]	UniRef50_Q7Q8A4^UniRef50_Q7Q8A4^Q:3144-4157,H:62-396^63.3%ID^E:3.4e-118^.^.`UniRef50_A0A336M1K6^UniRef50_A0A336M1K6^Q:121-2619,H:3-910^31.5%ID^E:1.2e-102^.^.`UniRef50_A0A1B0D7B5^UniRef50_A0A1B0D7B5^Q:3144-4157,H:18-345^54.1%ID^E:3.8e-101^.^.`UniRef50_B3MNZ5^UniRef50_B3MNZ5^Q:3144-4157,H:100-434^46%ID^E:7.6e-86^.^.`UniRef50_UPI000E6E2632^UniRef50_UPI000E6E2632^Q:3144-4148,H:103-423^44.7%ID^E:6.5e-…	.
TRINITY_DN69104_c0_g1	TRINITY_DN69104_c0_g1_i1	TRINITY_DN69104_c0_g1_i1.p1	106-2622[+]	UniRef50_Q7Q8A4^UniRef50_Q7Q8A4^Q:3144-4157,H:62-396^63.3%ID^E:3.4e-118^.^.`UniRef50_A0A336M1K6^UniRef50_A0A336M1K6^Q:121-2619,H:3-910^31.5%ID^E:1.2e-102^.^.`UniRef50_A0A1B0D7B5^UniRef50_A0A1B0D7B5^Q:3144-4157,H:18-345^54.1%ID^E:3.8e-101^.^.`UniRef50_B3MNZ5^UniRef50_B3MNZ5^Q:3144-4157,H:100-434^46%ID^E:7.6e-86^.^.`UniRef50_UPI000E6E2632^UniRef50_UPI000E6E2632^Q:3144-4148,H:103-423^44.7%ID^E:6.5e-…	.
TRINITY_DN69104_c0_g1	TRINITY_DN69104_c0_g1_i2	TRINITY_DN69104_c0_g1_i2.p2	2891-4102[+]	UniRef50_Q7Q8A4^UniRef50_Q7Q8A4^Q:2906-4099,H:2-396^63.6%ID^E:6.7e-143^.^.`UniRef50_B3MNZ5^UniRef50_B3MNZ5^Q:2741-4099,H:4-434^45.9%ID^E:3.8e-114^.^.`UniRef50_A0A1B0D7B5^UniRef50_A0A1B0D7B5^Q:3035-4099,H:1-345^55.5%ID^E:4e-111^.^.`UniRef50_UPI000E6E2632^UniRef50_UPI000E6E2632^Q:2750-4090,H:11-423^44.7%ID^E:2.1e-104^.^.`UniRef50_A0A336M1K6^UniRef50_A0A336M1K6^Q:121-2619,H:3-910^31.5%ID^E:1.2e-102^…	.
TRINITY_DN69104_c0_g1	TRINITY_DN69104_c0_g1_i2	TRINITY_DN69104_c0_g1_i2.p1	106-2622[+]	UniRef50_Q7Q8A4^UniRef50_Q7Q8A4^Q:2906-4099,H:2-396^63.6%ID^E:6.7e-143^.^.`UniRef50_B3MNZ5^UniRef50_B3MNZ5^Q:2741-4099,H:4-434^45.9%ID^E:3.8e-114^.^.`UniRef50_A0A1B0D7B5^UniRef50_A0A1B0D7B5^Q:3035-4099,H:1-345^55.5%ID^E:4e-111^.^.`UniRef50_UPI000E6E2632^UniRef50_UPI000E6E2632^Q:2750-4090,H:11-423^44.7%ID^E:2.1e-104^.^.`UniRef50_A0A336M1K6^UniRef50_A0A336M1K6^Q:121-2619,H:3-910^31.5%ID^E:1.2e-102^…	.
TRINITY_DN69104_c0_g1	TRINITY_DN69104_c0_g1_i3	TRINITY_DN69104_c0_g1_i3.p2	2738-4042[+]	UniRef50_Q7Q8A4^UniRef50_Q7Q8A4^Q:2846-4039,H:2-396^63.6%ID^E:1.1e-142^.^.`UniRef50_B3MNZ5^UniRef50_B3MNZ5^Q:2741-4039,H:4-434^48%ID^E:1.4e-116^.^.`UniRef50_A0A1B0D7B5^UniRef50_A0A1B0D7B5^Q:2975-4039,H:1-345^55.5%ID^E:3.9e-111^.^.`UniRef50_UPI000E6E2632^UniRef50_UPI000E6E2632^Q:2750-4030,H:11-423^47%ID^E:1.2e-107^.^.`UniRef50_A0A336M1K6^UniRef50_A0A336M1K6^Q:121-2619,H:3-910^31.5%ID^E:1.1e-102^.^…	.
TRINITY_DN69104_c0_g1	TRINITY_DN69104_c0_g1_i3	TRINITY_DN69104_c0_g1_i3.p1	106-2622[+]	UniRef50_Q7Q8A4^UniRef50_Q7Q8A4^Q:2846-4039,H:2-396^63.6%ID^E:1.1e-142^.^.`UniRef50_B3MNZ5^UniRef50_B3MNZ5^Q:2741-4039,H:4-434^48%ID^E:1.4e-116^.^.`UniRef50_A0A1B0D7B5^UniRef50_A0A1B0D7B5^Q:2975-4039,H:1-345^55.5%ID^E:3.9e-111^.^.`UniRef50_UPI000E6E2632^UniRef50_UPI000E6E2632^Q:2750-4030,H:11-423^47%ID^E:1.2e-107^.^.`UniRef50_A0A336M1K6^UniRef50_A0A336M1K6^Q:121-2619,H:3-910^31.5%ID^E:1.1e-102^.^…	.
TRINITY_DN69115_c0_g1	TRINITY_DN69115_c0_g1_i1	TRINITY_DN69115_c0_g1_i1.p2	125-505[+]	UniRef50_Q17CV4^UniRef50_Q17CV4^Q:137-505,H:8-131^72.6%ID^E:1.9e-41^.^.`UniRef50_Q9VGP6^UniRef50_Q9VGP6^Q:116-505,H:2-131^60.8%ID^E:5.7e-38^.^.`UniRef50_A0A1J1IFL7^UniRef50_A0A1J1IFL7^Q:131-505,H:4-130^63%ID^E:3.1e-36^.^.`UniRef50_A0A4V3SA32^UniRef50_A0A4V3SA32^Q:146-502,H:30-148^58%ID^E:2.5e-33^.^.`UniRef50_A0A3S2P922^UniRef50_A0A3S2P922^Q:155-502,H:109-225^64.1%ID^E:2.8e-32^.^.`UniRef50_E2BY71^…	.
TRINITY_DN69110_c2_g2	TRINITY_DN69110_c2_g2_i1	TRINITY_DN69110_c2_g2_i1.p1	130-2958[+]	UniRef50_A0A336KZ55^UniRef50_A0A336KZ55^Q:736-2949,H:309-1179^45.5%ID^E:3.6e-196^.^.`UniRef50_U5ET92^UniRef50_U5ET92^Q:130-2949,H:1-1138^34.6%ID^E:3.6e-148^.^.`UniRef50_A0A1L8DHG8^UniRef50_A0A1L8DHG8^Q:130-2949,H:1-1038^34.4%ID^E:1.4e-147^.^.`UniRef50_A0A1J1I9E7^UniRef50_A0A1J1I9E7^Q:130-2949,H:1-1028^38.3%ID^E:8.4e-145^.^.`UniRef50_B0WCD6^UniRef50_B0WCD6^Q:739-2949,H:242-1133^36.9%ID^E:4.2e-144^…	.
TRINITY_DN69120_c0_g1	TRINITY_DN69120_c0_g1_i2	TRINITY_DN69120_c0_g1_i2.p1	104-3481[+]	UniRef50_Q9VSJ6^UniRef50_Q9VSJ6^Q:104-3472,H:1-1160^55.8%ID^E:0^.^.`UniRef50_A0A0K8TXZ4^UniRef50_A0A0K8TXZ4^Q:104-2698,H:1-881^59.1%ID^E:0^.^.`UniRef50_A8WGF4^UniRef50_A8WGF4^Q:104-3469,H:1-1181^47.3%ID^E:0^.^.`UniRef50_Q6NYH1^UniRef50_Q6NYH1^Q:104-3469,H:1-1180^45.8%ID^E:1.2e-305^.^.`UniRef50_U3KGW3^UniRef50_U3KGW3^Q:104-3469,H:1-1172^45.2%ID^E:9.4e-298^.^.`UniRef50_K7J762^UniRef50_K7J762^Q:104-…	.
TRINITY_DN69123_c0_g1	TRINITY_DN69123_c0_g1_i1	TRINITY_DN69123_c0_g1_i1.p1	423-1673[+]	UniRef50_B0WLM8^UniRef50_B0WLM8^Q:510-1196,H:34-272^67.5%ID^E:6.8e-88^.^.`UniRef50_W5J706^UniRef50_W5J706^Q:420-1232,H:157-433^62.7%ID^E:3.1e-85^.^.`UniRef50_A0A1J1IDP5^UniRef50_A0A1J1IDP5^Q:423-1670,H:1-438^57.4%ID^E:2e-84^.^.`UniRef50_A0A2D3I3P3^UniRef50_A0A2D3I3P3^Q:420-1262,H:514-881^50.1%ID^E:1.4e-80^.^.`UniRef50_Q9NJ18^UniRef50_Q9NJ18^Q:435-1088,H:4-219^67.7%ID^E:3.4e-79^.^.`UniRef50_P52168…	.
TRINITY_DN69123_c0_g1	TRINITY_DN69123_c0_g1_i6	TRINITY_DN69123_c0_g1_i6.p1	423-1745[+]	UniRef50_B0WLM8^UniRef50_B0WLM8^Q:510-1268,H:34-272^65.5%ID^E:1.4e-91^.^.`UniRef50_W5J706^UniRef50_W5J706^Q:420-1304,H:157-433^61.3%ID^E:7.5e-90^.^.`UniRef50_A0A1J1IDP5^UniRef50_A0A1J1IDP5^Q:423-1742,H:1-438^56.7%ID^E:4.8e-89^.^.`UniRef50_A0A2D3I3P3^UniRef50_A0A2D3I3P3^Q:420-1334,H:514-881^49.9%ID^E:2.8e-84^.^.`UniRef50_Q9NJ18^UniRef50_Q9NJ18^Q:435-1160,H:4-219^65.6%ID^E:6.8e-83^.^.`UniRef50_P521…	.
TRINITY_DN69131_c0_g3	TRINITY_DN69131_c0_g3_i1	.	.	UniRef50_A0A1B0GN20^UniRef50_A0A1B0GN20^Q:2-229,H:8-83^76.3%ID^E:8.5e-26^.^.`UniRef50_A0A3B0J9S1^UniRef50_A0A3B0J9S1^Q:2-226,H:260-334^66.7%ID^E:4.1e-20^.^.`UniRef50_A0A1B6KJS4^UniRef50_A0A1B6KJS4^Q:11-223,H:52-122^59.2%ID^E:6.5e-18^.^.`UniRef50_A0A2Y9JXZ1^UniRef50_A0A2Y9JXZ1^Q:2-214,H:49-119^57.7%ID^E:1.6e-16^.^.`UniRef50_M3Y606^UniRef50_M3Y606^Q:2-214,H:45-115^57.7%ID^E:1.6e-16^.^.`UniRef50_A0A…	.
TRINITY_DN69122_c2_g1	TRINITY_DN69122_c2_g1_i5	TRINITY_DN69122_c2_g1_i5.p1	378-2222[+]	UniRef50_Q7Q0W2^UniRef50_Q7Q0W2^Q:378-1304,H:1-305^78.3%ID^E:2.3e-143^.^.`UniRef50_A0A182KJD7^UniRef50_A0A182KJD7^Q:378-1304,H:1-305^78.3%ID^E:2.3e-143^.^.`UniRef50_Q9VL64^UniRef50_Q9VL64^Q:378-1259,H:1-294^77.9%ID^E:7.8e-136^.^.`UniRef50_UPI0005CEBC6A^UniRef50_UPI0005CEBC6A^Q:378-1232,H:3-287^77.5%ID^E:1.9e-129^.^.`UniRef50_A0A232F3V3^UniRef50_A0A232F3V3^Q:378-1232,H:3-287^77.2%ID^E:4.1e-129^.^.…	.
TRINITY_DN69122_c2_g1	TRINITY_DN69122_c2_g1_i7	TRINITY_DN69122_c2_g1_i7.p1	448-2292[+]	UniRef50_Q7Q0W2^UniRef50_Q7Q0W2^Q:448-1374,H:1-305^78.3%ID^E:2.3e-143^.^.`UniRef50_A0A182KJD7^UniRef50_A0A182KJD7^Q:448-1374,H:1-305^78.3%ID^E:2.3e-143^.^.`UniRef50_Q9VL64^UniRef50_Q9VL64^Q:448-1329,H:1-294^77.9%ID^E:8e-136^.^.`UniRef50_UPI0005CEBC6A^UniRef50_UPI0005CEBC6A^Q:448-1302,H:3-287^77.5%ID^E:1.9e-129^.^.`UniRef50_A0A232F3V3^UniRef50_A0A232F3V3^Q:448-1302,H:3-287^77.2%ID^E:4.2e-129^.^.`U…	.
TRINITY_DN69153_c0_g1	TRINITY_DN69153_c0_g1_i1	TRINITY_DN69153_c0_g1_i1.p1	362-1378[+]	UniRef50_UPI00115661FE^UniRef50_UPI00115661FE^Q:362-1318,H:1-377^49.1%ID^E:4.9e-82^.^.`UniRef50_A0A336KL74^UniRef50_A0A336KL74^Q:371-1354,H:2-386^53%ID^E:1.9e-81^.^.`UniRef50_A0A182TN64^UniRef50_A0A182TN64^Q:374-1312,H:31-303^52.4%ID^E:3.8e-74^.^.`UniRef50_A0A182LK18^UniRef50_A0A182LK18^Q:371-1312,H:13-317^51.6%ID^E:8.8e-71^.^.`UniRef50_A0A3S2P4J5^UniRef50_A0A3S2P4J5^Q:362-1303,H:25-329^51.2%ID^E…	.
TRINITY_DN69125_c0_g1	TRINITY_DN69125_c0_g1_i1	TRINITY_DN69125_c0_g1_i1.p1	287-826[+]	UniRef50_A0A336M4A9^UniRef50_A0A336M4A9^Q:287-823,H:1-180^59.6%ID^E:5.2e-52^.^.`UniRef50_A0A084W2C5^UniRef50_A0A084W2C5^Q:287-805,H:1-193^44.9%ID^E:2.4e-33^.^.`UniRef50_A0A182JBQ0^UniRef50_A0A182JBQ0^Q:284-805,H:288-483^45.4%ID^E:2.4e-33^.^.`UniRef50_W5JKM2^UniRef50_W5JKM2^Q:287-805,H:1-195^43.7%ID^E:7.1e-33^.^.`UniRef50_Q176N4^UniRef50_Q176N4^Q:287-805,H:1-207^40.1%ID^E:1.6e-32^.^.`UniRef50_A0A1…	.
TRINITY_DN69134_c0_g3	TRINITY_DN69134_c0_g3_i1	TRINITY_DN69134_c0_g3_i1.p1	177-1268[+]	UniRef50_A0NEL2^UniRef50_A0NEL2^Q:162-1265,H:16-433^57.3%ID^E:1.2e-124^.^.`UniRef50_Q9VAY3^UniRef50_Q9VAY3^Q:177-1127,H:1-331^60.4%ID^E:2.2e-102^.^.`UniRef50_UPI000C20874D^UniRef50_UPI000C20874D^Q:177-1232,H:1-350^54.5%ID^E:1.5e-100^.^.`UniRef50_UPI000C254D08^UniRef50_UPI000C254D08^Q:177-1229,H:1-350^54.7%ID^E:1.5e-98^.^.`UniRef50_UPI0010376167^UniRef50_UPI0010376167^Q:177-1229,H:1-355^52.6%ID^E:…	.
TRINITY_DN69147_c0_g1	TRINITY_DN69147_c0_g1_i1	TRINITY_DN69147_c0_g1_i1.p1	29-334[+]	UniRef50_B3MYR4^UniRef50_B3MYR4^Q:38-322,H:5-104^64%ID^E:1.4e-28^.^.`UniRef50_A0A1B0GAH7^UniRef50_A0A1B0GAH7^Q:14-322,H:352-457^61.3%ID^E:6e-27^.^.`UniRef50_A0A336N0M8^UniRef50_A0A336N0M8^Q:41-331,H:7-106^57%ID^E:4.3e-25^.^.`UniRef50_O97418^UniRef50_O97418^Q:38-322,H:5-103^60.6%ID^E:1.2e-24^.^.`UniRef50_A0A1A9UU65^UniRef50_A0A1A9UU65^Q:29-307,H:1-96^62.5%ID^E:1.1e-23^.^.`UniRef50_A0A1Y1NI93^UniRe…	.
TRINITY_DN69150_c0_g1	TRINITY_DN69150_c0_g1_i1	TRINITY_DN69150_c0_g1_i1.p1	90-1412[+]	UniRef50_A0A1A9YFA8^UniRef50_A0A1A9YFA8^Q:78-1394,H:31-457^58.9%ID^E:8.9e-138^.^.`UniRef50_A0A0A9Y9X4^UniRef50_A0A0A9Y9X4^Q:219-1409,H:36-430^61%ID^E:1.7e-136^.^.`UniRef50_A0A067QYX4^UniRef50_A0A067QYX4^Q:204-1409,H:75-478^58.7%ID^E:4.6e-134^.^.`UniRef50_Q7QF41^UniRef50_Q7QF41^Q:117-1409,H:4-429^62.3%ID^E:3.3e-132^.^.`UniRef50_Q9VDZ8^UniRef50_Q9VDZ8^Q:192-1409,H:24-428^59.8%ID^E:9.6e-132^.^.`UniR…	.
TRINITY_DN69155_c0_g1	TRINITY_DN69155_c0_g1_i1	TRINITY_DN69155_c0_g1_i1.p2	129-659[+]	UniRef50_Q1HPZ7^UniRef50_Q1HPZ7^Q:228-656,H:36-179^70.1%ID^E:9.8e-44^.^.`UniRef50_A0A1J1HG20^UniRef50_A0A1J1HG20^Q:129-656,H:1-183^59%ID^E:1.2e-41^.^.`UniRef50_D2JIT6^UniRef50_D2JIT6^Q:237-656,H:1-139^71.8%ID^E:3.5e-41^.^.`UniRef50_B4J3L0^UniRef50_B4J3L0^Q:219-656,H:35-182^66.2%ID^E:1.7e-40^.^.`UniRef50_A0A482W208^UniRef50_A0A482W208^Q:222-656,H:148-294^66%ID^E:2.5e-39^.^.`UniRef50_Q9VSR5^UniRef5…	.
TRINITY_DN69149_c0_g2	TRINITY_DN69149_c0_g2_i4	TRINITY_DN69149_c0_g2_i4.p1	334-963[+]	UniRef50_A0A336KMC7^UniRef50_A0A336KMC7^Q:346-960,H:6-210^63.3%ID^E:6.3e-75^.^.`UniRef50_U5EKP2^UniRef50_U5EKP2^Q:361-960,H:11-210^48.8%ID^E:1.9e-50^.^.`UniRef50_A0A2M4AGE1^UniRef50_A0A2M4AGE1^Q:331-951,H:21-231^46.5%ID^E:8.6e-48^.^.`UniRef50_A0NG61^UniRef50_A0NG61^Q:337-951,H:1-206^46.2%ID^E:1.9e-47^.^.`UniRef50_A0A182QIM6^UniRef50_A0A182QIM6^Q:349-951,H:137-335^46.8%ID^E:4.3e-47^.^.`UniRef50_W5…	.
TRINITY_DN69157_c0_g1	TRINITY_DN69157_c0_g1_i2	TRINITY_DN69157_c0_g1_i2.p1	3-383[+]	UniRef50_A0A1B0GNB0^UniRef50_A0A1B0GNB0^Q:84-383,H:422-521^54.5%ID^E:3.7e-21^.^.`UniRef50_A0A1L8DUV3^UniRef50_A0A1L8DUV3^Q:87-383,H:1-99^54%ID^E:2.4e-20^.^.`UniRef50_B0XBQ0^UniRef50_B0XBQ0^Q:87-335,H:1-86^63.2%ID^E:5.9e-19^.^.`UniRef50_A0A484AWA8^UniRef50_A0A484AWA8^Q:126-383,H:15-96^52.3%ID^E:2.5e-17^.^.`UniRef50_Q961C9^UniRef50_Q961C9^Q:126-383,H:15-96^51.2%ID^E:9.4e-17^.^.`UniRef50_UPI0005CE77…	.
TRINITY_DN69169_c0_g1	TRINITY_DN69169_c0_g1_i1	TRINITY_DN69169_c0_g1_i1.p3	122-430[+]	UniRef50_A0A336LVF7^UniRef50_A0A336LVF7^Q:739-2028,H:331-761^64.5%ID^E:6.8e-160^.^.`UniRef50_A0A182GU74^UniRef50_A0A182GU74^Q:709-2028,H:1-440^54.3%ID^E:1.7e-131^.^.`UniRef50_A0A1B0FHW4^UniRef50_A0A1B0FHW4^Q:709-2028,H:318-755^53.3%ID^E:8.7e-123^.^.`UniRef50_A0A0P8ZGC2^UniRef50_A0A0P8ZGC2^Q:709-2028,H:1-439^52.5%ID^E:2.5e-122^.^.`UniRef50_UPI0011E5ECC8^UniRef50_UPI0011E5ECC8^Q:709-1938,H:1-409^51…	.
TRINITY_DN69169_c0_g1	TRINITY_DN69169_c0_g1_i1	TRINITY_DN69169_c0_g1_i1.p1	709-2157[+]	UniRef50_A0A336LVF7^UniRef50_A0A336LVF7^Q:739-2028,H:331-761^64.5%ID^E:6.8e-160^.^.`UniRef50_A0A182GU74^UniRef50_A0A182GU74^Q:709-2028,H:1-440^54.3%ID^E:1.7e-131^.^.`UniRef50_A0A1B0FHW4^UniRef50_A0A1B0FHW4^Q:709-2028,H:318-755^53.3%ID^E:8.7e-123^.^.`UniRef50_A0A0P8ZGC2^UniRef50_A0A0P8ZGC2^Q:709-2028,H:1-439^52.5%ID^E:2.5e-122^.^.`UniRef50_UPI0011E5ECC8^UniRef50_UPI0011E5ECC8^Q:709-1938,H:1-409^51…	.
TRINITY_DN69166_c0_g3	TRINITY_DN69166_c0_g3_i2	TRINITY_DN69166_c0_g3_i2.p1	147-728[+]	UniRef50_A0A182F775^UniRef50_A0A182F775^Q:144-725,H:346-539^95.9%ID^E:4.7e-108^.^.`UniRef50_A0A4V3S8B9^UniRef50_A0A4V3S8B9^Q:141-716,H:1142-1333^87.5%ID^E:4.9e-97^.^.`UniRef50_H2QRI1^UniRef50_H2QRI1^Q:150-725,H:3-198^70.9%ID^E:3.9e-78^.^.`UniRef50_Q9Y6B6^UniRef50_Q9Y6B6^Q:150-725,H:3-198^70.4%ID^E:5.1e-78^.^.`UniRef50_F1NT40^UniRef50_F1NT40^Q:150-725,H:3-198^69.9%ID^E:8.7e-78^.^.`UniRef50_A0A016U…	.
TRINITY_DN69182_c0_g1	TRINITY_DN69182_c0_g1_i1	TRINITY_DN69182_c0_g1_i1.p1	139-699[+]	UniRef50_A0A1B0DK14^UniRef50_A0A1B0DK14^Q:148-693,H:16-187^35%ID^E:2.9e-19^.^.`UniRef50_A0A0K8TN03^UniRef50_A0A0K8TN03^Q:148-660,H:3-172^30.5%ID^E:2e-17^.^.`UniRef50_A0A182MDA0^UniRef50_A0A182MDA0^Q:154-663,H:5-189^37.6%ID^E:2.7e-17^.^.`UniRef50_A0A2M4CYF2^UniRef50_A0A2M4CYF2^Q:148-663,H:111-301^34.9%ID^E:8.1e-14^.^.`UniRef50_A0A2P8YL00^UniRef50_A0A2P8YL00^Q:148-678,H:28-221^28.9%ID^E:3.1e-13^.^.…	.
TRINITY_DN69190_c1_g1	TRINITY_DN69190_c1_g1_i1	TRINITY_DN69190_c1_g1_i1.p1	105-1235[+]	UniRef50_A0A1J1I056^UniRef50_A0A1J1I056^Q:153-1193,H:366-722^47.3%ID^E:8.2e-92^.^.`UniRef50_B0WUB4^UniRef50_B0WUB4^Q:237-1220,H:51-379^49.2%ID^E:1.1e-91^.^.`UniRef50_A0A336LZS8^UniRef50_A0A336LZS8^Q:150-1094,H:19-337^53.8%ID^E:6.5e-89^.^.`UniRef50_A0A182SYX3^UniRef50_A0A182SYX3^Q:345-1232,H:3-306^47.7%ID^E:2.1e-79^.^.`UniRef50_A0A336KE33^UniRef50_A0A336KE33^Q:282-899,H:376-582^64.7%ID^E:2.1e-71^.…	.
TRINITY_DN69190_c1_g2	TRINITY_DN69190_c1_g2_i3	TRINITY_DN69190_c1_g2_i3.p1	810-1241[+]	UniRef50_A0A1B0CSI3^UniRef50_A0A1B0CSI3^Q:228-1211,H:32-358^55.8%ID^E:1.7e-104^.^.`UniRef50_Q9I7M2^UniRef50_Q9I7M2^Q:228-1229,H:32-364^54.2%ID^E:2e-102^.^.`UniRef50_A0A182V9Q3^UniRef50_A0A182V9Q3^Q:234-1235,H:34-365^56%ID^E:3.8e-101^.^.`UniRef50_A0A2A4J3Y8^UniRef50_A0A2A4J3Y8^Q:147-1211,H:7-360^51.4%ID^E:2.4e-95^.^.`UniRef50_A0A158P3W7^UniRef50_A0A158P3W7^Q:228-1211,H:32-359^49.8%ID^E:4.9e-88^.^.…	.
TRINITY_DN69190_c1_g1	TRINITY_DN69190_c1_g1_i2	TRINITY_DN69190_c1_g1_i2.p1	105-989[+]	UniRef50_A0A336LZS8^UniRef50_A0A336LZS8^Q:150-986,H:19-302^58.8%ID^E:6.7e-89^.^.`UniRef50_B0WUB4^UniRef50_B0WUB4^Q:237-1274,H:51-379^47%ID^E:6.7e-89^.^.`UniRef50_A0A1J1I056^UniRef50_A0A1J1I056^Q:153-1247,H:366-722^45.1%ID^E:1.1e-88^.^.`UniRef50_A0A182SYX3^UniRef50_A0A182SYX3^Q:345-1286,H:3-306^45%ID^E:2.2e-76^.^.`UniRef50_A0A336KE33^UniRef50_A0A336KE33^Q:282-899,H:376-582^64.7%ID^E:2.2e-71^.^.`Un…	.
TRINITY_DN69190_c1_g4	TRINITY_DN69190_c1_g4_i1	TRINITY_DN69190_c1_g4_i1.p1	196-2376[+]	UniRef50_A0A1B0EX43^UniRef50_A0A1B0EX43^Q:220-2304,H:13-1043^43.4%ID^E:2.7e-233^.^.`UniRef50_A0A1I8M5E1^UniRef50_A0A1I8M5E1^Q:199-2304,H:4-701^54.7%ID^E:2.3e-232^.^.`UniRef50_Q45RF3^UniRef50_Q45RF3^Q:226-2304,H:13-700^55.7%ID^E:8.9e-229^.^.`UniRef50_A0A067QY06^UniRef50_A0A067QY06^Q:223-2304,H:30-724^53.3%ID^E:3.3e-223^.^.`UniRef50_Q7PL76^UniRef50_Q7PL76^Q:223-2304,H:15-706^52.5%ID^E:2.3e-216^.^.`…	.
TRINITY_DN69190_c1_g4	TRINITY_DN69190_c1_g4_i2	TRINITY_DN69190_c1_g4_i2.p1	196-2298[+]	UniRef50_A0A1B0EX43^UniRef50_A0A1B0EX43^Q:220-2214,H:13-1013^42.9%ID^E:6e-221^.^.`UniRef50_A0A1I8M5E1^UniRef50_A0A1I8M5E1^Q:199-2214,H:4-671^54.1%ID^E:2.1e-218^.^.`UniRef50_Q45RF3^UniRef50_Q45RF3^Q:226-2214,H:13-670^55.1%ID^E:4.9e-215^.^.`UniRef50_A0A067QY06^UniRef50_A0A067QY06^Q:223-2202,H:30-690^53.7%ID^E:7.9e-213^.^.`UniRef50_A0A182KUG0^UniRef50_A0A182KUG0^Q:202-1791,H:32-559^63.9%ID^E:2.2e-20…	.
TRINITY_DN69190_c1_g4	TRINITY_DN69190_c1_g4_i2	TRINITY_DN69190_c1_g4_i2.p2	2555-3745[+]	UniRef50_A0A1B0EX43^UniRef50_A0A1B0EX43^Q:220-2214,H:13-1013^42.9%ID^E:6e-221^.^.`UniRef50_A0A1I8M5E1^UniRef50_A0A1I8M5E1^Q:199-2214,H:4-671^54.1%ID^E:2.1e-218^.^.`UniRef50_Q45RF3^UniRef50_Q45RF3^Q:226-2214,H:13-670^55.1%ID^E:4.9e-215^.^.`UniRef50_A0A067QY06^UniRef50_A0A067QY06^Q:223-2202,H:30-690^53.7%ID^E:7.9e-213^.^.`UniRef50_A0A182KUG0^UniRef50_A0A182KUG0^Q:202-1791,H:32-559^63.9%ID^E:2.2e-20…	.
TRINITY_DN69190_c1_g4	TRINITY_DN69190_c1_g4_i3	TRINITY_DN69190_c1_g4_i3.p1	196-2436[+]	UniRef50_A0A1B0EX43^UniRef50_A0A1B0EX43^Q:220-2418,H:13-1081^43.6%ID^E:2.1e-243^.^.`UniRef50_A0A1I8M5E1^UniRef50_A0A1I8M5E1^Q:199-2418,H:4-739^54.2%ID^E:2e-241^.^.`UniRef50_Q45RF3^UniRef50_Q45RF3^Q:226-2385,H:13-727^55.7%ID^E:2.3e-237^.^.`UniRef50_A0A067QY06^UniRef50_A0A067QY06^Q:223-2418,H:30-762^52.6%ID^E:5.1e-229^.^.`UniRef50_Q7PL76^UniRef50_Q7PL76^Q:223-2385,H:15-733^52.2%ID^E:7.2e-223^.^.`Un…	.
TRINITY_DN69298_c1_g1	TRINITY_DN69298_c1_g1_i1	TRINITY_DN69298_c1_g1_i1.p1	426-1376[+]	UniRef50_A0A0A1X4M5^UniRef50_A0A0A1X4M5^Q:447-1274,H:13-293^49.1%ID^E:3.2e-70^.^.`UniRef50_A0A1W4WIC0^UniRef50_A0A1W4WIC0^Q:426-1301,H:1-287^48.8%ID^E:3.5e-69^.^.`UniRef50_Q9VN19^UniRef50_Q9VN19^Q:414-1334,H:8-321^46.5%ID^E:1e-68^.^.`UniRef50_A0A3R7LYG1^UniRef50_A0A3R7LYG1^Q:441-1310,H:5-293^47.6%ID^E:2.3e-68^.^.`UniRef50_A0A0K8TP72^UniRef50_A0A0K8TP72^Q:450-1334,H:3-295^44.3%ID^E:1.6e-66^.^.`Uni…	.
TRINITY_DN69205_c0_g1	TRINITY_DN69205_c0_g1_i1	TRINITY_DN69205_c0_g1_i1.p1	302-1858[+]	UniRef50_A0A182GW90^UniRef50_A0A182GW90^Q:455-1852,H:203-663^71.2%ID^E:4.6e-181^.^.`UniRef50_B4LBL7^UniRef50_B4LBL7^Q:341-1852,H:60-601^62.5%ID^E:5.7e-171^.^.`UniRef50_A0A1W4W5F5^UniRef50_A0A1W4W5F5^Q:353-1840,H:121-624^62.8%ID^E:6.9e-169^.^.`UniRef50_Q9VW52^UniRef50_Q9VW52^Q:353-1852,H:65-596^61.9%ID^E:1.5e-163^.^.`UniRef50_A0A195CFF8^UniRef50_A0A195CFF8^Q:359-1855,H:120-630^60.3%ID^E:2e-160^.^.…	.
TRINITY_DN69212_c0_g1	TRINITY_DN69212_c0_g1_i1	TRINITY_DN69212_c0_g1_i1.p1	3-542[+]	UniRef50_O97067^UniRef50_O97067^Q:24-539,H:2-186^55.1%ID^E:4.6e-48^.^.`UniRef50_Q7QK06^UniRef50_Q7QK06^Q:33-539,H:1-171^53.2%ID^E:1.5e-43^.^.`UniRef50_A0A182QSL9^UniRef50_A0A182QSL9^Q:72-539,H:26-189^51.8%ID^E:4.3e-38^.^.`UniRef50_E2RND8^UniRef50_E2RND8^Q:87-536,H:29-178^51.3%ID^E:4.2e-33^.^.`UniRef50_Q9Y3E5^UniRef50_Q9Y3E5^Q:123-536,H:42-178^56.5%ID^E:7.2e-33^.^.`UniRef50_A0A418AQ79^UniRef50_A0A…	.
TRINITY_DN69208_c0_g1	TRINITY_DN69208_c0_g1_i1	TRINITY_DN69208_c0_g1_i1.p1	103-771[+]	UniRef50_B0XEA7^UniRef50_B0XEA7^Q:103-765,H:1-221^72.4%ID^E:1.9e-91^.^.`UniRef50_A0A182IPX6^UniRef50_A0A182IPX6^Q:103-765,H:1-221^71.5%ID^E:1e-89^.^.`UniRef50_A0A1B0G9H9^UniRef50_A0A1B0G9H9^Q:103-762,H:1-220^64.5%ID^E:2.6e-80^.^.`UniRef50_A0A1J1IJI8^UniRef50_A0A1J1IJI8^Q:103-768,H:1-222^63.5%ID^E:5.3e-78^.^.`UniRef50_A0A088ATI4^UniRef50_A0A088ATI4^Q:121-765,H:1-216^62.5%ID^E:2e-72^.^.`UniRef50_A0…	.
TRINITY_DN69238_c0_g1	TRINITY_DN69238_c0_g1_i1	TRINITY_DN69238_c0_g1_i1.p1	257-1276[+]	UniRef50_A0A4S2KMG2^UniRef50_A0A4S2KMG2^Q:11-1174,H:898-1287^73.1%ID^E:6.6e-150^.^.`UniRef50_W4ZAA5^UniRef50_W4ZAA5^Q:179-1174,H:51-386^79.2%ID^E:5.2e-147^.^.`UniRef50_E9GXH9^UniRef50_E9GXH9^Q:146-1180,H:2-357^73.9%ID^E:9.2e-144^.^.`UniRef50_A0A482X7N0^UniRef50_A0A482X7N0^Q:167-1171,H:351-691^77.1%ID^E:2.1e-143^.^.`UniRef50_H2M111^UniRef50_H2M111^Q:125-1162,H:6-351^74%ID^E:1.2e-140^.^.`UniRef50_H…	.
TRINITY_DN69217_c0_g1	TRINITY_DN69217_c0_g1_i1	TRINITY_DN69217_c0_g1_i1.p1	151-1884[+]	UniRef50_Q7PQZ9^UniRef50_Q7PQZ9^Q:61-1872,H:42-634^57.8%ID^E:2.6e-206^.^.`UniRef50_A0A0K8URL8^UniRef50_A0A0K8URL8^Q:61-1869,H:50-638^56.1%ID^E:1.6e-190^.^.`UniRef50_A0A484BRH6^UniRef50_A0A484BRH6^Q:73-1869,H:178-762^56.5%ID^E:2.2e-189^.^.`UniRef50_B4NJK8^UniRef50_B4NJK8^Q:151-1869,H:1-567^57.2%ID^E:1.4e-186^.^.`UniRef50_D3DMF0^UniRef50_D3DMF0^Q:487-1869,H:16-466^55.3%ID^E:2.3e-141^.^.`UniRef50_A0…	.
TRINITY_DN69211_c0_g1	TRINITY_DN69211_c0_g1_i2	TRINITY_DN69211_c0_g1_i2.p3	2330-2878[+]	UniRef50_B3LZX0^UniRef50_B3LZX0^Q:270-1163,H:3-303^56.5%ID^E:9.3e-84^.^.`UniRef50_B3NZW2^UniRef50_B3NZW2^Q:270-1163,H:3-304^56%ID^E:7.9e-83^.^.`UniRef50_A0A1L8DBW5^UniRef50_A0A1L8DBW5^Q:339-1163,H:1-264^58%ID^E:7.6e-78^.^.`UniRef50_A0A1I8PTC3^UniRef50_A0A1I8PTC3^Q:270-1163,H:3-288^52.8%ID^E:4.6e-75^.^.`UniRef50_A0A1J1IGA6^UniRef50_A0A1J1IGA6^Q:267-1151,H:2-293^50.7%ID^E:1.3e-72^.^.`UniRef50_W8BFW…	.
TRINITY_DN69211_c0_g1	TRINITY_DN69211_c0_g1_i2	TRINITY_DN69211_c0_g1_i2.p1	261-1166[+]	UniRef50_B3LZX0^UniRef50_B3LZX0^Q:270-1163,H:3-303^56.5%ID^E:9.3e-84^.^.`UniRef50_B3NZW2^UniRef50_B3NZW2^Q:270-1163,H:3-304^56%ID^E:7.9e-83^.^.`UniRef50_A0A1L8DBW5^UniRef50_A0A1L8DBW5^Q:339-1163,H:1-264^58%ID^E:7.6e-78^.^.`UniRef50_A0A1I8PTC3^UniRef50_A0A1I8PTC3^Q:270-1163,H:3-288^52.8%ID^E:4.6e-75^.^.`UniRef50_A0A1J1IGA6^UniRef50_A0A1J1IGA6^Q:267-1151,H:2-293^50.7%ID^E:1.3e-72^.^.`UniRef50_W8BFW…	.
TRINITY_DN69228_c1_g1	TRINITY_DN69228_c1_g1_i1	TRINITY_DN69228_c1_g1_i1.p1	2-742[+]	UniRef50_UPI000E6D7CD4^UniRef50_UPI000E6D7CD4^Q:122-712,H:4-192^37.8%ID^E:8.7e-24^.^.`UniRef50_Q2F5J3^UniRef50_Q2F5J3^Q:122-709,H:5-190^37.7%ID^E:2.1e-22^.^.`UniRef50_A0A0P9AC03^UniRef50_A0A0P9AC03^Q:122-706,H:2-193^49.5%ID^E:2.8e-22^.^.`UniRef50_A0A1E1W9A3^UniRef50_A0A1E1W9A3^Q:122-712,H:5-192^36.5%ID^E:3.1e-21^.^.`UniRef50_A0A437AXT1^UniRef50_A0A437AXT1^Q:122-712,H:4-195^40.5%ID^E:4e-21^.^.`Uni…	.
TRINITY_DN69233_c0_g1	TRINITY_DN69233_c0_g1_i2	.	.	UniRef50_A0A336LPZ3^UniRef50_A0A336LPZ3^Q:90-326,H:1-85^77.9%ID^E:1.5e-24^.^.`UniRef50_A0A0T6AVX2^UniRef50_A0A0T6AVX2^Q:90-344,H:89-170^55.3%ID^E:8.1e-15^.^.`UniRef50_A0A0B7BW48^UniRef50_A0A0B7BW48^Q:162-341,H:12-71^66.7%ID^E:4.4e-13^.^.`UniRef50_A0A2K5UG17^UniRef50_A0A2K5UG17^Q:162-344,H:5-65^68.9%ID^E:1.3e-12^.^.`UniRef50_UPI0005F3AEDC^UniRef50_UPI0005F3AEDC^Q:102-344,H:130-214^55.3%ID^E:1.3e-1…	.
TRINITY_DN69257_c0_g1	TRINITY_DN69257_c0_g1_i1	TRINITY_DN69257_c0_g1_i1.p1	204-1148[+]	UniRef50_B4LG72^UniRef50_B4LG72^Q:219-1133,H:1-308^51.5%ID^E:2.8e-89^.^.`UniRef50_Q9W0H3^UniRef50_Q9W0H3^Q:219-1139,H:1-305^52.3%ID^E:3.6e-89^.^.`UniRef50_A0A182SEU3^UniRef50_A0A182SEU3^Q:321-1139,H:1-274^54.9%ID^E:3.3e-82^.^.`UniRef50_UPI000E6E4B73^UniRef50_UPI000E6E4B73^Q:219-1127,H:1-302^46.7%ID^E:3.6e-81^.^.`UniRef50_A0A336M4G2^UniRef50_A0A336M4G2^Q:219-1130,H:142-445^44.6%ID^E:2.6e-79^.^.`Un…	.
TRINITY_DN69234_c1_g1	TRINITY_DN69234_c1_g1_i1	.	.	UniRef50_A0A034V2W7^UniRef50_A0A034V2W7^Q:6-218,H:7-77^85.9%ID^E:2.5e-22^.^.`UniRef50_A0A1B0DCT7^UniRef50_A0A1B0DCT7^Q:6-218,H:248-318^84.5%ID^E:4.3e-22^.^.`UniRef50_Q9W499^UniRef50_Q9W499^Q:6-218,H:3-73^84.5%ID^E:9.5e-22^.^.`UniRef50_B4JKJ1^UniRef50_B4JKJ1^Q:9-218,H:49-118^80%ID^E:3.1e-20^.^.`UniRef50_A0A195BK87^UniRef50_A0A195BK87^Q:6-218,H:707-777^80.3%ID^E:3.4e-19^.^.`UniRef50_A0A194PRT1^UniR…	.
TRINITY_DN69281_c0_g1	TRINITY_DN69281_c0_g1_i1	TRINITY_DN69281_c0_g1_i1.p1	99-923[+]	UniRef50_A0A1J1ITT1^UniRef50_A0A1J1ITT1^Q:108-908,H:11-279^56.1%ID^E:4.4e-88^.^.`UniRef50_Q7QH53^UniRef50_Q7QH53^Q:102-908,H:25-295^55.7%ID^E:3.2e-86^.^.`UniRef50_A0A1B0D3S2^UniRef50_A0A1B0D3S2^Q:117-911,H:13-279^55.1%ID^E:3.5e-85^.^.`UniRef50_A0A182FPR9^UniRef50_A0A182FPR9^Q:99-887,H:29-293^56.5%ID^E:7.8e-85^.^.`UniRef50_A0A182MDD1^UniRef50_A0A182MDD1^Q:99-878,H:55-316^56.5%ID^E:3.9e-84^.^.`UniR…	.
TRINITY_DN69288_c0_g1	TRINITY_DN69288_c0_g1_i1	TRINITY_DN69288_c0_g1_i1.p1	367-2451[+]	UniRef50_A0A336KDG8^UniRef50_A0A336KDG8^Q:403-2355,H:1-676^55.4%ID^E:1.8e-173^.^.`UniRef50_A0A182FT91^UniRef50_A0A182FT91^Q:355-2331,H:2-872^39.9%ID^E:3.9e-115^.^.`UniRef50_B0WUX1^UniRef50_B0WUX1^Q:784-2397,H:122-740^47.9%ID^E:6e-108^.^.`UniRef50_A0A1J1HSI4^UniRef50_A0A1J1HSI4^Q:382-2325,H:28-760^36.6%ID^E:1.3e-91^.^.`UniRef50_Q16V84^UniRef50_Q16V84^Q:772-2316,H:2-498^44.2%ID^E:1.4e-85^.^.`UniRef…	.
TRINITY_DN69288_c0_g1	TRINITY_DN69288_c0_g1_i2	TRINITY_DN69288_c0_g1_i2.p1	348-2396[+]	UniRef50_A0A336KDG8^UniRef50_A0A336KDG8^Q:348-2300,H:1-676^55.4%ID^E:1.8e-173^.^.`UniRef50_A0A182FT91^UniRef50_A0A182FT91^Q:336-2276,H:14-872^39.5%ID^E:2.2e-110^.^.`UniRef50_B0WUX1^UniRef50_B0WUX1^Q:729-2342,H:122-740^47.9%ID^E:5.9e-108^.^.`UniRef50_A0A1J1HSI4^UniRef50_A0A1J1HSI4^Q:336-2270,H:31-760^36.5%ID^E:2.5e-90^.^.`UniRef50_Q16V84^UniRef50_Q16V84^Q:717-2261,H:2-498^44.2%ID^E:1.4e-85^.^.`Uni…	.
TRINITY_DN69244_c2_g1	TRINITY_DN69244_c2_g1_i1	.	.	UniRef50_Q16NX0^UniRef50_Q16NX0^Q:333-992,H:23-242^80.5%ID^E:1.9e-104^.^.`UniRef50_Q5FW37^UniRef50_Q5FW37^Q:336-986,H:20-236^67.7%ID^E:8.3e-84^.^.`UniRef50_A0A1Q3G4A0^UniRef50_A0A1Q3G4A0^Q:423-995,H:24-214^76.4%ID^E:7e-83^.^.`UniRef50_H9GJI2^UniRef50_H9GJI2^Q:336-974,H:24-236^68.5%ID^E:1e-81^.^.`UniRef50_Q9WVQ5^UniRef50_Q9WVQ5^Q:330-974,H:20-234^67.9%ID^E:1.7e-81^.^.`UniRef50_M3VYQ9^UniRef50_M3VY…	.
TRINITY_DN69244_c2_g1	TRINITY_DN69244_c2_g1_i8	.	.	UniRef50_Q16NX0^UniRef50_Q16NX0^Q:284-943,H:23-242^80.5%ID^E:1.9e-104^.^.`UniRef50_Q5FW37^UniRef50_Q5FW37^Q:287-937,H:20-236^67.7%ID^E:1.1e-83^.^.`UniRef50_A0A1Q3G4A0^UniRef50_A0A1Q3G4A0^Q:374-946,H:24-214^76.4%ID^E:7.2e-83^.^.`UniRef50_H9GJI2^UniRef50_H9GJI2^Q:287-925,H:24-236^68.5%ID^E:1.4e-81^.^.`UniRef50_Q9WVQ5^UniRef50_Q9WVQ5^Q:281-925,H:20-234^67.9%ID^E:2.3e-81^.^.`UniRef50_M3VYQ9^UniRef50_…	.
TRINITY_DN69348_c0_g1	TRINITY_DN69348_c0_g1_i1	TRINITY_DN69348_c0_g1_i1.p1	1-312[+]	UniRef50_Q9W3Y0^UniRef50_Q9W3Y0^Q:1-303,H:23-123^68.3%ID^E:1e-32^.^.`UniRef50_A0A1J1HRY6^UniRef50_A0A1J1HRY6^Q:1-309,H:23-126^66.3%ID^E:3.6e-30^.^.`UniRef50_A0A0P4VV84^UniRef50_A0A0P4VV84^Q:4-297,H:24-122^67.7%ID^E:3.9e-29^.^.`UniRef50_W4Y6S5^UniRef50_W4Y6S5^Q:4-294,H:23-120^67.3%ID^E:2.2e-27^.^.`UniRef50_A0A2Z5U7Q5^UniRef50_A0A2Z5U7Q5^Q:1-294,H:21-119^63.6%ID^E:2.4e-26^.^.`UniRef50_A0A195CRH7^Un…	.
TRINITY_DN69398_c0_g1	TRINITY_DN69398_c0_g1_i1	TRINITY_DN69398_c0_g1_i1.p1	176-976[+]	UniRef50_D6WHU6^UniRef50_D6WHU6^Q:176-565,H:1-130^70%ID^E:7.6e-50^.^.`UniRef50_A0A1B6H175^UniRef50_A0A1B6H175^Q:176-628,H:1-147^58.9%ID^E:2.5e-45^.^.`UniRef50_O95292^UniRef50_O95292^Q:176-727,H:1-174^51.1%ID^E:4.1e-43^.^.`UniRef50_N6U4K9^UniRef50_N6U4K9^Q:176-973,H:1-244^41.3%ID^E:4.1e-43^.^.`UniRef50_B7QEF1^UniRef50_B7QEF1^Q:188-727,H:3-175^49.5%ID^E:5.3e-43^.^.`UniRef50_A0A3Q3WXT4^UniRef50_A0A3…	.
TRINITY_DN69398_c0_g1	TRINITY_DN69398_c0_g1_i3	TRINITY_DN69398_c0_g1_i3.p1	574-1287[+]	UniRef50_D6WHU6^UniRef50_D6WHU6^Q:544-876,H:20-130^70.3%ID^E:6.7e-42^.^.`UniRef50_A0A1B6H175^UniRef50_A0A1B6H175^Q:544-939,H:20-147^57.6%ID^E:5.8e-38^.^.`UniRef50_N6U4K9^UniRef50_N6U4K9^Q:544-1284,H:20-244^39.6%ID^E:6.5e-37^.^.`UniRef50_B7QEF1^UniRef50_B7QEF1^Q:544-1038,H:18-175^48.5%ID^E:8.4e-37^.^.`UniRef50_O95292^UniRef50_O95292^Q:544-1038,H:20-174^49.7%ID^E:4.2e-36^.^.`UniRef50_A0A0A9ZCX0^Uni…	.
TRINITY_DN69302_c0_g1	TRINITY_DN69302_c0_g1_i1	TRINITY_DN69302_c0_g1_i1.p1	104-2524[+]	UniRef50_A0A1A9Y5Y5^UniRef50_A0A1A9Y5Y5^Q:104-2521,H:311-1138^70.1%ID^E:1.2e-305^.^.`UniRef50_D7EIV8^UniRef50_D7EIV8^Q:116-2521,H:7-778^70.5%ID^E:2.4e-290^.^.`UniRef50_P25205^UniRef50_P25205^Q:113-2521,H:8-808^67.1%ID^E:5.6e-271^.^.`UniRef50_Q5ZMN2^UniRef50_Q5ZMN2^Q:128-2521,H:14-812^66.6%ID^E:1.6e-270^.^.`UniRef50_F6YYR3^UniRef50_F6YYR3^Q:113-2521,H:8-810^66.7%ID^E:1.5e-268^.^.`UniRef50_P49739^U…	.
TRINITY_DN69331_c0_g2	TRINITY_DN69331_c0_g2_i2	TRINITY_DN69331_c0_g2_i2.p1	350-982[+]	UniRef50_A0A0A1XLU9^UniRef50_A0A0A1XLU9^Q:356-874,H:1-173^58.4%ID^E:4.3e-61^.^.`UniRef50_Q9VN75^UniRef50_Q9VN75^Q:356-880,H:1-175^60%ID^E:5.7e-61^.^.`UniRef50_W5J6S0^UniRef50_W5J6S0^Q:359-868,H:191-359^59.4%ID^E:4.2e-56^.^.`UniRef50_A0A084VTG9^UniRef50_A0A084VTG9^Q:359-904,H:3-180^55.5%ID^E:7.2e-56^.^.`UniRef50_A0A0K8VT58^UniRef50_A0A0K8VT58^Q:383-883,H:19-184^50.3%ID^E:2.2e-44^.^.`UniRef50_A0A1I…	.
TRINITY_DN69335_c0_g1	TRINITY_DN69335_c0_g1_i2	TRINITY_DN69335_c0_g1_i2.p1	534-2108[+]	UniRef50_A0A182PPR0^UniRef50_A0A182PPR0^Q:642-2102,H:59-628^50.7%ID^E:9e-130^.^.`UniRef50_A0A1B0CAZ9^UniRef50_A0A1B0CAZ9^Q:687-2069,H:23-543^51.2%ID^E:3.9e-117^.^.`UniRef50_W5J835^UniRef50_W5J835^Q:894-2102,H:1-484^52%ID^E:9.1e-114^.^.`UniRef50_B4LQH6^UniRef50_B4LQH6^Q:774-2099,H:4-575^46.9%ID^E:2e-113^.^.`UniRef50_A0A1B0C567^UniRef50_A0A1B0C567^Q:813-2099,H:136-668^47.2%ID^E:4.2e-111^.^.`UniRef5…	.
TRINITY_DN69335_c0_g1	TRINITY_DN69335_c0_g1_i3	TRINITY_DN69335_c0_g1_i3.p1	534-2108[+]	UniRef50_A0A182PPR0^UniRef50_A0A182PPR0^Q:642-2102,H:59-628^50.7%ID^E:9.1e-130^.^.`UniRef50_A0A1B0CAZ9^UniRef50_A0A1B0CAZ9^Q:687-2069,H:23-543^51.2%ID^E:4e-117^.^.`UniRef50_W5J835^UniRef50_W5J835^Q:894-2102,H:1-484^52%ID^E:9.2e-114^.^.`UniRef50_B4LQH6^UniRef50_B4LQH6^Q:774-2099,H:4-575^46.9%ID^E:2e-113^.^.`UniRef50_A0A1B0C567^UniRef50_A0A1B0C567^Q:813-2099,H:136-668^47.2%ID^E:4.3e-111^.^.`UniRef5…	.
TRINITY_DN69341_c0_g2	TRINITY_DN69341_c0_g2_i3	TRINITY_DN69341_c0_g2_i3.p1	103-405[+]	UniRef50_A0A336LHY7^UniRef50_A0A336LHY7^Q:103-396,H:1-96^55.1%ID^E:2.7e-15^.^.`UniRef50_A4GSI4^UniRef50_A4GSI4^Q:208-399,H:1-64^71.9%ID^E:1.9e-13^.^.`UniRef50_A0A5B7FRD8^UniRef50_A0A5B7FRD8^Q:103-396,H:1-96^51%ID^E:2.5e-13^.^.`UniRef50_A0A564B0Q1^UniRef50_A0A564B0Q1^Q:184-402,H:38-110^52.1%ID^E:2.8e-12^.^.`UniRef50_A0A023EEP4^UniRef50_A0A023EEP4^Q:103-396,H:1-99^50.5%ID^E:3.6e-12^.^.`UniRef50_E9H…	.
TRINITY_DN69337_c1_g1	TRINITY_DN69337_c1_g1_i1	TRINITY_DN69337_c1_g1_i1.p1	179-1765[+]	UniRef50_Q7PQW1^UniRef50_Q7PQW1^Q:203-1621,H:1-567^63.9%ID^E:2.6e-168^.^.`UniRef50_A0A182H8L3^UniRef50_A0A182H8L3^Q:197-1618,H:5-504^68.8%ID^E:7.7e-168^.^.`UniRef50_A0A1J1HKA6^UniRef50_A0A1J1HKA6^Q:188-1630,H:5-422^65.4%ID^E:3.2e-150^.^.`UniRef50_W8AJL1^UniRef50_W8AJL1^Q:299-1633,H:58-569^59.4%ID^E:1.2e-147^.^.`UniRef50_A0A158P3Q1^UniRef50_A0A158P3Q1^Q:284-1762,H:30-542^57.8%ID^E:5.7e-147^.^.`Uni…	.
TRINITY_DN69337_c1_g2	TRINITY_DN69337_c1_g2_i1	TRINITY_DN69337_c1_g2_i1.p1	170-1993[+]	UniRef50_A0A034VQH2^UniRef50_A0A034VQH2^Q:482-1978,H:207-709^74.2%ID^E:9.5e-232^.^.`UniRef50_B4MIT5^UniRef50_B4MIT5^Q:482-1978,H:141-643^72.4%ID^E:1.7e-225^.^.`UniRef50_B3MDJ4^UniRef50_B3MDJ4^Q:482-1978,H:149-651^70.4%ID^E:1.2e-221^.^.`UniRef50_Q8MRC9^UniRef50_Q8MRC9^Q:482-1978,H:147-649^70.4%ID^E:2.6e-221^.^.`UniRef50_A0A0A9WQI9^UniRef50_A0A0A9WQI9^Q:479-1984,H:67-572^70.2%ID^E:1.9e-219^.^.`UniR…	.
TRINITY_DN69337_c1_g2	TRINITY_DN69337_c1_g2_i2	TRINITY_DN69337_c1_g2_i2.p1	263-1873[+]	UniRef50_A0A034VQH2^UniRef50_A0A034VQH2^Q:362-1858,H:207-709^74.2%ID^E:6.2e-232^.^.`UniRef50_B4MIT5^UniRef50_B4MIT5^Q:362-1858,H:141-643^72.4%ID^E:1.1e-225^.^.`UniRef50_B3MDJ4^UniRef50_B3MDJ4^Q:362-1858,H:149-651^70.4%ID^E:7.6e-222^.^.`UniRef50_Q8MRC9^UniRef50_Q8MRC9^Q:362-1858,H:147-649^70.4%ID^E:1.7e-221^.^.`UniRef50_A0A0A9WQI9^UniRef50_A0A0A9WQI9^Q:359-1864,H:67-572^70.2%ID^E:1.6e-219^.^.`UniR…	.
TRINITY_DN69350_c0_g1	TRINITY_DN69350_c0_g1_i3	TRINITY_DN69350_c0_g1_i3.p1	338-1498[+]	UniRef50_B0W3Q1^UniRef50_B0W3Q1^Q:338-1486,H:1-527^64.1%ID^E:3.7e-177^.^.`UniRef50_Q9V7N5-3^UniRef50_Q9V7N5-3^Q:338-1480,H:2-438^73.5%ID^E:6.9e-176^.^.`UniRef50_Q9U5N1^UniRef50_Q9U5N1^Q:338-1480,H:1-382^79.6%ID^E:1.1e-173^.^.`UniRef50_E0VAJ3^UniRef50_E0VAJ3^Q:338-1489,H:1-495^62.4%ID^E:3.5e-164^.^.`UniRef50_W5J8P3^UniRef50_W5J8P3^Q:338-1486,H:1-634^52.8%ID^E:1.5e-162^.^.`UniRef50_T1J1L0^UniRef50_…	.
TRINITY_DN69357_c0_g2	TRINITY_DN69357_c0_g2_i1	TRINITY_DN69357_c0_g2_i1.p1	105-2063[+]	UniRef50_A0A336K4Q2^UniRef50_A0A336K4Q2^Q:189-1985,H:5-619^63.6%ID^E:1e-210^.^.`UniRef50_A0A1B0GPT9^UniRef50_A0A1B0GPT9^Q:192-1982,H:4-625^45.4%ID^E:4.3e-140^.^.`UniRef50_A0A1B0GJM2^UniRef50_A0A1B0GJM2^Q:291-1982,H:65-645^46%ID^E:4.2e-135^.^.`UniRef50_A0A182G1E7^UniRef50_A0A182G1E7^Q:192-1982,H:19-662^44%ID^E:1.6e-131^.^.`UniRef50_A0A087ZTK6^UniRef50_A0A087ZTK6^Q:96-2000,H:18-664^40.5%ID^E:1.2e-1…	.
TRINITY_DN69364_c0_g1	TRINITY_DN69364_c0_g1_i3	TRINITY_DN69364_c0_g1_i3.p1	449-3649[+]	UniRef50_A0A499FX04^UniRef50_A0A499FX04^Q:884-3646,H:607-1532^77.1%ID^E:0^.^.`UniRef50_Q9VUI3^UniRef50_Q9VUI3^Q:803-3646,H:131-1076^72.6%ID^E:0^.^.`UniRef50_Q7QFI4^UniRef50_Q7QFI4^Q:884-3646,H:83-1026^74.3%ID^E:0^.^.`UniRef50_M9PFN2^UniRef50_M9PFN2^Q:1106-3646,H:2-851^73.2%ID^E:0^.^.`UniRef50_J9JQL4^UniRef50_J9JQL4^Q:800-3646,H:96-1039^61.1%ID^E:0^.^.`UniRef50_E0VAV1^UniRef50_E0VAV1^Q:1172-3646,H…	.
TRINITY_DN69364_c0_g1	TRINITY_DN69364_c0_g1_i4	TRINITY_DN69364_c0_g1_i4.p1	449-3649[+]	UniRef50_A0A499FX04^UniRef50_A0A499FX04^Q:884-3646,H:607-1532^77.1%ID^E:0^.^.`UniRef50_Q9VUI3^UniRef50_Q9VUI3^Q:803-3646,H:131-1076^72.6%ID^E:0^.^.`UniRef50_Q7QFI4^UniRef50_Q7QFI4^Q:884-3646,H:83-1026^74.3%ID^E:0^.^.`UniRef50_M9PFN2^UniRef50_M9PFN2^Q:1106-3646,H:2-851^73.2%ID^E:0^.^.`UniRef50_J9JQL4^UniRef50_J9JQL4^Q:800-3646,H:96-1039^61.1%ID^E:0^.^.`UniRef50_E0VAV1^UniRef50_E0VAV1^Q:1172-3646,H…	.
TRINITY_DN69366_c0_g1	TRINITY_DN69366_c0_g1_i1	TRINITY_DN69366_c0_g1_i1.p1	628-2448[+]	UniRef50_A0A182GF70^UniRef50_A0A182GF70^Q:982-2445,H:171-655^65.2%ID^E:2.8e-185^.^.`UniRef50_A0A182V8E4^UniRef50_A0A182V8E4^Q:982-2445,H:140-642^63.9%ID^E:9e-184^.^.`UniRef50_A0A182JMQ7^UniRef50_A0A182JMQ7^Q:982-2445,H:322-830^63.8%ID^E:4.9e-182^.^.`UniRef50_A0A1B0CRQ2^UniRef50_A0A1B0CRQ2^Q:1255-2445,H:1-394^75.9%ID^E:2.1e-177^.^.`UniRef50_T1GP34^UniRef50_T1GP34^Q:991-2445,H:32-511^62.2%ID^E:9.7e…	.
TRINITY_DN69372_c0_g1	TRINITY_DN69372_c0_g1_i1	TRINITY_DN69372_c0_g1_i1.p1	127-780[+]	UniRef50_Q9W3Q0^UniRef50_Q9W3Q0^Q:139-777,H:6-218^78.4%ID^E:2.7e-96^.^.`UniRef50_W8B3C6^UniRef50_W8B3C6^Q:154-777,H:11-217^66.3%ID^E:1e-79^.^.`UniRef50_A0A2P2I527^UniRef50_A0A2P2I527^Q:139-777,H:6-218^58.9%ID^E:1.1e-68^.^.`UniRef50_A0A336K9L3^UniRef50_A0A336K9L3^Q:133-777,H:4-168^63.7%ID^E:7.8e-67^.^.`UniRef50_UPI00084B61CA^UniRef50_UPI00084B61CA^Q:139-729,H:6-199^60.9%ID^E:1.1e-65^.^.`UniRef50_C…	.
TRINITY_DN69375_c0_g1	TRINITY_DN69375_c0_g1_i2	TRINITY_DN69375_c0_g1_i2.p2	1277-2038[+]	UniRef50_A0A182F4S2^UniRef50_A0A182F4S2^Q:1277-1954,H:1-225^63.7%ID^E:1.1e-79^.^.`UniRef50_A0A182MZ10^UniRef50_A0A182MZ10^Q:1277-1954,H:1-225^61.9%ID^E:1.8e-77^.^.`UniRef50_Q9BUN8^UniRef50_Q9BUN8^Q:1277-2029,H:1-249^52.2%ID^E:3.5e-73^.^.`UniRef50_H9GF70^UniRef50_H9GF70^Q:1277-2029,H:1-249^51.2%ID^E:1e-72^.^.`UniRef50_A0A0A9W3J1^UniRef50_A0A0A9W3J1^Q:1277-2035,H:1-245^53%ID^E:1.8e-69^.^.`UniRef50_…	.
TRINITY_DN69375_c0_g1	TRINITY_DN69375_c0_g1_i2	TRINITY_DN69375_c0_g1_i2.p1	226-1173[+]	UniRef50_A0A182F4S2^UniRef50_A0A182F4S2^Q:1277-1954,H:1-225^63.7%ID^E:1.1e-79^.^.`UniRef50_A0A182MZ10^UniRef50_A0A182MZ10^Q:1277-1954,H:1-225^61.9%ID^E:1.8e-77^.^.`UniRef50_Q9BUN8^UniRef50_Q9BUN8^Q:1277-2029,H:1-249^52.2%ID^E:3.5e-73^.^.`UniRef50_H9GF70^UniRef50_H9GF70^Q:1277-2029,H:1-249^51.2%ID^E:1e-72^.^.`UniRef50_A0A0A9W3J1^UniRef50_A0A0A9W3J1^Q:1277-2035,H:1-245^53%ID^E:1.8e-69^.^.`UniRef50_…	.
TRINITY_DN69375_c0_g2	TRINITY_DN69375_c0_g2_i1	TRINITY_DN69375_c0_g2_i1.p1	72-716[+]	UniRef50_A0A182G8D0^UniRef50_A0A182G8D0^Q:84-710,H:3-211^63.2%ID^E:1e-75^.^.`UniRef50_Q8BWR2-2^UniRef50_Q8BWR2-2^Q:141-713,H:21-211^68.1%ID^E:1.3e-73^.^.`UniRef50_Q9VK68^UniRef50_Q9VK68^Q:141-713,H:21-211^63.4%ID^E:7.2e-69^.^.`UniRef50_Q9GZP4^UniRef50_Q9GZP4^Q:147-677,H:23-199^60.5%ID^E:7.4e-58^.^.`UniRef50_Q8BWR2^UniRef50_Q8BWR2^Q:147-677,H:23-199^60.5%ID^E:2.2e-57^.^.`UniRef50_Q9GZP4-2^UniRef50…	.
TRINITY_DN69375_c0_g1	TRINITY_DN69375_c0_g1_i4	TRINITY_DN69375_c0_g1_i4.p1	226-1173[+]	UniRef50_A0A182F4S2^UniRef50_A0A182F4S2^Q:1277-1987,H:1-225^60.8%ID^E:2.8e-78^.^.`UniRef50_A0A182MZ10^UniRef50_A0A182MZ10^Q:1277-1987,H:1-225^59.1%ID^E:4.5e-76^.^.`UniRef50_Q9BUN8^UniRef50_Q9BUN8^Q:1277-2062,H:1-249^50%ID^E:6.8e-72^.^.`UniRef50_H9GF70^UniRef50_H9GF70^Q:1277-2062,H:1-249^49%ID^E:2e-71^.^.`UniRef50_A0A0A9W3J1^UniRef50_A0A0A9W3J1^Q:1277-2068,H:1-245^50.4%ID^E:1.3e-67^.^.`UniRef50_Q9…	.
TRINITY_DN69378_c0_g1	TRINITY_DN69378_c0_g1_i3	TRINITY_DN69378_c0_g1_i3.p1	2-1528[+]	UniRef50_A0A336MME2^UniRef50_A0A336MME2^Q:206-1495,H:52-486^54.9%ID^E:2e-137^.^.`UniRef50_B4KH31^UniRef50_B4KH31^Q:212-1525,H:33-474^44.2%ID^E:4.9e-112^.^.`UniRef50_B0W2N5^UniRef50_B0W2N5^Q:200-1474,H:17-448^47.1%ID^E:5.4e-111^.^.`UniRef50_B3MPB9^UniRef50_B3MPB9^Q:251-1465,H:35-442^45.5%ID^E:3.3e-108^.^.`UniRef50_A0A1J1IL91^UniRef50_A0A1J1IL91^Q:110-1504,H:10-494^40.7%ID^E:2.3e-101^.^.`UniRef50_A…	.
TRINITY_DN69378_c0_g1	TRINITY_DN69378_c0_g1_i4	TRINITY_DN69378_c0_g1_i4.p1	2-1126[+]	UniRef50_A0A336MME2^UniRef50_A0A336MME2^Q:152-1489,H:52-486^53%ID^E:3.5e-134^.^.`UniRef50_B4KH31^UniRef50_B4KH31^Q:158-1519,H:33-474^42.7%ID^E:8.7e-109^.^.`UniRef50_B0W2N5^UniRef50_B0W2N5^Q:146-1468,H:17-448^45.5%ID^E:9.6e-108^.^.`UniRef50_B3MPB9^UniRef50_B3MPB9^Q:197-1459,H:35-442^43.8%ID^E:7.6e-105^.^.`UniRef50_A0A1J1IL91^UniRef50_A0A1J1IL91^Q:170-1498,H:56-494^41.6%ID^E:6.9e-98^.^.`UniRef50_A0…	.
TRINITY_DN69383_c0_g1	TRINITY_DN69383_c0_g1_i2	TRINITY_DN69383_c0_g1_i2.p1	215-1804[+]	UniRef50_A0A336MVY7^UniRef50_A0A336MVY7^Q:230-1801,H:6-580^54.3%ID^E:5.6e-147^.^.`UniRef50_Q9V3N9^UniRef50_Q9V3N9^Q:458-1801,H:112-558^47.4%ID^E:4.8e-106^.^.`UniRef50_Q5TSR3^UniRef50_Q5TSR3^Q:326-1801,H:21-536^45.5%ID^E:4.1e-105^.^.`UniRef50_A0A336MZ13^UniRef50_A0A336MZ13^Q:719-1792,H:2-388^61.3%ID^E:1.5e-104^.^.`UniRef50_A0A1J1IG80^UniRef50_A0A1J1IG80^Q:383-1801,H:16-490^43.8%ID^E:4.5e-88^.^.`Un…	.
TRINITY_DN69389_c0_g1	TRINITY_DN69389_c0_g1_i1	TRINITY_DN69389_c0_g1_i1.p1	88-993[+]	UniRef50_Q1HQ07^UniRef50_Q1HQ07^Q:88-987,H:1-309^51.9%ID^E:5.2e-73^.^.`UniRef50_Q9W0B3^UniRef50_Q9W0B3^Q:106-978,H:6-313^55.8%ID^E:5.4e-70^.^.`UniRef50_K7ITS7^UniRef50_K7ITS7^Q:91-987,H:4-304^52.5%ID^E:1.1e-67^.^.`UniRef50_A0A310SNL3^UniRef50_A0A310SNL3^Q:82-990,H:1-278^48.5%ID^E:3.4e-64^.^.`UniRef50_UPI0003DF6C69^UniRef50_UPI0003DF6C69^Q:103-990,H:8-297^49%ID^E:8.4e-63^.^.`UniRef50_UPI0005F531E0…	.
TRINITY_DN69395_c0_g1	TRINITY_DN69395_c0_g1_i1	TRINITY_DN69395_c0_g1_i1.p1	1-468[+]	UniRef50_B4KHH7^UniRef50_B4KHH7^Q:7-462,H:11-162^69.7%ID^E:3.6e-62^.^.`UniRef50_Q1HPL8^UniRef50_Q1HPL8^Q:7-423,H:16-154^69.8%ID^E:2.9e-56^.^.`UniRef50_A0A1A9XL36^UniRef50_A0A1A9XL36^Q:34-432,H:107-241^67.4%ID^E:4.4e-52^.^.`UniRef50_C4WSV4^UniRef50_C4WSV4^Q:7-444,H:29-174^60.3%ID^E:1.9e-47^.^.`UniRef50_A0A1B6M7K7^UniRef50_A0A1B6M7K7^Q:4-450,H:14-161^59.7%ID^E:4.7e-46^.^.`UniRef50_A0A226EFB1^UniRef…	.
TRINITY_DN69393_c0_g2	TRINITY_DN69393_c0_g2_i1	TRINITY_DN69393_c0_g2_i1.p1	219-977[+]	UniRef50_A0A336M3T8^UniRef50_A0A336M3T8^Q:222-971,H:151-404^71.3%ID^E:2.7e-102^.^.`UniRef50_A0A0K8TXS4^UniRef50_A0A0K8TXS4^Q:222-965,H:1-253^58.5%ID^E:2.5e-84^.^.`UniRef50_Q7Q9T2^UniRef50_Q7Q9T2^Q:219-962,H:2-252^53.4%ID^E:1.9e-79^.^.`UniRef50_A0A158NFX6^UniRef50_A0A158NFX6^Q:213-962,H:13-265^52.4%ID^E:8.9e-74^.^.`UniRef50_T1GI81^UniRef50_T1GI81^Q:225-884,H:32-254^53.8%ID^E:3e-69^.^.`UniRef50_A0A…	.
TRINITY_DN69393_c0_g3	TRINITY_DN69393_c0_g3_i1	TRINITY_DN69393_c0_g3_i1.p1	232-1101[+]	UniRef50_P48609^UniRef50_P48609^Q:232-1098,H:1-289^86.5%ID^E:2.4e-146^.^.`UniRef50_K7J0W3^UniRef50_K7J0W3^Q:232-1095,H:290-577^85.1%ID^E:3e-144^.^.`UniRef50_E9H5F3^UniRef50_E9H5F3^Q:232-1095,H:1-288^84.4%ID^E:2.4e-141^.^.`UniRef50_P49615^UniRef50_P49615^Q:232-1095,H:1-288^83%ID^E:6.9e-141^.^.`UniRef50_A0A402FCC8^UniRef50_A0A402FCC8^Q:229-1095,H:263-551^82.7%ID^E:9e-141^.^.`UniRef50_N6TUL8^UniRef5…	.
TRINITY_DN69399_c0_g2	TRINITY_DN69399_c0_g2_i1	TRINITY_DN69399_c0_g2_i1.p1	648-2225[+]	UniRef50_Q7QDZ1^UniRef50_Q7QDZ1^Q:285-2219,H:1-630^52.9%ID^E:5.5e-181^.^.`UniRef50_A0A0L0BL87^UniRef50_A0A0L0BL87^Q:225-2222,H:477-1131^44.8%ID^E:9.1e-152^.^.`UniRef50_Q9W464^UniRef50_Q9W464^Q:285-2213,H:1-642^43.6%ID^E:1.8e-144^.^.`UniRef50_UPI000E6E18E7^UniRef50_UPI000E6E18E7^Q:285-2210,H:1-636^41.4%ID^E:3.2e-128^.^.`UniRef50_A0A2J7RLZ5^UniRef50_A0A2J7RLZ5^Q:285-2219,H:1-636^42.1%ID^E:1.9e-125^…	.
TRINITY_DN69399_c0_g2	TRINITY_DN69399_c0_g2_i2	TRINITY_DN69399_c0_g2_i2.p1	285-2168[+]	UniRef50_Q7QDZ1^UniRef50_Q7QDZ1^Q:285-2162,H:1-630^54.5%ID^E:1.8e-184^.^.`UniRef50_A0A0L0BL87^UniRef50_A0A0L0BL87^Q:225-2165,H:477-1131^46.1%ID^E:3.8e-155^.^.`UniRef50_Q9W464^UniRef50_Q9W464^Q:285-2156,H:1-642^44.8%ID^E:7.8e-148^.^.`UniRef50_UPI000E6E18E7^UniRef50_UPI000E6E18E7^Q:285-2153,H:1-636^42.6%ID^E:1.3e-131^.^.`UniRef50_A0A2J7RLZ5^UniRef50_A0A2J7RLZ5^Q:285-2162,H:1-636^43%ID^E:6.2e-129^.^…	.
TRINITY_DN69441_c0_g1	TRINITY_DN69441_c0_g1_i3	TRINITY_DN69441_c0_g1_i3.p1	370-1680[+]	UniRef50_D0IQG6^UniRef50_D0IQG6^Q:646-1677,H:64-421^53.1%ID^E:8.5e-93^.^.`UniRef50_A0A076NAB7^UniRef50_A0A076NAB7^Q:379-1677,H:1-486^46.2%ID^E:3.3e-89^.^.`UniRef50_A0A1L8DLF7^UniRef50_A0A1L8DLF7^Q:706-1677,H:4-306^56.7%ID^E:8.5e-85^.^.`UniRef50_A0A336L729^UniRef50_A0A336L729^Q:373-1269,H:1-274^66.2%ID^E:1.4e-82^.^.`UniRef50_A0A158P122^UniRef50_A0A158P122^Q:652-1677,H:104-432^50.4%ID^E:1.4e-82^.^.…	.
TRINITY_DN69447_c0_g1	TRINITY_DN69447_c0_g1_i1	TRINITY_DN69447_c0_g1_i1.p1	27-551[+]	UniRef50_A0A336MLJ3^UniRef50_A0A336MLJ3^Q:177-548,H:9-132^78.2%ID^E:1.5e-48^.^.`UniRef50_A0A336MMU4^UniRef50_A0A336MMU4^Q:177-512,H:9-120^77.7%ID^E:5.1e-41^.^.`UniRef50_Q7PCZ1^UniRef50_Q7PCZ1^Q:177-539,H:9-129^54.5%ID^E:7.3e-32^.^.`UniRef50_UPI00051C0D34^UniRef50_UPI00051C0D34^Q:222-533,H:18-121^59.6%ID^E:6.9e-30^.^.`UniRef50_Q5BJ57^UniRef50_Q5BJ57^Q:225-533,H:26-128^60.2%ID^E:3.4e-29^.^.`UniRef5…	.
TRINITY_DN69405_c4_g2	TRINITY_DN69405_c4_g2_i1	TRINITY_DN69405_c4_g2_i1.p1	110-2119[+]	UniRef50_A0A336KDX7^UniRef50_A0A336KDX7^Q:128-2113,H:13-706^41.2%ID^E:4e-144^.^.`UniRef50_A0A336M0E8^UniRef50_A0A336M0E8^Q:128-2020,H:13-678^41.7%ID^E:3.7e-142^.^.`UniRef50_A0A1J1J2F0^UniRef50_A0A1J1J2F0^Q:134-2113,H:18-688^39.5%ID^E:3.5e-132^.^.`UniRef50_A0A1E1W7Q5^UniRef50_A0A1E1W7Q5^Q:131-2032,H:2-636^39.5%ID^E:5.6e-122^.^.`UniRef50_A0A0E4GBG0^UniRef50_A0A0E4GBG0^Q:128-1975,H:44-702^36.9%ID^E:…	.
TRINITY_DN69416_c0_g1	TRINITY_DN69416_c0_g1_i3	TRINITY_DN69416_c0_g1_i3.p1	3-1019[+]	UniRef50_A0A182G0W2^UniRef50_A0A182G0W2^Q:222-1001,H:14-273^87.7%ID^E:3.6e-120^.^.`UniRef50_M9PI06^UniRef50_M9PI06^Q:198-1001,H:55-320^84%ID^E:2.4e-116^.^.`UniRef50_A0A3B0K339^UniRef50_A0A3B0K339^Q:198-1010,H:59-327^81.9%ID^E:1.7e-114^.^.`UniRef50_Q9VWL0^UniRef50_Q9VWL0^Q:222-1004,H:57-316^75.5%ID^E:4.2e-100^.^.`UniRef50_K7IZ49^UniRef50_K7IZ49^Q:243-1010,H:38-292^77%ID^E:5.4e-100^.^.`UniRef50_A0A…	.
TRINITY_DN69432_c0_g1	TRINITY_DN69432_c0_g1_i2	TRINITY_DN69432_c0_g1_i2.p1	56-382[+]	UniRef50_Q17K08^UniRef50_Q17K08^Q:26-370,H:2-116^64.3%ID^E:3.3e-31^.^.`UniRef50_A0A084WD32^UniRef50_A0A084WD32^Q:26-370,H:2-116^62.6%ID^E:9.5e-31^.^.`UniRef50_A0A182KJS2^UniRef50_A0A182KJS2^Q:35-370,H:245-356^59.8%ID^E:4.4e-28^.^.`UniRef50_A0A0L0CJU1^UniRef50_A0A0L0CJU1^Q:14-373,H:456-575^54.2%ID^E:2.2e-27^.^.`UniRef50_Q9VMH8^UniRef50_Q9VMH8^Q:26-373,H:5-120^51.7%ID^E:4.6e-25^.^.`UniRef50_T1GB04^…	.
TRINITY_DN69417_c0_g2	TRINITY_DN69417_c0_g2_i1	TRINITY_DN69417_c0_g2_i1.p1	534-4352[+]	UniRef50_A0A336ME11^UniRef50_A0A336ME11^Q:504-4292,H:7-1336^55.2%ID^E:0^.^.`UniRef50_A0A182GE25^UniRef50_A0A182GE25^Q:552-4298,H:6-1195^42.2%ID^E:3.6e-252^.^.`UniRef50_A0A1B0D1M4^UniRef50_A0A1B0D1M4^Q:531-4292,H:5-1180^42.3%ID^E:3.1e-248^.^.`UniRef50_A0A158NNI3^UniRef50_A0A158NNI3^Q:534-4289,H:11-1213^40.6%ID^E:5.6e-237^.^.`UniRef50_A0A1Y1ML30^UniRef50_A0A1Y1ML30^Q:498-4271,H:10-1185^40.4%ID^E:2.…	.
TRINITY_DN69417_c0_g2	TRINITY_DN69417_c0_g2_i2	TRINITY_DN69417_c0_g2_i2.p1	534-4658[+]	UniRef50_A0A336ME11^UniRef50_A0A336ME11^Q:504-4649,H:7-1452^54.7%ID^E:0^.^.`UniRef50_A0A182GE25^UniRef50_A0A182GE25^Q:552-4655,H:6-1303^42.5%ID^E:4.2e-274^.^.`UniRef50_A0A1B0D1M4^UniRef50_A0A1B0D1M4^Q:531-4655,H:5-1297^42.3%ID^E:3.4e-271^.^.`UniRef50_A0A1Y1ML30^UniRef50_A0A1Y1ML30^Q:498-4646,H:10-1308^40.2%ID^E:5e-251^.^.`UniRef50_A0A158NNI3^UniRef50_A0A158NNI3^Q:534-4634,H:11-1323^40.3%ID^E:7.3e…	.
TRINITY_DN69491_c0_g1	TRINITY_DN69491_c0_g1_i2	TRINITY_DN69491_c0_g1_i2.p1	1-594[+]	UniRef50_A0A182GQ96^UniRef50_A0A182GQ96^Q:1-573,H:177-367^77%ID^E:6e-82^.^.`UniRef50_Q9VJJ0^UniRef50_Q9VJJ0^Q:1-573,H:9-199^70.2%ID^E:2.4e-75^.^.`UniRef50_A0A4C1T4J4^UniRef50_A0A4C1T4J4^Q:16-573,H:1-186^58.1%ID^E:3.2e-59^.^.`UniRef50_Q9VQE5^UniRef50_Q9VQE5^Q:1-576,H:11-202^54.7%ID^E:1.9e-56^.^.`UniRef50_H9GP85^UniRef50_H9GP85^Q:1-558,H:9-194^54.3%ID^E:2.5e-56^.^.`UniRef50_R4GLB3^UniRef50_R4GLB3^Q…	.
TRINITY_DN69450_c0_g2	TRINITY_DN69450_c0_g2_i1	TRINITY_DN69450_c0_g2_i1.p1	3-461[+]	UniRef50_B0WRP1^UniRef50_B0WRP1^Q:3-458,H:137-288^75%ID^E:3.1e-59^.^.`UniRef50_A0A3B0K6P8^UniRef50_A0A3B0K6P8^Q:6-458,H:314-464^73.5%ID^E:2.3e-57^.^.`UniRef50_B4G771^UniRef50_B4G771^Q:6-458,H:139-289^72.2%ID^E:8.6e-57^.^.`UniRef50_Q9XYW6^UniRef50_Q9XYW6^Q:6-458,H:139-289^73.5%ID^E:1.5e-56^.^.`UniRef50_A0A4C1VED2^UniRef50_A0A4C1VED2^Q:3-458,H:404-554^71.7%ID^E:4.7e-55^.^.`UniRef50_A0A182J3V4^UniRe…	.
TRINITY_DN69458_c0_g1	TRINITY_DN69458_c0_g1_i1	.	.	UniRef50_B3MS22^UniRef50_B3MS22^Q:594-1100,H:1-179^43.6%ID^E:1.4e-33^.^.`UniRef50_A0A336LTM0^UniRef50_A0A336LTM0^Q:654-1100,H:26-173^49.7%ID^E:3e-31^.^.`UniRef50_UPI000E6E5491^UniRef50_UPI000E6E5491^Q:642-1100,H:40-192^45.8%ID^E:1.1e-28^.^.`UniRef50_A0A1J1ID38^UniRef50_A0A1J1ID38^Q:645-1097,H:26-177^43.4%ID^E:1.4e-28^.^.`UniRef50_A0A088A0Z1^UniRef50_A0A088A0Z1^Q:573-1100,H:10-186^39.5%ID^E:5.3e-2…	.
TRINITY_DN69458_c0_g1	TRINITY_DN69458_c0_g1_i2	.	.	UniRef50_B3MS22^UniRef50_B3MS22^Q:514-1020,H:1-179^43.6%ID^E:1.3e-33^.^.`UniRef50_A0A336LTM0^UniRef50_A0A336LTM0^Q:574-1020,H:26-173^49.7%ID^E:2.8e-31^.^.`UniRef50_UPI000E6E5491^UniRef50_UPI000E6E5491^Q:562-1020,H:40-192^45.8%ID^E:9.9e-29^.^.`UniRef50_A0A1J1ID38^UniRef50_A0A1J1ID38^Q:565-1017,H:26-177^43.4%ID^E:1.3e-28^.^.`UniRef50_A0A088A0Z1^UniRef50_A0A088A0Z1^Q:493-1020,H:10-186^39.5%ID^E:4.9e…	.
TRINITY_DN69454_c0_g1	TRINITY_DN69454_c0_g1_i2	TRINITY_DN69454_c0_g1_i2.p1	133-903[+]	UniRef50_A0A4S2L266^UniRef50_A0A4S2L266^Q:91-900,H:505-773^80%ID^E:8.1e-129^.^.`UniRef50_B3NRP1^UniRef50_B3NRP1^Q:151-900,H:6-255^82.8%ID^E:9.3e-125^.^.`UniRef50_Q9V6L9^UniRef50_Q9V6L9^Q:151-900,H:6-255^82.8%ID^E:9.3e-125^.^.`UniRef50_A0A0B6Y978^UniRef50_A0A0B6Y978^Q:154-900,H:7-255^76.7%ID^E:1e-118^.^.`UniRef50_Q7QGL9^UniRef50_Q7QGL9^Q:151-900,H:9-258^76%ID^E:3.5e-116^.^.`UniRef50_T1GII3^UniRef5…	.
TRINITY_DN69459_c0_g1	TRINITY_DN69459_c0_g1_i1	TRINITY_DN69459_c0_g1_i1.p1	3-1646[+]	UniRef50_A0A336LWQ6^UniRef50_A0A336LWQ6^Q:3-1643,H:1425-1975^79.6%ID^E:5.2e-249^.^.`UniRef50_A0A1B0C9T6^UniRef50_A0A1B0C9T6^Q:3-1643,H:228-780^66.1%ID^E:5.8e-208^.^.`UniRef50_A0A453YZX0^UniRef50_A0A453YZX0^Q:3-1643,H:1659-2208^61.6%ID^E:2.9e-183^.^.`UniRef50_A0A182MFK1^UniRef50_A0A182MFK1^Q:3-1598,H:912-1446^61.1%ID^E:4e-177^.^.`UniRef50_B0XCR5^UniRef50_B0XCR5^Q:3-1598,H:1021-1568^59.1%ID^E:9.3e-…	.
TRINITY_DN69448_c0_g1	TRINITY_DN69448_c0_g1_i4	TRINITY_DN69448_c0_g1_i4.p2	206-862[+]	UniRef50_A0A336MMF2^UniRef50_A0A336MMF2^Q:206-484,H:1-93^81.7%ID^E:1.2e-36^.^.`UniRef50_A0A4C2A6H7^UniRef50_A0A4C2A6H7^Q:224-859,H:10-162^43.4%ID^E:3.5e-33^.^.`UniRef50_N6TGH6^UniRef50_N6TGH6^Q:227-859,H:11-180^53.6%ID^E:2.2e-32^.^.`UniRef50_A0A0N1IN07^UniRef50_A0A0N1IN07^Q:218-859,H:249-413^51.4%ID^E:3.8e-32^.^.`UniRef50_A0A0N1IPZ4^UniRef50_A0A0N1IPZ4^Q:218-859,H:154-318^51.4%ID^E:3.8e-32^.^.`Un…	.
TRINITY_DN69460_c0_g1	TRINITY_DN69460_c0_g1_i1	TRINITY_DN69460_c0_g1_i1.p1	3-1499[+]	UniRef50_Q7PH12^UniRef50_Q7PH12^Q:3-1490,H:22-502^66%ID^E:2.2e-198^.^.`UniRef50_A0A182Y5G7^UniRef50_A0A182Y5G7^Q:3-1445,H:22-487^65.9%ID^E:1.8e-189^.^.`UniRef50_A0A182NSP7^UniRef50_A0A182NSP7^Q:3-1436,H:22-484^66%ID^E:1.8e-189^.^.`UniRef50_A0A1J1J0M6^UniRef50_A0A1J1J0M6^Q:9-1463,H:361-829^64.8%ID^E:9.1e-189^.^.`UniRef50_UPI0007116E6D^UniRef50_UPI0007116E6D^Q:3-1472,H:33-541^60.6%ID^E:1.5e-183^.^.…	.
TRINITY_DN69471_c0_g1	TRINITY_DN69471_c0_g1_i1	TRINITY_DN69471_c0_g1_i1.p1	107-1045[+]	UniRef50_A0A336M970^UniRef50_A0A336M970^Q:119-991,H:7-319^48.5%ID^E:1.3e-54^.^.`UniRef50_A0A1S4FMZ3^UniRef50_A0A1S4FMZ3^Q:107-1012,H:1-350^45.9%ID^E:1.7e-54^.^.`UniRef50_A0A1J1IAR1^UniRef50_A0A1J1IAR1^Q:110-847,H:14-273^53.1%ID^E:5e-51^.^.`UniRef50_B4LEA0^UniRef50_B4LEA0^Q:302-1006,H:122-374^50.4%ID^E:1.3e-46^.^.`UniRef50_A0A182QXZ0^UniRef50_A0A182QXZ0^Q:107-919,H:1-346^44.6%ID^E:7.1e-45^.^.`UniR…	.
TRINITY_DN69487_c0_g1	TRINITY_DN69487_c0_g1_i1	TRINITY_DN69487_c0_g1_i1.p1	30-4829[+]	UniRef50_A0A336LQB6^UniRef50_A0A336LQB6^Q:30-4817,H:1-1884^39.2%ID^E:2.8e-291^.^.`UniRef50_A0A1S4GWP5^UniRef50_A0A1S4GWP5^Q:30-4817,H:1-2183^29.2%ID^E:4.1e-173^.^.`UniRef50_B4KFP4^UniRef50_B4KFP4^Q:177-4817,H:84-1599^31.1%ID^E:1.5e-154^.^.`UniRef50_A0A1B0FHL3^UniRef50_A0A1B0FHL3^Q:168-2813,H:1-892^36.2%ID^E:7e-125^.^.`UniRef50_A0A087ZFP2^UniRef50_A0A087ZFP2^Q:162-4781,H:24-1758^26.7%ID^E:2.8e-121…	.
TRINITY_DN69486_c0_g1	TRINITY_DN69486_c0_g1_i1	.	.	UniRef50_K1RKL9^UniRef50_K1RKL9^Q:561-1136,H:201-394^66%ID^E:5.1e-67^.^.`UniRef50_Q9Y324^UniRef50_Q9Y324^Q:546-1136,H:1-193^63.1%ID^E:1.1e-64^.^.`UniRef50_H0UVJ9^UniRef50_H0UVJ9^Q:546-1136,H:1-193^63.1%ID^E:1.1e-64^.^.`UniRef50_Q9CTH6^UniRef50_Q9CTH6^Q:546-1136,H:1-193^63.1%ID^E:3.1e-64^.^.`UniRef50_W5NT45^UniRef50_W5NT45^Q:549-1136,H:2-193^62.9%ID^E:4e-64^.^.`UniRef50_A0A183CBH7^UniRef50_A0A183C…	.
TRINITY_DN69494_c0_g1	TRINITY_DN69494_c0_g1_i4	TRINITY_DN69494_c0_g1_i4.p1	580-1749[+]	UniRef50_Q5TRS7^UniRef50_Q5TRS7^Q:589-1746,H:1-391^50.1%ID^E:7e-95^.^.`UniRef50_A0A1I8QEE8^UniRef50_A0A1I8QEE8^Q:703-1746,H:78-454^43.8%ID^E:1.7e-77^.^.`UniRef50_A0A182G1E8^UniRef50_A0A182G1E8^Q:838-1746,H:8-313^52.1%ID^E:8.6e-77^.^.`UniRef50_A0A1J1ICQ1^UniRef50_A0A1J1ICQ1^Q:589-1746,H:1-360^42.7%ID^E:7.3e-76^.^.`UniRef50_A0A4D6K4X9^UniRef50_A0A4D6K4X9^Q:688-1746,H:151-537^38.1%ID^E:2.4e-66^.^.`U…	.
TRINITY_DN69538_c0_g1	TRINITY_DN69538_c0_g1_i1	TRINITY_DN69538_c0_g1_i1.p1	3-653[+]	UniRef50_A0A182NB81^UniRef50_A0A182NB81^Q:111-647,H:5-184^74.4%ID^E:9e-68^.^.`UniRef50_Q9VL69^UniRef50_Q9VL69^Q:102-641,H:6-186^72.9%ID^E:7.1e-65^.^.`UniRef50_T1EMG3^UniRef50_T1EMG3^Q:93-641,H:1-180^71.2%ID^E:2.2e-61^.^.`UniRef50_B7Q363^UniRef50_B7Q363^Q:129-638,H:89-259^72.5%ID^E:5.9e-59^.^.`UniRef50_A0A1J1IMB8^UniRef50_A0A1J1IMB8^Q:156-647,H:999-1162^72%ID^E:7.7e-59^.^.`UniRef50_C3YRK7^UniRef50…	.
TRINITY_DN69582_c3_g3	TRINITY_DN69582_c3_g3_i1	TRINITY_DN69582_c3_g3_i1.p1	2-622[+]	UniRef50_A0A182TBX6^UniRef50_A0A182TBX6^Q:17-496,H:19-178^96.2%ID^E:2.7e-79^.^.`UniRef50_A0A1J1J8R6^UniRef50_A0A1J1J8R6^Q:11-508,H:1161-1326^88.6%ID^E:9.7e-77^.^.`UniRef50_P36241^UniRef50_P36241^Q:8-502,H:1-165^87.3%ID^E:4.5e-74^.^.`UniRef50_C4WRN0^UniRef50_C4WRN0^Q:8-502,H:1-165^86.7%ID^E:1.6e-71^.^.`UniRef50_Q6P5L3^UniRef50_Q6P5L3^Q:8-496,H:1-163^81.6%ID^E:6.3e-68^.^.`UniRef50_A0A498M9U2^UniRef…	.
TRINITY_DN69582_c3_g3	TRINITY_DN69582_c3_g3_i2	TRINITY_DN69582_c3_g3_i2.p1	1-621[+]	UniRef50_A0A182TBX6^UniRef50_A0A182TBX6^Q:16-618,H:19-219^89.6%ID^E:4.9e-81^.^.`UniRef50_A0A1J1J8R6^UniRef50_A0A1J1J8R6^Q:10-507,H:1161-1326^89.8%ID^E:3.3e-77^.^.`UniRef50_P36241^UniRef50_P36241^Q:7-501,H:1-165^87.9%ID^E:1.2e-74^.^.`UniRef50_C4WRN0^UniRef50_C4WRN0^Q:7-501,H:1-165^87.3%ID^E:4.1e-72^.^.`UniRef50_A0A1Q3EU81^UniRef50_A0A1Q3EU81^Q:621-37,H:28-222^88.7%ID^E:5.1e-70^.^.`UniRef50_Q6P5L3^…	.
TRINITY_DN69544_c0_g1	TRINITY_DN69544_c0_g1_i1	TRINITY_DN69544_c0_g1_i1.p1	95-775[+]	UniRef50_A0A1B0D8T3^UniRef50_A0A1B0D8T3^Q:89-712,H:2-212^70.6%ID^E:2.9e-77^.^.`UniRef50_A0A182G2P4^UniRef50_A0A182G2P4^Q:104-700,H:6-211^70.4%ID^E:4.3e-73^.^.`UniRef50_A1ZA83^UniRef50_A1ZA83^Q:98-769,H:3-242^55%ID^E:2.1e-59^.^.`UniRef50_A0A4S2JRF8^UniRef50_A0A4S2JRF8^Q:11-721,H:823-1042^55.7%ID^E:1.5e-57^.^.`UniRef50_E0VD72^UniRef50_E0VD72^Q:104-745,H:6-223^57.1%ID^E:3.3e-57^.^.`UniRef50_A0A1B6GE…	.
TRINITY_DN69554_c1_g1	TRINITY_DN69554_c1_g1_i3	TRINITY_DN69554_c1_g1_i3.p1	269-1348[+]	UniRef50_A0A1B0CW54^UniRef50_A0A1B0CW54^Q:269-1330,H:1-354^84.2%ID^E:5.9e-182^.^.`UniRef50_A0A4V3SAN6^UniRef50_A0A4V3SAN6^Q:269-1342,H:186-542^82.1%ID^E:8.8e-178^.^.`UniRef50_Q9V427^UniRef50_Q9V427^Q:269-1339,H:1-357^81.8%ID^E:4.4e-177^.^.`UniRef50_A0A182IZL5^UniRef50_A0A182IZL5^Q:293-1345,H:201-550^83.8%ID^E:1.7e-176^.^.`UniRef50_E9GU09^UniRef50_E9GU09^Q:269-1345,H:1-357^67.5%ID^E:3.7e-144^.^.`U…	.
TRINITY_DN69554_c1_g1	TRINITY_DN69554_c1_g1_i5	TRINITY_DN69554_c1_g1_i5.p1	269-1414[+]	UniRef50_A0A1B0CW54^UniRef50_A0A1B0CW54^Q:269-1396,H:1-354^79.3%ID^E:5.3e-178^.^.`UniRef50_A0A4V3SAN6^UniRef50_A0A4V3SAN6^Q:269-1408,H:186-542^77.4%ID^E:6.1e-174^.^.`UniRef50_Q9V427^UniRef50_Q9V427^Q:269-1405,H:1-357^77%ID^E:3e-173^.^.`UniRef50_A0A182IZL5^UniRef50_A0A182IZL5^Q:293-1411,H:201-550^78.8%ID^E:1.2e-172^.^.`UniRef50_E9GU09^UniRef50_E9GU09^Q:269-1411,H:1-357^63.6%ID^E:3.4e-140^.^.`UniRe…	.
TRINITY_DN69554_c1_g1	TRINITY_DN69554_c1_g1_i6	TRINITY_DN69554_c1_g1_i6.p1	330-1409[+]	UniRef50_A0A1B0CW54^UniRef50_A0A1B0CW54^Q:330-1391,H:1-354^84.2%ID^E:6.1e-182^.^.`UniRef50_A0A4V3SAN6^UniRef50_A0A4V3SAN6^Q:330-1403,H:186-542^82.1%ID^E:9.1e-178^.^.`UniRef50_Q9V427^UniRef50_Q9V427^Q:330-1400,H:1-357^81.8%ID^E:4.5e-177^.^.`UniRef50_A0A182IZL5^UniRef50_A0A182IZL5^Q:354-1406,H:201-550^83.8%ID^E:1.7e-176^.^.`UniRef50_E9GU09^UniRef50_E9GU09^Q:330-1406,H:1-357^67.5%ID^E:5e-144^.^.`Uni…	.
TRINITY_DN69508_c3_g2	TRINITY_DN69508_c3_g2_i3	TRINITY_DN69508_c3_g2_i3.p1	224-1906[+]	UniRef50_A0A336LMH7^UniRef50_A0A336LMH7^Q:224-1378,H:1-394^55.7%ID^E:8.2e-123^.^.`UniRef50_A0A1B0DIG3^UniRef50_A0A1B0DIG3^Q:224-1621,H:1-458^47.4%ID^E:9.4e-111^.^.`UniRef50_Q7PQB9^UniRef50_Q7PQB9^Q:224-1456,H:1-431^48.1%ID^E:1.5e-108^.^.`UniRef50_Q24558^UniRef50_Q24558^Q:224-1639,H:1-500^44%ID^E:1.8e-106^.^.`UniRef50_H9JRE3^UniRef50_H9JRE3^Q:224-1474,H:1-409^47.3%ID^E:1.2e-105^.^.`UniRef50_A0A1I8…	.
TRINITY_DN69508_c3_g2	TRINITY_DN69508_c3_g2_i6	TRINITY_DN69508_c3_g2_i6.p1	224-1954[+]	UniRef50_A0A336LMH7^UniRef50_A0A336LMH7^Q:224-1426,H:1-394^53.5%ID^E:3e-120^.^.`UniRef50_A0A1B0DIG3^UniRef50_A0A1B0DIG3^Q:224-1669,H:1-458^46.1%ID^E:3.4e-108^.^.`UniRef50_Q7PQB9^UniRef50_Q7PQB9^Q:224-1504,H:1-431^46.4%ID^E:9.3e-106^.^.`UniRef50_Q24558^UniRef50_Q24558^Q:224-1687,H:1-500^42.7%ID^E:1.1e-103^.^.`UniRef50_H9JRE3^UniRef50_H9JRE3^Q:224-1522,H:1-409^45.6%ID^E:7.4e-103^.^.`UniRef50_A0A1I8…	.
TRINITY_DN69541_c1_g1	TRINITY_DN69541_c1_g1_i8	TRINITY_DN69541_c1_g1_i8.p1	267-1760[+]	UniRef50_B0WW38^UniRef50_B0WW38^Q:231-1109,H:17-331^61.9%ID^E:5.3e-105^.^.`UniRef50_A0A1W4WWY8^UniRef50_A0A1W4WWY8^Q:297-1103,H:4-286^69%ID^E:2.1e-101^.^.`UniRef50_E0VR50^UniRef50_E0VR50^Q:288-1112,H:2-287^67.8%ID^E:4.4e-99^.^.`UniRef50_Q8T8E3^UniRef50_Q8T8E3^Q:297-1109,H:4-282^67.5%ID^E:9.7e-99^.^.`UniRef50_P55965^UniRef50_P55965^Q:357-968,H:82-284^82.8%ID^E:6.3e-98^.^.`UniRef50_A0A2A4IWX8^UniRe…	.
TRINITY_DN69574_c0_g1	TRINITY_DN69574_c0_g1_i1	.	.	UniRef50_A0A336LQL4^UniRef50_A0A336LQL4^Q:348-1073,H:1-245^51.6%ID^E:5.1e-61^.^.`UniRef50_Q7QCS7^UniRef50_Q7QCS7^Q:453-1064,H:34-232^47.1%ID^E:1.6e-43^.^.`UniRef50_A0A1A9VAX4^UniRef50_A0A1A9VAX4^Q:348-1025,H:1-224^39.4%ID^E:5.3e-34^.^.`UniRef50_D7EK06^UniRef50_D7EK06^Q:450-1061,H:25-218^40.2%ID^E:2e-33^.^.`UniRef50_Q9VEY5^UniRef50_Q9VEY5^Q:378-1025,H:10-213^38%ID^E:2.1e-30^.^.`UniRef50_UPI0005AC0…	.
TRINITY_DN69574_c0_g1	TRINITY_DN69574_c0_g1_i3	.	.	UniRef50_A0A336LQL4^UniRef50_A0A336LQL4^Q:348-1133,H:1-245^47.8%ID^E:1.2e-57^.^.`UniRef50_Q7QCS7^UniRef50_Q7QCS7^Q:453-1124,H:34-232^42.9%ID^E:6.8e-40^.^.`UniRef50_A0A1A9VAX4^UniRef50_A0A1A9VAX4^Q:348-935,H:1-195^40.8%ID^E:2.2e-30^.^.`UniRef50_D7EK06^UniRef50_D7EK06^Q:450-1121,H:25-218^36.6%ID^E:6.4e-30^.^.`UniRef50_Q9VEY5^UniRef50_Q9VEY5^Q:378-935,H:10-187^38.7%ID^E:2.5e-26^.^.`UniRef50_UPI0005A…	.
TRINITY_DN69535_c0_g1	TRINITY_DN69535_c0_g1_i1	TRINITY_DN69535_c0_g1_i1.p1	504-2075[+]	UniRef50_A0A182QNG2^UniRef50_A0A182QNG2^Q:513-2072,H:8-528^72.7%ID^E:3e-245^.^.`UniRef50_A0A2J7Q955^UniRef50_A0A2J7Q955^Q:588-2072,H:36-530^68.3%ID^E:5.3e-218^.^.`UniRef50_B4LUF7^UniRef50_B4LUF7^Q:495-2072,H:35-578^64.2%ID^E:3.2e-215^.^.`UniRef50_E0VGP9^UniRef50_E0VGP9^Q:501-2066,H:6-518^62%ID^E:1.1e-207^.^.`UniRef50_UPI000C79082E^UniRef50_UPI000C79082E^Q:600-2072,H:316-805^64%ID^E:1.4e-205^.^.`U…	.
TRINITY_DN69545_c1_g1	TRINITY_DN69545_c1_g1_i3	TRINITY_DN69545_c1_g1_i3.p1	254-1693[+]	UniRef50_A0A336M4G3^UniRef50_A0A336M4G3^Q:254-1600,H:1-408^51.4%ID^E:1.7e-113^.^.`UniRef50_U5EXE9^UniRef50_U5EXE9^Q:332-1609,H:8-490^35.2%ID^E:8.2e-68^.^.`UniRef50_A0A1L8DK20^UniRef50_A0A1L8DK20^Q:311-1609,H:128-576^42%ID^E:2e-66^.^.`UniRef50_A0A482WZ13^UniRef50_A0A482WZ13^Q:344-1615,H:30-396^37.8%ID^E:1.1e-61^.^.`UniRef50_Q5TQB4^UniRef50_Q5TQB4^Q:329-1597,H:46-489^40.3%ID^E:2e-61^.^.`UniRef50_UP…	.
TRINITY_DN69545_c1_g1	TRINITY_DN69545_c1_g1_i5	TRINITY_DN69545_c1_g1_i5.p1	451-2076[+]	UniRef50_A0A336M4G3^UniRef50_A0A336M4G3^Q:451-2070,H:1-499^51.3%ID^E:1.7e-137^.^.`UniRef50_A0A1L8DK20^UniRef50_A0A1L8DK20^Q:508-2052,H:128-659^40.7%ID^E:1.7e-78^.^.`UniRef50_U5EXE9^UniRef50_U5EXE9^Q:529-2058,H:8-586^32.6%ID^E:9.9e-74^.^.`UniRef50_N6TKY5^UniRef50_N6TKY5^Q:451-2055,H:1-469^35.4%ID^E:1.7e-70^.^.`UniRef50_A0A423UA23^UniRef50_A0A423UA23^Q:541-2043,H:137-585^34.5%ID^E:2.3e-70^.^.`UniRe…	.
TRINITY_DN69550_c3_g1	TRINITY_DN69550_c3_g1_i3	TRINITY_DN69550_c3_g1_i3.p1	3-668[+]	UniRef50_A0A182Q6V6^UniRef50_A0A182Q6V6^Q:420-656,H:207-285^83.5%ID^E:2.7e-32^.^.`UniRef50_B0X5I9^UniRef50_B0X5I9^Q:3-659,H:24-250^81.9%ID^E:6.1e-32^.^.`UniRef50_A0A182FSS3^UniRef50_A0A182FSS3^Q:420-656,H:218-296^82.3%ID^E:8e-32^.^.`UniRef50_A0A182PP83^UniRef50_A0A182PP83^Q:420-659,H:208-287^77.5%ID^E:3.3e-30^.^.`UniRef50_A0A1I8Q343^UniRef50_A0A1I8Q343^Q:9-659,H:26-237^82.5%ID^E:7.5e-30^.^.`UniRe…	.
TRINITY_DN69551_c2_g2	TRINITY_DN69551_c2_g2_i4	TRINITY_DN69551_c2_g2_i4.p1	865-2496[+]	UniRef50_A0A0L0CLS7^UniRef50_A0A0L0CLS7^Q:919-2448,H:659-1200^44.8%ID^E:8.2e-125^.^.`UniRef50_A0A0K8W3V8^UniRef50_A0A0K8W3V8^Q:877-2472,H:26-627^42.5%ID^E:4.7e-120^.^.`UniRef50_Q9W145^UniRef50_Q9W145^Q:919-2448,H:32-571^43.3%ID^E:1.7e-114^.^.`UniRef50_A0A182GT97^UniRef50_A0A182GT97^Q:892-1989,H:39-422^52.2%ID^E:1.1e-105^.^.`UniRef50_A0A182UDI5^UniRef50_A0A182UDI5^Q:1174-2448,H:1-503^42%ID^E:1.1e-…	.
TRINITY_DN69546_c1_g1	TRINITY_DN69546_c1_g1_i1	TRINITY_DN69546_c1_g1_i1.p1	275-1402[+]	UniRef50_A0A336LMB7^UniRef50_A0A336LMB7^Q:275-1375,H:1-375^52.1%ID^E:2e-92^.^.`UniRef50_A0A182GF77^UniRef50_A0A182GF77^Q:275-1150,H:1-332^46.4%ID^E:4.5e-60^.^.`UniRef50_A0A1B0GLW1^UniRef50_A0A1B0GLW1^Q:290-1375,H:4-376^41.4%ID^E:5.9e-60^.^.`UniRef50_UPI0007E6C33C^UniRef50_UPI0007E6C33C^Q:269-1378,H:31-392^40.4%ID^E:2.1e-57^.^.`UniRef50_UPI000E6E1B8A^UniRef50_UPI000E6E1B8A^Q:275-1375,H:1-375^38.1%…	.
TRINITY_DN69546_c1_g1	TRINITY_DN69546_c1_g1_i2	TRINITY_DN69546_c1_g1_i2.p1	292-1419[+]	UniRef50_A0A336LMB7^UniRef50_A0A336LMB7^Q:292-1392,H:1-375^52.1%ID^E:2.7e-92^.^.`UniRef50_A0A182GF77^UniRef50_A0A182GF77^Q:292-1167,H:1-332^46.4%ID^E:6e-60^.^.`UniRef50_A0A1B0GLW1^UniRef50_A0A1B0GLW1^Q:307-1392,H:4-376^41.4%ID^E:6e-60^.^.`UniRef50_UPI0007E6C33C^UniRef50_UPI0007E6C33C^Q:286-1395,H:31-392^40.4%ID^E:3.6e-57^.^.`UniRef50_UPI000E6E1B8A^UniRef50_UPI000E6E1B8A^Q:292-1392,H:1-375^38.1%ID…	.
TRINITY_DN69546_c1_g2	TRINITY_DN69546_c1_g2_i2	TRINITY_DN69546_c1_g2_i2.p1	575-3226[+]	UniRef50_A0A336JZJ5^UniRef50_A0A336JZJ5^Q:587-3223,H:5-861^62.9%ID^E:2.3e-290^.^.`UniRef50_Q9VYS2^UniRef50_Q9VYS2^Q:590-3127,H:17-919^56.6%ID^E:3.9e-250^.^.`UniRef50_W5JMI9^UniRef50_W5JMI9^Q:596-3139,H:900-1852^53.6%ID^E:3.7e-232^.^.`UniRef50_A0A2J7PHA9^UniRef50_A0A2J7PHA9^Q:596-3103,H:12-976^48.4%ID^E:1.2e-206^.^.`UniRef50_T1IAP4^UniRef50_T1IAP4^Q:590-3103,H:5-840^48.2%ID^E:2.4e-183^.^.`UniRef50…	.
TRINITY_DN69563_c0_g1	TRINITY_DN69563_c0_g1_i1	TRINITY_DN69563_c0_g1_i1.p1	280-876[+]	UniRef50_A0A336MTY0^UniRef50_A0A336MTY0^Q:286-837,H:1-184^71.7%ID^E:8.8e-79^.^.`UniRef50_A0A182FR84^UniRef50_A0A182FR84^Q:286-786,H:1-194^47.9%ID^E:1.2e-48^.^.`UniRef50_A0A1S3D3G5^UniRef50_A0A1S3D3G5^Q:286-873,H:1-207^44.8%ID^E:1.7e-45^.^.`UniRef50_A0A0K8TNQ6^UniRef50_A0A0K8TNQ6^Q:286-810,H:1-182^47.3%ID^E:1.4e-44^.^.`UniRef50_K7J1D4^UniRef50_K7J1D4^Q:286-873,H:1-209^43.8%ID^E:1.8e-44^.^.`UniRef5…	.
TRINITY_DN69563_c0_g1	TRINITY_DN69563_c0_g1_i2	TRINITY_DN69563_c0_g1_i2.p1	397-975[+]	UniRef50_A0A336MTY0^UniRef50_A0A336MTY0^Q:286-936,H:1-184^60.8%ID^E:8.9e-74^.^.`UniRef50_A0A182FR84^UniRef50_A0A182FR84^Q:286-885,H:1-194^41%ID^E:1.6e-43^.^.`UniRef50_A0A1S3D3G5^UniRef50_A0A1S3D3G5^Q:286-972,H:1-207^38.7%ID^E:2.2e-40^.^.`UniRef50_A0A0K8TNQ6^UniRef50_A0A0K8TNQ6^Q:286-909,H:1-182^40%ID^E:1.4e-39^.^.`UniRef50_Q9VQQ7^UniRef50_Q9VQQ7^Q:286-885,H:1-206^34.7%ID^E:1.8e-37^.^.`UniRef50_A0…	.
TRINITY_DN69562_c0_g1	TRINITY_DN69562_c0_g1_i3	TRINITY_DN69562_c0_g1_i3.p1	429-1721[+]	UniRef50_A0A336MFA1^UniRef50_A0A336MFA1^Q:426-1718,H:751-1232^55.8%ID^E:3.1e-53^.^.`UniRef50_B0WUY0^UniRef50_B0WUY0^Q:1287-1718,H:279-424^65.5%ID^E:4.8e-46^.^.`UniRef50_B4LL68^UniRef50_B4LL68^Q:1281-1718,H:484-631^61.3%ID^E:1.2e-41^.^.`UniRef50_UPI000E6E47F9^UniRef50_UPI000E6E47F9^Q:426-1718,H:7-483^46.2%ID^E:1.2e-41^.^.`UniRef50_Q960E4^UniRef50_Q960E4^Q:1287-1718,H:462-607^61.5%ID^E:2.7e-41^.^.`…	.
TRINITY_DN69562_c0_g4	TRINITY_DN69562_c0_g4_i2	TRINITY_DN69562_c0_g4_i2.p1	116-823[+]	UniRef50_A0A1A9UJ20^UniRef50_A0A1A9UJ20^Q:44-1033,H:1-304^45.9%ID^E:2.2e-80^.^.`UniRef50_A0A1B0FBE4^UniRef50_A0A1B0FBE4^Q:44-1033,H:283-586^45.6%ID^E:2.2e-80^.^.`UniRef50_A0A1W4V1C6^UniRef50_A0A1W4V1C6^Q:50-1036,H:5-303^45.3%ID^E:9.1e-74^.^.`UniRef50_A0A182P924^UniRef50_A0A182P924^Q:50-1039,H:525-826^44.2%ID^E:7.7e-73^.^.`UniRef50_Q7PH80^UniRef50_Q7PH80^Q:50-1033,H:20-319^45.3%ID^E:1.3e-72^.^.`Un…	.
TRINITY_DN69562_c0_g4	TRINITY_DN69562_c0_g4_i3	TRINITY_DN69562_c0_g4_i3.p1	116-1006[+]	UniRef50_A0A1A9UJ20^UniRef50_A0A1A9UJ20^Q:44-970,H:1-304^48.7%ID^E:3e-82^.^.`UniRef50_A0A1B0FBE4^UniRef50_A0A1B0FBE4^Q:44-970,H:283-586^48.4%ID^E:3e-82^.^.`UniRef50_A0A1W4V1C6^UniRef50_A0A1W4V1C6^Q:50-973,H:5-303^48.4%ID^E:4.2e-76^.^.`UniRef50_A0A182P924^UniRef50_A0A182P924^Q:50-976,H:525-826^47%ID^E:4.6e-75^.^.`UniRef50_Q7PH80^UniRef50_Q7PH80^Q:50-970,H:20-319^48.2%ID^E:7.8e-75^.^.`UniRef50_A0A1…	.
TRINITY_DN69576_c0_g1	TRINITY_DN69576_c0_g1_i1	TRINITY_DN69576_c0_g1_i1.p1	150-1640[+]	UniRef50_A0A1J1HR99^UniRef50_A0A1J1HR99^Q:258-1634,H:25-492^50.5%ID^E:1.3e-134^.^.`UniRef50_Q7QFE2^UniRef50_Q7QFE2^Q:375-1631,H:112-548^51.2%ID^E:4.8e-126^.^.`UniRef50_A0A1L8E1M5^UniRef50_A0A1L8E1M5^Q:597-1637,H:8-351^58.8%ID^E:5.2e-120^.^.`UniRef50_W8BXL9^UniRef50_W8BXL9^Q:216-1637,H:9-490^44.1%ID^E:7.5e-111^.^.`UniRef50_Q9W3V1^UniRef50_Q9W3V1^Q:558-1631,H:68-428^47.5%ID^E:2.6e-95^.^.`UniRef50_U…	.
TRINITY_DN69566_c1_g2	TRINITY_DN69566_c1_g2_i1	TRINITY_DN69566_c1_g2_i1.p1	237-1112[+]	UniRef50_A0A1B0D3U5^UniRef50_A0A1B0D3U5^Q:141-1106,H:7-327^69.3%ID^E:3.3e-121^.^.`UniRef50_Q9VFJ3^UniRef50_Q9VFJ3^Q:111-1106,H:90-421^63.3%ID^E:4e-119^.^.`UniRef50_A0A0N1IGF8^UniRef50_A0A0N1IGF8^Q:99-1103,H:319-645^62.4%ID^E:8.9e-111^.^.`UniRef50_E9JEH9^UniRef50_E9JEH9^Q:99-1103,H:252-577^62.4%ID^E:1.9e-105^.^.`UniRef50_A0A482WYQ1^UniRef50_A0A482WYQ1^Q:96-1106,H:81-421^56.1%ID^E:1e-98^.^.`UniRef5…	.
TRINITY_DN69587_c0_g3	TRINITY_DN69587_c0_g3_i3	TRINITY_DN69587_c0_g3_i3.p1	123-1013[+]	UniRef50_A0A0B4K6G0^UniRef50_A0A0B4K6G0^Q:147-1010,H:11-314^60.3%ID^E:1.1e-96^.^.`UniRef50_A0A182SC58^UniRef50_A0A182SC58^Q:147-833,H:6-236^67.2%ID^E:6.1e-79^.^.`UniRef50_A0A0Q9WT41^UniRef50_A0A0Q9WT41^Q:147-1010,H:11-287^53.9%ID^E:8e-79^.^.`UniRef50_A0A310SDC9^UniRef50_A0A310SDC9^Q:129-1004,H:33-337^52.4%ID^E:2.4e-75^.^.`UniRef50_A0A0M8ZW99^UniRef50_A0A0M8ZW99^Q:129-1004,H:5-306^52.4%ID^E:2.7e-7…	.
TRINITY_DN69599_c0_g1	TRINITY_DN69599_c0_g1_i1	TRINITY_DN69599_c0_g1_i1.p1	221-1780[+]	UniRef50_A0A1B0CDU0^UniRef50_A0A1B0CDU0^Q:221-1675,H:1-627^55.7%ID^E:1.3e-178^.^.`UniRef50_Q9VPX2^UniRef50_Q9VPX2^Q:221-1738,H:1-509^56.5%ID^E:3.8e-159^.^.`UniRef50_A0A482VK36^UniRef50_A0A482VK36^Q:272-1678,H:4-479^56.3%ID^E:2.5e-150^.^.`UniRef50_A0A158NEF3^UniRef50_A0A158NEF3^Q:269-1675,H:15-480^52.7%ID^E:5.3e-137^.^.`UniRef50_E9GHP0^UniRef50_E9GHP0^Q:257-1744,H:5-505^48.9%ID^E:6.7e-132^.^.`UniR…	.
TRINITY_DN69502_c2_g3	TRINITY_DN69502_c2_g3_i1	TRINITY_DN69502_c2_g3_i1.p2	69-407[+]	UniRef50_B0X3D8^UniRef50_B0X3D8^Q:69-278,H:1-70^97.1%ID^E:4.5e-27^.^.`UniRef50_A0A0K8UFG7^UniRef50_A0A0K8UFG7^Q:69-272,H:1-68^85.3%ID^E:1.7e-21^.^.`UniRef50_E3TGC9^UniRef50_E3TGC9^Q:69-404,H:1-112^82.1%ID^E:4.8e-21^.^.`UniRef50_A8CAE4^UniRef50_A8CAE4^Q:69-404,H:1-112^83%ID^E:5.3e-20^.^.`UniRef50_A0A195F9X6^UniRef50_A0A195F9X6^Q:69-278,H:1-70^77.1%ID^E:6.9e-20^.^.`UniRef50_Q6F446^UniRef50_Q6F446^Q…	.
TRINITY_DN69627_c6_g2	TRINITY_DN69627_c6_g2_i8	TRINITY_DN69627_c6_g2_i8.p1	168-1682[+]	UniRef50_A0A336MSL3^UniRef50_A0A336MSL3^Q:108-1574,H:27-544^62.4%ID^E:3.6e-181^.^.`UniRef50_A0A182G198^UniRef50_A0A182G198^Q:102-1664,H:1-524^47.2%ID^E:2.4e-140^.^.`UniRef50_A0A0A1XC80^UniRef50_A0A0A1XC80^Q:99-1583,H:20-489^45.9%ID^E:5.1e-127^.^.`UniRef50_A0A1B0B2M1^UniRef50_A0A1B0B2M1^Q:99-1613,H:25-497^43.4%ID^E:1.1e-121^.^.`UniRef50_A0A1I8NTR6^UniRef50_A0A1I8NTR6^Q:87-1610,H:17-499^40.9%ID^E:1…	.
TRINITY_DN69646_c0_g1	TRINITY_DN69646_c0_g1_i1	TRINITY_DN69646_c0_g1_i1.p2	182-865[+]	UniRef50_A0A1S4EWP2^UniRef50_A0A1S4EWP2^Q:152-862,H:110-341^59.1%ID^E:6.8e-80^.^.`UniRef50_A0A182FL70^UniRef50_A0A182FL70^Q:152-859,H:100-330^61%ID^E:4.1e-77^.^.`UniRef50_Q9VJG5^UniRef50_Q9VJG5^Q:152-862,H:96-329^57.6%ID^E:1.2e-73^.^.`UniRef50_A0A1B0G129^UniRef50_A0A1B0G129^Q:152-862,H:16-248^53.8%ID^E:2.9e-70^.^.`UniRef50_A0A1A9ZFH2^UniRef50_A0A1A9ZFH2^Q:155-862,H:82-313^54%ID^E:1.4e-69^.^.`UniR…	.
TRINITY_DN69646_c0_g1	TRINITY_DN69646_c0_g1_i7	TRINITY_DN69646_c0_g1_i7.p2	632-1612[+]	UniRef50_A0A1S4EWP2^UniRef50_A0A1S4EWP2^Q:725-1609,H:50-341^56.6%ID^E:6.6e-94^.^.`UniRef50_Q9VJG5^UniRef50_Q9VJG5^Q:740-1609,H:43-329^56.7%ID^E:2.9e-89^.^.`UniRef50_A0A182FL70^UniRef50_A0A182FL70^Q:731-1606,H:41-330^56.6%ID^E:8.3e-89^.^.`UniRef50_A0A1B0G129^UniRef50_A0A1B0G129^Q:893-1609,H:14-248^52.9%ID^E:1.1e-69^.^.`UniRef50_A0A1A9ZFH2^UniRef50_A0A1A9ZFH2^Q:887-1609,H:77-313^53.3%ID^E:1.1e-69^.…	.
TRINITY_DN69601_c0_g1	TRINITY_DN69601_c0_g1_i1	TRINITY_DN69601_c0_g1_i1.p2	85-405[+]	UniRef50_A0A182VTW8^UniRef50_A0A182VTW8^Q:97-405,H:262-365^59.6%ID^E:1.9e-28^.^.`UniRef50_Q9W402^UniRef50_Q9W402^Q:106-405,H:12-111^63%ID^E:4.3e-28^.^.`UniRef50_A0A1B0CY68^UniRef50_A0A1B0CY68^Q:85-405,H:36-142^60.7%ID^E:7.4e-28^.^.`UniRef50_A0A0L7LFZ7^UniRef50_A0A0L7LFZ7^Q:76-405,H:1-101^53.6%ID^E:1.5e-25^.^.`UniRef50_A0A0U3YCU4^UniRef50_A0A0U3YCU4^Q:106-405,H:7-106^57%ID^E:2e-25^.^.`UniRef50_N6T…	.
TRINITY_DN69607_c0_g1	TRINITY_DN69607_c0_g1_i2	TRINITY_DN69607_c0_g1_i2.p1	1-1884[+]	UniRef50_Q7PVF3^UniRef50_Q7PVF3^Q:25-1884,H:355-1014^45.5%ID^E:1.6e-157^.^.`UniRef50_A0A182MM67^UniRef50_A0A182MM67^Q:25-1884,H:369-1040^45.1%ID^E:5.1e-156^.^.`UniRef50_Q9VFC4^UniRef50_Q9VFC4^Q:7-1884,H:374-1016^39.4%ID^E:1.1e-126^.^.`UniRef50_A0A182T3H1^UniRef50_A0A182T3H1^Q:790-1884,H:1-415^45.7%ID^E:4.2e-94^.^.`UniRef50_E0VGB7^UniRef50_E0VGB7^Q:52-1884,H:367-1002^30.4%ID^E:3.2e-73^.^.`UniRef50…	.
TRINITY_DN69613_c0_g1	TRINITY_DN69613_c0_g1_i2	TRINITY_DN69613_c0_g1_i2.p3	103-474[+]	UniRef50_A0A336MBR5^UniRef50_A0A336MBR5^Q:503-1663,H:301-712^52.9%ID^E:3.9e-118^.^.`UniRef50_Q9Y0Y7^UniRef50_Q9Y0Y7^Q:485-1663,H:2-418^50.4%ID^E:1.8e-107^.^.`UniRef50_A0A1A9ZSM6^UniRef50_A0A1A9ZSM6^Q:485-1663,H:387-803^50.7%ID^E:4.9e-105^.^.`UniRef50_B0WHC2^UniRef50_B0WHC2^Q:491-1663,H:24-429^48.8%ID^E:3.5e-103^.^.`UniRef50_A0A1B0G9X1^UniRef50_A0A1B0G9X1^Q:446-1663,H:165-594^47.3%ID^E:1.6e-100^.^…	.
TRINITY_DN69613_c0_g1	TRINITY_DN69613_c0_g1_i2	TRINITY_DN69613_c0_g1_i2.p1	476-1678[+]	UniRef50_A0A336MBR5^UniRef50_A0A336MBR5^Q:503-1663,H:301-712^52.9%ID^E:3.9e-118^.^.`UniRef50_Q9Y0Y7^UniRef50_Q9Y0Y7^Q:485-1663,H:2-418^50.4%ID^E:1.8e-107^.^.`UniRef50_A0A1A9ZSM6^UniRef50_A0A1A9ZSM6^Q:485-1663,H:387-803^50.7%ID^E:4.9e-105^.^.`UniRef50_B0WHC2^UniRef50_B0WHC2^Q:491-1663,H:24-429^48.8%ID^E:3.5e-103^.^.`UniRef50_A0A1B0G9X1^UniRef50_A0A1B0G9X1^Q:446-1663,H:165-594^47.3%ID^E:1.6e-100^.^…	.
TRINITY_DN69631_c0_g1	TRINITY_DN69631_c0_g1_i1	TRINITY_DN69631_c0_g1_i1.p1	1-3123[+]	UniRef50_A0A1J1HQI6^UniRef50_A0A1J1HQI6^Q:4-3081,H:314-1374^57.2%ID^E:0^.^.`UniRef50_W8BP74^UniRef50_W8BP74^Q:1-3114,H:36-1085^53.6%ID^E:0^.^.`UniRef50_A1ZBM3^UniRef50_A1ZBM3^Q:1-3114,H:310-1362^52.8%ID^E:0^.^.`UniRef50_D2A3G8^UniRef50_D2A3G8^Q:4-3114,H:312-1360^45.7%ID^E:5.4e-275^.^.`UniRef50_UPI000E6E4111^UniRef50_UPI000E6E4111^Q:34-3120,H:325-1381^44.5%ID^E:8.1e-263^.^.`UniRef50_A0A1B6JH45^Uni…	.
TRINITY_DN69638_c0_g1	TRINITY_DN69638_c0_g1_i1	TRINITY_DN69638_c0_g1_i1.p1	82-843[+]	UniRef50_E0VUW9^UniRef50_E0VUW9^Q:211-828,H:43-253^46.9%ID^E:3e-43^.^.`UniRef50_D6X2V6^UniRef50_D6X2V6^Q:154-822,H:17-245^43.9%ID^E:4.4e-42^.^.`UniRef50_UPI000E5885B3^UniRef50_UPI000E5885B3^Q:244-822,H:62-255^46.4%ID^E:1.3e-41^.^.`UniRef50_A0A1W4W4R3^UniRef50_A0A1W4W4R3^Q:265-828,H:96-284^47.6%ID^E:8.2e-41^.^.`UniRef50_A0A1B6CG96^UniRef50_A0A1B6CG96^Q:313-831,H:112-285^50%ID^E:1.8e-40^.^.`UniRef5…	.
TRINITY_DN69638_c0_g1	TRINITY_DN69638_c0_g1_i2	TRINITY_DN69638_c0_g1_i2.p1	82-843[+]	UniRef50_E0VUW9^UniRef50_E0VUW9^Q:211-828,H:43-253^46.9%ID^E:3.1e-43^.^.`UniRef50_D6X2V6^UniRef50_D6X2V6^Q:154-822,H:17-245^43.9%ID^E:4.5e-42^.^.`UniRef50_UPI000E5885B3^UniRef50_UPI000E5885B3^Q:244-822,H:62-255^46.4%ID^E:1.3e-41^.^.`UniRef50_A0A1W4W4R3^UniRef50_A0A1W4W4R3^Q:265-828,H:96-284^47.6%ID^E:8.4e-41^.^.`UniRef50_A0A1B6CG96^UniRef50_A0A1B6CG96^Q:313-831,H:112-285^50%ID^E:1.9e-40^.^.`UniRe…	.
TRINITY_DN69657_c0_g1	TRINITY_DN69657_c0_g1_i2	TRINITY_DN69657_c0_g1_i2.p1	1201-2112[+]	UniRef50_Q7PTF4^UniRef50_Q7PTF4^Q:1201-2109,H:1-302^90.2%ID^E:8.4e-95^.^.`UniRef50_A0A182XU98^UniRef50_A0A182XU98^Q:1201-2109,H:1-264^79.7%ID^E:7.1e-94^.^.`UniRef50_P20009^UniRef50_P20009^Q:1201-2109,H:1-327^82.9%ID^E:8.4e-87^.^.`UniRef50_A0A336M6W2^UniRef50_A0A336M6W2^Q:1105-1656,H:6-193^87.4%ID^E:4.3e-83^.^.`UniRef50_A0A182L384^UniRef50_A0A182L384^Q:1156-1653,H:1-163^89.2%ID^E:2.1e-77^.^.`UniRe…	.
TRINITY_DN69659_c0_g2	TRINITY_DN69659_c0_g2_i2	TRINITY_DN69659_c0_g2_i2.p1	703-3003[+]	UniRef50_Q9V730^UniRef50_Q9V730^Q:703-3000,H:1-760^75.6%ID^E:0^.^.`UniRef50_D6W7Y2^UniRef50_D6W7Y2^Q:703-3000,H:1-719^64.4%ID^E:9e-291^.^.`UniRef50_E0VUU1^UniRef50_E0VUU1^Q:703-3000,H:1-723^64.3%ID^E:2.9e-289^.^.`UniRef50_N6TGI1^UniRef50_N6TGI1^Q:703-3000,H:1-721^61.8%ID^E:3.3e-277^.^.`UniRef50_A0A4S2LAM6^UniRef50_A0A4S2LAM6^Q:697-2991,H:32-741^61.5%ID^E:3.7e-276^.^.`UniRef50_A0A182NVB9^UniRef50_…	.
TRINITY_DN69666_c0_g1	TRINITY_DN69666_c0_g1_i1	.	.	UniRef50_Q173P6^UniRef50_Q173P6^Q:1-222,H:30-107^57.7%ID^E:6.1e-18^.^.`UniRef50_A0A182Y1K0^UniRef50_A0A182Y1K0^Q:1-171,H:567-624^70.7%ID^E:1.3e-15^.^.`UniRef50_A0A0K8TNQ9^UniRef50_A0A0K8TNQ9^Q:1-171,H:29-86^70.7%ID^E:6.4e-15^.^.`UniRef50_UPI001156734D^UniRef50_UPI001156734D^Q:1-183,H:33-94^62.9%ID^E:3.2e-14^.^.`UniRef50_Q9W2E8^UniRef50_Q9W2E8^Q:1-177,H:29-88^63.3%ID^E:3.5e-13^.^.`UniRef50_UPI0006…	.
TRINITY_DN69670_c0_g1	TRINITY_DN69670_c0_g1_i2	TRINITY_DN69670_c0_g1_i2.p1	468-1205[+]	UniRef50_A0A336MCT5^UniRef50_A0A336MCT5^Q:210-1205,H:688-979^61.8%ID^E:1.3e-93^.^.`UniRef50_A0A0N0U6Z6^UniRef50_A0A0N0U6Z6^Q:225-1193,H:8-318^53%ID^E:5.7e-84^.^.`UniRef50_A0A1L8DHC2^UniRef50_A0A1L8DHC2^Q:213-911,H:1-194^67.8%ID^E:1.7e-83^.^.`UniRef50_A0A5E4QRM0^UniRef50_A0A5E4QRM0^Q:213-1187,H:1-303^54.8%ID^E:6.3e-83^.^.`UniRef50_Q94901^UniRef50_Q94901^Q:213-1196,H:1-305^53.7%ID^E:1.8e-82^.^.`Uni…	.
TRINITY_DN69670_c0_g1	TRINITY_DN69670_c0_g1_i3	TRINITY_DN69670_c0_g1_i3.p1	273-1247[+]	UniRef50_A0A336MCT5^UniRef50_A0A336MCT5^Q:258-1244,H:684-1012^71.4%ID^E:6.2e-117^.^.`UniRef50_A0A1L8DHC2^UniRef50_A0A1L8DHC2^Q:273-1244,H:1-357^59.7%ID^E:8.4e-98^.^.`UniRef50_Q94901^UniRef50_Q94901^Q:273-1244,H:1-352^58.4%ID^E:6e-96^.^.`UniRef50_T1PEY7^UniRef50_T1PEY7^Q:273-1244,H:1-341^60.1%ID^E:1.5e-94^.^.`UniRef50_A0A5E4QRM0^UniRef50_A0A5E4QRM0^Q:273-1178,H:1-318^60.9%ID^E:1.7e-90^.^.`UniRef50…	.
TRINITY_DN69670_c0_g1	TRINITY_DN69670_c0_g1_i6	TRINITY_DN69670_c0_g1_i6.p1	528-1364[+]	UniRef50_A0A336MCT5^UniRef50_A0A336MCT5^Q:258-1361,H:684-1012^64%ID^E:1.9e-111^.^.`UniRef50_A0A1L8DHC2^UniRef50_A0A1L8DHC2^Q:273-1361,H:1-357^53.8%ID^E:2.6e-92^.^.`UniRef50_Q94901^UniRef50_Q94901^Q:273-1361,H:1-352^52.6%ID^E:1.8e-90^.^.`UniRef50_T1PEY7^UniRef50_T1PEY7^Q:273-1361,H:1-341^54%ID^E:5.9e-89^.^.`UniRef50_A0A5E4QRM0^UniRef50_A0A5E4QRM0^Q:273-1295,H:1-318^54.3%ID^E:5.2e-85^.^.`UniRef50_A…	.
TRINITY_DN69664_c12_g1	TRINITY_DN69664_c12_g1_i1	TRINITY_DN69664_c12_g1_i1.p1	223-1056[+]	UniRef50_A0A1B0DQH0^UniRef50_A0A1B0DQH0^Q:286-1035,H:560-807^57.1%ID^E:1.7e-65^.^.`UniRef50_A0A0A9Y064^UniRef50_A0A0A9Y064^Q:265-996,H:7-248^49.4%ID^E:1.9e-56^.^.`UniRef50_W4Y7W5^UniRef50_W4Y7W5^Q:271-1038,H:8-261^48.3%ID^E:2.9e-52^.^.`UniRef50_Q2KI56^UniRef50_Q2KI56^Q:274-1044,H:8-263^46.9%ID^E:1.9e-51^.^.`UniRef50_A0A4S2L058^UniRef50_A0A4S2L058^Q:220-1020,H:860-1129^44.1%ID^E:1.9e-51^.^.`UniRef…	.
TRINITY_DN69664_c12_g1	TRINITY_DN69664_c12_g1_i4	TRINITY_DN69664_c12_g1_i4.p1	394-921[+]	UniRef50_A0A1B0DQH0^UniRef50_A0A1B0DQH0^Q:202-900,H:576-807^59.1%ID^E:3.8e-64^.^.`UniRef50_A0A0A9Y064^UniRef50_A0A0A9Y064^Q:208-861,H:31-248^50.7%ID^E:2.1e-54^.^.`UniRef50_Q2KI56^UniRef50_Q2KI56^Q:178-909,H:20-263^47.3%ID^E:8.3e-51^.^.`UniRef50_Q9H9Q2^UniRef50_Q9H9Q2^Q:178-909,H:20-263^47.3%ID^E:1.1e-50^.^.`UniRef50_Q8BV13^UniRef50_Q8BV13^Q:178-909,H:20-263^47.3%ID^E:1.8e-50^.^.`UniRef50_A0A4S2L0…	.
TRINITY_DN69664_c13_g2	TRINITY_DN69664_c13_g2_i2	TRINITY_DN69664_c13_g2_i2.p1	131-1048[+]	UniRef50_A0A182H7L8^UniRef50_A0A182H7L8^Q:146-580,H:73-220^62.8%ID^E:4.6e-43^.^.`UniRef50_A0A0A9YV15^UniRef50_A0A0A9YV15^Q:149-592,H:128-280^59.5%ID^E:3e-42^.^.`UniRef50_UPI000C204037^UniRef50_UPI000C204037^Q:146-586,H:560-711^58.6%ID^E:2.1e-40^.^.`UniRef50_A0A0R1DZY3^UniRef50_A0A0R1DZY3^Q:146-574,H:34-178^56.6%ID^E:9.3e-36^.^.`UniRef50_Q5ZJ71^UniRef50_Q5ZJ71^Q:149-589,H:90-237^56.1%ID^E:2.1e-35^…	.
TRINITY_DN69676_c0_g1	TRINITY_DN69676_c0_g1_i4	TRINITY_DN69676_c0_g1_i4.p1	1053-2015[+]	UniRef50_A0A0Q9WCW4^UniRef50_A0A0Q9WCW4^Q:1053-2015,H:1-311^78.3%ID^E:1e-74^.^.`UniRef50_P19351^UniRef50_P19351^Q:1122-2009,H:35-332^81.5%ID^E:4.1e-71^.^.`UniRef50_U4U814^UniRef50_U4U814^Q:1122-2012,H:27-325^74.6%ID^E:2.2e-56^.^.`UniRef50_A0A5A9TLZ6^UniRef50_A0A5A9TLZ6^Q:1437-1985,H:13-196^72.8%ID^E:4.1e-55^.^.`UniRef50_S4P9K3^UniRef50_S4P9K3^Q:1440-1985,H:10-192^72.7%ID^E:3.5e-54^.^.`UniRef50_A0…	.
TRINITY_DN69676_c0_g1	TRINITY_DN69676_c0_g1_i7	TRINITY_DN69676_c0_g1_i7.p1	3162-4019[+]	UniRef50_A0A0Q9WCW4^UniRef50_A0A0Q9WCW4^Q:2991-3884,H:12-311^81%ID^E:8.7e-74^.^.`UniRef50_P19351^UniRef50_P19351^Q:2991-3878,H:35-332^79.5%ID^E:1.5e-70^.^.`UniRef50_U4U814^UniRef50_U4U814^Q:2991-3881,H:27-325^72.6%ID^E:8.2e-56^.^.`UniRef50_A0A5A9TLZ6^UniRef50_A0A5A9TLZ6^Q:3306-3854,H:13-196^72.8%ID^E:9e-55^.^.`UniRef50_S4P9K3^UniRef50_S4P9K3^Q:3309-3854,H:10-192^72.7%ID^E:7.6e-54^.^.`UniRef50_A0A…	.
TRINITY_DN69676_c0_g1	TRINITY_DN69676_c0_g1_i8	TRINITY_DN69676_c0_g1_i8.p1	3162-3803[+]	UniRef50_A0A0Q9WCW4^UniRef50_A0A0Q9WCW4^Q:2991-4391,H:12-311^52%ID^E:2.9e-54^.^.`UniRef50_P19351^UniRef50_P19351^Q:2991-3740,H:35-286^81.7%ID^E:4.7e-52^.^.`UniRef50_A0A5A9TLZ6^UniRef50_A0A5A9TLZ6^Q:3306-3740,H:13-158^76%ID^E:1.4e-40^.^.`UniRef50_A0A2P8XM06^UniRef50_A0A2P8XM06^Q:3009-3740,H:1-239^85.7%ID^E:9.1e-40^.^.`UniRef50_S4P9K3^UniRef50_S4P9K3^Q:3309-3740,H:10-154^76.6%ID^E:9.1e-40^.^.`UniRe…	.
TRINITY_DN69691_c0_g1	TRINITY_DN69691_c0_g1_i1	TRINITY_DN69691_c0_g1_i1.p1	200-748[+]	UniRef50_A0A182IE28^UniRef50_A0A182IE28^Q:200-748,H:1-189^60%ID^E:3.1e-48^.^.`UniRef50_Q6II06^UniRef50_Q6II06^Q:200-748,H:1-180^55.2%ID^E:1.5e-42^.^.`UniRef50_UPI0010380F3C^UniRef50_UPI0010380F3C^Q:200-745,H:1-185^46.8%ID^E:2.5e-37^.^.`UniRef50_A0A0A9XJV9^UniRef50_A0A0A9XJV9^Q:200-745,H:1-186^45.5%ID^E:1.4e-35^.^.`UniRef50_A0A182T1C8^UniRef50_A0A182T1C8^Q:272-748,H:1-170^52.8%ID^E:3.3e-34^.^.`Uni…	.
TRINITY_DN69692_c0_g1	TRINITY_DN69692_c0_g1_i1	TRINITY_DN69692_c0_g1_i1.p1	165-1196[+]	UniRef50_A0A336LD50^UniRef50_A0A336LD50^Q:174-1190,H:3-351^59.3%ID^E:1.2e-105^.^.`UniRef50_A0A182FU17^UniRef50_A0A182FU17^Q:186-1136,H:366-701^47.2%ID^E:1.1e-66^.^.`UniRef50_A0A182Q9A2^UniRef50_A0A182Q9A2^Q:186-1190,H:17-366^44.5%ID^E:7.3e-66^.^.`UniRef50_A0A182PVC9^UniRef50_A0A182PVC9^Q:285-1190,H:340-643^49.2%ID^E:2.8e-65^.^.`UniRef50_B4LVC2^UniRef50_B4LVC2^Q:222-1190,H:17-311^46.9%ID^E:8.9e-64…	.
TRINITY_DN69692_c0_g2	TRINITY_DN69692_c0_g2_i1	TRINITY_DN69692_c0_g2_i1.p1	101-589[+]	UniRef50_A0A336LL02^UniRef50_A0A336LL02^Q:101-589,H:1-162^59.5%ID^E:8.4e-49^.^.`UniRef50_A0A0K8TP03^UniRef50_A0A0K8TP03^Q:101-589,H:1-163^43.3%ID^E:1.1e-24^.^.`UniRef50_B0X536^UniRef50_B0X536^Q:101-589,H:1-171^40.4%ID^E:1.2e-23^.^.`UniRef50_Q9W1V8^UniRef50_Q9W1V8^Q:101-568,H:1-155^38.2%ID^E:1.4e-19^.^.`UniRef50_A0A1B0D3E1^UniRef50_A0A1B0D3E1^Q:302-589,H:4-99^52.1%ID^E:6.9e-19^.^.`UniRef50_A0A4C1T…	.
TRINITY_DN69681_c0_g1	TRINITY_DN69681_c0_g1_i1	TRINITY_DN69681_c0_g1_i1.p1	235-1182[+]	UniRef50_Q7KIS4^UniRef50_Q7KIS4^Q:235-1179,H:1-310^62.9%ID^E:3.8e-118^.^.`UniRef50_A0A4D5RQ86^UniRef50_A0A4D5RQ86^Q:232-1164,H:49-353^53.4%ID^E:2.4e-96^.^.`UniRef50_A0A5E4M6N8^UniRef50_A0A5E4M6N8^Q:388-1179,H:60-323^58.7%ID^E:5e-94^.^.`UniRef50_V5GN68^UniRef50_V5GN68^Q:382-1101,H:1-240^66.7%ID^E:6.6e-94^.^.`UniRef50_E0VGL5^UniRef50_E0VGL5^Q:232-1179,H:21-276^52.2%ID^E:5.2e-91^.^.`UniRef50_A0A226E…	.
TRINITY_DN69737_c0_g1	TRINITY_DN69737_c0_g1_i3	TRINITY_DN69737_c0_g1_i3.p1	387-1679[+]	UniRef50_A0A084WN06^UniRef50_A0A084WN06^Q:687-1715,H:759-1164^25.1%ID^E:5.7e-13^.^.`UniRef50_N6T976^UniRef50_N6T976^Q:1317-1658,H:319-470^29.6%ID^E:5.9e-10^.^.`UniRef50_A0A1A9UIY2^UniRef50_A0A1A9UIY2^Q:1332-1643,H:854-983^32.8%ID^E:1.7e-09^.^.`UniRef50_A0A034WPZ7^UniRef50_A0A034WPZ7^Q:429-1601,H:21-466^23%ID^E:8.5e-09^.^.`UniRef50_A0A2R7WE13^UniRef50_A0A2R7WE13^Q:1317-1670,H:348-491^26.4%ID^E:8.5…	.
TRINITY_DN69737_c0_g1	TRINITY_DN69737_c0_g1_i4	TRINITY_DN69737_c0_g1_i4.p1	417-1334[+]	UniRef50_A0A084WN06^UniRef50_A0A084WN06^Q:342-1370,H:759-1164^25.1%ID^E:4.8e-13^.^.`UniRef50_N6T976^UniRef50_N6T976^Q:972-1313,H:319-470^29.6%ID^E:5e-10^.^.`UniRef50_UPI0010380D58^UniRef50_UPI0010380D58^Q:969-1256,H:324-465^29.6%ID^E:1.1e-09^.^.`UniRef50_A0A1A9UIY2^UniRef50_A0A1A9UIY2^Q:987-1298,H:854-983^32.8%ID^E:1.4e-09^.^.`UniRef50_A0A034WPZ7^UniRef50_A0A034WPZ7^Q:318-1256,H:79-466^23.8%ID^E:…	.
TRINITY_DN69737_c0_g1	TRINITY_DN69737_c0_g1_i5	TRINITY_DN69737_c0_g1_i5.p1	387-1793[+]	UniRef50_A0A084WN06^UniRef50_A0A084WN06^Q:801-1829,H:759-1164^25.1%ID^E:6e-13^.^.`UniRef50_N6T976^UniRef50_N6T976^Q:1431-1772,H:319-470^29.6%ID^E:6.2e-10^.^.`UniRef50_UPI0010380D58^UniRef50_UPI0010380D58^Q:1428-1715,H:324-465^29.6%ID^E:1.4e-09^.^.`UniRef50_A0A1A9UIY2^UniRef50_A0A1A9UIY2^Q:1446-1757,H:854-983^32.8%ID^E:1.8e-09^.^.`UniRef50_A0A034WPZ7^UniRef50_A0A034WPZ7^Q:777-1715,H:79-466^23.8%ID…	.
TRINITY_DN69795_c0_g1	TRINITY_DN69795_c0_g1_i1	TRINITY_DN69795_c0_g1_i1.p1	189-2309[+]	UniRef50_Q16NX8^UniRef50_Q16NX8^Q:207-2192,H:108-763^41.2%ID^E:6.2e-130^.^.`UniRef50_Q9VI82^UniRef50_Q9VI82^Q:492-2270,H:207-802^44.3%ID^E:5.5e-126^.^.`UniRef50_UPI000E6E4D15^UniRef50_UPI000E6E4D15^Q:204-2216,H:90-774^41.5%ID^E:3.2e-110^.^.`UniRef50_UPI000DF6D725^UniRef50_UPI000DF6D725^Q:189-2243,H:76-754^38.4%ID^E:1.3e-106^.^.`UniRef50_D6WRB6^UniRef50_D6WRB6^Q:207-2222,H:46-700^39.9%ID^E:8.2e-10…	.
TRINITY_DN69748_c0_g1	TRINITY_DN69748_c0_g1_i1	TRINITY_DN69748_c0_g1_i1.p1	329-1648[+]	UniRef50_A0A182PMT0^UniRef50_A0A182PMT0^Q:347-1624,H:1-542^61.6%ID^E:1.5e-135^.^.`UniRef50_A0A182X4H2^UniRef50_A0A182X4H2^Q:347-1624,H:1-548^60.6%ID^E:9.6e-135^.^.`UniRef50_Q7Q582^UniRef50_Q7Q582^Q:347-1624,H:1-549^61.4%ID^E:1.3e-134^.^.`UniRef50_A0A182WBS2^UniRef50_A0A182WBS2^Q:347-1648,H:1-552^56%ID^E:1.3e-134^.^.`UniRef50_A0A182Y2L4^UniRef50_A0A182Y2L4^Q:347-1648,H:1-557^53.9%ID^E:3.7e-134^.^.…	.
TRINITY_DN69748_c0_g1	TRINITY_DN69748_c0_g1_i2	TRINITY_DN69748_c0_g1_i2.p1	329-1687[+]	UniRef50_A0A182PMT0^UniRef50_A0A182PMT0^Q:347-1663,H:1-542^60.2%ID^E:1.2e-132^.^.`UniRef50_A0A182X4H2^UniRef50_A0A182X4H2^Q:347-1663,H:1-548^59.2%ID^E:7.8e-132^.^.`UniRef50_Q7Q582^UniRef50_Q7Q582^Q:347-1663,H:1-549^60%ID^E:1e-131^.^.`UniRef50_A0A182WBS2^UniRef50_A0A182WBS2^Q:347-1687,H:1-552^54.8%ID^E:1e-131^.^.`UniRef50_A0A182Y2L4^UniRef50_A0A182Y2L4^Q:347-1687,H:1-557^52.7%ID^E:3e-131^.^.`UniRe…	.
TRINITY_DN69701_c0_g1	TRINITY_DN69701_c0_g1_i4	TRINITY_DN69701_c0_g1_i4.p1	936-1943[+]	UniRef50_Q9V3B5^UniRef50_Q9V3B5^Q:1086-1934,H:4-308^65.6%ID^E:3.3e-114^.^.`UniRef50_K1P739^UniRef50_K1P739^Q:1077-1937,H:2-279^61.7%ID^E:2.5e-106^.^.`UniRef50_A0A194PRT1^UniRef50_A0A194PRT1^Q:1065-1895,H:32-299^65%ID^E:9.4e-101^.^.`UniRef50_A0A4W4DR45^UniRef50_A0A4W4DR45^Q:1164-1934,H:12-273^63.7%ID^E:9.1e-96^.^.`UniRef50_A0A553MWP7^UniRef50_A0A553MWP7^Q:1173-1934,H:20-273^64.2%ID^E:1.5e-95^.^.`U…	.
TRINITY_DN69745_c0_g2	TRINITY_DN69745_c0_g2_i1	TRINITY_DN69745_c0_g2_i1.p1	3-587[+]	UniRef50_A0A2M4DMD5^UniRef50_A0A2M4DMD5^Q:3-584,H:200-393^70.6%ID^E:7.1e-78^.^.`UniRef50_A0A182IWN9^UniRef50_A0A182IWN9^Q:3-566,H:171-358^70.7%ID^E:1.9e-75^.^.`UniRef50_D6WZ79^UniRef50_D6WZ79^Q:3-584,H:42-235^67%ID^E:9.5e-75^.^.`UniRef50_B4MKZ1^UniRef50_B4MKZ1^Q:3-584,H:49-241^69.6%ID^E:3.1e-73^.^.`UniRef50_Q9VRU2^UniRef50_Q9VRU2^Q:3-584,H:45-237^66%ID^E:2.2e-71^.^.`UniRef50_UPI0006C9D3CF^UniRef5…	.
TRINITY_DN69716_c0_g1	TRINITY_DN69716_c0_g1_i1	TRINITY_DN69716_c0_g1_i1.p1	489-1085[+]	UniRef50_Q17PH4^UniRef50_Q17PH4^Q:486-1067,H:235-429^71%ID^E:2.6e-55^.^.`UniRef50_A0A336MMB8^UniRef50_A0A336MMB8^Q:546-1082,H:146-325^76.9%ID^E:3.1e-53^.^.`UniRef50_Q9VJC1^UniRef50_Q9VJC1^Q:543-1082,H:33-231^69.2%ID^E:2.3e-51^.^.`UniRef50_A0A182LUS1^UniRef50_A0A182LUS1^Q:498-1067,H:5-220^63.6%ID^E:2.1e-49^.^.`UniRef50_A0A182TAN3^UniRef50_A0A182TAN3^Q:498-959,H:5-159^74.2%ID^E:5e-43^.^.`UniRef50_H…	.
TRINITY_DN69716_c0_g1	TRINITY_DN69716_c0_g1_i2	TRINITY_DN69716_c0_g1_i2.p1	704-1300[+]	UniRef50_Q17PH4^UniRef50_Q17PH4^Q:701-1282,H:235-429^70%ID^E:3.3e-54^.^.`UniRef50_A0A336MMB8^UniRef50_A0A336MMB8^Q:761-1297,H:146-325^76.9%ID^E:1.8e-52^.^.`UniRef50_Q9VJC1^UniRef50_Q9VJC1^Q:758-1297,H:33-231^68.7%ID^E:1e-50^.^.`UniRef50_A0A182LUS1^UniRef50_A0A182LUS1^Q:713-1282,H:5-220^62.7%ID^E:2.7e-48^.^.`UniRef50_A0A182TAN3^UniRef50_A0A182TAN3^Q:713-1174,H:5-159^73.9%ID^E:2.9e-42^.^.`UniRef50_…	.
TRINITY_DN69710_c0_g2	TRINITY_DN69710_c0_g2_i1	TRINITY_DN69710_c0_g2_i1.p1	602-1315[+]	UniRef50_Q7Q9R9^UniRef50_Q7Q9R9^Q:602-1069,H:1-156^69.2%ID^E:3.5e-54^.^.`UniRef50_A0A182RRQ3^UniRef50_A0A182RRQ3^Q:602-1069,H:1-156^68.6%ID^E:3.9e-53^.^.`UniRef50_W5J686^UniRef50_W5J686^Q:602-1069,H:1-156^67.9%ID^E:4.3e-52^.^.`UniRef50_A0A336K771^UniRef50_A0A336K771^Q:602-1066,H:1-160^68.1%ID^E:4.3e-52^.^.`UniRef50_A0A182J9X9^UniRef50_A0A182J9X9^Q:602-1069,H:1-156^66.7%ID^E:1.6e-51^.^.`UniRef50_A…	.
TRINITY_DN69724_c0_g1	TRINITY_DN69724_c0_g1_i1	TRINITY_DN69724_c0_g1_i1.p1	370-1377[+]	UniRef50_A0A1L8DBI1^UniRef50_A0A1L8DBI1^Q:370-1344,H:1-287^52.1%ID^E:2.7e-93^.^.`UniRef50_A0A1I8MN05^UniRef50_A0A1I8MN05^Q:370-1371,H:1-295^47%ID^E:1.7e-84^.^.`UniRef50_A0A212FAY6^UniRef50_A0A212FAY6^Q:346-1341,H:128-414^47%ID^E:4e-81^.^.`UniRef50_UPI000E57168A^UniRef50_UPI000E57168A^Q:370-1341,H:1-285^46%ID^E:1.3e-79^.^.`UniRef50_W5JBH8^UniRef50_W5JBH8^Q:370-1341,H:1-290^44.2%ID^E:3.2e-78^.^.`Un…	.
TRINITY_DN69724_c0_g1	TRINITY_DN69724_c0_g1_i2	TRINITY_DN69724_c0_g1_i2.p1	370-1272[+]	UniRef50_A0A1L8DBI1^UniRef50_A0A1L8DBI1^Q:370-1239,H:1-287^58.4%ID^E:1.6e-98^.^.`UniRef50_A0A1I8MN05^UniRef50_A0A1I8MN05^Q:370-1266,H:1-295^52.5%ID^E:7.7e-90^.^.`UniRef50_A0A212FAY6^UniRef50_A0A212FAY6^Q:346-1236,H:128-414^52.5%ID^E:2.3e-86^.^.`UniRef50_UPI000E57168A^UniRef50_UPI000E57168A^Q:370-1236,H:1-285^51.6%ID^E:5.7e-85^.^.`UniRef50_W5JBH8^UniRef50_W5JBH8^Q:370-1236,H:1-290^49.5%ID^E:1.4e-8…	.
TRINITY_DN69724_c0_g4	TRINITY_DN69724_c0_g4_i1	TRINITY_DN69724_c0_g4_i1.p1	1-1848[+]	UniRef50_E9NA96^UniRef50_E9NA96^Q:1-1740,H:312-893^80.9%ID^E:1.3e-282^.^.`UniRef50_D6WAZ2^UniRef50_D6WAZ2^Q:1-1812,H:298-903^71%ID^E:5.5e-252^.^.`UniRef50_A0A1W4X398^UniRef50_A0A1W4X398^Q:70-1773,H:7-571^71.5%ID^E:1e-237^.^.`UniRef50_A0A0K8VHH3^UniRef50_A0A0K8VHH3^Q:403-1740,H:28-473^89.5%ID^E:2.2e-237^.^.`UniRef50_A0A0U5A7M2^UniRef50_A0A0U5A7M2^Q:85-1737,H:9-560^71.2%ID^E:8.5e-229^.^.`UniRef50_A…	.
TRINITY_DN69725_c0_g1	TRINITY_DN69725_c0_g1_i2	TRINITY_DN69725_c0_g1_i2.p1	423-2537[+]	UniRef50_A0A336LT25^UniRef50_A0A336LT25^Q:207-2525,H:112-942^61.9%ID^E:1.3e-263^.^.`UniRef50_W5J5V8^UniRef50_W5J5V8^Q:432-2519,H:243-1042^54.8%ID^E:6.1e-229^.^.`UniRef50_A0A182L5U7^UniRef50_A0A182L5U7^Q:384-2519,H:5-818^51%ID^E:1.2e-197^.^.`UniRef50_A0A1B0D5K6^UniRef50_A0A1B0D5K6^Q:453-2519,H:5-674^52.8%ID^E:5.4e-193^.^.`UniRef50_A0A482W6P2^UniRef50_A0A482W6P2^Q:441-2519,H:5-727^51.2%ID^E:9.5e-19…	.
TRINITY_DN69725_c0_g1	TRINITY_DN69725_c0_g1_i3	TRINITY_DN69725_c0_g1_i3.p1	752-3328[+]	UniRef50_A0A336LT25^UniRef50_A0A336LT25^Q:752-3316,H:1-942^62.5%ID^E:6.7e-302^.^.`UniRef50_W5J5V8^UniRef50_W5J5V8^Q:791-3310,H:14-1042^47.8%ID^E:1.6e-242^.^.`UniRef50_A0A182L5U7^UniRef50_A0A182L5U7^Q:1175-3310,H:5-818^51%ID^E:1.2e-197^.^.`UniRef50_Q9VMJ4^UniRef50_Q9VMJ4^Q:785-3325,H:17-944^45.3%ID^E:2.2e-196^.^.`UniRef50_A0A1B0D5K6^UniRef50_A0A1B0D5K6^Q:1244-3310,H:5-674^52.8%ID^E:6.7e-193^.^.`Un…	.
TRINITY_DN69731_c0_g1	TRINITY_DN69731_c0_g1_i1	TRINITY_DN69731_c0_g1_i1.p1	218-835[+]	UniRef50_A0A088AME4^UniRef50_A0A088AME4^Q:230-832,H:10-211^51.5%ID^E:6.1e-55^.^.`UniRef50_A0A158NST7^UniRef50_A0A158NST7^Q:230-832,H:10-211^49.5%ID^E:6.7e-54^.^.`UniRef50_Q8MLW4^UniRef50_Q8MLW4^Q:176-832,H:3-223^50.5%ID^E:4.8e-52^.^.`UniRef50_A0A182H8G6^UniRef50_A0A182H8G6^Q:224-832,H:4-209^51%ID^E:6.3e-52^.^.`UniRef50_A0A2W1BIL0^UniRef50_A0A2W1BIL0^Q:233-832,H:8-211^51%ID^E:2.6e-50^.^.`UniRef50_…	.
TRINITY_DN69719_c0_g2	TRINITY_DN69719_c0_g2_i2	.	.	UniRef50_A0A2P8XK57^UniRef50_A0A2P8XK57^Q:531-884,H:7-124^79.7%ID^E:1.4e-49^.^.`UniRef50_A0A182FDM7^UniRef50_A0A182FDM7^Q:525-884,H:54-173^75%ID^E:2.2e-47^.^.`UniRef50_J3JX88^UniRef50_J3JX88^Q:531-884,H:7-119^72.9%ID^E:3e-41^.^.`UniRef50_A0A154PJD6^UniRef50_A0A154PJD6^Q:531-869,H:7-119^72.6%ID^E:3e-41^.^.`UniRef50_T1JBB4^UniRef50_T1JBB4^Q:570-875,H:2-103^74.5%ID^E:6.3e-39^.^.`UniRef50_T1KM50^UniR…	.
TRINITY_DN69719_c0_g2	TRINITY_DN69719_c0_g2_i3	.	.	UniRef50_A0A2P8XK57^UniRef50_A0A2P8XK57^Q:478-792,H:20-124^81.9%ID^E:1.2e-44^.^.`UniRef50_A0A182FDM7^UniRef50_A0A182FDM7^Q:478-792,H:69-173^78.1%ID^E:3.4e-42^.^.`UniRef50_T1JBB4^UniRef50_T1JBB4^Q:478-783,H:2-103^74.5%ID^E:7.7e-39^.^.`UniRef50_A0A154PJD6^UniRef50_A0A154PJD6^Q:478-777,H:20-119^75%ID^E:9.4e-37^.^.`UniRef50_J3JX88^UniRef50_J3JX88^Q:478-792,H:20-119^74.3%ID^E:2.7e-36^.^.`UniRef50_T1KM…	.
TRINITY_DN69719_c0_g2	TRINITY_DN69719_c0_g2_i4	.	.	UniRef50_A0A2P8XK57^UniRef50_A0A2P8XK57^Q:168-485,H:19-124^82.1%ID^E:1.9e-45^.^.`UniRef50_A0A182FDM7^UniRef50_A0A182FDM7^Q:168-485,H:68-173^78.3%ID^E:5.1e-43^.^.`UniRef50_T1JBB4^UniRef50_T1JBB4^Q:171-476,H:2-103^74.5%ID^E:4.5e-39^.^.`UniRef50_A0A154PJD6^UniRef50_A0A154PJD6^Q:168-470,H:19-119^75.2%ID^E:1.9e-37^.^.`UniRef50_J3JX88^UniRef50_J3JX88^Q:168-485,H:19-119^74.5%ID^E:4.2e-37^.^.`UniRef50_T1…	.
TRINITY_DN69719_c0_g2	TRINITY_DN69719_c0_g2_i5	.	.	UniRef50_A0A2P8XK57^UniRef50_A0A2P8XK57^Q:501-815,H:20-124^81.9%ID^E:9.6e-45^.^.`UniRef50_A0A182FDM7^UniRef50_A0A182FDM7^Q:501-815,H:69-173^78.1%ID^E:2.6e-42^.^.`UniRef50_T1JBB4^UniRef50_T1JBB4^Q:498-806,H:1-103^74.8%ID^E:1.6e-39^.^.`UniRef50_A0A154PJD6^UniRef50_A0A154PJD6^Q:501-800,H:20-119^75%ID^E:9.6e-37^.^.`UniRef50_J3JX88^UniRef50_J3JX88^Q:501-815,H:20-119^74.3%ID^E:2.8e-36^.^.`UniRef50_T1KM…	.
TRINITY_DN69743_c0_g1	TRINITY_DN69743_c0_g1_i4	TRINITY_DN69743_c0_g1_i4.p1	431-889[+]	UniRef50_A0A182G4Y3^UniRef50_A0A182G4Y3^Q:443-862,H:4-143^78.6%ID^E:5e-56^.^.`UniRef50_M9PFR6^UniRef50_M9PFR6^Q:443-880,H:2-147^72.6%ID^E:5.1e-53^.^.`UniRef50_B4LCY9^UniRef50_B4LCY9^Q:443-862,H:2-141^75%ID^E:1.5e-52^.^.`UniRef50_A0A067QU11^UniRef50_A0A067QU11^Q:443-862,H:2-156^62.6%ID^E:1.2e-46^.^.`UniRef50_T1J792^UniRef50_T1J792^Q:443-847,H:154-288^68.1%ID^E:8.8e-45^.^.`UniRef50_O60869^UniRef50_…	.
TRINITY_DN69743_c0_g1	TRINITY_DN69743_c0_g1_i6	TRINITY_DN69743_c0_g1_i6.p1	297-755[+]	UniRef50_A0A182G4Y3^UniRef50_A0A182G4Y3^Q:309-728,H:4-143^78.6%ID^E:4.5e-56^.^.`UniRef50_M9PFR6^UniRef50_M9PFR6^Q:309-746,H:2-147^72.6%ID^E:4.7e-53^.^.`UniRef50_B4LCY9^UniRef50_B4LCY9^Q:309-728,H:2-141^75%ID^E:1.4e-52^.^.`UniRef50_A0A067QU11^UniRef50_A0A067QU11^Q:309-728,H:2-156^62.6%ID^E:1.1e-46^.^.`UniRef50_T1J792^UniRef50_T1J792^Q:309-713,H:154-288^68.1%ID^E:8e-45^.^.`UniRef50_O60869^UniRef50_…	.
TRINITY_DN69758_c0_g1	TRINITY_DN69758_c0_g1_i1	TRINITY_DN69758_c0_g1_i1.p1	539-1084[+]	UniRef50_A0A336K2I0^UniRef50_A0A336K2I0^Q:611-1081,H:22-181^63.1%ID^E:2.8e-53^.^.`UniRef50_A7UU07^UniRef50_A7UU07^Q:605-1081,H:21-224^32.8%ID^E:2e-22^.^.`UniRef50_A0A182SDJ1^UniRef50_A0A182SDJ1^Q:605-1027,H:21-203^33.3%ID^E:1.1e-20^.^.`UniRef50_A0A1B0CK99^UniRef50_A0A1B0CK99^Q:599-886,H:4-101^44.4%ID^E:3.3e-17^.^.`UniRef50_A0A182QL94^UniRef50_A0A182QL94^Q:605-886,H:21-117^40.2%ID^E:5.3e-15^.^.`Un…	.
TRINITY_DN69753_c5_g1	TRINITY_DN69753_c5_g1_i1	.	.	UniRef50_A0A1B0CQM2^UniRef50_A0A1B0CQM2^Q:190-591,H:100-233^81.3%ID^E:1e-59^.^.`UniRef50_A0A0M9A8H9^UniRef50_A0A0M9A8H9^Q:190-591,H:206-339^79.1%ID^E:2.9e-59^.^.`UniRef50_A0A195CJQ2^UniRef50_A0A195CJQ2^Q:193-591,H:1-133^78.2%ID^E:1.9e-58^.^.`UniRef50_Q9VRL1^UniRef50_Q9VRL1^Q:169-591,H:3-143^73%ID^E:2.7e-57^.^.`UniRef50_A0A423TBP9^UniRef50_A0A423TBP9^Q:190-591,H:47-180^71.6%ID^E:1.2e-52^.^.`UniRef…	.
TRINITY_DN69753_c5_g1	TRINITY_DN69753_c5_g1_i4	.	.	UniRef50_A0A0M9A8H9^UniRef50_A0A0M9A8H9^Q:261-707,H:190-339^72%ID^E:5e-57^.^.`UniRef50_A0A1B0CQM2^UniRef50_A0A1B0CQM2^Q:309-707,H:101-233^78.9%ID^E:3.2e-56^.^.`UniRef50_A0A195CJQ2^UniRef50_A0A195CJQ2^Q:309-707,H:1-133^76.7%ID^E:1.6e-55^.^.`UniRef50_Q9VRL1^UniRef50_Q9VRL1^Q:309-707,H:11-143^72.9%ID^E:1.3e-52^.^.`UniRef50_A0A423TBP9^UniRef50_A0A423TBP9^Q:309-707,H:48-180^69.9%ID^E:2.9e-49^.^.`UniRe…	.
TRINITY_DN69753_c5_g1	TRINITY_DN69753_c5_g1_i5	.	.	UniRef50_A0A1B0CQM2^UniRef50_A0A1B0CQM2^Q:191-451,H:147-233^73.6%ID^E:8.9e-31^.^.`UniRef50_A0A0M9A8H9^UniRef50_A0A0M9A8H9^Q:191-451,H:253-339^69%ID^E:5.8e-30^.^.`UniRef50_A0A195CJQ2^UniRef50_A0A195CJQ2^Q:191-451,H:47-133^69%ID^E:5.8e-30^.^.`UniRef50_Q9VRL1^UniRef50_Q9VRL1^Q:191-451,H:57-143^66.7%ID^E:1.4e-28^.^.`UniRef50_A0A1S3CUX3^UniRef50_A0A1S3CUX3^Q:191-451,H:15-101^63.2%ID^E:5.1e-26^.^.`UniR…	.
TRINITY_DN69764_c0_g1	TRINITY_DN69764_c0_g1_i1	TRINITY_DN69764_c0_g1_i1.p1	378-1085[+]	UniRef50_A0A336MI25^UniRef50_A0A336MI25^Q:378-1010,H:1-203^65.9%ID^E:3.8e-72^.^.`UniRef50_B0WW04^UniRef50_B0WW04^Q:438-1055,H:8-205^51%ID^E:1.5e-44^.^.`UniRef50_A0A182QQ61^UniRef50_A0A182QQ61^Q:441-1013,H:18-217^45.8%ID^E:1.3e-40^.^.`UniRef50_A0A182W5J5^UniRef50_A0A182W5J5^Q:441-1067,H:73-285^42.7%ID^E:6.6e-40^.^.`UniRef50_A0A195BG64^UniRef50_A0A195BG64^Q:438-1010,H:88-279^44.8%ID^E:1.2e-38^.^.`U…	.
TRINITY_DN69761_c0_g1	TRINITY_DN69761_c0_g1_i1	TRINITY_DN69761_c0_g1_i1.p1	547-1395[+]	UniRef50_Q7QJA4^UniRef50_Q7QJA4^Q:610-1350,H:22-260^61.7%ID^E:4.8e-80^.^.`UniRef50_B0XBV1^UniRef50_B0XBV1^Q:610-1161,H:22-205^76.1%ID^E:4.8e-80^.^.`UniRef50_UPI000B9890F7^UniRef50_UPI000B9890F7^Q:610-1176,H:22-210^72%ID^E:1.6e-78^.^.`UniRef50_K7IRR5^UniRef50_K7IRR5^Q:610-1326,H:22-267^58.5%ID^E:1.3e-77^.^.`UniRef50_A0A0K8T1I5^UniRef50_A0A0K8T1I5^Q:610-1329,H:22-244^60.2%ID^E:6.6e-77^.^.`UniRef50_…	.
TRINITY_DN69761_c0_g1	TRINITY_DN69761_c0_g1_i2	TRINITY_DN69761_c0_g1_i2.p1	235-1086[+]	UniRef50_B0XBV1^UniRef50_B0XBV1^Q:235-852,H:1-205^73.3%ID^E:8.1e-86^.^.`UniRef50_Q7QJA4^UniRef50_Q7QJA4^Q:271-1041,H:12-260^62.4%ID^E:1.4e-85^.^.`UniRef50_UPI000B9890F7^UniRef50_UPI000B9890F7^Q:235-867,H:1-210^70.1%ID^E:6.8e-85^.^.`UniRef50_A0A0K8T1I5^UniRef50_A0A0K8T1I5^Q:235-1020,H:1-244^60.5%ID^E:7.5e-84^.^.`UniRef50_K7IRR5^UniRef50_K7IRR5^Q:235-1017,H:1-267^58.2%ID^E:9.8e-84^.^.`UniRef50_A0A1…	.
TRINITY_DN69766_c8_g1	TRINITY_DN69766_c8_g1_i1	TRINITY_DN69766_c8_g1_i1.p1	457-1143[+]	UniRef50_A0A0A1XPX9^UniRef50_A0A0A1XPX9^Q:226-1140,H:62-364^74.8%ID^E:8.8e-131^.^.`UniRef50_A0A1B0DFC3^UniRef50_A0A1B0DFC3^Q:205-1140,H:22-326^73.6%ID^E:8.2e-129^.^.`UniRef50_A0A0Q9WQU9^UniRef50_A0A0Q9WQU9^Q:271-1140,H:74-362^77.7%ID^E:5.3e-128^.^.`UniRef50_A0A1W4U619^UniRef50_A0A1W4U619^Q:205-1140,H:76-378^73.8%ID^E:7e-128^.^.`UniRef50_A0A0Q9WE16^UniRef50_A0A0Q9WE16^Q:235-1140,H:66-362^75.2%ID^E…	.
TRINITY_DN69766_c8_g1	TRINITY_DN69766_c8_g1_i2	TRINITY_DN69766_c8_g1_i2.p1	392-1078[+]	UniRef50_A0A0A1XPX9^UniRef50_A0A0A1XPX9^Q:83-1075,H:47-364^71.4%ID^E:1.8e-133^.^.`UniRef50_A0A0B4KFG4^UniRef50_A0A0B4KFG4^Q:83-1075,H:48-364^71.4%ID^E:1.2e-129^.^.`UniRef50_A0A1B0DFC3^UniRef50_A0A1B0DFC3^Q:176-1075,H:26-326^75.2%ID^E:5.1e-128^.^.`UniRef50_A0A0Q9WQU9^UniRef50_A0A0Q9WQU9^Q:206-1075,H:74-362^77.7%ID^E:5.1e-128^.^.`UniRef50_A0A1W4U619^UniRef50_A0A1W4U619^Q:179-1075,H:83-378^76%ID^E:1…	.
TRINITY_DN69766_c8_g1	TRINITY_DN69766_c8_g1_i5	TRINITY_DN69766_c8_g1_i5.p3	150-464[-]	UniRef50_A0A0A1XPX9^UniRef50_A0A0A1XPX9^Q:178-1092,H:62-364^74.8%ID^E:6.5e-131^.^.`UniRef50_A0A1B0DFC3^UniRef50_A0A1B0DFC3^Q:154-1092,H:21-326^73%ID^E:2.3e-128^.^.`UniRef50_A0A0Q9WQU9^UniRef50_A0A0Q9WQU9^Q:223-1092,H:74-362^77.7%ID^E:5.1e-128^.^.`UniRef50_A0A0B4KFQ9^UniRef50_A0A0B4KFQ9^Q:73-1092,H:28-361^68%ID^E:6.7e-128^.^.`UniRef50_A0A0Q9WE16^UniRef50_A0A0Q9WE16^Q:187-1092,H:66-362^75.2%ID^E:8.…	.
TRINITY_DN69776_c0_g1	TRINITY_DN69776_c0_g1_i1	TRINITY_DN69776_c0_g1_i1.p1	1-363[+]	UniRef50_A0A1B0CPZ4^UniRef50_A0A1B0CPZ4^Q:1-357,H:7-125^89.9%ID^E:8.1e-58^.^.`UniRef50_E0W4B3^UniRef50_E0W4B3^Q:1-360,H:7-126^87.5%ID^E:2.6e-56^.^.`UniRef50_Q9VRV7^UniRef50_Q9VRV7^Q:1-351,H:3-119^82.1%ID^E:1e-52^.^.`UniRef50_A0A087ZVI1^UniRef50_A0A087ZVI1^Q:1-348,H:8-123^82.8%ID^E:3.9e-52^.^.`UniRef50_E9FSM0^UniRef50_E9FSM0^Q:1-348,H:7-122^83.6%ID^E:8.6e-52^.^.`UniRef50_A0A4C1W2J9^UniRef50_A0A4C1…	.
TRINITY_DN69785_c0_g3	TRINITY_DN69785_c0_g3_i2	TRINITY_DN69785_c0_g3_i2.p1	291-1799[+]	UniRef50_Q9VR69^UniRef50_Q9VR69^Q:393-1796,H:21-486^69.8%ID^E:1.1e-209^.^.`UniRef50_N6TG25^UniRef50_N6TG25^Q:390-1742,H:66-514^71.6%ID^E:2.4e-209^.^.`UniRef50_A0A088A256^UniRef50_A0A088A256^Q:288-1739,H:1-481^65.8%ID^E:5.5e-206^.^.`UniRef50_A0A1B6BYV2^UniRef50_A0A1B6BYV2^Q:387-1760,H:28-485^68.3%ID^E:1.6e-205^.^.`UniRef50_E2BZS8^UniRef50_E2BZS8^Q:405-1739,H:41-486^69.8%ID^E:7.4e-203^.^.`UniRef50_…	.
TRINITY_DN69787_c0_g1	TRINITY_DN69787_c0_g1_i3	TRINITY_DN69787_c0_g1_i3.p1	270-1745[+]	UniRef50_A0A336MR69^UniRef50_A0A336MR69^Q:270-1607,H:1-446^75.4%ID^E:1.1e-204^.^.`UniRef50_M9PC80^UniRef50_M9PC80^Q:363-1604,H:7-423^47.3%ID^E:7e-111^.^.`UniRef50_A0A1B0D579^UniRef50_A0A1B0D579^Q:363-1604,H:46-461^44.8%ID^E:2.9e-109^.^.`UniRef50_A0A182TS26^UniRef50_A0A182TS26^Q:363-1604,H:9-424^45.2%ID^E:7.3e-108^.^.`UniRef50_A0A0L0BL07^UniRef50_A0A0L0BL07^Q:363-1604,H:7-423^45.1%ID^E:5.2e-106^.^…	.
TRINITY_DN69787_c0_g1	TRINITY_DN69787_c0_g1_i3	TRINITY_DN69787_c0_g1_i3.p4	1804-2139[-]	UniRef50_A0A336MR69^UniRef50_A0A336MR69^Q:270-1607,H:1-446^75.4%ID^E:1.1e-204^.^.`UniRef50_M9PC80^UniRef50_M9PC80^Q:363-1604,H:7-423^47.3%ID^E:7e-111^.^.`UniRef50_A0A1B0D579^UniRef50_A0A1B0D579^Q:363-1604,H:46-461^44.8%ID^E:2.9e-109^.^.`UniRef50_A0A182TS26^UniRef50_A0A182TS26^Q:363-1604,H:9-424^45.2%ID^E:7.3e-108^.^.`UniRef50_A0A0L0BL07^UniRef50_A0A0L0BL07^Q:363-1604,H:7-423^45.1%ID^E:5.2e-106^.^…	.
TRINITY_DN69797_c1_g2	TRINITY_DN69797_c1_g2_i1	TRINITY_DN69797_c1_g2_i1.p1	246-908[+]	UniRef50_Q7QB95^UniRef50_Q7QB95^Q:171-887,H:41-284^51.2%ID^E:3.8e-40^.^.`UniRef50_A0A182GKT7^UniRef50_A0A182GKT7^Q:147-899,H:141-396^49.2%ID^E:3.2e-39^.^.`UniRef50_A0A336KQ85^UniRef50_A0A336KQ85^Q:267-899,H:1-207^56.4%ID^E:1.8e-37^.^.`UniRef50_A0A1J1HZX2^UniRef50_A0A1J1HZX2^Q:162-626,H:27-182^46.2%ID^E:1.5e-31^.^.`UniRef50_A0A482WT47^UniRef50_A0A482WT47^Q:183-770,H:35-233^38.2%ID^E:6.3e-27^.^.`Un…	.
TRINITY_DN69763_c1_g1	TRINITY_DN69763_c1_g1_i1	TRINITY_DN69763_c1_g1_i1.p1	209-1471[+]	UniRef50_A0A182Q8P8^UniRef50_A0A182Q8P8^Q:209-1417,H:1-415^58.7%ID^E:4.4e-139^.^.`UniRef50_Q7QJJ2^UniRef50_Q7QJJ2^Q:209-1345,H:1-386^61%ID^E:1.3e-138^.^.`UniRef50_A0A1B0AMR9^UniRef50_A0A1B0AMR9^Q:194-1345,H:366-753^56.1%ID^E:1.2e-131^.^.`UniRef50_A0A0A1XD26^UniRef50_A0A0A1XD26^Q:209-1345,H:1-387^55.8%ID^E:1.2e-131^.^.`UniRef50_A1Z898^UniRef50_A1Z898^Q:209-1345,H:1-390^55.3%ID^E:1.2e-123^.^.`UniRe…	.
TRINITY_DN69832_c1_g2	TRINITY_DN69832_c1_g2_i2	TRINITY_DN69832_c1_g2_i2.p1	195-3338[+]	UniRef50_A0A1J1IQG0^UniRef50_A0A1J1IQG0^Q:195-3302,H:526-1716^54.5%ID^E:0^.^.`UniRef50_P43125^UniRef50_P43125^Q:195-3302,H:1-1229^51.2%ID^E:0^.^.`UniRef50_E1JJK6^UniRef50_E1JJK6^Q:195-3302,H:1-1242^50.9%ID^E:0^.^.`UniRef50_A0A158P207^UniRef50_A0A158P207^Q:195-3299,H:1-1221^51.8%ID^E:0^.^.`UniRef50_A0A0F7VKG7^UniRef50_A0A0F7VKG7^Q:195-3332,H:1-1230^46.5%ID^E:0^.^.`UniRef50_T1GQZ7^UniRef50_T1GQZ7^Q…	.
TRINITY_DN69835_c2_g1	TRINITY_DN69835_c2_g1_i4	TRINITY_DN69835_c2_g1_i4.p1	230-2329[+]	UniRef50_Q9V9T5^UniRef50_Q9V9T5^Q:230-2323,H:1-695^65.7%ID^E:1.1e-264^.^.`UniRef50_W5JDL2^UniRef50_W5JDL2^Q:269-2293,H:18-689^66.1%ID^E:4.6e-258^.^.`UniRef50_A0A084W5I0^UniRef50_A0A084W5I0^Q:356-2314,H:1-652^65.4%ID^E:1.1e-246^.^.`UniRef50_A0A026WX95^UniRef50_A0A026WX95^Q:317-2317,H:737-1405^59.9%ID^E:2.4e-222^.^.`UniRef50_A0A498MVF3^UniRef50_A0A498MVF3^Q:308-2323,H:263-932^58.7%ID^E:9.4e-219^.^.…	.
TRINITY_DN69869_c0_g1	TRINITY_DN69869_c0_g1_i1	TRINITY_DN69869_c0_g1_i1.p1	204-1280[+]	UniRef50_A0A336K5T2^UniRef50_A0A336K5T2^Q:216-1274,H:4-347^53.1%ID^E:3.4e-99^.^.`UniRef50_A0A1I8M835^UniRef50_A0A1I8M835^Q:213-1277,H:3-356^44.8%ID^E:1.2e-80^.^.`UniRef50_A0A1J1HKV1^UniRef50_A0A1J1HKV1^Q:252-1250,H:8-350^45.5%ID^E:2.9e-74^.^.`UniRef50_A0A182H697^UniRef50_A0A182H697^Q:213-1274,H:3-358^42.5%ID^E:1.9e-73^.^.`UniRef50_A0A482XJ95^UniRef50_A0A482XJ95^Q:258-1277,H:23-362^42%ID^E:2.4e-65…	.
TRINITY_DN69847_c0_g1	TRINITY_DN69847_c0_g1_i1	TRINITY_DN69847_c0_g1_i1.p1	148-1629[+]	UniRef50_A0A1B0FQK9^UniRef50_A0A1B0FQK9^Q:274-1626,H:215-673^64.2%ID^E:5.3e-165^.^.`UniRef50_A0A1B0CNP1^UniRef50_A0A1B0CNP1^Q:217-1626,H:566-1018^62.8%ID^E:9e-165^.^.`UniRef50_Q8SYS7^UniRef50_Q8SYS7^Q:214-1626,H:1-477^59.4%ID^E:5.8e-156^.^.`UniRef50_H9J054^UniRef50_H9J054^Q:217-1626,H:3-485^59.8%ID^E:9.9e-156^.^.`UniRef50_A0A482VXH9^UniRef50_A0A482VXH9^Q:214-1563,H:1-463^59.4%ID^E:2.6e-148^.^.`Un…	.
TRINITY_DN69851_c0_g1	TRINITY_DN69851_c0_g1_i2	TRINITY_DN69851_c0_g1_i2.p1	3-3377[+]	UniRef50_A0A0B4LHR4^UniRef50_A0A0B4LHR4^Q:3-3374,H:94-1224^57.6%ID^E:0^.^.`UniRef50_B4G617^UniRef50_B4G617^Q:3-2222,H:93-847^72%ID^E:0^.^.`UniRef50_D2A6F5^UniRef50_D2A6F5^Q:3-3374,H:90-1077^52.7%ID^E:8.6e-307^.^.`UniRef50_A0A0K8VMW7^UniRef50_A0A0K8VMW7^Q:3-1850,H:94-710^77.6%ID^E:1.7e-291^.^.`UniRef50_A0A437BY00^UniRef50_A0A437BY00^Q:3-2141,H:96-806^69.3%ID^E:2.5e-290^.^.`UniRef50_H9JV05^UniRef50…	.
TRINITY_DN69851_c0_g1	TRINITY_DN69851_c0_g1_i3	TRINITY_DN69851_c0_g1_i3.p1	3-3305[+]	UniRef50_A0A0B4LHR4^UniRef50_A0A0B4LHR4^Q:3-3302,H:94-1224^58.6%ID^E:0^.^.`UniRef50_B4G617^UniRef50_B4G617^Q:3-2231,H:93-843^72.3%ID^E:0^.^.`UniRef50_D2A6F5^UniRef50_D2A6F5^Q:3-3302,H:90-1077^53.8%ID^E:2.4e-309^.^.`UniRef50_A0A0K8VMW7^UniRef50_A0A0K8VMW7^Q:3-1850,H:94-710^77.6%ID^E:1.7e-291^.^.`UniRef50_A0A437BY00^UniRef50_A0A437BY00^Q:3-2141,H:96-806^69.3%ID^E:2.5e-290^.^.`UniRef50_H9JV05^UniRef…	.
TRINITY_DN69843_c0_g3	TRINITY_DN69843_c0_g3_i1	TRINITY_DN69843_c0_g3_i1.p1	3-1595[+]	UniRef50_A0A182Y2G8^UniRef50_A0A182Y2G8^Q:3-1589,H:196-742^59.2%ID^E:3.5e-190^.^.`UniRef50_A0A1J1IVH0^UniRef50_A0A1J1IVH0^Q:3-1589,H:153-673^57.2%ID^E:8.4e-176^.^.`UniRef50_A0A195BT01^UniRef50_A0A195BT01^Q:3-1595,H:890-1438^53.8%ID^E:4.2e-167^.^.`UniRef50_Q9W269^UniRef50_Q9W269^Q:3-1589,H:201-768^52.2%ID^E:1.7e-165^.^.`UniRef50_A0A1J1J2I3^UniRef50_A0A1J1J2I3^Q:3-1535,H:156-669^52.8%ID^E:8.1e-155^…	.
TRINITY_DN69843_c0_g4	TRINITY_DN69843_c0_g4_i1	TRINITY_DN69843_c0_g4_i1.p1	133-2253[+]	UniRef50_A0A182Y2G8^UniRef50_A0A182Y2G8^Q:139-2253,H:25-743^50.9%ID^E:4e-216^.^.`UniRef50_A0A1J1IVH0^UniRef50_A0A1J1IVH0^Q:241-2253,H:7-674^52.6%ID^E:5.2e-208^.^.`UniRef50_A0A195BT01^UniRef50_A0A195BT01^Q:151-2250,H:708-1436^47.7%ID^E:1.7e-198^.^.`UniRef50_Q9W269^UniRef50_Q9W269^Q:259-2253,H:68-769^48.4%ID^E:4.9e-198^.^.`UniRef50_A0A1J1J2I3^UniRef50_A0A1J1J2I3^Q:208-2199,H:1-670^48.7%ID^E:1e-187^…	.
TRINITY_DN69817_c0_g1	TRINITY_DN69817_c0_g1_i1	TRINITY_DN69817_c0_g1_i1.p1	269-1882[+]	UniRef50_A0A336M946^UniRef50_A0A336M946^Q:338-1804,H:32-559^48.4%ID^E:1.6e-119^.^.`UniRef50_A0A1B0D3I0^UniRef50_A0A1B0D3I0^Q:377-1801,H:11-566^42.6%ID^E:4.8e-103^.^.`UniRef50_Q170P1^UniRef50_Q170P1^Q:395-1807,H:1-496^43.1%ID^E:1.9e-91^.^.`UniRef50_Q7PJ11^UniRef50_Q7PJ11^Q:395-1807,H:1-512^40.3%ID^E:5.3e-86^.^.`UniRef50_A0A1J1ILQ7^UniRef50_A0A1J1ILQ7^Q:260-1813,H:5-631^37.3%ID^E:8.4e-84^.^.`UniRef…	.
TRINITY_DN69810_c1_g2	TRINITY_DN69810_c1_g2_i1	.	.	UniRef50_Q9VHP1^UniRef50_Q9VHP1^Q:265-714,H:4-156^52.9%ID^E:2.3e-40^.^.`UniRef50_E0VH92^UniRef50_E0VH92^Q:265-699,H:6-153^52%ID^E:4.6e-36^.^.`UniRef50_A0A336LNN5^UniRef50_A0A336LNN5^Q:259-717,H:1-110^56.2%ID^E:1e-35^.^.`UniRef50_A0A0L0CJY9^UniRef50_A0A0L0CJY9^Q:364-714,H:132-251^56.7%ID^E:3.6e-33^.^.`UniRef50_B7P149^UniRef50_B7P149^Q:259-693,H:1-148^47.3%ID^E:4.7e-33^.^.`UniRef50_A0A212ENB9^UniRe…	.
TRINITY_DN69819_c0_g1	TRINITY_DN69819_c0_g1_i2	TRINITY_DN69819_c0_g1_i2.p1	411-2174[+]	UniRef50_A0A336LTU4^UniRef50_A0A336LTU4^Q:414-2168,H:3-588^66.3%ID^E:1.9e-218^.^.`UniRef50_A0A1B0GH98^UniRef50_A0A1B0GH98^Q:462-2171,H:56-646^48.9%ID^E:1.2e-151^.^.`UniRef50_Q7Q1Q8^UniRef50_Q7Q1Q8^Q:462-2171,H:28-611^47.4%ID^E:4.2e-141^.^.`UniRef50_A0A182QCD5^UniRef50_A0A182QCD5^Q:462-2108,H:26-588^47.4%ID^E:2.6e-135^.^.`UniRef50_A0A1J1HUM7^UniRef50_A0A1J1HUM7^Q:462-1781,H:60-522^48.2%ID^E:2.9e-1…	.
TRINITY_DN69801_c7_g2	TRINITY_DN69801_c7_g2_i1	TRINITY_DN69801_c7_g2_i1.p1	1-1734[+]	UniRef50_A0A0K8VB27^UniRef50_A0A0K8VB27^Q:187-1731,H:39-550^69.7%ID^E:2.6e-204^.^.`UniRef50_Q7K3W2^UniRef50_Q7K3W2^Q:169-1731,H:38-556^65.6%ID^E:2.1e-198^.^.`UniRef50_B5DHH8^UniRef50_B5DHH8^Q:223-1680,H:50-534^62.1%ID^E:6.8e-173^.^.`UniRef50_A0A4C1TCC5^UniRef50_A0A4C1TCC5^Q:49-1557,H:308-804^59.2%ID^E:1.3e-160^.^.`UniRef50_B7Q006^UniRef50_B7Q006^Q:163-1731,H:10-529^55.1%ID^E:2.3e-160^.^.`UniRef50…	.
TRINITY_DN69828_c0_g1	TRINITY_DN69828_c0_g1_i2	TRINITY_DN69828_c0_g1_i2.p1	2-571[+]	UniRef50_A0A336KFM6^UniRef50_A0A336KFM6^Q:167-556,H:160-288^80.2%ID^E:2.7e-53^.^.`UniRef50_A0A2H1WZ21^UniRef50_A0A2H1WZ21^Q:101-541,H:1-154^65.4%ID^E:9e-49^.^.`UniRef50_W5N6A7^UniRef50_W5N6A7^Q:98-502,H:2-144^62.2%ID^E:7.9e-45^.^.`UniRef50_A0A4S2LAI3^UniRef50_A0A4S2LAI3^Q:95-553,H:1348-1507^59.9%ID^E:1.8e-44^.^.`UniRef50_F1QMV3^UniRef50_F1QMV3^Q:101-502,H:1-141^60.3%ID^E:1.5e-43^.^.`UniRef50_A0A0…	.
TRINITY_DN69830_c0_g1	TRINITY_DN69830_c0_g1_i1	TRINITY_DN69830_c0_g1_i1.p1	618-1775[+]	UniRef50_Q7Q640^UniRef50_Q7Q640^Q:678-1772,H:6-389^69.9%ID^E:7.5e-152^.^.`UniRef50_A0A0L0CEU8^UniRef50_A0A0L0CEU8^Q:876-1772,H:3185-3483^74.6%ID^E:3.5e-133^.^.`UniRef50_A0A484B842^UniRef50_A0A484B842^Q:897-1772,H:511-802^75.7%ID^E:1.5e-131^.^.`UniRef50_B4H966^UniRef50_B4H966^Q:888-1793,H:224-525^73.5%ID^E:4.3e-131^.^.`UniRef50_E0VV10^UniRef50_E0VV10^Q:900-1763,H:4-291^75.3%ID^E:1.8e-129^.^.`UniRe…	.
TRINITY_DN69830_c0_g1	TRINITY_DN69830_c0_g1_i7	TRINITY_DN69830_c0_g1_i7.p1	823-1959[+]	UniRef50_Q7Q640^UniRef50_Q7Q640^Q:856-1956,H:4-389^69.6%ID^E:1.4e-151^.^.`UniRef50_A0A0L0CEU8^UniRef50_A0A0L0CEU8^Q:1060-1956,H:3185-3483^74.6%ID^E:3.9e-133^.^.`UniRef50_A0A484B842^UniRef50_A0A484B842^Q:1081-1956,H:511-802^75.7%ID^E:1.6e-131^.^.`UniRef50_B4H966^UniRef50_B4H966^Q:1072-1977,H:224-525^73.5%ID^E:4.7e-131^.^.`UniRef50_E0VV10^UniRef50_E0VV10^Q:1084-1947,H:4-291^75.3%ID^E:2e-129^.^.`Uni…	.
TRINITY_DN69840_c0_g1	TRINITY_DN69840_c0_g1_i1	TRINITY_DN69840_c0_g1_i1.p1	191-2413[+]	UniRef50_A0A182FF68^UniRef50_A0A182FF68^Q:203-2320,H:345-1129^59%ID^E:2.8e-239^.^.`UniRef50_Q8SY39^UniRef50_Q8SY39^Q:197-2335,H:7-793^56.4%ID^E:3.5e-234^.^.`UniRef50_A0A1B0FD99^UniRef50_A0A1B0FD99^Q:194-2335,H:6-741^58.3%ID^E:8.7e-225^.^.`UniRef50_A0A1B0CH93^UniRef50_A0A1B0CH93^Q:284-2335,H:568-1239^58.4%ID^E:4.2e-219^.^.`UniRef50_A0A139WB42^UniRef50_A0A139WB42^Q:203-2308,H:4-740^54.8%ID^E:1.1e-2…	.
TRINITY_DN69842_c1_g2	TRINITY_DN69842_c1_g2_i1	TRINITY_DN69842_c1_g2_i1.p1	214-753[+]	UniRef50_A0A182V6C5^UniRef50_A0A182V6C5^Q:232-750,H:1-186^57.8%ID^E:1.4e-49^.^.`UniRef50_A0A484BKN2^UniRef50_A0A484BKN2^Q:232-750,H:1-192^54.1%ID^E:6.7e-47^.^.`UniRef50_UPI0005EE735E^UniRef50_UPI0005EE735E^Q:241-750,H:101-272^58.4%ID^E:8.8e-47^.^.`UniRef50_Q9U6V7^UniRef50_Q9U6V7^Q:232-750,H:1-170^54.9%ID^E:3.7e-45^.^.`UniRef50_Q9TVP3^UniRef50_Q9TVP3^Q:232-750,H:1-195^52.3%ID^E:1.1e-44^.^.`UniRef5…	.
TRINITY_DN69841_c0_g2	TRINITY_DN69841_c0_g2_i1	TRINITY_DN69841_c0_g2_i1.p1	79-819[+]	UniRef50_A0A336LGU9^UniRef50_A0A336LGU9^Q:79-801,H:1-244^53.3%ID^E:6.3e-66^.^.`UniRef50_Q9VQ40^UniRef50_Q9VQ40^Q:79-801,H:1-241^48%ID^E:6.2e-53^.^.`UniRef50_Q7Q4B7^UniRef50_Q7Q4B7^Q:79-804,H:1-255^47.7%ID^E:1e-52^.^.`UniRef50_A0A084VEC2^UniRef50_A0A084VEC2^Q:79-804,H:1-250^49.6%ID^E:6.8e-52^.^.`UniRef50_A0A1J1HY64^UniRef50_A0A1J1HY64^Q:79-690,H:1-207^49.3%ID^E:6e-48^.^.`UniRef50_UPI00083BE55B^Uni…	.
TRINITY_DN69856_c0_g1	TRINITY_DN69856_c0_g1_i1	TRINITY_DN69856_c0_g1_i1.p1	322-1569[+]	UniRef50_A0A182I8C4^UniRef50_A0A182I8C4^Q:322-1560,H:1-412^58.5%ID^E:1.3e-125^.^.`UniRef50_Q7Q297^UniRef50_Q7Q297^Q:322-1560,H:1-315^54.8%ID^E:9.5e-121^.^.`UniRef50_Q9VXV9^UniRef50_Q9VXV9^Q:928-1560,H:104-314^71.6%ID^E:1.5e-89^.^.`UniRef50_D2A4G1^UniRef50_D2A4G1^Q:934-1554,H:89-295^66.2%ID^E:3.4e-78^.^.`UniRef50_B0X5S2^UniRef50_B0X5S2^Q:1078-1560,H:17-177^80.1%ID^E:5.5e-76^.^.`UniRef50_A0A482X9K4…	.
TRINITY_DN69852_c0_g1	TRINITY_DN69852_c0_g1_i2	TRINITY_DN69852_c0_g1_i2.p1	322-1965[+]	UniRef50_P17971^UniRef50_P17971^Q:322-1941,H:1-540^88.9%ID^E:5.3e-274^.^.`UniRef50_A0A1J1I6J4^UniRef50_A0A1J1I6J4^Q:322-1941,H:1-542^88.4%ID^E:4.5e-273^.^.`UniRef50_K7IY22^UniRef50_K7IY22^Q:421-1941,H:164-670^85.8%ID^E:1.1e-247^.^.`UniRef50_E9GRI2^UniRef50_E9GRI2^Q:322-1830,H:1-530^81.5%ID^E:7.8e-233^.^.`UniRef50_Q63881^UniRef50_Q63881^Q:325-1920,H:3-532^68.4%ID^E:3.5e-201^.^.`UniRef50_A0A1D1V4Y9…	.
TRINITY_DN69852_c0_g1	TRINITY_DN69852_c0_g1_i4	TRINITY_DN69852_c0_g1_i4.p1	322-1950[+]	UniRef50_P17971^UniRef50_P17971^Q:322-1944,H:1-541^88.9%ID^E:9e-275^.^.`UniRef50_A0A1J1I6J4^UniRef50_A0A1J1I6J4^Q:322-2004,H:1-562^86%ID^E:2.9e-273^.^.`UniRef50_K7IY22^UniRef50_K7IY22^Q:421-1941,H:164-670^85.8%ID^E:7.2e-248^.^.`UniRef50_E9GRI2^UniRef50_E9GRI2^Q:322-1830,H:1-530^81.5%ID^E:5e-233^.^.`UniRef50_Q63881^UniRef50_Q63881^Q:325-1920,H:3-532^68.4%ID^E:2.3e-201^.^.`UniRef50_Q9NSA2^UniRef50_…	.
TRINITY_DN69850_c1_g5	TRINITY_DN69850_c1_g5_i1	TRINITY_DN69850_c1_g5_i1.p1	272-1798[+]	UniRef50_A0A182MNY6^UniRef50_A0A182MNY6^Q:278-1612,H:6-458^63.3%ID^E:2.2e-157^.^.`UniRef50_Q9VAQ7^UniRef50_Q9VAQ7^Q:281-1522,H:7-427^67.5%ID^E:1.9e-156^.^.`UniRef50_N6TAR7^UniRef50_N6TAR7^Q:284-1774,H:624-1161^55%ID^E:9.1e-151^.^.`UniRef50_A0A088ADG6^UniRef50_A0A088ADG6^Q:278-1573,H:6-442^62%ID^E:4.2e-148^.^.`UniRef50_A0A0Q9WRZ7^UniRef50_A0A0Q9WRZ7^Q:371-1522,H:236-623^68.5%ID^E:1.2e-147^.^.`UniR…	.
TRINITY_DN69845_c4_g1	TRINITY_DN69845_c4_g1_i1	TRINITY_DN69845_c4_g1_i1.p1	480-1952[+]	UniRef50_A0A336MA29^UniRef50_A0A336MA29^Q:480-1922,H:1-481^65.1%ID^E:3e-183^.^.`UniRef50_Q8SYL0^UniRef50_Q8SYL0^Q:510-1949,H:12-494^58.1%ID^E:7.5e-166^.^.`UniRef50_A0A084W715^UniRef50_A0A084W715^Q:480-1949,H:1-508^57.5%ID^E:1.2e-163^.^.`UniRef50_A0A2M3Z9E4^UniRef50_A0A2M3Z9E4^Q:591-1736,H:37-418^60.9%ID^E:1.2e-134^.^.`UniRef50_A0A0K8TM35^UniRef50_A0A0K8TM35^Q:867-1949,H:1-360^61.8%ID^E:5.8e-134^.…	.
TRINITY_DN69845_c4_g1	TRINITY_DN69845_c4_g1_i3	TRINITY_DN69845_c4_g1_i3.p1	505-1725[+]	UniRef50_A0A336MA29^UniRef50_A0A336MA29^Q:529-1695,H:95-481^68.6%ID^E:3.3e-157^.^.`UniRef50_Q8SYL0^UniRef50_Q8SYL0^Q:529-1722,H:98-494^61.3%ID^E:4.1e-147^.^.`UniRef50_A0A084W715^UniRef50_A0A084W715^Q:526-1722,H:105-508^61.1%ID^E:6.1e-143^.^.`UniRef50_A0A0K8TM35^UniRef50_A0A0K8TM35^Q:640-1722,H:1-360^61.8%ID^E:5.1e-134^.^.`UniRef50_A0A2M3Z9E4^UniRef50_A0A2M3Z9E4^Q:526-1509,H:91-418^61.8%ID^E:2.4e-…	.
TRINITY_DN69866_c0_g2	TRINITY_DN69866_c0_g2_i1	TRINITY_DN69866_c0_g2_i1.p1	2-643[+]	UniRef50_A0A336K8F2^UniRef50_A0A336K8F2^Q:32-640,H:1-242^34.6%ID^E:2.5e-18^.^.`UniRef50_A0A1W4X151^UniRef50_A0A1W4X151^Q:32-595,H:1-234^36.2%ID^E:3e-16^.^.`UniRef50_A0A1I8MVP0^UniRef50_A0A1I8MVP0^Q:56-571,H:36-220^36.3%ID^E:1.6e-14^.^.`UniRef50_A0A4C1UA32^UniRef50_A0A4C1UA32^Q:5-568,H:37-280^35.2%ID^E:2.8e-14^.^.`UniRef50_A0A0K8VMU3^UniRef50_A0A0K8VMU3^Q:107-568,H:109-292^34.9%ID^E:6.3e-14^.^.`Un…	.
TRINITY_DN69867_c0_g1	TRINITY_DN69867_c0_g1_i1	TRINITY_DN69867_c0_g1_i1.p1	385-1455[+]	UniRef50_J9HYY6^UniRef50_J9HYY6^Q:367-1431,H:293-665^84.8%ID^E:6.1e-180^.^.`UniRef50_A0A182TQG0^UniRef50_A0A182TQG0^Q:385-1428,H:1-387^81.4%ID^E:1.7e-177^.^.`UniRef50_K7IMT1^UniRef50_K7IMT1^Q:385-1428,H:335-685^86.3%ID^E:2e-175^.^.`UniRef50_A0A0L0BN26^UniRef50_A0A0L0BN26^Q:385-1410,H:1-390^78.2%ID^E:2.9e-169^.^.`UniRef50_A0A553P6A4^UniRef50_A0A553P6A4^Q:388-1410,H:8-365^77.1%ID^E:1.4e-155^.^.`Uni…	.
TRINITY_DN69867_c0_g1	TRINITY_DN69867_c0_g1_i3	TRINITY_DN69867_c0_g1_i3.p1	899-1654[+]	UniRef50_J9HYY6^UniRef50_J9HYY6^Q:650-1630,H:322-665^86.1%ID^E:1.3e-167^.^.`UniRef50_A0A182TQG0^UniRef50_A0A182TQG0^Q:650-1627,H:24-387^80.8%ID^E:1.8e-164^.^.`UniRef50_K7IMT1^UniRef50_K7IMT1^Q:650-1627,H:358-685^86.3%ID^E:9.7e-163^.^.`UniRef50_A0A0L0BN26^UniRef50_A0A0L0BN26^Q:650-1609,H:24-390^77.4%ID^E:1.8e-156^.^.`UniRef50_A0A553P6A4^UniRef50_A0A553P6A4^Q:650-1609,H:30-365^76.8%ID^E:2.7e-144^.^…	.
TRINITY_DN69871_c0_g1	TRINITY_DN69871_c0_g1_i1	TRINITY_DN69871_c0_g1_i1.p1	50-1471[+]	UniRef50_A0A336LL94^UniRef50_A0A336LL94^Q:62-1444,H:3-457^45.4%ID^E:1e-107^.^.`UniRef50_Q7K5K0^UniRef50_Q7K5K0^Q:71-1261,H:9-394^35%ID^E:2e-63^.^.`UniRef50_A0A484BQD9^UniRef50_A0A484BQD9^Q:77-1261,H:13-396^36.7%ID^E:5.9e-63^.^.`UniRef50_W8BWI1^UniRef50_W8BWI1^Q:86-1096,H:13-346^36.1%ID^E:9.7e-58^.^.`UniRef50_A0A1B0GJA4^UniRef50_A0A1B0GJA4^Q:83-1327,H:8-417^31.6%ID^E:6.1e-52^.^.`UniRef50_B4GDB1^Un…	.
TRINITY_DN69879_c1_g2	TRINITY_DN69879_c1_g2_i1	TRINITY_DN69879_c1_g2_i1.p1	687-2594[+]	UniRef50_A0A336LQE8^UniRef50_A0A336LQE8^Q:687-2549,H:1-621^41.6%ID^E:3.3e-135^.^.`UniRef50_A0A1B0CYT5^UniRef50_A0A1B0CYT5^Q:690-2552,H:3-656^34.6%ID^E:9.2e-109^.^.`UniRef50_A0A1J1HTZ9^UniRef50_A0A1J1HTZ9^Q:687-2555,H:1-661^35.1%ID^E:5.2e-104^.^.`UniRef50_Q9W293^UniRef50_Q9W293^Q:684-2585,H:7-713^32.2%ID^E:1e-99^.^.`UniRef50_UPI000E6E1E76^UniRef50_UPI000E6E1E76^Q:840-2546,H:55-661^35.3%ID^E:1.9e-9…	.
TRINITY_DN69879_c1_g2	TRINITY_DN69879_c1_g2_i1	TRINITY_DN69879_c1_g2_i1.p3	147-506[+]	UniRef50_A0A336LQE8^UniRef50_A0A336LQE8^Q:687-2549,H:1-621^41.6%ID^E:3.3e-135^.^.`UniRef50_A0A1B0CYT5^UniRef50_A0A1B0CYT5^Q:690-2552,H:3-656^34.6%ID^E:9.2e-109^.^.`UniRef50_A0A1J1HTZ9^UniRef50_A0A1J1HTZ9^Q:687-2555,H:1-661^35.1%ID^E:5.2e-104^.^.`UniRef50_Q9W293^UniRef50_Q9W293^Q:684-2585,H:7-713^32.2%ID^E:1e-99^.^.`UniRef50_UPI000E6E1E76^UniRef50_UPI000E6E1E76^Q:840-2546,H:55-661^35.3%ID^E:1.9e-9…	.
TRINITY_DN69885_c0_g1	TRINITY_DN69885_c0_g1_i2	TRINITY_DN69885_c0_g1_i2.p1	444-2513[+]	UniRef50_A0A336M6L0^UniRef50_A0A336M6L0^Q:540-2570,H:311-987^84.5%ID^E:0^.^.`UniRef50_A0A1B0CLP6^UniRef50_A0A1B0CLP6^Q:450-2435,H:2-656^80.2%ID^E:0^.^.`UniRef50_A1Z992^UniRef50_A1Z992^Q:465-2507,H:3-683^76.8%ID^E:0^.^.`UniRef50_A0A4S2KAT9^UniRef50_A0A4S2KAT9^Q:450-2504,H:298-999^64.2%ID^E:6.9e-287^.^.`UniRef50_A0A2C9K4D9^UniRef50_A0A2C9K4D9^Q:447-2507,H:18-703^64.1%ID^E:2.1e-275^.^.`UniRef50_A0A0…	.
TRINITY_DN69844_c3_g3	TRINITY_DN69844_c3_g3_i2	TRINITY_DN69844_c3_g3_i2.p1	143-1636[+]	UniRef50_A0A0K8TM84^UniRef50_A0A0K8TM84^Q:284-1633,H:2-503^42.5%ID^E:5.8e-78^.^.`UniRef50_A0NE63^UniRef50_A0NE63^Q:455-1519,H:92-489^49.5%ID^E:3.1e-63^.^.`UniRef50_A0A139WEE5^UniRef50_A0A139WEE5^Q:143-1519,H:1-519^37.8%ID^E:1.1e-55^.^.`UniRef50_A0A182NUL4^UniRef50_A0A182NUL4^Q:455-1519,H:96-564^43.1%ID^E:3.8e-53^.^.`UniRef50_A0A1B6I889^UniRef50_A0A1B6I889^Q:140-1519,H:1-583^36.4%ID^E:8.7e-50^.^.`…	.
TRINITY_DN69844_c3_g3	TRINITY_DN69844_c3_g3_i5	TRINITY_DN69844_c3_g3_i5.p1	215-1645[+]	UniRef50_A0A0K8TM84^UniRef50_A0A0K8TM84^Q:356-1618,H:2-449^45.8%ID^E:1.2e-80^.^.`UniRef50_A0A139WEE5^UniRef50_A0A139WEE5^Q:215-1618,H:1-504^38.5%ID^E:2.6e-54^.^.`UniRef50_A0NE63^UniRef50_A0NE63^Q:527-1618,H:92-474^46.7%ID^E:6.3e-53^.^.`UniRef50_A0A182NUL4^UniRef50_A0A182NUL4^Q:527-1618,H:96-549^43.4%ID^E:7.7e-51^.^.`UniRef50_A0A1B6I889^UniRef50_A0A1B6I889^Q:212-1618,H:1-568^36.2%ID^E:2e-46^.^.`Un…	.
TRINITY_DN69844_c3_g3	TRINITY_DN69844_c3_g3_i6	TRINITY_DN69844_c3_g3_i6.p1	981-2192[+]	UniRef50_A0A0K8TM84^UniRef50_A0A0K8TM84^Q:768-2189,H:2-503^45.3%ID^E:1e-89^.^.`UniRef50_A0NE63^UniRef50_A0NE63^Q:939-2075,H:92-489^48.7%ID^E:1.5e-61^.^.`UniRef50_A0A182NUL4^UniRef50_A0A182NUL4^Q:939-2075,H:96-564^45.2%ID^E:1.9e-59^.^.`UniRef50_A0A139WEE5^UniRef50_A0A139WEE5^Q:789-2075,H:118-519^42%ID^E:1.3e-57^.^.`UniRef50_A0A1B6I889^UniRef50_A0A1B6I889^Q:270-2075,H:1-583^35.7%ID^E:9.2e-51^.^.`Un…	.
TRINITY_DN69941_c0_g1	TRINITY_DN69941_c0_g1_i1	TRINITY_DN69941_c0_g1_i1.p1	162-1031[+]	UniRef50_A0A084VBE7^UniRef50_A0A084VBE7^Q:162-1028,H:275-562^69.6%ID^E:9.4e-118^.^.`UniRef50_A0A1A9XYS8^UniRef50_A0A1A9XYS8^Q:183-1019,H:608-885^69.5%ID^E:6.5e-111^.^.`UniRef50_A0A139WBN9^UniRef50_A0A139WBN9^Q:174-1025,H:18-299^66.9%ID^E:7.5e-107^.^.`UniRef50_Q9VPX4^UniRef50_Q9VPX4^Q:153-1019,H:6-293^64.4%ID^E:1.3e-106^.^.`UniRef50_B4LU35^UniRef50_B4LU35^Q:147-1004,H:5-289^62.9%ID^E:1.2e-101^.^.`…	.
TRINITY_DN69941_c0_g1	TRINITY_DN69941_c0_g1_i2	TRINITY_DN69941_c0_g1_i2.p1	162-986[+]	UniRef50_A0A084VBE7^UniRef50_A0A084VBE7^Q:162-1037,H:275-546^64.4%ID^E:2.7e-106^.^.`UniRef50_A0A1A9XYS8^UniRef50_A0A1A9XYS8^Q:183-1037,H:608-872^65.3%ID^E:4e-102^.^.`UniRef50_Q9VPX4^UniRef50_Q9VPX4^Q:153-1037,H:6-280^61%ID^E:2.4e-99^.^.`UniRef50_A0A139WBN9^UniRef50_A0A139WBN9^Q:174-1037,H:18-284^62.8%ID^E:1.7e-97^.^.`UniRef50_B4LU35^UniRef50_B4LU35^Q:147-1037,H:5-281^59.9%ID^E:1.5e-96^.^.`UniRef5…	.
TRINITY_DN69902_c0_g1	TRINITY_DN69902_c0_g1_i1	TRINITY_DN69902_c0_g1_i1.p1	98-1201[+]	UniRef50_A0A164MAE0^UniRef50_A0A164MAE0^Q:98-1195,H:1-366^82.8%ID^E:2.4e-178^.^.`UniRef50_A0A195BHR7^UniRef50_A0A195BHR7^Q:140-1198,H:782-1134^85.6%ID^E:1e-173^.^.`UniRef50_Q9Y295^UniRef50_Q9Y295^Q:98-1195,H:1-367^80.7%ID^E:5.7e-172^.^.`UniRef50_P43690^UniRef50_P43690^Q:98-1195,H:1-367^80.4%ID^E:3.7e-171^.^.`UniRef50_H3F5A0^UniRef50_H3F5A0^Q:104-1186,H:280-640^79.2%ID^E:6.5e-168^.^.`UniRef50_B7QF…	.
TRINITY_DN69903_c4_g2	TRINITY_DN69903_c4_g2_i1	TRINITY_DN69903_c4_g2_i1.p1	349-2238[+]	UniRef50_Q9W3K5^UniRef50_Q9W3K5^Q:349-2232,H:1-711^60.4%ID^E:1.8e-243^.^.`UniRef50_A0A4S2LAR3^UniRef50_A0A4S2LAR3^Q:349-2235,H:317-980^62.6%ID^E:7.9e-239^.^.`UniRef50_T1IQF3^UniRef50_T1IQF3^Q:337-2208,H:452-1090^61%ID^E:3.6e-223^.^.`UniRef50_A0A084W531^UniRef50_A0A084W531^Q:349-1797,H:1-484^75.8%ID^E:8.5e-217^.^.`UniRef50_P48506^UniRef50_P48506^Q:349-2178,H:1-624^58.3%ID^E:4.5e-210^.^.`UniRef50_P…	.
TRINITY_DN69907_c1_g2	TRINITY_DN69907_c1_g2_i1	TRINITY_DN69907_c1_g2_i1.p1	37-2229[+]	UniRef50_Q9W1E5^UniRef50_Q9W1E5^Q:379-2223,H:159-802^52%ID^E:7.5e-187^.^.`UniRef50_A0A1B0GC50^UniRef50_A0A1B0GC50^Q:253-2223,H:427-1128^49.9%ID^E:1.3e-186^.^.`UniRef50_A0A1B0CUP5^UniRef50_A0A1B0CUP5^Q:553-2223,H:433-989^56.9%ID^E:4.1e-177^.^.`UniRef50_A0A182MEJ5^UniRef50_A0A182MEJ5^Q:337-2223,H:128-784^52.4%ID^E:1e-172^.^.`UniRef50_A0A1B0D9E0^UniRef50_A0A1B0D9E0^Q:847-2223,H:234-706^62.7%ID^E:3.9…	.
TRINITY_DN69913_c0_g1	TRINITY_DN69913_c0_g1_i2	TRINITY_DN69913_c0_g1_i2.p1	59-1408[+]	UniRef50_A0A1J1IUH4^UniRef50_A0A1J1IUH4^Q:59-1387,H:1-447^59.8%ID^E:1.7e-164^.^.`UniRef50_A0A1B0D8J4^UniRef50_A0A1B0D8J4^Q:59-1387,H:1-445^58.2%ID^E:1.4e-158^.^.`UniRef50_A0A1B0CWQ3^UniRef50_A0A1B0CWQ3^Q:59-1396,H:1-479^55.1%ID^E:2.5e-155^.^.`UniRef50_A0A482VIF6^UniRef50_A0A482VIF6^Q:59-1312,H:1-420^59.3%ID^E:1.6e-154^.^.`UniRef50_Q9VUN7^UniRef50_Q9VUN7^Q:59-1384,H:1-445^56.9%ID^E:4.4e-152^.^.`Un…	.
TRINITY_DN69920_c0_g1	TRINITY_DN69920_c0_g1_i1	TRINITY_DN69920_c0_g1_i1.p1	121-702[+]	UniRef50_Q7QER3^UniRef50_Q7QER3^Q:121-699,H:1-197^53.3%ID^E:2.5e-37^.^.`UniRef50_K7J1D2^UniRef50_K7J1D2^Q:115-699,H:2-200^47.7%ID^E:2.1e-36^.^.`UniRef50_A0A0T6AU57^UniRef50_A0A0T6AU57^Q:163-696,H:8-185^52.8%ID^E:2.7e-36^.^.`UniRef50_A0A182FHU4^UniRef50_A0A182FHU4^Q:130-699,H:7-188^54.2%ID^E:3.6e-36^.^.`UniRef50_A0A2P8XMM4^UniRef50_A0A2P8XMM4^Q:118-696,H:3-201^53.5%ID^E:3.6e-36^.^.`UniRef50_Q9VGP7…	.
TRINITY_DN69917_c0_g1	TRINITY_DN69917_c0_g1_i1	TRINITY_DN69917_c0_g1_i1.p1	95-1084[+]	UniRef50_A0A182GQ06^UniRef50_A0A182GQ06^Q:116-1069,H:23-341^67.9%ID^E:2.8e-101^.^.`UniRef50_B4JDU5^UniRef50_B4JDU5^Q:80-1069,H:7-336^61.9%ID^E:1.3e-98^.^.`UniRef50_Q13601-2^UniRef50_Q13601-2^Q:74-1069,H:4-336^61.6%ID^E:2.9e-98^.^.`UniRef50_A0A139WJU0^UniRef50_A0A139WJU0^Q:86-1069,H:7-347^63.5%ID^E:5.1e-95^.^.`UniRef50_Q6INR3^UniRef50_Q6INR3^Q:119-1069,H:33-347^58.7%ID^E:1.1e-92^.^.`UniRef50_A0A55…	.
TRINITY_DN69928_c0_g1	TRINITY_DN69928_c0_g1_i1	TRINITY_DN69928_c0_g1_i1.p1	1-312[+]	UniRef50_Q9VTJ8^UniRef50_Q9VTJ8^Q:1-309,H:13-115^79.6%ID^E:1.7e-40^.^.`UniRef50_A0A1Y1N8J6^UniRef50_A0A1Y1N8J6^Q:1-309,H:13-111^70.9%ID^E:4.8e-35^.^.`UniRef50_A0A2A3EAR3^UniRef50_A0A2A3EAR3^Q:1-309,H:111-213^68.9%ID^E:1.8e-34^.^.`UniRef50_A0A158NJB6^UniRef50_A0A158NJB6^Q:1-309,H:28-127^68.9%ID^E:3.1e-34^.^.`UniRef50_A0A4Y7LVF5^UniRef50_A0A4Y7LVF5^Q:1-312,H:75-177^68.3%ID^E:5e-32^.^.`UniRef50_W5JP…	.
TRINITY_DN69924_c0_g2	TRINITY_DN69924_c0_g2_i1	TRINITY_DN69924_c0_g2_i1.p1	90-968[+]	UniRef50_A0A182MFG0^UniRef50_A0A182MFG0^Q:90-875,H:1-266^74.6%ID^E:7.3e-124^.^.`UniRef50_A0A1I8MIH8^UniRef50_A0A1I8MIH8^Q:90-965,H:1-315^61.2%ID^E:1.7e-112^.^.`UniRef50_H9JQW4^UniRef50_H9JQW4^Q:90-869,H:1-250^68.8%ID^E:1.1e-108^.^.`UniRef50_Q9VPT8^UniRef50_Q9VPT8^Q:90-953,H:1-293^63.1%ID^E:7.4e-108^.^.`UniRef50_A0A1B0FBE4^UniRef50_A0A1B0FBE4^Q:90-764,H:1-224^72.9%ID^E:3.3e-100^.^.`UniRef50_A0A1A8…	.
TRINITY_DN69929_c0_g1	TRINITY_DN69929_c0_g1_i1	TRINITY_DN69929_c0_g1_i1.p1	1-519[+]	UniRef50_A0A1J1IED9^UniRef50_A0A1J1IED9^Q:109-519,H:2-140^60.7%ID^E:3.3e-33^.^.`UniRef50_Q9VRL3^UniRef50_Q9VRL3^Q:139-516,H:13-138^56.3%ID^E:1.6e-30^.^.`UniRef50_C4WSI6^UniRef50_C4WSI6^Q:130-516,H:8-138^51.9%ID^E:2.5e-28^.^.`UniRef50_A0A0J7NNA4^UniRef50_A0A0J7NNA4^Q:148-516,H:314-436^53.7%ID^E:2.7e-27^.^.`UniRef50_Q17IJ0^UniRef50_Q17IJ0^Q:103-381,H:1-93^68.8%ID^E:8e-27^.^.`UniRef50_A0A4S2L3W6^Uni…	.
TRINITY_DN69931_c0_g1	TRINITY_DN69931_c0_g1_i1	TRINITY_DN69931_c0_g1_i1.p1	1-414[+]	UniRef50_Q7QI22^UniRef50_Q7QI22^Q:1-396,H:90-221^74.2%ID^E:7.2e-51^.^.`UniRef50_B4L245^UniRef50_B4L245^Q:4-402,H:103-235^65.4%ID^E:5.3e-46^.^.`UniRef50_Q9VYT6^UniRef50_Q9VYT6^Q:4-402,H:78-210^65.4%ID^E:1.2e-45^.^.`UniRef50_A0A232EPW1^UniRef50_A0A232EPW1^Q:1-339,H:81-193^72.6%ID^E:1.1e-40^.^.`UniRef50_J9JTJ5^UniRef50_J9JTJ5^Q:1-393,H:82-212^62.6%ID^E:1.5e-40^.^.`UniRef50_A0A2P6KEI3^UniRef50_A0A2P6…	.
TRINITY_DN69935_c0_g1	TRINITY_DN69935_c0_g1_i2	TRINITY_DN69935_c0_g1_i2.p1	378-1235[+]	UniRef50_A0A023ESE8^UniRef50_A0A023ESE8^Q:381-1217,H:1-277^47%ID^E:2.6e-66^.^.`UniRef50_A0A336LVF9^UniRef50_A0A336LVF9^Q:462-1226,H:224-477^51.2%ID^E:3.7e-65^.^.`UniRef50_A0A1B0CUZ7^UniRef50_A0A1B0CUZ7^Q:321-1232,H:206-517^42.7%ID^E:1.7e-62^.^.`UniRef50_A0A1J1HRI6^UniRef50_A0A1J1HRI6^Q:390-1169,H:3-262^47.3%ID^E:6.6e-62^.^.`UniRef50_B0W1E6^UniRef50_B0W1E6^Q:396-1232,H:6-287^46.5%ID^E:5.6e-61^.^.`…	.
TRINITY_DN69934_c0_g1	TRINITY_DN69934_c0_g1_i1	TRINITY_DN69934_c0_g1_i1.p1	146-901[+]	UniRef50_Q9GZP9^UniRef50_Q9GZP9^Q:152-865,H:2-235^65.1%ID^E:1.5e-85^.^.`UniRef50_A0A3Q1I050^UniRef50_A0A3Q1I050^Q:152-865,H:2-235^65.6%ID^E:1.4e-83^.^.`UniRef50_Q4VBS8^UniRef50_Q4VBS8^Q:152-865,H:2-235^64.7%ID^E:1.8e-83^.^.`UniRef50_A0A452HT04^UniRef50_A0A452HT04^Q:152-865,H:2-235^63.1%ID^E:5.8e-82^.^.`UniRef50_Q9VEU2^UniRef50_Q9VEU2^Q:176-886,H:8-239^61.6%ID^E:1.2e-79^.^.`UniRef50_Q96Q80^UniRef5…	.
TRINITY_DN69969_c0_g1	TRINITY_DN69969_c0_g1_i4	TRINITY_DN69969_c0_g1_i4.p1	123-752[+]	UniRef50_O18334^UniRef50_O18334^Q:129-749,H:2-208^94.2%ID^E:1.8e-105^.^.`UniRef50_A0A0L0CMI7^UniRef50_A0A0L0CMI7^Q:138-749,H:204-407^90.7%ID^E:6.2e-98^.^.`UniRef50_P20340^UniRef50_P20340^Q:123-749,H:1-208^85.2%ID^E:9.3e-94^.^.`UniRef50_A0A4X1TPZ6^UniRef50_A0A4X1TPZ6^Q:105-749,H:143-356^80.9%ID^E:1.1e-91^.^.`UniRef50_Q9NRW1^UniRef50_Q9NRW1^Q:123-749,H:1-208^83.3%ID^E:1.5e-91^.^.`UniRef50_A0A337SJY…	.
TRINITY_DN69969_c0_g1	TRINITY_DN69969_c0_g1_i5	TRINITY_DN69969_c0_g1_i5.p1	123-803[+]	UniRef50_O18334^UniRef50_O18334^Q:129-683,H:2-186^95.1%ID^E:2.4e-93^.^.`UniRef50_A0A0L0CMI7^UniRef50_A0A0L0CMI7^Q:138-689,H:204-387^93.5%ID^E:1.1e-90^.^.`UniRef50_P20340^UniRef50_P20340^Q:123-701,H:1-193^88.6%ID^E:1.9e-90^.^.`UniRef50_A0A0V1LK57^UniRef50_A0A0V1LK57^Q:138-680,H:752-933^94.5%ID^E:7.9e-89^.^.`UniRef50_A0A1A7WG81^UniRef50_A0A1A7WG81^Q:126-701,H:5-196^86.5%ID^E:1e-88^.^.`UniRef50_A0A4…	.
TRINITY_DN69969_c0_g1	TRINITY_DN69969_c0_g1_i6	TRINITY_DN69969_c0_g1_i6.p1	123-803[+]	UniRef50_O18334^UniRef50_O18334^Q:129-683,H:2-186^95.1%ID^E:2.4e-93^.^.`UniRef50_A0A0L0CMI7^UniRef50_A0A0L0CMI7^Q:138-689,H:204-387^93.5%ID^E:1.1e-90^.^.`UniRef50_P20340^UniRef50_P20340^Q:123-701,H:1-193^88.6%ID^E:1.9e-90^.^.`UniRef50_A0A0V1LK57^UniRef50_A0A0V1LK57^Q:138-680,H:752-933^94.5%ID^E:8e-89^.^.`UniRef50_A0A1A7WG81^UniRef50_A0A1A7WG81^Q:126-701,H:5-196^86.5%ID^E:1e-88^.^.`UniRef50_A0A4X1…	.
TRINITY_DN69939_c0_g1	TRINITY_DN69939_c0_g1_i1	TRINITY_DN69939_c0_g1_i1.p1	140-802[+]	UniRef50_Q9VN02^UniRef50_Q9VN02^Q:140-799,H:1-223^59.6%ID^E:1.5e-56^.^.`UniRef50_B7Q4B8^UniRef50_B7Q4B8^Q:140-667,H:1-176^64.2%ID^E:5.4e-54^.^.`UniRef50_Q8CGS4^UniRef50_Q8CGS4^Q:140-799,H:1-223^58.3%ID^E:1.6e-53^.^.`UniRef50_Q9Y3E7-4^UniRef50_Q9Y3E7-4^Q:140-799,H:1-220^60%ID^E:1.6e-53^.^.`UniRef50_B3S2V6^UniRef50_B3S2V6^Q:140-799,H:1-220^58.8%ID^E:7.8e-53^.^.`UniRef50_A0A2A3ETT8^UniRef50_A0A2A3ET…	.
TRINITY_DN69939_c0_g1	TRINITY_DN69939_c0_g1_i3	TRINITY_DN69939_c0_g1_i3.p2	463-855[+]	UniRef50_Q9VN02^UniRef50_Q9VN02^Q:235-852,H:15-223^59.3%ID^E:2.2e-50^.^.`UniRef50_Q8CGS4^UniRef50_Q8CGS4^Q:238-852,H:16-223^58.2%ID^E:6e-48^.^.`UniRef50_Q9Y3E7-4^UniRef50_Q9Y3E7-4^Q:238-852,H:16-220^60%ID^E:7.9e-48^.^.`UniRef50_B7Q4B8^UniRef50_B7Q4B8^Q:235-720,H:15-176^64.2%ID^E:3e-47^.^.`UniRef50_B3S2V6^UniRef50_B3S2V6^Q:235-852,H:16-220^57.8%ID^E:3.9e-47^.^.`UniRef50_A0A2A3ETT8^UniRef50_A0A2A3E…	.
TRINITY_DN69950_c0_g1	TRINITY_DN69950_c0_g1_i1	TRINITY_DN69950_c0_g1_i1.p1	1068-1493[+]	UniRef50_A0A336LQ63^UniRef50_A0A336LQ63^Q:1068-1379,H:1-104^73.1%ID^E:3.5e-33^.^.`UniRef50_A0A1B0DKN5^UniRef50_A0A1B0DKN5^Q:1068-1418,H:1-115^65.8%ID^E:3.6e-30^.^.`UniRef50_D6WE84^UniRef50_D6WE84^Q:1068-1430,H:1-116^61%ID^E:2.2e-27^.^.`UniRef50_A0A182GM05^UniRef50_A0A182GM05^Q:1146-1460,H:6-109^63.8%ID^E:7e-26^.^.`UniRef50_I4DS37^UniRef50_I4DS37^Q:1083-1418,H:1-110^58.8%ID^E:5e-24^.^.`UniRef50_Q5…	.
TRINITY_DN69950_c0_g2	TRINITY_DN69950_c0_g2_i1	.	.	UniRef50_A0A336LQ63^UniRef50_A0A336LQ63^Q:5-316,H:1-104^73.1%ID^E:8.3e-33^.^.`UniRef50_A0A1B0DKN5^UniRef50_A0A1B0DKN5^Q:5-427,H:1-139^56.2%ID^E:5.6e-29^.^.`UniRef50_D6WE84^UniRef50_D6WE84^Q:5-367,H:1-116^61%ID^E:5.2e-27^.^.`UniRef50_A0A182GM05^UniRef50_A0A182GM05^Q:83-397,H:6-109^63.8%ID^E:1.3e-25^.^.`UniRef50_I4DS37^UniRef50_I4DS37^Q:20-355,H:1-110^58.8%ID^E:1.2e-23^.^.`UniRef50_Q5TX46^UniRef50_…	.
TRINITY_DN69945_c0_g3	TRINITY_DN69945_c0_g3_i1	TRINITY_DN69945_c0_g3_i1.p1	181-480[+]	UniRef50_A0A023EEL8^UniRef50_A0A023EEL8^Q:181-474,H:1-98^56%ID^E:2.3e-18^.^.`UniRef50_A0A2M3ZMB4^UniRef50_A0A2M3ZMB4^Q:485-180,H:6-105^50.5%ID^E:6.6e-13^.^.`UniRef50_A0A4C1WVY7^UniRef50_A0A4C1WVY7^Q:184-474,H:3-100^44.4%ID^E:2.6e-09^.^.`UniRef50_Q7JRC0^UniRef50_Q7JRC0^Q:181-474,H:1-96^43.4%ID^E:6.4e-08^.^.`UniRef50_D6WT84^UniRef50_D6WT84^Q:193-474,H:8-98^45.8%ID^E:6.4e-08^.^.`UniRef50_A0A0A9XKP2^…	.
TRINITY_DN69945_c1_g1	TRINITY_DN69945_c1_g1_i1	TRINITY_DN69945_c1_g1_i1.p1	688-1260[+]	UniRef50_Q7K2Q8^UniRef50_Q7K2Q8^Q:694-1257,H:7-194^75%ID^E:4.7e-76^.^.`UniRef50_A0A1B0ADB9^UniRef50_A0A1B0ADB9^Q:694-1257,H:703-890^73.4%ID^E:5.2e-75^.^.`UniRef50_V4BHK6^UniRef50_V4BHK6^Q:712-1257,H:6-188^62.8%ID^E:6.1e-60^.^.`UniRef50_Q8IUR0^UniRef50_Q8IUR0^Q:709-1257,H:6-188^59.6%ID^E:2e-58^.^.`UniRef50_A0A2Y9LUS9^UniRef50_A0A2Y9LUS9^Q:709-1257,H:37-219^59.6%ID^E:2.6e-58^.^.`UniRef50_A0A3P9JG17…	.
TRINITY_DN69959_c0_g1	TRINITY_DN69959_c0_g1_i1	TRINITY_DN69959_c0_g1_i1.p1	134-1090[+]	UniRef50_A0A182H5W3^UniRef50_A0A182H5W3^Q:176-1087,H:17-318^67.4%ID^E:4.1e-127^.^.`UniRef50_A0A1B0DIM3^UniRef50_A0A1B0DIM3^Q:209-1087,H:401-691^56.7%ID^E:2.3e-98^.^.`UniRef50_Q9VAQ8^UniRef50_Q9VAQ8^Q:158-1087,H:15-323^53.4%ID^E:7.3e-92^.^.`UniRef50_UPI000E6E1AF0^UniRef50_UPI000E6E1AF0^Q:158-1084,H:8-322^48.1%ID^E:1.7e-77^.^.`UniRef50_T1H3S0^UniRef50_T1H3S0^Q:398-988,H:8-204^61.9%ID^E:1.6e-70^.^.`…	.
TRINITY_DN69961_c0_g2	TRINITY_DN69961_c0_g2_i5	TRINITY_DN69961_c0_g2_i5.p1	619-1923[+]	UniRef50_A0A336MYE5^UniRef50_A0A336MYE5^Q:619-1815,H:1-423^54.5%ID^E:9.4e-109^.^.`UniRef50_A0A1B6HNP1^UniRef50_A0A1B6HNP1^Q:739-1815,H:13-351^47.8%ID^E:5.4e-80^.^.`UniRef50_A0A4S2JAW3^UniRef50_A0A4S2JAW3^Q:739-1899,H:543-934^44.4%ID^E:1.7e-78^.^.`UniRef50_A0A1S4H0F3^UniRef50_A0A1S4H0F3^Q:730-1881,H:122-578^43.6%ID^E:4.7e-76^.^.`UniRef50_A0A146LU68^UniRef50_A0A146LU68^Q:739-1815,H:40-391^46.5%ID^E…	.
TRINITY_DN69965_c1_g1	TRINITY_DN69965_c1_g1_i3	TRINITY_DN69965_c1_g1_i3.p2	2-802[+]	UniRef50_A0A088A266^UniRef50_A0A088A266^Q:14-799,H:7-268^77.5%ID^E:2.3e-108^.^.`UniRef50_A0A1B0CHK9^UniRef50_A0A1B0CHK9^Q:11-793,H:341-601^77.4%ID^E:2.6e-107^.^.`UniRef50_A0A060XM62^UniRef50_A0A060XM62^Q:14-799,H:12-273^74.8%ID^E:9.1e-105^.^.`UniRef50_O76732^UniRef50_O76732^Q:2-793,H:6-270^75.5%ID^E:1.2e-104^.^.`UniRef50_P62424^UniRef50_P62424^Q:14-799,H:5-266^75.2%ID^E:2e-104^.^.`UniRef50_G1P2Y5…	.
TRINITY_DN69965_c1_g1	TRINITY_DN69965_c1_g1_i4	TRINITY_DN69965_c1_g1_i4.p3	561-866[+]	UniRef50_A0A088A266^UniRef50_A0A088A266^Q:186-863,H:43-268^77%ID^E:3.9e-93^.^.`UniRef50_O76732^UniRef50_O76732^Q:186-857,H:47-270^76.3%ID^E:7.3e-92^.^.`UniRef50_A0A1B0CHK9^UniRef50_A0A1B0CHK9^Q:186-857,H:378-601^76.8%ID^E:2.1e-91^.^.`UniRef50_P46223^UniRef50_P46223^Q:186-863,H:46-271^75.2%ID^E:2.8e-91^.^.`UniRef50_A0A060XM62^UniRef50_A0A060XM62^Q:186-863,H:48-273^74.8%ID^E:2.4e-90^.^.`UniRef50_P6…	.
TRINITY_DN69966_c0_g2	TRINITY_DN69966_c0_g2_i1	TRINITY_DN69966_c0_g2_i1.p1	302-2881[+]	UniRef50_A0A336MDA1^UniRef50_A0A336MDA1^Q:308-2869,H:5-816^59.4%ID^E:4.4e-268^.^.`UniRef50_A0A1J1J6T1^UniRef50_A0A1J1J6T1^Q:314-2842,H:8-963^50.9%ID^E:3.6e-246^.^.`UniRef50_F5HLS9^UniRef50_F5HLS9^Q:314-2056,H:4-582^66.8%ID^E:3.4e-220^.^.`UniRef50_Q16GQ0^UniRef50_Q16GQ0^Q:461-2062,H:66-595^70.4%ID^E:2.6e-212^.^.`UniRef50_A0A067R0J4^UniRef50_A0A067R0J4^Q:302-2878,H:1-850^50.4%ID^E:5.1e-208^.^.`UniR…	.
TRINITY_DN69985_c0_g1	TRINITY_DN69985_c0_g1_i1	TRINITY_DN69985_c0_g1_i1.p2	1-339[+]	UniRef50_Q5TV18^UniRef50_Q5TV18^Q:1-327,H:92-200^51.4%ID^E:1.1e-23^.^.`UniRef50_W5JMA2^UniRef50_W5JMA2^Q:1-321,H:43-149^49.5%ID^E:4.1e-23^.^.`UniRef50_E9FQU4^UniRef50_E9FQU4^Q:1-315,H:116-217^35.2%ID^E:9.8e-09^.^.`UniRef50_A0A0N7ZED8^UniRef50_A0A0N7ZED8^Q:1-312,H:39-139^33.7%ID^E:2.2e-08^.^.`UniRef50_UPI000948325B^UniRef50_UPI000948325B^Q:16-312,H:66-165^33%ID^E:3.1e-07^.^.`UniRef50_C3YVF6^UniRef…	.
TRINITY_DN69974_c2_g1	TRINITY_DN69974_c2_g1_i1	.	.	UniRef50_A0A182QDH1^UniRef50_A0A182QDH1^Q:296-811,H:72-243^84.3%ID^E:3.6e-79^.^.`UniRef50_A0A182G712^UniRef50_A0A182G712^Q:293-811,H:55-227^84.4%ID^E:6.8e-78^.^.`UniRef50_A0A336MRP1^UniRef50_A0A336MRP1^Q:365-811,H:197-345^87.2%ID^E:2.8e-71^.^.`UniRef50_A0A1A9VIH7^UniRef50_A0A1A9VIH7^Q:293-808,H:29-200^74.4%ID^E:4.9e-68^.^.`UniRef50_Q8T017^UniRef50_Q8T017^Q:296-808,H:105-273^75.4%ID^E:2.7e-66^.^.`…	.
TRINITY_DN69974_c2_g1	TRINITY_DN69974_c2_g1_i2	.	.	UniRef50_A0A182QDH1^UniRef50_A0A182QDH1^Q:2251-2772,H:70-243^83.9%ID^E:5.5e-79^.^.`UniRef50_A0A182G712^UniRef50_A0A182G712^Q:2257-2772,H:56-227^84.3%ID^E:5.1e-77^.^.`UniRef50_A0A336MRP1^UniRef50_A0A336MRP1^Q:2326-2772,H:197-345^87.2%ID^E:9.3e-71^.^.`UniRef50_Q8T017^UniRef50_Q8T017^Q:2032-2769,H:1-273^60%ID^E:1.6e-70^.^.`UniRef50_A0A1A9VIH7^UniRef50_A0A1A9VIH7^Q:2257-2769,H:30-200^74.3%ID^E:2.8e-6…	.
TRINITY_DN69974_c2_g1	TRINITY_DN69974_c2_g1_i4	.	.	UniRef50_A0A182QDH1^UniRef50_A0A182QDH1^Q:68-745,H:27-243^69.9%ID^E:1.5e-79^.^.`UniRef50_A0A182G712^UniRef50_A0A182G712^Q:227-745,H:55-227^83.8%ID^E:3.2e-77^.^.`UniRef50_A0A336MRP1^UniRef50_A0A336MRP1^Q:299-745,H:197-345^87.2%ID^E:2.6e-71^.^.`UniRef50_A0A1A9VIH7^UniRef50_A0A1A9VIH7^Q:185-742,H:15-200^69.4%ID^E:6.7e-67^.^.`UniRef50_Q8T017^UniRef50_Q8T017^Q:230-742,H:105-273^75.4%ID^E:3.3e-66^.^.`U…	.
TRINITY_DN69974_c3_g2	TRINITY_DN69974_c3_g2_i3	TRINITY_DN69974_c3_g2_i3.p1	537-1547[+]	UniRef50_T1KWD6^UniRef50_T1KWD6^Q:537-1541,H:1-335^79.4%ID^E:3.5e-149^.^.`UniRef50_A0A482X8L8^UniRef50_A0A482X8L8^Q:537-1532,H:261-536^76.8%ID^E:1.5e-136^.^.`UniRef50_S4R8W3^UniRef50_S4R8W3^Q:537-1538,H:1-336^73.6%ID^E:1.5e-136^.^.`UniRef50_M3XFH3^UniRef50_M3XFH3^Q:546-1544,H:37-371^73.8%ID^E:3.4e-136^.^.`UniRef50_Q9Y376^UniRef50_Q9Y376^Q:546-1544,H:5-339^73.5%ID^E:1e-135^.^.`UniRef50_Q6IQL2^UniR…	.
TRINITY_DN69974_c3_g2	TRINITY_DN69974_c3_g2_i5	TRINITY_DN69974_c3_g2_i5.p1	282-1292[+]	UniRef50_T1KWD6^UniRef50_T1KWD6^Q:282-1286,H:1-335^79.4%ID^E:4.1e-149^.^.`UniRef50_A0A482X8L8^UniRef50_A0A482X8L8^Q:282-1277,H:261-536^76.8%ID^E:1.4e-136^.^.`UniRef50_S4R8W3^UniRef50_S4R8W3^Q:282-1283,H:1-336^73.6%ID^E:1.8e-136^.^.`UniRef50_M3XFH3^UniRef50_M3XFH3^Q:291-1289,H:37-371^73.8%ID^E:3.1e-136^.^.`UniRef50_Q9Y376^UniRef50_Q9Y376^Q:291-1289,H:5-339^73.5%ID^E:9e-136^.^.`UniRef50_Q6IQL2^UniR…	.
TRINITY_DN70094_c0_g1	TRINITY_DN70094_c0_g1_i6	TRINITY_DN70094_c0_g1_i6.p1	134-568[+]	UniRef50_Q962X9^UniRef50_Q962X9^Q:134-565,H:1-144^89.6%ID^E:5.4e-75^.^.`UniRef50_S7PYN2^UniRef50_S7PYN2^Q:131-565,H:125-269^86.9%ID^E:2.9e-73^.^.`UniRef50_P41223-2^UniRef50_P41223-2^Q:134-565,H:1-144^86.1%ID^E:5e-73^.^.`UniRef50_T1IPB7^UniRef50_T1IPB7^Q:134-556,H:1-141^78.7%ID^E:6e-66^.^.`UniRef50_A0A368G3A8^UniRef50_A0A368G3A8^Q:170-565,H:143-274^81.8%ID^E:4.7e-63^.^.`UniRef50_A0A3B5R3L9^UniRef5…	.
TRINITY_DN70039_c0_g1	TRINITY_DN70039_c0_g1_i1	TRINITY_DN70039_c0_g1_i1.p1	143-3490[+]	UniRef50_A0A1B0CI91^UniRef50_A0A1B0CI91^Q:158-3487,H:937-2064^47.9%ID^E:0^.^.`UniRef50_Q9VFB7^UniRef50_Q9VFB7^Q:167-3487,H:3-1144^45.2%ID^E:1.3e-276^.^.`UniRef50_UPI000E6E1181^UniRef50_UPI000E6E1181^Q:134-3478,H:4-1195^37.7%ID^E:5.7e-221^.^.`UniRef50_A0A2P8YY38^UniRef50_A0A2P8YY38^Q:113-3484,H:2-1216^36.9%ID^E:2.7e-218^.^.`UniRef50_A0A224XH92^UniRef50_A0A224XH92^Q:140-3481,H:2-1123^35%ID^E:1.3e-1…	.
TRINITY_DN70000_c0_g1	TRINITY_DN70000_c0_g1_i3	TRINITY_DN70000_c0_g1_i3.p1	235-1896[+]	UniRef50_B4LHH8^UniRef50_B4LHH8^Q:295-1890,H:11-576^74.2%ID^E:4.5e-234^.^.`UniRef50_P18459^UniRef50_P18459^Q:295-1890,H:11-579^71.9%ID^E:3e-230^.^.`UniRef50_A0A195BCD3^UniRef50_A0A195BCD3^Q:295-1932,H:10-575^67.2%ID^E:1.3e-217^.^.`UniRef50_C8CE48^UniRef50_C8CE48^Q:295-1887,H:11-531^71.8%ID^E:2.9e-217^.^.`UniRef50_A0A158NFE6^UniRef50_A0A158NFE6^Q:295-1881,H:11-566^68.7%ID^E:6.5e-217^.^.`UniRef50_A…	.
TRINITY_DN70000_c0_g1	TRINITY_DN70000_c0_g1_i4	TRINITY_DN70000_c0_g1_i4.p1	252-1913[+]	UniRef50_B4LHH8^UniRef50_B4LHH8^Q:312-1907,H:11-576^74%ID^E:1.4e-233^.^.`UniRef50_P18459^UniRef50_P18459^Q:312-1907,H:11-579^71.8%ID^E:1.2e-229^.^.`UniRef50_C8CE48^UniRef50_C8CE48^Q:312-1904,H:11-531^72.1%ID^E:2.1e-218^.^.`UniRef50_A0A195BCD3^UniRef50_A0A195BCD3^Q:312-1949,H:10-575^67.2%ID^E:6.1e-218^.^.`UniRef50_A0A158NFE6^UniRef50_A0A158NFE6^Q:312-1898,H:11-566^68.7%ID^E:3e-217^.^.`UniRef50_A0A…	.
TRINITY_DN70010_c0_g1	TRINITY_DN70010_c0_g1_i2	TRINITY_DN70010_c0_g1_i2.p1	328-1227[+]	UniRef50_D6WDT7^UniRef50_D6WDT7^Q:334-1212,H:5-297^57.6%ID^E:1.3e-94^.^.`UniRef50_B0XIU6^UniRef50_B0XIU6^Q:328-1221,H:1-292^58.8%ID^E:2.2e-94^.^.`UniRef50_E0VMY0^UniRef50_E0VMY0^Q:331-1212,H:4-298^50.2%ID^E:1.2e-84^.^.`UniRef50_A0A158NAR1^UniRef50_A0A158NAR1^Q:334-1218,H:7-299^50.7%ID^E:1.6e-84^.^.`UniRef50_Q8T0N5^UniRef50_Q8T0N5^Q:346-1200,H:11-294^52.4%ID^E:7.3e-82^.^.`UniRef50_UPI000E6DA03F^Un…	.
TRINITY_DN70012_c0_g1	TRINITY_DN70012_c0_g1_i4	TRINITY_DN70012_c0_g1_i4.p1	158-1264[+]	UniRef50_Q7JZB4^UniRef50_Q7JZB4^Q:185-1261,H:12-369^81.3%ID^E:6.9e-169^.^.`UniRef50_A0A4S2KW17^UniRef50_A0A4S2KW17^Q:182-1261,H:383-749^77.3%ID^E:1.4e-158^.^.`UniRef50_Q6DBU5^UniRef50_Q6DBU5^Q:182-1261,H:1-360^69.7%ID^E:6.7e-148^.^.`UniRef50_Q9Y5P6^UniRef50_Q9Y5P6^Q:182-1261,H:1-360^68.6%ID^E:1.1e-145^.^.`UniRef50_A0A4X1SRI5^UniRef50_A0A4X1SRI5^Q:182-1228,H:1-349^68.8%ID^E:7.2e-142^.^.`UniRef50_Q…	.
TRINITY_DN70016_c0_g1	TRINITY_DN70016_c0_g1_i2	TRINITY_DN70016_c0_g1_i2.p1	150-821[+]	UniRef50_A0A336L9K4^UniRef50_A0A336L9K4^Q:249-818,H:341-530^93.2%ID^E:2.2e-108^.^.`UniRef50_A0A182H9J5^UniRef50_A0A182H9J5^Q:192-818,H:28-236^80.4%ID^E:1e-105^.^.`UniRef50_A0A182LZC5^UniRef50_A0A182LZC5^Q:147-824,H:10-248^71.5%ID^E:9.7e-104^.^.`UniRef50_A0A158NT65^UniRef50_A0A158NT65^Q:207-818,H:29-232^77%ID^E:5.9e-101^.^.`UniRef50_B4LUA0^UniRef50_B4LUA0^Q:207-818,H:30-233^77.5%ID^E:1.9e-99^.^.`U…	.
TRINITY_DN70021_c0_g1	TRINITY_DN70021_c0_g1_i3	TRINITY_DN70021_c0_g1_i3.p2	149-469[+]	UniRef50_Q7Q400^UniRef50_Q7Q400^Q:188-466,H:34-125^91.4%ID^E:1.6e-41^.^.`UniRef50_A0A2J7QKF3^UniRef50_A0A2J7QKF3^Q:167-466,H:45-144^84%ID^E:1.6e-41^.^.`UniRef50_UPI00109FD113^UniRef50_UPI00109FD113^Q:140-463,H:86-196^72.1%ID^E:4.3e-39^.^.`UniRef50_D4A2D8^UniRef50_D4A2D8^Q:176-463,H:5-100^79.2%ID^E:1.2e-38^.^.`UniRef50_A0A556TSE7^UniRef50_A0A556TSE7^Q:62-463,H:100-229^61.9%ID^E:1.2e-38^.^.`UniRef5…	.
TRINITY_DN70019_c0_g1	TRINITY_DN70019_c0_g1_i2	TRINITY_DN70019_c0_g1_i2.p1	738-1808[+]	UniRef50_Q94900^UniRef50_Q94900^Q:708-1904,H:58-450^83.8%ID^E:5.9e-191^.^.`UniRef50_Q94900-4^UniRef50_Q94900-4^Q:726-1904,H:65-447^85.8%ID^E:1e-190^.^.`UniRef50_A0A139WPA2^UniRef50_A0A139WPA2^Q:780-1904,H:20-381^84.7%ID^E:5.7e-178^.^.`UniRef50_A0A484BDH8^UniRef50_A0A484BDH8^Q:708-1664,H:86-405^89.7%ID^E:7.5e-162^.^.`UniRef50_A0A0C9RYU9^UniRef50_A0A0C9RYU9^Q:738-1664,H:1-306^89%ID^E:5.2e-155^.^.`U…	.
TRINITY_DN70019_c0_g1	TRINITY_DN70019_c0_g1_i10	TRINITY_DN70019_c0_g1_i10.p1	738-1787[+]	UniRef50_Q94900^UniRef50_Q94900^Q:708-1883,H:58-450^85.2%ID^E:3.6e-193^.^.`UniRef50_Q94900-4^UniRef50_Q94900-4^Q:726-1883,H:65-447^87.3%ID^E:6.2e-193^.^.`UniRef50_A0A139WPA2^UniRef50_A0A139WPA2^Q:780-1883,H:20-381^86.3%ID^E:4.6e-180^.^.`UniRef50_A0A484BDH8^UniRef50_A0A484BDH8^Q:708-1658,H:86-403^89.9%ID^E:3.7e-161^.^.`UniRef50_UPI0006C9A412^UniRef50_UPI0006C9A412^Q:708-1694,H:60-384^84.2%ID^E:3.9…	.
TRINITY_DN70019_c0_g1	TRINITY_DN70019_c0_g1_i11	TRINITY_DN70019_c0_g1_i11.p1	738-1913[+]	UniRef50_Q94900^UniRef50_Q94900^Q:708-1910,H:58-456^89.9%ID^E:1.2e-211^.^.`UniRef50_Q94900-4^UniRef50_Q94900-4^Q:726-1910,H:65-453^91.2%ID^E:2.2e-208^.^.`UniRef50_A0A139WPA2^UniRef50_A0A139WPA2^Q:780-1910,H:20-387^90.5%ID^E:1.5e-196^.^.`UniRef50_A0A484BDH8^UniRef50_A0A484BDH8^Q:708-1652,H:86-405^90%ID^E:2.1e-163^.^.`UniRef50_UPI00084AFE36^UniRef50_UPI00084AFE36^Q:705-1898,H:266-641^72.1%ID^E:1.5e…	.
TRINITY_DN70019_c0_g1	TRINITY_DN70019_c0_g1_i22	TRINITY_DN70019_c0_g1_i22.p1	597-2006[+]	UniRef50_Q94900^UniRef50_Q94900^Q:597-2003,H:1-456^85.7%ID^E:6.1e-233^.^.`UniRef50_Q94900-4^UniRef50_Q94900-4^Q:597-2003,H:1-453^86%ID^E:6.3e-230^.^.`UniRef50_A0A139WPA2^UniRef50_A0A139WPA2^Q:861-2003,H:20-387^89.6%ID^E:1.9e-194^.^.`UniRef50_A0A484BDH8^UniRef50_A0A484BDH8^Q:597-1745,H:29-405^84.6%ID^E:2e-183^.^.`UniRef50_E1JIQ2^UniRef50_E1JIQ2^Q:597-1619,H:1-334^89.1%ID^E:5.4e-173^.^.`UniRef50_UP…	.
TRINITY_DN70019_c0_g1	TRINITY_DN70019_c0_g1_i28	TRINITY_DN70019_c0_g1_i28.p1	597-1985[+]	UniRef50_Q94900^UniRef50_Q94900^Q:597-1982,H:1-456^87%ID^E:3.8e-235^.^.`UniRef50_Q94900-4^UniRef50_Q94900-4^Q:597-1982,H:1-453^87.3%ID^E:3.9e-232^.^.`UniRef50_A0A139WPA2^UniRef50_A0A139WPA2^Q:861-1982,H:20-387^91.2%ID^E:1.2e-196^.^.`UniRef50_A0A484BDH8^UniRef50_A0A484BDH8^Q:597-1739,H:29-403^84.8%ID^E:9.8e-183^.^.`UniRef50_UPI00084AFE36^UniRef50_UPI00084AFE36^Q:603-1970,H:202-641^68%ID^E:1.3e-174…	.
TRINITY_DN70020_c0_g3	TRINITY_DN70020_c0_g3_i1	TRINITY_DN70020_c0_g3_i1.p1	1552-3375[+]	UniRef50_Q9VZE0^UniRef50_Q9VZE0^Q:1612-3351,H:25-610^75.5%ID^E:9.4e-245^.^.`UniRef50_E0VT67^UniRef50_E0VT67^Q:1615-3351,H:2-567^68.3%ID^E:8.6e-214^.^.`UniRef50_A0A3R7PH82^UniRef50_A0A3R7PH82^Q:1555-3369,H:2-567^56.6%ID^E:3.6e-164^.^.`UniRef50_J9JPQ4^UniRef50_J9JPQ4^Q:1639-3315,H:47-613^57.6%ID^E:6.2e-164^.^.`UniRef50_A0A1B0D158^UniRef50_A0A1B0D158^Q:2158-3372,H:1-408^74.5%ID^E:1.6e-159^.^.`UniRef…	.
TRINITY_DN70020_c0_g3	TRINITY_DN70020_c0_g3_i3	TRINITY_DN70020_c0_g3_i3.p1	438-2261[+]	UniRef50_Q9VZE0^UniRef50_Q9VZE0^Q:498-2237,H:25-610^75.5%ID^E:6.7e-245^.^.`UniRef50_E0VT67^UniRef50_E0VT67^Q:501-2237,H:2-567^68.3%ID^E:6.1e-214^.^.`UniRef50_A0A3R7PH82^UniRef50_A0A3R7PH82^Q:441-2255,H:2-567^56.6%ID^E:2.6e-164^.^.`UniRef50_J9JPQ4^UniRef50_J9JPQ4^Q:525-2201,H:47-613^57.6%ID^E:4.5e-164^.^.`UniRef50_A0A1B0D158^UniRef50_A0A1B0D158^Q:1044-2258,H:1-408^74.5%ID^E:1.1e-159^.^.`UniRef50_A…	.
TRINITY_DN70020_c0_g3	TRINITY_DN70020_c0_g3_i4	TRINITY_DN70020_c0_g3_i4.p1	924-2747[+]	UniRef50_Q9VZE0^UniRef50_Q9VZE0^Q:984-2723,H:25-610^75.5%ID^E:7.9e-245^.^.`UniRef50_E0VT67^UniRef50_E0VT67^Q:987-2723,H:2-567^68.3%ID^E:7.2e-214^.^.`UniRef50_A0A3R7PH82^UniRef50_A0A3R7PH82^Q:927-2741,H:2-567^56.6%ID^E:3.1e-164^.^.`UniRef50_J9JPQ4^UniRef50_J9JPQ4^Q:1011-2687,H:47-613^57.6%ID^E:5.2e-164^.^.`UniRef50_A0A1B0D158^UniRef50_A0A1B0D158^Q:1530-2744,H:1-408^74.5%ID^E:1.3e-159^.^.`UniRef50_…	.
TRINITY_DN70033_c0_g1	TRINITY_DN70033_c0_g1_i1	TRINITY_DN70033_c0_g1_i1.p1	289-1251[+]	UniRef50_B4MDE0^UniRef50_B4MDE0^Q:325-1248,H:19-327^64.1%ID^E:4e-118^.^.`UniRef50_UPI000EF7D993^UniRef50_UPI000EF7D993^Q:283-1245,H:143-463^57.6%ID^E:3.5e-106^.^.`UniRef50_K7ITC1^UniRef50_K7ITC1^Q:325-1233,H:9-310^56.1%ID^E:6.6e-97^.^.`UniRef50_E0VQE3^UniRef50_E0VQE3^Q:334-1236,H:14-313^56.8%ID^E:1.1e-96^.^.`UniRef50_A0A1B0ATM4^UniRef50_A0A1B0ATM4^Q:292-1248,H:4-296^54.5%ID^E:3.6e-95^.^.`UniRef50…	.
TRINITY_DN70036_c0_g3	TRINITY_DN70036_c0_g3_i1	TRINITY_DN70036_c0_g3_i1.p1	59-1177[+]	UniRef50_A0A336LKJ8^UniRef50_A0A336LKJ8^Q:65-1126,H:7-360^83.4%ID^E:2.3e-167^.^.`UniRef50_Q9VSF0^UniRef50_Q9VSF0^Q:59-1126,H:5-364^67.1%ID^E:1.7e-135^.^.`UniRef50_M9PER1^UniRef50_M9PER1^Q:59-1126,H:5-364^67.1%ID^E:1.7e-135^.^.`UniRef50_K1QZR2^UniRef50_K1QZR2^Q:71-1126,H:9-356^66%ID^E:7.1e-129^.^.`UniRef50_T1IRF6^UniRef50_T1IRF6^Q:62-1135,H:417-770^64.4%ID^E:1.3e-125^.^.`UniRef50_C3YWN0^UniRef50_C…	.
TRINITY_DN70036_c0_g3	TRINITY_DN70036_c0_g3_i2	TRINITY_DN70036_c0_g3_i2.p1	701-1567[+]	UniRef50_A0A336LKJ8^UniRef50_A0A336LKJ8^Q:398-1468,H:25-383^80.1%ID^E:3.2e-158^.^.`UniRef50_Q9VSF0^UniRef50_Q9VSF0^Q:398-1405,H:25-364^68.1%ID^E:2.1e-128^.^.`UniRef50_M9PER1^UniRef50_M9PER1^Q:398-1405,H:25-364^68.1%ID^E:2.1e-128^.^.`UniRef50_K1QZR2^UniRef50_K1QZR2^Q:398-1405,H:25-356^66.2%ID^E:7.5e-123^.^.`UniRef50_T1IRF6^UniRef50_T1IRF6^Q:398-1471,H:436-798^61.8%ID^E:2.1e-120^.^.`UniRef50_C3YWN0…	.
TRINITY_DN70035_c0_g1	TRINITY_DN70035_c0_g1_i2	TRINITY_DN70035_c0_g1_i2.p1	590-1084[+]	UniRef50_Q9VG51^UniRef50_Q9VG51^Q:590-1081,H:2-167^89.8%ID^E:7.5e-82^.^.`UniRef50_Q17CA9^UniRef50_Q17CA9^Q:596-1081,H:6-167^89.5%ID^E:2.2e-81^.^.`UniRef50_Q9UMY4^UniRef50_Q9UMY4^Q:590-1075,H:1-161^75.3%ID^E:1.4e-64^.^.`UniRef50_G1MBP1^UniRef50_G1MBP1^Q:614-1075,H:9-161^77.9%ID^E:3.2e-64^.^.`UniRef50_A0A3Q2IB05^UniRef50_A0A3Q2IB05^Q:587-1069,H:95-254^75.8%ID^E:4.1e-64^.^.`UniRef50_Q9UMY4-1^UniRef5…	.
TRINITY_DN70035_c0_g1	TRINITY_DN70035_c0_g1_i5	TRINITY_DN70035_c0_g1_i5.p1	812-1306[+]	UniRef50_Q9VG51^UniRef50_Q9VG51^Q:812-1303,H:2-167^89.8%ID^E:8.8e-82^.^.`UniRef50_Q17CA9^UniRef50_Q17CA9^Q:818-1303,H:6-167^89.5%ID^E:2.6e-81^.^.`UniRef50_Q9UMY4^UniRef50_Q9UMY4^Q:812-1297,H:1-161^75.3%ID^E:1.7e-64^.^.`UniRef50_G1MBP1^UniRef50_G1MBP1^Q:836-1297,H:9-161^77.9%ID^E:3.7e-64^.^.`UniRef50_A0A3Q2IB05^UniRef50_A0A3Q2IB05^Q:809-1291,H:95-254^75.8%ID^E:4.8e-64^.^.`UniRef50_Q9UMY4-1^UniRef5…	.
TRINITY_DN70035_c0_g1	TRINITY_DN70035_c0_g1_i7	TRINITY_DN70035_c0_g1_i7.p1	701-1195[+]	UniRef50_Q9VG51^UniRef50_Q9VG51^Q:701-1192,H:2-167^89.8%ID^E:8.1e-82^.^.`UniRef50_Q17CA9^UniRef50_Q17CA9^Q:707-1192,H:6-167^89.5%ID^E:2.4e-81^.^.`UniRef50_Q9UMY4^UniRef50_Q9UMY4^Q:701-1186,H:1-161^75.3%ID^E:1.5e-64^.^.`UniRef50_G1MBP1^UniRef50_G1MBP1^Q:725-1186,H:9-161^77.9%ID^E:3.4e-64^.^.`UniRef50_A0A3Q2IB05^UniRef50_A0A3Q2IB05^Q:698-1180,H:95-254^75.8%ID^E:4.5e-64^.^.`UniRef50_Q9UMY4-1^UniRef5…	.
TRINITY_DN70038_c0_g1	TRINITY_DN70038_c0_g1_i2	TRINITY_DN70038_c0_g1_i2.p1	214-726[+]	UniRef50_Q24214^UniRef50_Q24214^Q:214-723,H:1-170^94.7%ID^E:5e-87^.^.`UniRef50_P48451^UniRef50_P48451^Q:214-723,H:1-170^94.1%ID^E:1.1e-86^.^.`UniRef50_K7J6H0^UniRef50_K7J6H0^Q:217-723,H:592-760^95.9%ID^E:1.1e-86^.^.`UniRef50_A0A1D2MWR1^UniRef50_A0A1D2MWR1^Q:211-723,H:125-295^90.1%ID^E:5.7e-83^.^.`UniRef50_A0A2I3G398^UniRef50_A0A2I3G398^Q:178-723,H:8-189^83%ID^E:1.1e-81^.^.`UniRef50_A0A2K5R739^Uni…	.
TRINITY_DN70072_c0_g1	TRINITY_DN70072_c0_g1_i1	TRINITY_DN70072_c0_g1_i1.p1	492-2096[+]	UniRef50_A0A1I8NBY2^UniRef50_A0A1I8NBY2^Q:492-2093,H:1-558^57.3%ID^E:5.8e-185^.^.`UniRef50_UPI00062924D6^UniRef50_UPI00062924D6^Q:492-2093,H:1-530^55.5%ID^E:1.4e-170^.^.`UniRef50_A0A158NJ94^UniRef50_A0A158NJ94^Q:492-2123,H:1-538^54.4%ID^E:6.5e-168^.^.`UniRef50_A0A1B0AUV7^UniRef50_A0A1B0AUV7^Q:492-2093,H:1-557^50.9%ID^E:5.3e-162^.^.`UniRef50_E0VBL5^UniRef50_E0VBL5^Q:492-2132,H:1-568^50.2%ID^E:1.6e…	.
TRINITY_DN70072_c0_g1	TRINITY_DN70072_c0_g1_i1	TRINITY_DN70072_c0_g1_i1.p2	2874-4109[+]	UniRef50_A0A1I8NBY2^UniRef50_A0A1I8NBY2^Q:492-2093,H:1-558^57.3%ID^E:5.8e-185^.^.`UniRef50_UPI00062924D6^UniRef50_UPI00062924D6^Q:492-2093,H:1-530^55.5%ID^E:1.4e-170^.^.`UniRef50_A0A158NJ94^UniRef50_A0A158NJ94^Q:492-2123,H:1-538^54.4%ID^E:6.5e-168^.^.`UniRef50_A0A1B0AUV7^UniRef50_A0A1B0AUV7^Q:492-2093,H:1-557^50.9%ID^E:5.3e-162^.^.`UniRef50_E0VBL5^UniRef50_E0VBL5^Q:492-2132,H:1-568^50.2%ID^E:1.6e…	.
TRINITY_DN70072_c0_g1	TRINITY_DN70072_c0_g1_i1	TRINITY_DN70072_c0_g1_i1.p3	4087-4668[-]	UniRef50_A0A1I8NBY2^UniRef50_A0A1I8NBY2^Q:492-2093,H:1-558^57.3%ID^E:5.8e-185^.^.`UniRef50_UPI00062924D6^UniRef50_UPI00062924D6^Q:492-2093,H:1-530^55.5%ID^E:1.4e-170^.^.`UniRef50_A0A158NJ94^UniRef50_A0A158NJ94^Q:492-2123,H:1-538^54.4%ID^E:6.5e-168^.^.`UniRef50_A0A1B0AUV7^UniRef50_A0A1B0AUV7^Q:492-2093,H:1-557^50.9%ID^E:5.3e-162^.^.`UniRef50_E0VBL5^UniRef50_E0VBL5^Q:492-2132,H:1-568^50.2%ID^E:1.6e…	.
TRINITY_DN70072_c0_g1	TRINITY_DN70072_c0_g1_i2	TRINITY_DN70072_c0_g1_i2.p3	3890-4471[-]	UniRef50_A0A1I8NBY2^UniRef50_A0A1I8NBY2^Q:492-2300,H:1-624^53.7%ID^E:6.4e-189^.^.`UniRef50_UPI00062924D6^UniRef50_UPI00062924D6^Q:492-2111,H:1-536^55.6%ID^E:1.1e-172^.^.`UniRef50_A0A158NJ94^UniRef50_A0A158NJ94^Q:492-2162,H:1-553^54.1%ID^E:1e-170^.^.`UniRef50_E0VBL5^UniRef50_E0VBL5^Q:492-2219,H:1-598^49.3%ID^E:6.6e-162^.^.`UniRef50_A0A1B0AUV7^UniRef50_A0A1B0AUV7^Q:492-2093,H:1-557^50.9%ID^E:6.6e-1…	.
TRINITY_DN70072_c0_g1	TRINITY_DN70072_c0_g1_i2	TRINITY_DN70072_c0_g1_i2.p1	492-2306[+]	UniRef50_A0A1I8NBY2^UniRef50_A0A1I8NBY2^Q:492-2300,H:1-624^53.7%ID^E:6.4e-189^.^.`UniRef50_UPI00062924D6^UniRef50_UPI00062924D6^Q:492-2111,H:1-536^55.6%ID^E:1.1e-172^.^.`UniRef50_A0A158NJ94^UniRef50_A0A158NJ94^Q:492-2162,H:1-553^54.1%ID^E:1e-170^.^.`UniRef50_E0VBL5^UniRef50_E0VBL5^Q:492-2219,H:1-598^49.3%ID^E:6.6e-162^.^.`UniRef50_A0A1B0AUV7^UniRef50_A0A1B0AUV7^Q:492-2093,H:1-557^50.9%ID^E:6.6e-1…	.
TRINITY_DN70072_c0_g1	TRINITY_DN70072_c0_g1_i2	TRINITY_DN70072_c0_g1_i2.p2	2677-3912[+]	UniRef50_A0A1I8NBY2^UniRef50_A0A1I8NBY2^Q:492-2300,H:1-624^53.7%ID^E:6.4e-189^.^.`UniRef50_UPI00062924D6^UniRef50_UPI00062924D6^Q:492-2111,H:1-536^55.6%ID^E:1.1e-172^.^.`UniRef50_A0A158NJ94^UniRef50_A0A158NJ94^Q:492-2162,H:1-553^54.1%ID^E:1e-170^.^.`UniRef50_E0VBL5^UniRef50_E0VBL5^Q:492-2219,H:1-598^49.3%ID^E:6.6e-162^.^.`UniRef50_A0A1B0AUV7^UniRef50_A0A1B0AUV7^Q:492-2093,H:1-557^50.9%ID^E:6.6e-1…	.
TRINITY_DN70048_c9_g1	TRINITY_DN70048_c9_g1_i1	TRINITY_DN70048_c9_g1_i1.p1	114-758[+]	UniRef50_A0A481SVK1^UniRef50_A0A481SVK1^Q:108-665,H:1-185^52.4%ID^E:3.1e-46^.^.`UniRef50_K7IRS4^UniRef50_K7IRS4^Q:132-635,H:1-170^57.1%ID^E:7e-46^.^.`UniRef50_A0A481SW94^UniRef50_A0A481SW94^Q:153-635,H:2-163^52.5%ID^E:6.8e-41^.^.`UniRef50_C4WVH8^UniRef50_C4WVH8^Q:132-671,H:11-193^45.1%ID^E:4.6e-37^.^.`UniRef50_A0A1J1HH62^UniRef50_A0A1J1HH62^Q:138-626,H:2-172^49.7%ID^E:3.3e-35^.^.`UniRef50_Q9VYR0^…	.
TRINITY_DN70055_c1_g4	TRINITY_DN70055_c1_g4_i6	TRINITY_DN70055_c1_g4_i6.p1	427-2229[+]	UniRef50_A0A336KXP5^UniRef50_A0A336KXP5^Q:442-2226,H:19-614^44.1%ID^E:7.2e-131^.^.`UniRef50_A0A1J1J8K5^UniRef50_A0A1J1J8K5^Q:454-2226,H:13-598^40.1%ID^E:4.1e-110^.^.`UniRef50_A0A1B0CN52^UniRef50_A0A1B0CN52^Q:442-2226,H:5-608^37.9%ID^E:2.5e-107^.^.`UniRef50_A0A182I3S0^UniRef50_A0A182I3S0^Q:418-2226,H:10-625^35.3%ID^E:2e-93^.^.`UniRef50_P12428^UniRef50_P12428^Q:442-2226,H:17-675^33%ID^E:3.4e-88^.^.…	.
TRINITY_DN70055_c1_g4	TRINITY_DN70055_c1_g4_i9	TRINITY_DN70055_c1_g4_i9.p1	479-2281[+]	UniRef50_A0A336KXP5^UniRef50_A0A336KXP5^Q:494-2278,H:19-614^44.1%ID^E:7.4e-131^.^.`UniRef50_A0A1J1J8K5^UniRef50_A0A1J1J8K5^Q:506-2278,H:13-598^40.1%ID^E:4.2e-110^.^.`UniRef50_A0A1B0CN52^UniRef50_A0A1B0CN52^Q:494-2278,H:5-608^37.9%ID^E:2.5e-107^.^.`UniRef50_A0A182I3S0^UniRef50_A0A182I3S0^Q:470-2278,H:10-625^35.3%ID^E:2.7e-93^.^.`UniRef50_P12428^UniRef50_P12428^Q:494-2278,H:17-675^33%ID^E:4.5e-88^.…	.
TRINITY_DN70087_c0_g1	TRINITY_DN70087_c0_g1_i1	TRINITY_DN70087_c0_g1_i1.p1	320-1432[+]	UniRef50_P25157^UniRef50_P25157^Q:329-1426,H:91-456^68.2%ID^E:6.5e-138^.^.`UniRef50_U5ERD0^UniRef50_U5ERD0^Q:275-1327,H:10-351^64.9%ID^E:8.9e-127^.^.`UniRef50_A0A146KT85^UniRef50_A0A146KT85^Q:368-1426,H:17-367^62%ID^E:1.8e-124^.^.`UniRef50_J9K089^UniRef50_J9K089^Q:329-1426,H:10-367^59%ID^E:1.4e-119^.^.`UniRef50_A0A1W4VET6^UniRef50_A0A1W4VET6^Q:509-1426,H:1-305^68.5%ID^E:5.8e-118^.^.`UniRef50_Q5YK…	.
TRINITY_DN70086_c0_g1	TRINITY_DN70086_c0_g1_i3	TRINITY_DN70086_c0_g1_i3.p1	170-1726[+]	UniRef50_Q16RM6^UniRef50_Q16RM6^Q:173-1723,H:6-521^73.3%ID^E:5.1e-215^.^.`UniRef50_A0A1J1HV81^UniRef50_A0A1J1HV81^Q:338-1690,H:873-1325^73.1%ID^E:4.3e-190^.^.`UniRef50_A0A0A9XP06^UniRef50_A0A0A9XP06^Q:173-1684,H:5-514^66.7%ID^E:3.7e-189^.^.`UniRef50_O35345^UniRef50_O35345^Q:188-1720,H:17-535^67.1%ID^E:1.8e-188^.^.`UniRef50_O76521^UniRef50_O76521^Q:164-1723,H:1-543^62.7%ID^E:5.3e-188^.^.`UniRef50_…	.
TRINITY_DN70097_c0_g1	TRINITY_DN70097_c0_g1_i1	TRINITY_DN70097_c0_g1_i1.p1	254-1891[+]	UniRef50_Q16K98^UniRef50_Q16K98^Q:254-1888,H:1-576^53%ID^E:9.9e-169^.^.`UniRef50_A0A1J1I480^UniRef50_A0A1J1I480^Q:254-1864,H:364-927^45.9%ID^E:5.5e-135^.^.`UniRef50_Q29MI9^UniRef50_Q29MI9^Q:260-1852,H:4-577^47.1%ID^E:2.7e-134^.^.`UniRef50_A0A1B0CVB4^UniRef50_A0A1B0CVB4^Q:347-1738,H:42-477^42.9%ID^E:5.5e-103^.^.`UniRef50_UPI000C71B8D3^UniRef50_UPI000C71B8D3^Q:755-1867,H:3-399^49.9%ID^E:1.6e-102^.^…	.
TRINITY_DN70100_c0_g1	TRINITY_DN70100_c0_g1_i1	TRINITY_DN70100_c0_g1_i1.p1	104-919[+]	UniRef50_A0A336MBZ4^UniRef50_A0A336MBZ4^Q:98-907,H:55-336^49.1%ID^E:5.5e-66^.^.`UniRef50_A0A336LP67^UniRef50_A0A336LP67^Q:311-907,H:119-310^61.3%ID^E:6.8e-64^.^.`UniRef50_A0A336MA01^UniRef50_A0A336MA01^Q:281-907,H:305-520^57.3%ID^E:1.5e-63^.^.`UniRef50_A0A4Y7MIR2^UniRef50_A0A4Y7MIR2^Q:296-859,H:95-275^59.6%ID^E:1.9e-58^.^.`UniRef50_A0A4Y7NPF5^UniRef50_A0A4Y7NPF5^Q:335-847,H:38-213^57.4%ID^E:2.3e-…	.
TRINITY_DN70116_c0_g1	TRINITY_DN70116_c0_g1_i3	.	.	UniRef50_Q9VDI6^UniRef50_Q9VDI6^Q:620-1075,H:13-169^69%ID^E:9.3e-54^.^.`UniRef50_D6WKL0^UniRef50_D6WKL0^Q:623-1078,H:1-157^61%ID^E:6e-45^.^.`UniRef50_T1GJE3^UniRef50_T1GJE3^Q:611-967,H:1-122^62.6%ID^E:4.8e-34^.^.`UniRef50_Q16GU1^UniRef50_Q16GU1^Q:734-1087,H:7-124^65.5%ID^E:1.4e-33^.^.`UniRef50_N6TDM6^UniRef50_N6TDM6^Q:608-1081,H:2-162^52.8%ID^E:5.3e-33^.^.`UniRef50_X1WKU0^UniRef50_X1WKU0^Q:611-10…	.
TRINITY_DN70121_c0_g1	TRINITY_DN70121_c0_g1_i2	TRINITY_DN70121_c0_g1_i2.p1	400-1728[+]	UniRef50_A0A1B0CS93^UniRef50_A0A1B0CS93^Q:499-1704,H:9-355^53.1%ID^E:2e-112^.^.`UniRef50_A0A1J1HXE5^UniRef50_A0A1J1HXE5^Q:466-1704,H:393-889^44.3%ID^E:4.4e-104^.^.`UniRef50_A0A182YLK4^UniRef50_A0A182YLK4^Q:1021-1725,H:1337-1571^74.9%ID^E:1.8e-102^.^.`UniRef50_Q17H48^UniRef50_Q17H48^Q:1021-1704,H:251-478^75.4%ID^E:1.6e-101^.^.`UniRef50_A0A1L8DKZ1^UniRef50_A0A1L8DKZ1^Q:994-1704,H:106-342^70%ID^E:2.…	.
TRINITY_DN70121_c0_g1	TRINITY_DN70121_c0_g1_i4	TRINITY_DN70121_c0_g1_i4.p1	1269-1952[+]	UniRef50_A0A182YLK4^UniRef50_A0A182YLK4^Q:1245-1949,H:1337-1571^74.9%ID^E:1.2e-102^.^.`UniRef50_Q17H48^UniRef50_Q17H48^Q:1245-1928,H:251-478^75.4%ID^E:7.8e-102^.^.`UniRef50_A0A1B0CS93^UniRef50_A0A1B0CS93^Q:1248-1928,H:129-355^73.1%ID^E:7.3e-100^.^.`UniRef50_A0A1J1HXE5^UniRef50_A0A1J1HXE5^Q:1248-1928,H:663-889^74%ID^E:1.3e-99^.^.`UniRef50_A0A1L8DKZ1^UniRef50_A0A1L8DKZ1^Q:1248-1928,H:116-342^71.8%I…	.
TRINITY_DN70121_c0_g1	TRINITY_DN70121_c0_g1_i4	TRINITY_DN70121_c0_g1_i4.p2	400-1014[+]	UniRef50_A0A182YLK4^UniRef50_A0A182YLK4^Q:1245-1949,H:1337-1571^74.9%ID^E:1.2e-102^.^.`UniRef50_Q17H48^UniRef50_Q17H48^Q:1245-1928,H:251-478^75.4%ID^E:7.8e-102^.^.`UniRef50_A0A1B0CS93^UniRef50_A0A1B0CS93^Q:1248-1928,H:129-355^73.1%ID^E:7.3e-100^.^.`UniRef50_A0A1J1HXE5^UniRef50_A0A1J1HXE5^Q:1248-1928,H:663-889^74%ID^E:1.3e-99^.^.`UniRef50_A0A1L8DKZ1^UniRef50_A0A1L8DKZ1^Q:1248-1928,H:116-342^71.8%I…	.
TRINITY_DN70121_c0_g1	TRINITY_DN70121_c0_g1_i5	TRINITY_DN70121_c0_g1_i5.p2	400-1014[+]	UniRef50_A0A182YLK4^UniRef50_A0A182YLK4^Q:1152-1856,H:1337-1571^74.9%ID^E:1.5e-102^.^.`UniRef50_Q17H48^UniRef50_Q17H48^Q:1152-1835,H:251-478^75.4%ID^E:1.3e-101^.^.`UniRef50_A0A1J1HXE5^UniRef50_A0A1J1HXE5^Q:1119-1835,H:654-889^71.5%ID^E:1.2e-99^.^.`UniRef50_A0A1B0CS93^UniRef50_A0A1B0CS93^Q:1155-1835,H:129-355^73.1%ID^E:1.2e-99^.^.`UniRef50_A0A1L8DKZ1^UniRef50_A0A1L8DKZ1^Q:1155-1835,H:116-342^71.8%…	.
TRINITY_DN70121_c0_g1	TRINITY_DN70121_c0_g1_i5	TRINITY_DN70121_c0_g1_i5.p1	1176-1859[+]	UniRef50_A0A182YLK4^UniRef50_A0A182YLK4^Q:1152-1856,H:1337-1571^74.9%ID^E:1.5e-102^.^.`UniRef50_Q17H48^UniRef50_Q17H48^Q:1152-1835,H:251-478^75.4%ID^E:1.3e-101^.^.`UniRef50_A0A1J1HXE5^UniRef50_A0A1J1HXE5^Q:1119-1835,H:654-889^71.5%ID^E:1.2e-99^.^.`UniRef50_A0A1B0CS93^UniRef50_A0A1B0CS93^Q:1155-1835,H:129-355^73.1%ID^E:1.2e-99^.^.`UniRef50_A0A1L8DKZ1^UniRef50_A0A1L8DKZ1^Q:1155-1835,H:116-342^71.8%…	.
TRINITY_DN70120_c0_g1	TRINITY_DN70120_c0_g1_i1	TRINITY_DN70120_c0_g1_i1.p1	610-1023[+]	UniRef50_A0A336N3K5^UniRef50_A0A336N3K5^Q:247-987,H:326-624^54.2%ID^E:5.8e-70^.^.`UniRef50_Q7JRF1^UniRef50_Q7JRF1^Q:244-1020,H:11-323^46.6%ID^E:1.8e-63^.^.`UniRef50_A0A139WLW2^UniRef50_A0A139WLW2^Q:244-1020,H:11-254^47.7%ID^E:1.3e-53^.^.`UniRef50_V9I7K5^UniRef50_V9I7K5^Q:244-945,H:11-237^47.2%ID^E:6.2e-48^.^.`UniRef50_A0A195D0P0^UniRef50_A0A195D0P0^Q:250-945,H:130-369^46.2%ID^E:2.6e-46^.^.`UniRef…	.
TRINITY_DN70120_c0_g1	TRINITY_DN70120_c0_g1_i2	TRINITY_DN70120_c0_g1_i2.p1	115-927[+]	UniRef50_A0A336N3K5^UniRef50_A0A336N3K5^Q:145-891,H:324-624^53.8%ID^E:1.9e-70^.^.`UniRef50_Q7JRF1^UniRef50_Q7JRF1^Q:127-924,H:4-323^47.2%ID^E:8.6e-68^.^.`UniRef50_A0A139WLW2^UniRef50_A0A139WLW2^Q:127-924,H:4-254^48.4%ID^E:6.2e-58^.^.`UniRef50_V9I7K5^UniRef50_V9I7K5^Q:127-849,H:4-237^47.5%ID^E:1.1e-51^.^.`UniRef50_A0A194QUH9^UniRef50_A0A194QUH9^Q:127-864,H:4-241^46.1%ID^E:6.2e-50^.^.`UniRef50_UPI0…	.
TRINITY_DN70127_c0_g1	TRINITY_DN70127_c0_g1_i1	TRINITY_DN70127_c0_g1_i1.p1	99-602[+]	UniRef50_Q9VXE8^UniRef50_Q9VXE8^Q:99-599,H:1-167^90.4%ID^E:7e-87^.^.`UniRef50_A0A1B0FGW6^UniRef50_A0A1B0FGW6^Q:99-590,H:1-180^82.8%ID^E:6.1e-83^.^.`UniRef50_A0A182NMW5^UniRef50_A0A182NMW5^Q:141-599,H:205-357^96.1%ID^E:1e-82^.^.`UniRef50_Q4V9I8^UniRef50_Q4V9I8^Q:99-593,H:1-165^84.8%ID^E:2.2e-80^.^.`UniRef50_E1C9E7^UniRef50_E1C9E7^Q:99-593,H:1-165^84.8%ID^E:5.4e-79^.^.`UniRef50_P60604^UniRef50_P606…	.
TRINITY_DN70136_c0_g1	TRINITY_DN70136_c0_g1_i1	TRINITY_DN70136_c0_g1_i1.p2	161-1234[+]	UniRef50_A0A336KA11^UniRef50_A0A336KA11^Q:161-1222,H:1-338^64.1%ID^E:3.1e-125^.^.`UniRef50_A0A1J1IUH3^UniRef50_A0A1J1IUH3^Q:224-1231,H:50-401^57.9%ID^E:2.4e-109^.^.`UniRef50_Q9VYW6^UniRef50_Q9VYW6^Q:176-1231,H:19-384^56.2%ID^E:3.6e-105^.^.`UniRef50_UPI00083EADE1^UniRef50_UPI00083EADE1^Q:308-1231,H:17-321^62%ID^E:6.1e-105^.^.`UniRef50_A0A212FMT9^UniRef50_A0A212FMT9^Q:287-1216,H:22-320^52.9%ID^E:2.…	.
TRINITY_DN70136_c0_g1	TRINITY_DN70136_c0_g1_i2	TRINITY_DN70136_c0_g1_i2.p1	161-1330[+]	UniRef50_A0A336KA11^UniRef50_A0A336KA11^Q:161-1324,H:1-372^65.4%ID^E:2.5e-144^.^.`UniRef50_A0A1J1IUH3^UniRef50_A0A1J1IUH3^Q:224-1327,H:50-437^57.4%ID^E:3.7e-119^.^.`UniRef50_Q9VYW6^UniRef50_Q9VYW6^Q:176-1312,H:19-411^56.6%ID^E:4e-118^.^.`UniRef50_UPI00083EADE1^UniRef50_UPI00083EADE1^Q:308-1312,H:17-348^62.1%ID^E:9e-118^.^.`UniRef50_A0A212FMT9^UniRef50_A0A212FMT9^Q:287-1312,H:22-352^51.2%ID^E:7.9e…	.
TRINITY_DN70141_c0_g1	TRINITY_DN70141_c0_g1_i1	TRINITY_DN70141_c0_g1_i1.p1	237-1442[+]	UniRef50_A0A182WRS8^UniRef50_A0A182WRS8^Q:270-1433,H:15-398^87.1%ID^E:1.5e-195^.^.`UniRef50_O17432^UniRef50_O17432^Q:237-1439,H:7-404^81.8%ID^E:3.8e-186^.^.`UniRef50_A0A1J1J824^UniRef50_A0A1J1J824^Q:255-1439,H:262-653^80%ID^E:4e-180^.^.`UniRef50_Q7T3L5^UniRef50_Q7T3L5^Q:303-1439,H:20-393^73.2%ID^E:4.8e-157^.^.`UniRef50_A0A4S2K4U5^UniRef50_A0A4S2K4U5^Q:309-1436,H:8-353^74.6%ID^E:3.1e-156^.^.`UniRe…	.
TRINITY_DN70141_c0_g1	TRINITY_DN70141_c0_g1_i2	TRINITY_DN70141_c0_g1_i2.p1	504-1496[+]	UniRef50_A0A182WRS8^UniRef50_A0A182WRS8^Q:270-1487,H:15-398^83.3%ID^E:1.2e-192^.^.`UniRef50_O17432^UniRef50_O17432^Q:237-1493,H:7-404^78.3%ID^E:3.1e-183^.^.`UniRef50_A0A1J1J824^UniRef50_A0A1J1J824^Q:255-1493,H:262-653^76.5%ID^E:2.5e-177^.^.`UniRef50_Q7T3L5^UniRef50_Q7T3L5^Q:303-1493,H:20-393^69.8%ID^E:3e-154^.^.`UniRef50_A0A4S2K4U5^UniRef50_A0A4S2K4U5^Q:309-1490,H:8-353^71.2%ID^E:2.5e-153^.^.`Uni…	.
TRINITY_DN70124_c0_g1	TRINITY_DN70124_c0_g1_i5	TRINITY_DN70124_c0_g1_i5.p1	84-824[+]	UniRef50_A0A336M6C8^UniRef50_A0A336M6C8^Q:84-815,H:1-251^40.6%ID^E:1.4e-39^.^.`UniRef50_A0A1B0CQZ6^UniRef50_A0A1B0CQZ6^Q:78-776,H:8-235^36.1%ID^E:3.9e-31^.^.`UniRef50_Q86BR8^UniRef50_Q86BR8^Q:207-764,H:77-263^38%ID^E:5.7e-30^.^.`UniRef50_A0A067RTC2^UniRef50_A0A067RTC2^Q:180-821,H:74-292^36.7%ID^E:8.2e-29^.^.`UniRef50_A0A1B0G2H4^UniRef50_A0A1B0G2H4^Q:207-764,H:102-288^35.3%ID^E:1.5e-27^.^.`UniRef5…	.
TRINITY_DN70146_c0_g1	TRINITY_DN70146_c0_g1_i1	TRINITY_DN70146_c0_g1_i1.p1	542-1600[+]	UniRef50_Q8SYD9^UniRef50_Q8SYD9^Q:542-1597,H:1-385^65.3%ID^E:8.6e-136^.^.`UniRef50_A0A0L0BUF8^UniRef50_A0A0L0BUF8^Q:536-1594,H:429-939^47.6%ID^E:2.9e-115^.^.`UniRef50_A0A0A9YCG1^UniRef50_A0A0A9YCG1^Q:560-1597,H:2-316^55.7%ID^E:1.5e-100^.^.`UniRef50_A0A232F728^UniRef50_A0A232F728^Q:581-1489,H:875-1168^58.9%ID^E:3.1e-93^.^.`UniRef50_A0A088AC81^UniRef50_A0A088AC81^Q:560-1351,H:2-273^63.8%ID^E:3.2e-9…	.
TRINITY_DN70146_c0_g1	TRINITY_DN70146_c0_g1_i3	TRINITY_DN70146_c0_g1_i3.p1	25-1053[+]	UniRef50_Q8SYD9^UniRef50_Q8SYD9^Q:76-1050,H:24-385^64.9%ID^E:4.1e-127^.^.`UniRef50_A0A0L0BUF8^UniRef50_A0A0L0BUF8^Q:76-1047,H:454-939^46.7%ID^E:2.3e-106^.^.`UniRef50_A0A0A9YCG1^UniRef50_A0A0A9YCG1^Q:79-1050,H:22-316^56.5%ID^E:9.8e-97^.^.`UniRef50_A0A232F728^UniRef50_A0A232F728^Q:37-942,H:877-1168^59.9%ID^E:5.9e-94^.^.`UniRef50_H9B3V1^UniRef50_H9B3V1^Q:76-699,H:9-228^73.6%ID^E:1.1e-84^.^.`UniRef50…	.
TRINITY_DN70146_c0_g4	TRINITY_DN70146_c0_g4_i3	TRINITY_DN70146_c0_g4_i3.p1	1-3471[+]	UniRef50_A0A182HUR5^UniRef50_A0A182HUR5^Q:1-3273,H:37-1132^31.3%ID^E:5.3e-167^.^.`UniRef50_A0A1B0CKX0^UniRef50_A0A1B0CKX0^Q:1-2637,H:164-1045^35%ID^E:9.4e-156^.^.`UniRef50_A0A4Y0BHE8^UniRef50_A0A4Y0BHE8^Q:157-2661,H:2-828^33%ID^E:8.8e-146^.^.`UniRef50_Q9W235^UniRef50_Q9W235^Q:1-3267,H:46-1149^29.4%ID^E:6.8e-138^.^.`UniRef50_A0A1A9VIG7^UniRef50_A0A1A9VIG7^Q:1-3267,H:38-1135^28.6%ID^E:2.7e-131^.^.`…	.
TRINITY_DN70157_c0_g3	TRINITY_DN70157_c0_g3_i1	TRINITY_DN70157_c0_g3_i1.p1	226-579[+]	UniRef50_A0A336KV21^UniRef50_A0A336KV21^Q:226-576,H:1-127^71.7%ID^E:2.7e-29^.^.`UniRef50_A0A4C1T901^UniRef50_A0A4C1T901^Q:226-480,H:1-85^64%ID^E:1.1e-17^.^.`UniRef50_W5JDY3^UniRef50_W5JDY3^Q:226-498,H:1-103^52.4%ID^E:1.6e-16^.^.`UniRef50_B0WCI4^UniRef50_B0WCI4^Q:226-576,H:1-117^50.8%ID^E:1.6e-16^.^.`UniRef50_Q9XZ56^UniRef50_Q9XZ56^Q:226-576,H:1-117^47%ID^E:5.9e-16^.^.`UniRef50_E1ZYZ8^UniRef50_E1Z…	.
TRINITY_DN70152_c0_g1	TRINITY_DN70152_c0_g1_i1	TRINITY_DN70152_c0_g1_i1.p1	429-5555[+]	UniRef50_A8DY79^UniRef50_A8DY79^Q:429-1961,H:1-496^75.6%ID^E:2e-200^.^.`UniRef50_A0A0B4K7V8^UniRef50_A0A0B4K7V8^Q:429-1961,H:1-493^75%ID^E:6.1e-197^.^.`UniRef50_A0A0R1DMA8^UniRef50_A0A0R1DMA8^Q:438-1961,H:5-514^73%ID^E:8e-197^.^.`UniRef50_A0A0Q9X6W4^UniRef50_A0A0Q9X6W4^Q:429-1961,H:1-512^73%ID^E:1e-196^.^.`UniRef50_A0A1S4H3J5^UniRef50_A0A1S4H3J5^Q:429-4415,H:1-1299^67.1%ID^E:1.1e-177^.^.`UniRef50…	.
TRINITY_DN70152_c0_g1	TRINITY_DN70152_c0_g1_i3	TRINITY_DN70152_c0_g1_i3.p1	429-5504[+]	UniRef50_A0A0B4K7V8^UniRef50_A0A0B4K7V8^Q:429-1964,H:1-494^75%ID^E:7.2e-198^.^.`UniRef50_A0A0R1DMA8^UniRef50_A0A0R1DMA8^Q:438-1964,H:5-515^73.1%ID^E:9.4e-198^.^.`UniRef50_A0A0Q9X6W4^UniRef50_A0A0Q9X6W4^Q:429-1964,H:1-513^72.9%ID^E:3.6e-197^.^.`UniRef50_A8DY79^UniRef50_A8DY79^Q:429-4328,H:1-1308^66.1%ID^E:3.6e-197^.^.`UniRef50_A0A1S4H3J5^UniRef50_A0A1S4H3J5^Q:429-4364,H:1-1299^68.5%ID^E:5.2e-180^.…	.
TRINITY_DN70167_c0_g1	TRINITY_DN70167_c0_g1_i1	TRINITY_DN70167_c0_g1_i1.p1	1-2937[+]	UniRef50_A0A182G340^UniRef50_A0A182G340^Q:4-2799,H:1425-2357^71.5%ID^E:0^.^.`UniRef50_A0A182SYU0^UniRef50_A0A182SYU0^Q:4-2799,H:212-1158^70.5%ID^E:0^.^.`UniRef50_Q9VEZ2^UniRef50_Q9VEZ2^Q:1-2793,H:744-1687^68.7%ID^E:0^.^.`UniRef50_K7JQM9^UniRef50_K7JQM9^Q:4-2796,H:297-1189^59.1%ID^E:0^.^.`UniRef50_E9IS16^UniRef50_E9IS16^Q:4-2775,H:634-1469^54.9%ID^E:1.6e-292^.^.`UniRef50_UPI0006EAEEF0^UniRef50_UPI…	.
TRINITY_DN70165_c0_g2	TRINITY_DN70165_c0_g2_i2	TRINITY_DN70165_c0_g2_i2.p2	1-300[+]	UniRef50_A0A336K8R9^UniRef50_A0A336K8R9^Q:1-291,H:79-175^68%ID^E:2.3e-34^.^.`UniRef50_A0A1Q3F761^UniRef50_A0A1Q3F761^Q:1-288,H:125-219^51%ID^E:7.3e-20^.^.`UniRef50_A0A1J1I997^UniRef50_A0A1J1I997^Q:13-288,H:90-180^46.7%ID^E:8.1e-19^.^.`UniRef50_H9G5D2^UniRef50_H9G5D2^Q:58-285,H:126-201^44.2%ID^E:6.9e-10^.^.`UniRef50_Q8BK08^UniRef50_Q8BK08^Q:58-285,H:113-188^44.2%ID^E:2e-09^.^.`UniRef50_H0ZAW1^UniR…	.
TRINITY_DN70155_c0_g2	TRINITY_DN70155_c0_g2_i10	TRINITY_DN70155_c0_g2_i10.p1	943-1893[+]	UniRef50_P02833^UniRef50_P02833^Q:943-1887,H:1-377^60.8%ID^E:2.3e-70^.^.`UniRef50_A0A1Q1M8Z2^UniRef50_A0A1Q1M8Z2^Q:1108-1887,H:1-236^75%ID^E:1.3e-60^.^.`UniRef50_A0A2A4K5H8^UniRef50_A0A2A4K5H8^Q:949-1887,H:1-301^60.3%ID^E:2.3e-54^.^.`UniRef50_B0XII3^UniRef50_B0XII3^Q:1291-1887,H:157-360^79%ID^E:3.5e-50^.^.`UniRef50_A0A445NKU7^UniRef50_A0A445NKU7^Q:1138-1887,H:4-223^68.4%ID^E:9.9e-45^.^.`UniRef50_…	.
TRINITY_DN70155_c0_g2	TRINITY_DN70155_c0_g2_i11	TRINITY_DN70155_c0_g2_i11.p1	833-1783[+]	UniRef50_P02833^UniRef50_P02833^Q:833-1777,H:1-377^60.8%ID^E:2.3e-70^.^.`UniRef50_A0A1Q1M8Z2^UniRef50_A0A1Q1M8Z2^Q:998-1777,H:1-236^75%ID^E:1.2e-60^.^.`UniRef50_A0A2A4K5H8^UniRef50_A0A2A4K5H8^Q:839-1777,H:1-301^60.3%ID^E:2.3e-54^.^.`UniRef50_B0XII3^UniRef50_B0XII3^Q:1181-1777,H:157-360^79%ID^E:3.4e-50^.^.`UniRef50_A0A445NKU7^UniRef50_A0A445NKU7^Q:1028-1777,H:4-223^68.4%ID^E:9.6e-45^.^.`UniRef50_J…	.
TRINITY_DN70160_c0_g2	TRINITY_DN70160_c0_g2_i6	TRINITY_DN70160_c0_g2_i6.p1	2488-4941[+]	UniRef50_Q9W4F8^UniRef50_Q9W4F8^Q:2509-4800,H:9-784^56.7%ID^E:1.4e-248^.^.`UniRef50_A0A336M852^UniRef50_A0A336M852^Q:2488-4239,H:1-584^68.4%ID^E:7.7e-236^.^.`UniRef50_D6W9B1^UniRef50_D6W9B1^Q:2488-4779,H:3-780^49.7%ID^E:4.6e-212^.^.`UniRef50_A0A232F1D4^UniRef50_A0A232F1D4^Q:2527-4806,H:592-1352^49.3%ID^E:8.6e-203^.^.`UniRef50_A0A4V3SBS7^UniRef50_A0A4V3SBS7^Q:2458-4821,H:52-841^47.8%ID^E:3.6e-201^…	.
TRINITY_DN70160_c0_g2	TRINITY_DN70160_c0_g2_i6	TRINITY_DN70160_c0_g2_i6.p2	204-782[-]	UniRef50_Q9W4F8^UniRef50_Q9W4F8^Q:2509-4800,H:9-784^56.7%ID^E:1.4e-248^.^.`UniRef50_A0A336M852^UniRef50_A0A336M852^Q:2488-4239,H:1-584^68.4%ID^E:7.7e-236^.^.`UniRef50_D6W9B1^UniRef50_D6W9B1^Q:2488-4779,H:3-780^49.7%ID^E:4.6e-212^.^.`UniRef50_A0A232F1D4^UniRef50_A0A232F1D4^Q:2527-4806,H:592-1352^49.3%ID^E:8.6e-203^.^.`UniRef50_A0A4V3SBS7^UniRef50_A0A4V3SBS7^Q:2458-4821,H:52-841^47.8%ID^E:3.6e-201^…	.
TRINITY_DN70160_c0_g1	TRINITY_DN70160_c0_g1_i9	TRINITY_DN70160_c0_g1_i9.p1	589-1467[+]	UniRef50_A0A336KVT4^UniRef50_A0A336KVT4^Q:652-1464,H:35-305^57.5%ID^E:7.9e-94^.^.`UniRef50_UPI000E6E2CA0^UniRef50_UPI000E6E2CA0^Q:658-1332,H:101-324^46.5%ID^E:3.4e-52^.^.`UniRef50_A0A1B0CGF3^UniRef50_A0A1B0CGF3^Q:679-1440,H:55-308^40.5%ID^E:1.8e-50^.^.`UniRef50_A0A2P8XV84^UniRef50_A0A2P8XV84^Q:808-1326,H:91-259^45.1%ID^E:1e-45^.^.`UniRef50_UPI000718FAA9^UniRef50_UPI000718FAA9^Q:640-1332,H:45-266^…	.
TRINITY_DN70160_c0_g1	TRINITY_DN70160_c0_g1_i14	TRINITY_DN70160_c0_g1_i14.p1	589-1410[+]	UniRef50_A0A336KVT4^UniRef50_A0A336KVT4^Q:652-1383,H:35-264^57.3%ID^E:2.4e-84^.^.`UniRef50_UPI000E6E2CA0^UniRef50_UPI000E6E2CA0^Q:658-1377,H:101-324^44%ID^E:1.2e-51^.^.`UniRef50_A0A1B0CGF3^UniRef50_A0A1B0CGF3^Q:679-1380,H:55-266^42.1%ID^E:7.3e-49^.^.`UniRef50_A0A2P8XV84^UniRef50_A0A2P8XV84^Q:853-1371,H:91-259^44.5%ID^E:7.6e-46^.^.`UniRef50_UPI000718FAA9^UniRef50_UPI000718FAA9^Q:874-1377,H:103-266…	.
TRINITY_DN70160_c0_g1	TRINITY_DN70160_c0_g1_i16	TRINITY_DN70160_c0_g1_i16.p1	772-1548[+]	UniRef50_A0A336KVT4^UniRef50_A0A336KVT4^Q:835-1521,H:35-264^60.2%ID^E:6.3e-86^.^.`UniRef50_UPI000E6E2CA0^UniRef50_UPI000E6E2CA0^Q:841-1515,H:101-324^46.5%ID^E:1.6e-52^.^.`UniRef50_A0A1B0CGF3^UniRef50_A0A1B0CGF3^Q:862-1518,H:55-266^44.1%ID^E:3.2e-50^.^.`UniRef50_A0A2P8XV84^UniRef50_A0A2P8XV84^Q:991-1509,H:91-259^45.1%ID^E:4.9e-46^.^.`UniRef50_UPI000718FAA9^UniRef50_UPI000718FAA9^Q:823-1515,H:45-26…	.
TRINITY_DN70181_c0_g1	TRINITY_DN70181_c0_g1_i1	TRINITY_DN70181_c0_g1_i1.p1	375-920[+]	UniRef50_A0A1S4FBD7^UniRef50_A0A1S4FBD7^Q:375-845,H:1-157^84.7%ID^E:2.7e-70^.^.`UniRef50_A0A182LT10^UniRef50_A0A182LT10^Q:381-848,H:11-166^83.3%ID^E:9.7e-68^.^.`UniRef50_Q5XGA9^UniRef50_Q5XGA9^Q:381-854,H:2-159^72.2%ID^E:2.5e-63^.^.`UniRef50_V4ADT9^UniRef50_V4ADT9^Q:375-899,H:1-174^68.6%ID^E:1.6e-62^.^.`UniRef50_A0A5E4N6U2^UniRef50_A0A5E4N6U2^Q:378-845,H:115-269^74.4%ID^E:2.7e-62^.^.`UniRef50_G1N…	.
TRINITY_DN70173_c0_g2	TRINITY_DN70173_c0_g2_i1	TRINITY_DN70173_c0_g2_i1.p1	1-1047[+]	UniRef50_P35381^UniRef50_P35381^Q:1-1044,H:205-552^92.5%ID^E:1.1e-177^.^.`UniRef50_A0A4S2KCD8^UniRef50_A0A4S2KCD8^Q:1-1014,H:215-552^91.7%ID^E:2e-169^.^.`UniRef50_A0A093H1L5^UniRef50_A0A093H1L5^Q:1-1041,H:186-532^87.3%ID^E:8.2e-168^.^.`UniRef50_A0A4X3PMF6^UniRef50_A0A4X3PMF6^Q:1-1041,H:907-1253^87%ID^E:2.4e-167^.^.`UniRef50_P25705^UniRef50_P25705^Q:1-1041,H:206-552^86.2%ID^E:1.3e-165^.^.`UniRef50…	.
TRINITY_DN70183_c0_g1	TRINITY_DN70183_c0_g1_i1	TRINITY_DN70183_c0_g1_i1.p1	267-818[+]	UniRef50_P28019^UniRef50_P28019^Q:267-797,H:1-183^42.1%ID^E:4e-39^.^.`UniRef50_A0A182RAF0^UniRef50_A0A182RAF0^Q:261-800,H:68-253^43.5%ID^E:8.8e-39^.^.`UniRef50_A0A182VSS4^UniRef50_A0A182VSS4^Q:273-800,H:4-185^43.4%ID^E:7.5e-38^.^.`UniRef50_A0A023F7B8^UniRef50_A0A023F7B8^Q:273-797,H:4-182^40.2%ID^E:8.2e-37^.^.`UniRef50_A0A1B0BL08^UniRef50_A0A1B0BL08^Q:270-800,H:146-329^41.3%ID^E:4.1e-36^.^.`UniRef…	.
TRINITY_DN70183_c0_g1	TRINITY_DN70183_c0_g1_i2	TRINITY_DN70183_c0_g1_i2.p1	623-1174[+]	UniRef50_P28019^UniRef50_P28019^Q:623-1153,H:1-183^42.1%ID^E:6.2e-39^.^.`UniRef50_A0A182RAF0^UniRef50_A0A182RAF0^Q:617-1156,H:68-253^43.5%ID^E:1.4e-38^.^.`UniRef50_A0A182VSS4^UniRef50_A0A182VSS4^Q:629-1156,H:4-185^43.4%ID^E:1.2e-37^.^.`UniRef50_A0A023F7B8^UniRef50_A0A023F7B8^Q:629-1153,H:4-182^40.2%ID^E:1.3e-36^.^.`UniRef50_A0A1B0BL08^UniRef50_A0A1B0BL08^Q:626-1156,H:146-329^41.3%ID^E:6.4e-36^.^.…	.
TRINITY_DN70183_c0_g1	TRINITY_DN70183_c0_g1_i3	TRINITY_DN70183_c0_g1_i3.p1	644-1195[+]	UniRef50_P28019^UniRef50_P28019^Q:644-1174,H:1-183^42.1%ID^E:6.3e-39^.^.`UniRef50_A0A182RAF0^UniRef50_A0A182RAF0^Q:638-1177,H:68-253^43.5%ID^E:1.4e-38^.^.`UniRef50_A0A182VSS4^UniRef50_A0A182VSS4^Q:650-1177,H:4-185^43.4%ID^E:1.2e-37^.^.`UniRef50_A0A023F7B8^UniRef50_A0A023F7B8^Q:650-1174,H:4-182^40.2%ID^E:1.3e-36^.^.`UniRef50_A0A1B0BL08^UniRef50_A0A1B0BL08^Q:647-1177,H:146-329^41.3%ID^E:6.5e-36^.^.…	.
TRINITY_DN70170_c1_g1	TRINITY_DN70170_c1_g1_i1	TRINITY_DN70170_c1_g1_i1.p1	761-1288[+]	UniRef50_A0A182YMT1^UniRef50_A0A182YMT1^Q:761-1198,H:1-146^65.8%ID^E:1.8e-49^.^.`UniRef50_Q7JVG2^UniRef50_Q7JVG2^Q:761-1198,H:1-146^67.1%ID^E:2.3e-49^.^.`UniRef50_Q7Q196^UniRef50_Q7Q196^Q:761-1198,H:1-146^64.4%ID^E:6.8e-49^.^.`UniRef50_A0A182PTD2^UniRef50_A0A182PTD2^Q:761-1198,H:1-146^65.1%ID^E:8.9e-49^.^.`UniRef50_B4N695^UniRef50_B4N695^Q:761-1198,H:1-146^66.4%ID^E:3.4e-48^.^.`UniRef50_D6WDJ7^Un…	.
TRINITY_DN70170_c2_g1	TRINITY_DN70170_c2_g1_i3	TRINITY_DN70170_c2_g1_i3.p1	273-881[+]	UniRef50_A0A336L7G2^UniRef50_A0A336L7G2^Q:273-875,H:1-235^47.2%ID^E:6.6e-49^.^.`UniRef50_Q7QGH6^UniRef50_Q7QGH6^Q:285-659,H:4-130^62.2%ID^E:2.1e-39^.^.`UniRef50_A0A182FBI5^UniRef50_A0A182FBI5^Q:285-659,H:4-130^63.8%ID^E:2.1e-39^.^.`UniRef50_A0A1I8MHA0^UniRef50_A0A1I8MHA0^Q:285-875,H:4-195^41%ID^E:1e-33^.^.`UniRef50_A0A1L8E7D9^UniRef50_A0A1L8E7D9^Q:285-656,H:4-129^54.8%ID^E:5.6e-32^.^.`UniRef50_K7…	.
TRINITY_DN70170_c2_g1	TRINITY_DN70170_c2_g1_i10	TRINITY_DN70170_c2_g1_i10.p1	273-827[+]	UniRef50_A0A336L7G2^UniRef50_A0A336L7G2^Q:273-1121,H:1-235^55.9%ID^E:1.5e-68^.^.`UniRef50_Q7QGH6^UniRef50_Q7QGH6^Q:285-812,H:4-182^61.5%ID^E:2e-54^.^.`UniRef50_A0A182FBI5^UniRef50_A0A182FBI5^Q:285-812,H:4-182^62.6%ID^E:2e-54^.^.`UniRef50_A0A1B6EC43^UniRef50_A0A1B6EC43^Q:285-824,H:4-182^49.7%ID^E:1.5e-41^.^.`UniRef50_A0A1I8MHA0^UniRef50_A0A1I8MHA0^Q:285-776,H:4-169^51.8%ID^E:5.7e-41^.^.`UniRef50_A…	.
TRINITY_DN70170_c2_g1	TRINITY_DN70170_c2_g1_i14	TRINITY_DN70170_c2_g1_i14.p1	455-1072[+]	UniRef50_A0A336L7G2^UniRef50_A0A336L7G2^Q:467-1066,H:2-235^47%ID^E:2.1e-48^.^.`UniRef50_Q7QGH6^UniRef50_Q7QGH6^Q:476-850,H:4-130^62.2%ID^E:1.8e-39^.^.`UniRef50_A0A182FBI5^UniRef50_A0A182FBI5^Q:476-850,H:4-130^63.8%ID^E:1.8e-39^.^.`UniRef50_A0A1I8MHA0^UniRef50_A0A1I8MHA0^Q:476-1066,H:4-195^41%ID^E:1.1e-33^.^.`UniRef50_A0A1L8E7D9^UniRef50_A0A1L8E7D9^Q:476-847,H:4-129^54.8%ID^E:4.7e-32^.^.`UniRef50_…	.
TRINITY_DN70170_c2_g1	TRINITY_DN70170_c2_g1_i16	TRINITY_DN70170_c2_g1_i16.p1	273-827[+]	UniRef50_A0A336L7G2^UniRef50_A0A336L7G2^Q:273-824,H:1-187^72.7%ID^E:2.3e-65^.^.`UniRef50_Q7QGH6^UniRef50_Q7QGH6^Q:285-812,H:4-182^61.5%ID^E:1.8e-54^.^.`UniRef50_A0A182FBI5^UniRef50_A0A182FBI5^Q:285-812,H:4-182^62.6%ID^E:1.8e-54^.^.`UniRef50_A0A1B6EC43^UniRef50_A0A1B6EC43^Q:285-824,H:4-182^49.7%ID^E:1.3e-41^.^.`UniRef50_A0A1I8MHA0^UniRef50_A0A1I8MHA0^Q:285-776,H:4-169^51.8%ID^E:5.1e-41^.^.`UniRef5…	.
TRINITY_DN70195_c2_g1	TRINITY_DN70195_c2_g1_i2	TRINITY_DN70195_c2_g1_i2.p1	128-3313[+]	UniRef50_A0A336LMS5^UniRef50_A0A336LMS5^Q:131-3310,H:14-1046^46.3%ID^E:1.5e-246^.^.`UniRef50_Q7QCG6^UniRef50_Q7QCG6^Q:131-3235,H:13-1144^44.5%ID^E:6e-240^.^.`UniRef50_A0A1B0ESZ5^UniRef50_A0A1B0ESZ5^Q:182-3259,H:1-1027^43.9%ID^E:4.9e-234^.^.`UniRef50_A0A1B0GEA9^UniRef50_A0A1B0GEA9^Q:131-3226,H:13-1112^42.8%ID^E:1.2e-224^.^.`UniRef50_A0A1B0C585^UniRef50_A0A1B0C585^Q:131-3226,H:13-1103^42.2%ID^E:1e-…	.
TRINITY_DN70250_c0_g2	TRINITY_DN70250_c0_g2_i2	TRINITY_DN70250_c0_g2_i2.p1	2-1606[+]	UniRef50_Q7K3T3^UniRef50_Q7K3T3^Q:110-1585,H:26-514^60.9%ID^E:5.9e-180^.^.`UniRef50_K7J201^UniRef50_K7J201^Q:86-1555,H:3-491^56.9%ID^E:6.1e-177^.^.`UniRef50_A0A088AD07^UniRef50_A0A088AD07^Q:110-1597,H:6-499^55.8%ID^E:3.2e-170^.^.`UniRef50_D2A4J7^UniRef50_D2A4J7^Q:110-1573,H:11-494^54.7%ID^E:7.7e-164^.^.`UniRef50_A0A3S7L466^UniRef50_A0A3S7L466^Q:110-1558,H:25-507^54.3%ID^E:1.2e-161^.^.`UniRef50_B0…	.
TRINITY_DN70296_c2_g1	TRINITY_DN70296_c2_g1_i1	TRINITY_DN70296_c2_g1_i1.p1	300-770[+]	UniRef50_K7IXC1^UniRef50_K7IXC1^Q:321-740,H:9-148^60%ID^E:2.2e-42^.^.`UniRef50_A0A1J1IA04^UniRef50_A0A1J1IA04^Q:321-728,H:2-137^56.6%ID^E:3.2e-41^.^.`UniRef50_Q9VY27^UniRef50_Q9VY27^Q:321-731,H:3-138^59.1%ID^E:3.9e-39^.^.`UniRef50_Q17DN8^UniRef50_Q17DN8^Q:315-734,H:6-145^52.9%ID^E:8e-37^.^.`UniRef50_E0VDW9^UniRef50_E0VDW9^Q:312-740,H:2-144^51%ID^E:8.9e-36^.^.`UniRef50_A0A088AGM3^UniRef50_A0A088AG…	.
TRINITY_DN70296_c3_g3	TRINITY_DN70296_c3_g3_i4	TRINITY_DN70296_c3_g3_i4.p1	1136-3523[+]	UniRef50_Q9XTL9^UniRef50_Q9XTL9^Q:1229-3508,H:81-840^85.7%ID^E:0^.^.`UniRef50_A0A182MV21^UniRef50_A0A182MV21^Q:1229-3502,H:233-990^85.1%ID^E:0^.^.`UniRef50_A0A182F4K3^UniRef50_A0A182F4K3^Q:1229-3502,H:542-1299^84.4%ID^E:0^.^.`UniRef50_Q9WUB3^UniRef50_Q9WUB3^Q:1229-3508,H:81-840^72.6%ID^E:0^.^.`UniRef50_U3JGS3^UniRef50_U3JGS3^Q:1229-3520,H:160-923^72.6%ID^E:0^.^.`UniRef50_B3RF38^UniRef50_B3RF38^Q:…	.
TRINITY_DN70296_c3_g3	TRINITY_DN70296_c3_g3_i6	TRINITY_DN70296_c3_g3_i6.p1	851-3385[+]	UniRef50_A0A182MV21^UniRef50_A0A182MV21^Q:848-3364,H:152-990^85.1%ID^E:0^.^.`UniRef50_Q9XTL9^UniRef50_Q9XTL9^Q:851-3370,H:1-840^85.1%ID^E:0^.^.`UniRef50_A0A182F4K3^UniRef50_A0A182F4K3^Q:851-3364,H:457-1299^84.3%ID^E:0^.^.`UniRef50_U3JGS3^UniRef50_U3JGS3^Q:851-3382,H:80-923^73.3%ID^E:0^.^.`UniRef50_Q9WUB3^UniRef50_Q9WUB3^Q:851-3370,H:1-840^73.2%ID^E:0^.^.`UniRef50_B3RF38^UniRef50_B3RF38^Q:851-3364…	.
TRINITY_DN70296_c3_g3	TRINITY_DN70296_c3_g3_i7	TRINITY_DN70296_c3_g3_i7.p1	1094-3355[+]	UniRef50_Q9XTL9^UniRef50_Q9XTL9^Q:1064-3340,H:82-840^85.6%ID^E:0^.^.`UniRef50_A0A182MV21^UniRef50_A0A182MV21^Q:1064-3334,H:234-990^85.1%ID^E:0^.^.`UniRef50_A0A182F4K3^UniRef50_A0A182F4K3^Q:1058-3334,H:541-1299^84.5%ID^E:0^.^.`UniRef50_Q9WUB3^UniRef50_Q9WUB3^Q:1064-3340,H:82-840^72.6%ID^E:0^.^.`UniRef50_U3JGS3^UniRef50_U3JGS3^Q:1064-3352,H:161-923^72.6%ID^E:0^.^.`UniRef50_B3RF38^UniRef50_B3RF38^Q:…	.
TRINITY_DN70296_c3_g3	TRINITY_DN70296_c3_g3_i7	TRINITY_DN70296_c3_g3_i7.p2	243-980[+]	UniRef50_Q9XTL9^UniRef50_Q9XTL9^Q:1064-3340,H:82-840^85.6%ID^E:0^.^.`UniRef50_A0A182MV21^UniRef50_A0A182MV21^Q:1064-3334,H:234-990^85.1%ID^E:0^.^.`UniRef50_A0A182F4K3^UniRef50_A0A182F4K3^Q:1058-3334,H:541-1299^84.5%ID^E:0^.^.`UniRef50_Q9WUB3^UniRef50_Q9WUB3^Q:1064-3340,H:82-840^72.6%ID^E:0^.^.`UniRef50_U3JGS3^UniRef50_U3JGS3^Q:1064-3352,H:161-923^72.6%ID^E:0^.^.`UniRef50_B3RF38^UniRef50_B3RF38^Q:…	.
TRINITY_DN70203_c0_g1	TRINITY_DN70203_c0_g1_i2	TRINITY_DN70203_c0_g1_i2.p1	3-1298[+]	UniRef50_A0A4S2KQV8^UniRef50_A0A4S2KQV8^Q:69-1298,H:306-700^69.8%ID^E:1.1e-162^.^.`UniRef50_J9HJI9^UniRef50_J9HJI9^Q:261-1298,H:303-648^80.9%ID^E:1.1e-157^.^.`UniRef50_V5IAQ6^UniRef50_V5IAQ6^Q:183-1268,H:1-361^76.2%ID^E:3.1e-152^.^.`UniRef50_P30566^UniRef50_P30566^Q:144-1298,H:13-397^70.4%ID^E:8.9e-152^.^.`UniRef50_K1PX07^UniRef50_K1PX07^Q:129-1298,H:8-397^66.9%ID^E:8.1e-145^.^.`UniRef50_K9LGB5^U…	.
TRINITY_DN70209_c0_g3	TRINITY_DN70209_c0_g3_i3	TRINITY_DN70209_c0_g3_i3.p1	941-1711[+]	UniRef50_A0A336L8B0^UniRef50_A0A336L8B0^Q:941-1429,H:1-163^76.2%ID^E:1.7e-56^.^.`UniRef50_P83949^UniRef50_P83949^Q:941-1648,H:1-363^44.6%ID^E:2.3e-56^.^.`UniRef50_A0A0L0CQX6^UniRef50_A0A0L0CQX6^Q:1049-1648,H:84-341^51.4%ID^E:2.2e-51^.^.`UniRef50_A0A2S2QER5^UniRef50_A0A2S2QER5^Q:1070-1687,H:32-231^58.5%ID^E:3.3e-47^.^.`UniRef50_Q8T940^UniRef50_Q8T940^Q:941-1648,H:1-227^46.6%ID^E:7.8e-41^.^.`UniRef…	.
TRINITY_DN70216_c0_g1	TRINITY_DN70216_c0_g1_i1	TRINITY_DN70216_c0_g1_i1.p1	85-1014[+]	UniRef50_A0A182W3D5^UniRef50_A0A182W3D5^Q:82-1011,H:858-1165^76.6%ID^E:7.5e-133^.^.`UniRef50_Q9VAQ5^UniRef50_Q9VAQ5^Q:112-1011,H:7-306^76.7%ID^E:1.1e-128^.^.`UniRef50_Q9UNQ2^UniRef50_Q9UNQ2^Q:85-1011,H:1-313^71.7%ID^E:1.5e-125^.^.`UniRef50_A0A1A9WJD2^UniRef50_A0A1A9WJD2^Q:85-975,H:1-294^74.7%ID^E:1.5e-125^.^.`UniRef50_UPI0004F4A973^UniRef50_UPI0004F4A973^Q:151-1011,H:219-505^75.3%ID^E:7e-123^.^.`…	.
TRINITY_DN70212_c3_g3	TRINITY_DN70212_c3_g3_i2	TRINITY_DN70212_c3_g3_i2.p1	88-2517[+]	UniRef50_A0A1B0FP40^UniRef50_A0A1B0FP40^Q:88-2271,H:1-732^59.3%ID^E:5.6e-241^.^.`UniRef50_Q9VB05^UniRef50_Q9VB05^Q:97-2271,H:3-731^57.3%ID^E:2.7e-235^.^.`UniRef50_A0A182Y0Z9^UniRef50_A0A182Y0Z9^Q:100-2268,H:3-732^56.2%ID^E:3.3e-225^.^.`UniRef50_A0A1J1IKR7^UniRef50_A0A1J1IKR7^Q:67-2271,H:26-750^57.6%ID^E:6.9e-223^.^.`UniRef50_A0A1D2N8I2^UniRef50_A0A1D2N8I2^Q:91-2220,H:1-720^50.1%ID^E:1.9e-188^.^.`…	.
TRINITY_DN70243_c0_g1	TRINITY_DN70243_c0_g1_i1	TRINITY_DN70243_c0_g1_i1.p1	90-1502[+]	UniRef50_A0A336LPB4^UniRef50_A0A336LPB4^Q:90-1499,H:1-485^62.5%ID^E:1.7e-170^.^.`UniRef50_A0A1B0DCJ2^UniRef50_A0A1B0DCJ2^Q:120-1442,H:4-450^47.1%ID^E:1.5e-108^.^.`UniRef50_A0A1I8N0H4^UniRef50_A0A1I8N0H4^Q:240-1442,H:119-524^48%ID^E:1.7e-104^.^.`UniRef50_A0A182FB81^UniRef50_A0A182FB81^Q:111-1442,H:10-475^45%ID^E:2.2e-104^.^.`UniRef50_A0A182QKZ0^UniRef50_A0A182QKZ0^Q:111-1427,H:11-466^45%ID^E:3.8e-…	.
TRINITY_DN70243_c1_g1	TRINITY_DN70243_c1_g1_i1	TRINITY_DN70243_c1_g1_i1.p1	269-1141[+]	UniRef50_Q9VPF6^UniRef50_Q9VPF6^Q:278-1126,H:5-286^66.8%ID^E:2.8e-105^.^.`UniRef50_J9JST4^UniRef50_J9JST4^Q:266-1120,H:170-452^62.8%ID^E:6.6e-99^.^.`UniRef50_T1GLP2^UniRef50_T1GLP2^Q:452-1126,H:1-224^72%ID^E:2.3e-91^.^.`UniRef50_A0A226F5N1^UniRef50_A0A226F5N1^Q:269-1126,H:1-285^55.6%ID^E:2.7e-84^.^.`UniRef50_A0A0J7L5G6^UniRef50_A0A0J7L5G6^Q:269-1087,H:1-273^58.2%ID^E:3.5e-84^.^.`UniRef50_A0A4Y2K0…	.
TRINITY_DN70231_c0_g1	TRINITY_DN70231_c0_g1_i1	TRINITY_DN70231_c0_g1_i1.p1	389-1147[+]	UniRef50_A1Z8K7^UniRef50_A1Z8K7^Q:479-1141,H:15-237^55.6%ID^E:9.3e-62^.^.`UniRef50_Q176T5^UniRef50_Q176T5^Q:431-1141,H:13-248^49.6%ID^E:3e-60^.^.`UniRef50_A0A158NAZ0^UniRef50_A0A158NAZ0^Q:500-1144,H:22-225^47.9%ID^E:9e-49^.^.`UniRef50_A0A1W4XT51^UniRef50_A0A1W4XT51^Q:500-1141,H:22-234^45.4%ID^E:2.2e-47^.^.`UniRef50_A0A1A9YPH7^UniRef50_A0A1A9YPH7^Q:500-1144,H:239-455^43.8%ID^E:9.3e-46^.^.`UniRef50…	.
TRINITY_DN70231_c0_g1	TRINITY_DN70231_c0_g1_i3	TRINITY_DN70231_c0_g1_i3.p1	3-836[+]	UniRef50_A1Z8K7^UniRef50_A1Z8K7^Q:189-830,H:22-237^56.9%ID^E:3.2e-62^.^.`UniRef50_Q176T5^UniRef50_Q176T5^Q:171-830,H:27-248^51.8%ID^E:1.4e-60^.^.`UniRef50_A0A158NAZ0^UniRef50_A0A158NAZ0^Q:171-833,H:15-225^47.7%ID^E:1.8e-49^.^.`UniRef50_A0A1W4XT51^UniRef50_A0A1W4XT51^Q:189-830,H:22-234^45.4%ID^E:5.9e-48^.^.`UniRef50_A0A1A9YPH7^UniRef50_A0A1A9YPH7^Q:189-833,H:239-455^43.8%ID^E:2.5e-46^.^.`UniRef50_…	.
TRINITY_DN70231_c0_g1	TRINITY_DN70231_c0_g1_i5	TRINITY_DN70231_c0_g1_i5.p1	1291-2013[+]	UniRef50_Q176T5^UniRef50_Q176T5^Q:1309-2007,H:15-248^53%ID^E:3.6e-67^.^.`UniRef50_A1Z8K7^UniRef50_A1Z8K7^Q:1309-2007,H:3-237^56.2%ID^E:7.9e-67^.^.`UniRef50_A0A158NAZ0^UniRef50_A0A158NAZ0^Q:1309-2010,H:3-225^47.9%ID^E:7e-55^.^.`UniRef50_A0A1W4XT51^UniRef50_A0A1W4XT51^Q:1309-2007,H:3-234^45.6%ID^E:6.5e-53^.^.`UniRef50_A0A182NQ76^UniRef50_A0A182NQ76^Q:1309-1863,H:15-200^51.1%ID^E:2.3e-50^.^.`UniRef5…	.
TRINITY_DN70230_c0_g2	TRINITY_DN70230_c0_g2_i1	TRINITY_DN70230_c0_g2_i1.p1	1047-2825[+]	UniRef50_A0A336KME2^UniRef50_A0A336KME2^Q:1419-2822,H:274-754^61.4%ID^E:3.3e-141^.^.`UniRef50_D1ZZX4^UniRef50_D1ZZX4^Q:1422-2822,H:95-535^52.5%ID^E:1.7e-118^.^.`UniRef50_J9K8Z2^UniRef50_J9K8Z2^Q:1422-2822,H:92-487^50.3%ID^E:5.1e-110^.^.`UniRef50_A0A0C9QRA5^UniRef50_A0A0C9QRA5^Q:1428-2822,H:115-485^49.6%ID^E:6.2e-108^.^.`UniRef50_A0A1S3D1I1^UniRef50_A0A1S3D1I1^Q:1422-2822,H:493-881^46.7%ID^E:7.9e-…	.
TRINITY_DN70230_c0_g2	TRINITY_DN70230_c0_g2_i4	TRINITY_DN70230_c0_g2_i4.p1	717-2495[+]	UniRef50_A0A336KME2^UniRef50_A0A336KME2^Q:1089-2492,H:274-754^61.4%ID^E:1.8e-141^.^.`UniRef50_D1ZZX4^UniRef50_D1ZZX4^Q:1092-2492,H:95-535^52.5%ID^E:9.5e-119^.^.`UniRef50_J9K8Z2^UniRef50_J9K8Z2^Q:1092-2492,H:92-487^50.3%ID^E:2.8e-110^.^.`UniRef50_A0A0C9QRA5^UniRef50_A0A0C9QRA5^Q:1098-2492,H:115-485^49.6%ID^E:3.4e-108^.^.`UniRef50_A0A1S3D1I1^UniRef50_A0A1S3D1I1^Q:1092-2492,H:493-881^46.7%ID^E:4.3e-…	.
TRINITY_DN70230_c0_g2	TRINITY_DN70230_c0_g2_i7	TRINITY_DN70230_c0_g2_i7.p1	1264-3042[+]	UniRef50_A0A336KME2^UniRef50_A0A336KME2^Q:1636-3039,H:274-754^61.4%ID^E:3.4e-141^.^.`UniRef50_D1ZZX4^UniRef50_D1ZZX4^Q:1639-3039,H:95-535^52.5%ID^E:1.8e-118^.^.`UniRef50_J9K8Z2^UniRef50_J9K8Z2^Q:1639-3039,H:92-487^50.3%ID^E:5.3e-110^.^.`UniRef50_A0A0C9QRA5^UniRef50_A0A0C9QRA5^Q:1645-3039,H:115-485^49.6%ID^E:6.5e-108^.^.`UniRef50_A0A1S3D1I1^UniRef50_A0A1S3D1I1^Q:1639-3039,H:493-881^46.7%ID^E:8.2e-…	.
TRINITY_DN70239_c0_g1	TRINITY_DN70239_c0_g1_i2	TRINITY_DN70239_c0_g1_i2.p1	168-1751[+]	UniRef50_A0A336KXV5^UniRef50_A0A336KXV5^Q:183-1745,H:5-541^58%ID^E:1.6e-175^.^.`UniRef50_Q7Q6A0^UniRef50_Q7Q6A0^Q:186-1748,H:11-555^52.3%ID^E:3.2e-155^.^.`UniRef50_U5EUA0^UniRef50_U5EUA0^Q:183-1757,H:2-545^52%ID^E:2.3e-153^.^.`UniRef50_B4PH95^UniRef50_B4PH95^Q:183-1748,H:7-544^49.4%ID^E:1.1e-147^.^.`UniRef50_A0A0L7LPH4^UniRef50_A0A0L7LPH4^Q:213-1745,H:558-1083^48.6%ID^E:3.9e-137^.^.`UniRef50_A0A2…	.
[truncated: 88,360 more rows]
