# Supplementary material for: Transcriptome profiling reveals the developmental regulation of NaCl-treated Forcipomyia taiwana eggs
Source: BMC Genomics. 2021 Nov 3;22:792. doi: 10.1186/s12864-021-08096-x (PMC8567638; doi:10.1186/s12864-021-08096-x)
Supplement: Supplementary file 4 — Additional file 4. [file 12864_2021_8096_MOESM4_ESM.xlsx]

## Sheet: clean_trinotate_annotation_repo
#gene_id	transcript_id	prot_id	prot_coords	diamond_dmel-all-translation-r6.30.fasta_BLASTX
TRINITY_DN13587_c0_g1	TRINITY_DN13587_c0_g1_i1	.	.	FBpp0078864^FBpp0078864^Q:1-252,H:43-126^82.1%ID^E:1.3e-35^.^.`FBpp0078865^FBpp0078865^Q:1-252,H:43-126^82.1%ID^E:1.3e-35^.^.`FBpp0078866^FBpp0078866^Q:1-252,H:43-126^82.1%ID^E:1.3e-35^.^.`FBpp0089196^FBpp0089196^Q:1-252,H:43-126^82.1%ID^E:1.3e-35^.^.`FBpp0301151^FBpp0301151^Q:1-252,H:43-126^82.1%ID^E:1.3e-35^.^.`FBpp0301152^FBpp0301152^Q:1-252,H:43-126^82.1%ID^E:1.3e-35^.^.
TRINITY_DN16105_c1_g1	TRINITY_DN16105_c1_g1_i1	TRINITY_DN16105_c1_g1_i1.p2	3-422[+]	FBpp0070277^FBpp0070277^Q:3-422,H:32-171^79.3%ID^E:6.2e-63^.^.`FBpp0070278^FBpp0070278^Q:3-422,H:32-171^79.3%ID^E:6.2e-63^.^.`FBpp0308665^FBpp0308665^Q:3-422,H:32-171^79.3%ID^E:6.2e-63^.^.`FBpp0308666^FBpp0308666^Q:3-422,H:32-171^79.3%ID^E:6.2e-63^.^.
TRINITY_DN17947_c0_g1	TRINITY_DN17947_c0_g1_i1	TRINITY_DN17947_c0_g1_i1.p2	2-379[+]	FBpp0088221^FBpp0088221^Q:5-376,H:28-146^75%ID^E:4.4e-54^.^.`FBpp0311450^FBpp0311450^Q:5-376,H:28-146^75%ID^E:4.4e-54^.^.
TRINITY_DN26217_c0_g1	TRINITY_DN26217_c0_g1_i2	TRINITY_DN26217_c0_g1_i2.p2	47-469[+]	FBpp0075612^FBpp0075612^Q:47-451,H:1-137^81%ID^E:5.7e-60^.^.
TRINITY_DN30695_c0_g1	TRINITY_DN30695_c0_g1_i1	TRINITY_DN30695_c0_g1_i1.p1	75-809[+]	FBpp0079410^FBpp0079410^Q:66-809,H:18-273^52.7%ID^E:2.5e-68^.^.
TRINITY_DN31787_c0_g1	TRINITY_DN31787_c0_g1_i1	TRINITY_DN31787_c0_g1_i1.p2	87-533[+]	FBpp0070143^FBpp0070143^Q:153-530,H:175-299^73%ID^E:6.2e-45^.^.`FBpp0071958^FBpp0071958^Q:156-509,H:177-294^49.6%ID^E:2.5e-25^.^.
TRINITY_DN31815_c0_g1	TRINITY_DN31815_c0_g1_i1	TRINITY_DN31815_c0_g1_i1.p1	59-400[+]	FBpp0086953^FBpp0086953^Q:59-400,H:1-114^74.6%ID^E:4.9e-49^.^.
TRINITY_DN34157_c0_g1	TRINITY_DN34157_c0_g1_i1	.	.	FBpp0307130^FBpp0307130^Q:59-307,H:1-83^78.3%ID^E:1.3e-34^.^.`FBpp0077307^FBpp0077307^Q:59-307,H:1-83^78.3%ID^E:1.3e-34^.^.`FBpp0077309^FBpp0077309^Q:59-307,H:1-83^78.3%ID^E:1.3e-34^.^.`FBpp0077308^FBpp0077308^Q:59-307,H:1-83^78.3%ID^E:1.3e-34^.^.`FBpp0271801^FBpp0271801^Q:59-301,H:1-81^79%ID^E:1.4e-33^.^.
TRINITY_DN36297_c1_g1	TRINITY_DN36297_c1_g1_i2	TRINITY_DN36297_c1_g1_i2.p2	2-589[+]	FBpp0079607^FBpp0079607^Q:44-586,H:79-259^91.7%ID^E:8.8e-93^.^.`FBpp0304031^FBpp0304031^Q:44-586,H:79-259^91.7%ID^E:8.8e-93^.^.
TRINITY_DN36227_c0_g1	TRINITY_DN36227_c0_g1_i1	TRINITY_DN36227_c0_g1_i1.p1	2-1126[+]	FBpp0309808^FBpp0309808^Q:5-1123,H:611-983^51.7%ID^E:4.5e-108^.^.`FBpp0294010^FBpp0294010^Q:5-1123,H:611-983^51.7%ID^E:4.5e-108^.^.`FBpp0111505^FBpp0111505^Q:398-1123,H:78-319^31.7%ID^E:4.3e-18^.^.`FBpp0303370^FBpp0303370^Q:398-1123,H:78-319^31.7%ID^E:4.3e-18^.^.`FBpp0080180^FBpp0080180^Q:293-1057,H:39-289^28.6%ID^E:2.4e-16^.^.`FBpp0310279^FBpp0310279^Q:293-1057,H:39-289^28.6%ID^E:2.4e-16^.^.`FBp…
TRINITY_DN36824_c0_g2	TRINITY_DN36824_c0_g2_i1	TRINITY_DN36824_c0_g2_i1.p1	1-501[+]	FBpp0082287^FBpp0082287^Q:1-495,H:105-277^45.1%ID^E:1.4e-24^.^.
TRINITY_DN36912_c0_g2	TRINITY_DN36912_c0_g2_i1	TRINITY_DN36912_c0_g2_i1.p1	2-1240[+]	FBpp0112408^FBpp0112408^Q:5-1258,H:203-617^52.2%ID^E:1.9e-134^.^.`FBpp0112409^FBpp0112409^Q:5-1258,H:203-617^52.2%ID^E:1.9e-134^.^.`FBpp0082029^FBpp0082029^Q:35-1237,H:161-554^32.3%ID^E:3.8e-63^.^.`FBpp0082030^FBpp0082030^Q:35-1237,H:124-517^32.3%ID^E:3.8e-63^.^.`FBpp0307415^FBpp0307415^Q:35-1237,H:161-554^32.3%ID^E:3.8e-63^.^.`FBpp0080595^FBpp0080595^Q:38-1237,H:277-666^31.2%ID^E:3.8e-63^.^.`FBp…
TRINITY_DN37341_c0_g1	TRINITY_DN37341_c0_g1_i1	TRINITY_DN37341_c0_g1_i1.p1	338-1282[+]	FBpp0072881^FBpp0072881^Q:887-1276,H:252-386^58.1%ID^E:1.5e-41^.^.
TRINITY_DN37788_c0_g2	TRINITY_DN37788_c0_g2_i1	TRINITY_DN37788_c0_g2_i1.p1	247-906[+]	FBpp0075838^FBpp0075838^Q:247-852,H:1-215^69.8%ID^E:3e-86^.^.`FBpp0303920^FBpp0303920^Q:247-852,H:1-215^69.8%ID^E:3e-86^.^.
TRINITY_DN37797_c0_g1	TRINITY_DN37797_c0_g1_i1	TRINITY_DN37797_c0_g1_i1.p1	86-667[-]	FBpp0077037^FBpp0077037^Q:83-634,H:4-187^65.2%ID^E:3.2e-61^.^.
TRINITY_DN38404_c0_g1	TRINITY_DN38404_c0_g1_i1	TRINITY_DN38404_c0_g1_i1.p1	1-1365[+]	FBpp0111921^FBpp0111921^Q:1-888,H:421-715^52.4%ID^E:4.8e-89^.^.
TRINITY_DN38648_c0_g1	TRINITY_DN38648_c0_g1_i1	TRINITY_DN38648_c0_g1_i1.p1	42-527[+]	FBpp0085314^FBpp0085314^Q:42-524,H:1-159^70.8%ID^E:3.1e-62^.^.`FBpp0303728^FBpp0303728^Q:42-524,H:1-159^70.8%ID^E:3.1e-62^.^.`FBpp0311640^FBpp0311640^Q:42-524,H:1-159^70.8%ID^E:3.1e-62^.^.
TRINITY_DN39397_c0_g1	TRINITY_DN39397_c0_g1_i1	TRINITY_DN39397_c0_g1_i1.p1	3-599[+]	FBpp0300968^FBpp0300968^Q:3-584,H:72-281^44.3%ID^E:8.2e-49^.^.`FBpp0082184^FBpp0082184^Q:3-581,H:232-430^33.8%ID^E:3.1e-24^.^.`FBpp0111746^FBpp0111746^Q:3-581,H:232-430^33.8%ID^E:3.1e-24^.^.`FBpp0070827^FBpp0070827^Q:111-572,H:125-271^42.1%ID^E:5.3e-24^.^.`FBpp0075456^FBpp0075456^Q:3-572,H:165-360^37.2%ID^E:9.1e-24^.^.`FBpp0111472^FBpp0111472^Q:3-584,H:839-1039^31.7%ID^E:5.9e-23^.^.`FBpp0300317^F…
TRINITY_DN40382_c0_g1	TRINITY_DN40382_c0_g1_i1	TRINITY_DN40382_c0_g1_i1.p1	300-935[+]	FBpp0085142^FBpp0085142^Q:387-893,H:1-166^58.6%ID^E:3.1e-56^.^.`FBpp0085143^FBpp0085143^Q:387-893,H:77-242^58.6%ID^E:3.1e-56^.^.`FBpp0290560^FBpp0290560^Q:387-893,H:1-166^58.6%ID^E:3.1e-56^.^.
TRINITY_DN41177_c0_g1	TRINITY_DN41177_c0_g1_i1	TRINITY_DN41177_c0_g1_i1.p1	2-730[+]	FBpp0081284^FBpp0081284^Q:2-547,H:16-202^27.8%ID^E:3.8e-15^.^.`FBpp0312575^FBpp0312575^Q:2-547,H:16-202^27.8%ID^E:3.8e-15^.^.
TRINITY_DN42088_c0_g1	TRINITY_DN42088_c0_g1_i1	TRINITY_DN42088_c0_g1_i1.p1	2-940[+]	FBpp0085623^FBpp0085623^Q:32-940,H:167-455^52.1%ID^E:6e-82^.^.
TRINITY_DN42922_c0_g1	TRINITY_DN42922_c0_g1_i1	TRINITY_DN42922_c0_g1_i1.p2	31-486[+]	FBpp0070143^FBpp0070143^Q:106-483,H:175-299^70.6%ID^E:5.5e-42^.^.`FBpp0071958^FBpp0071958^Q:109-462,H:177-294^49.6%ID^E:3.9e-24^.^.
TRINITY_DN43066_c0_g2	TRINITY_DN43066_c0_g2_i1	TRINITY_DN43066_c0_g2_i1.p1	2-799[+]	FBpp0087129^FBpp0087129^Q:2-796,H:11-269^48.3%ID^E:4.5e-70^.^.
TRINITY_DN43606_c0_g1	TRINITY_DN43606_c0_g1_i1	TRINITY_DN43606_c0_g1_i1.p1	3-989[+]	FBpp0289339^FBpp0289339^Q:162-968,H:40-316^45%ID^E:8.5e-60^.^.`FBpp0290350^FBpp0290350^Q:183-968,H:100-351^35%ID^E:2.8e-39^.^.`FBpp0290351^FBpp0290351^Q:183-968,H:131-382^35%ID^E:2.8e-39^.^.`FBpp0297144^FBpp0297144^Q:183-968,H:100-351^35%ID^E:2.8e-39^.^.`FBpp0111664^FBpp0111664^Q:81-968,H:31-323^32%ID^E:1.4e-33^.^.`FBpp0084523^FBpp0084523^Q:90-965,H:53-335^28.9%ID^E:1e-28^.^.`FBpp0300869^FBpp0300…
TRINITY_DN43915_c0_g2	TRINITY_DN43915_c0_g2_i1	TRINITY_DN43915_c0_g2_i1.p1	2-778[+]	FBpp0079456^FBpp0079456^Q:2-691,H:204-427^64.2%ID^E:4.2e-73^.^.`FBpp0079457^FBpp0079457^Q:2-691,H:204-427^64.2%ID^E:4.2e-73^.^.`FBpp0293019^FBpp0293019^Q:2-691,H:204-427^64.2%ID^E:4.2e-73^.^.`FBpp0293020^FBpp0293020^Q:2-691,H:204-427^64.2%ID^E:4.2e-73^.^.
TRINITY_DN44095_c0_g1	TRINITY_DN44095_c0_g1_i1	TRINITY_DN44095_c0_g1_i1.p1	86-748[+]	.
TRINITY_DN46255_c0_g1	TRINITY_DN46255_c0_g1_i1	TRINITY_DN46255_c0_g1_i1.p1	2-1063[+]	FBpp0083567^FBpp0083567^Q:173-481,H:705-823^63.9%ID^E:1.4e-31^.^.`FBpp0303410^FBpp0303410^Q:173-481,H:705-823^63.9%ID^E:1.4e-31^.^.`FBpp0111787^FBpp0111787^Q:173-481,H:728-846^63.9%ID^E:1.4e-31^.^.
TRINITY_DN47134_c0_g1	TRINITY_DN47134_c0_g1_i2	TRINITY_DN47134_c0_g1_i2.p1	2-298[+]	FBpp0110268^FBpp0110268^Q:26-298,H:15-112^55.1%ID^E:2.8e-25^.^.`FBpp0073784^FBpp0073784^Q:26-298,H:15-112^55.1%ID^E:2.8e-25^.^.`FBpp0309373^FBpp0309373^Q:26-298,H:15-112^55.1%ID^E:2.8e-25^.^.`FBpp0309374^FBpp0309374^Q:26-298,H:15-112^55.1%ID^E:2.8e-25^.^.`FBpp0311908^FBpp0311908^Q:26-298,H:15-112^55.1%ID^E:2.8e-25^.^.`FBpp0083846^FBpp0083846^Q:68-295,H:11-86^32.9%ID^E:7.4e-10^.^.`FBpp0083847^FBpp…
TRINITY_DN47733_c0_g1	TRINITY_DN47733_c0_g1_i1	TRINITY_DN47733_c0_g1_i1.p2	118-597[+]	FBpp0075434^FBpp0075434^Q:340-597,H:91-176^40.7%ID^E:1.5e-14^.^.
TRINITY_DN48048_c0_g1	TRINITY_DN48048_c0_g1_i1	TRINITY_DN48048_c0_g1_i1.p2	57-782[+]	FBpp0079187^FBpp0079187^Q:57-782,H:1-243^87.7%ID^E:2.9e-130^.^.`FBpp0311572^FBpp0311572^Q:57-782,H:1-243^87.7%ID^E:2.9e-130^.^.`FBpp0303680^FBpp0303680^Q:57-782,H:1-243^87.7%ID^E:2.9e-130^.^.`FBpp0303679^FBpp0303679^Q:57-374,H:1-107^86%ID^E:3.9e-50^.^.`FBpp0070422^FBpp0070422^Q:75-743,H:64-278^34.4%ID^E:6e-27^.^.`FBpp0300790^FBpp0300790^Q:75-743,H:64-278^34.4%ID^E:6e-27^.^.`FBpp0086375^FBpp008637…
TRINITY_DN48688_c0_g1	TRINITY_DN48688_c0_g1_i1	TRINITY_DN48688_c0_g1_i1.p2	300-620[+]	FBpp0078467^FBpp0078467^Q:315-620,H:49-150^70.6%ID^E:8.1e-43^.^.
TRINITY_DN49209_c0_g1	TRINITY_DN49209_c0_g1_i1	TRINITY_DN49209_c0_g1_i1.p1	157-2421[+]	FBpp0077507^FBpp0077507^Q:67-2391,H:10-856^33.6%ID^E:4.5e-135^.^.
TRINITY_DN49479_c0_g1	TRINITY_DN49479_c0_g1_i1	TRINITY_DN49479_c0_g1_i1.p1	132-479[+]	FBpp0304873^FBpp0304873^Q:192-461,H:19-106^52.2%ID^E:1.7e-19^.^.
TRINITY_DN49821_c0_g1	TRINITY_DN49821_c0_g1_i2	TRINITY_DN49821_c0_g1_i2.p1	63-479[+]	FBpp0085134^FBpp0085134^Q:63-476,H:1-138^89.9%ID^E:9.7e-59^.^.`FBpp0085135^FBpp0085135^Q:63-476,H:1-138^89.9%ID^E:9.7e-59^.^.`FBpp0085136^FBpp0085136^Q:63-476,H:1-138^89.9%ID^E:9.7e-59^.^.`FBpp0293652^FBpp0293652^Q:63-476,H:1-138^89.9%ID^E:9.7e-59^.^.`FBpp0297347^FBpp0297347^Q:63-476,H:1-138^89.9%ID^E:9.7e-59^.^.`FBpp0293653^FBpp0293653^Q:114-476,H:14-134^93.4%ID^E:7.9e-53^.^.
TRINITY_DN50014_c0_g1	TRINITY_DN50014_c0_g1_i1	TRINITY_DN50014_c0_g1_i1.p1	61-846[+]	FBpp0072801^FBpp0072801^Q:61-828,H:1-256^86.3%ID^E:1.4e-129^.^.`FBpp0072802^FBpp0072802^Q:61-828,H:1-256^86.3%ID^E:1.4e-129^.^.
TRINITY_DN50720_c0_g1	TRINITY_DN50720_c0_g1_i1	TRINITY_DN50720_c0_g1_i1.p1	83-580[+]	FBpp0072084^FBpp0072084^Q:83-577,H:1-165^85.5%ID^E:6.4e-80^.^.`FBpp0072085^FBpp0072085^Q:83-577,H:1-165^85.5%ID^E:6.4e-80^.^.`FBpp0072083^FBpp0072083^Q:83-577,H:1-165^85.5%ID^E:6.4e-80^.^.
TRINITY_DN51973_c0_g1	TRINITY_DN51973_c0_g1_i1	TRINITY_DN51973_c0_g1_i1.p1	93-1292[+]	FBpp0083632^FBpp0083632^Q:93-1133,H:1-347^72.6%ID^E:5.1e-158^.^.`FBpp0303404^FBpp0303404^Q:93-1133,H:1-347^72.6%ID^E:5.1e-158^.^.
TRINITY_DN51978_c0_g1	TRINITY_DN51978_c0_g1_i1	TRINITY_DN51978_c0_g1_i1.p1	49-504[+]	FBpp0074833^FBpp0074833^Q:49-498,H:1-149^80.7%ID^E:1.2e-60^.^.`FBpp0312574^FBpp0312574^Q:49-498,H:1-149^80.7%ID^E:1.2e-60^.^.`FBpp0305858^FBpp0305858^Q:49-498,H:1-149^80.7%ID^E:1.2e-60^.^.
TRINITY_DN52720_c0_g1	TRINITY_DN52720_c0_g1_i1	TRINITY_DN52720_c0_g1_i1.p2	617-949[+]	FBpp0081751^FBpp0081751^Q:584-934,H:129-242^46.2%ID^E:8.1e-27^.^.
TRINITY_DN52720_c0_g1	TRINITY_DN52720_c0_g1_i1	TRINITY_DN52720_c0_g1_i1.p1	95-535[+]	FBpp0081751^FBpp0081751^Q:584-934,H:129-242^46.2%ID^E:8.1e-27^.^.
TRINITY_DN52720_c0_g1	TRINITY_DN52720_c0_g1_i2	TRINITY_DN52720_c0_g1_i2.p1	95-883[+]	FBpp0081751^FBpp0081751^Q:530-868,H:133-242^46.9%ID^E:1.3e-26^.^.
TRINITY_DN52974_c0_g1	TRINITY_DN52974_c0_g1_i1	TRINITY_DN52974_c0_g1_i1.p1	120-866[+]	FBpp0074799^FBpp0074799^Q:120-851,H:1-243^36.1%ID^E:1.9e-35^.^.`FBpp0303126^FBpp0303126^Q:120-851,H:1-243^36.1%ID^E:1.9e-35^.^.
TRINITY_DN52946_c0_g1	TRINITY_DN52946_c0_g1_i1	TRINITY_DN52946_c0_g1_i1.p1	102-545[+]	FBpp0071497^FBpp0071497^Q:102-542,H:1-147^93.2%ID^E:8.5e-77^.^.
TRINITY_DN53228_c0_g1	TRINITY_DN53228_c0_g1_i1	TRINITY_DN53228_c0_g1_i1.p1	93-647[+]	FBpp0081328^FBpp0081328^Q:93-644,H:1-184^83.2%ID^E:2.5e-86^.^.`FBpp0083549^FBpp0083549^Q:93-626,H:1-179^46.9%ID^E:3.1e-44^.^.`FBpp0075272^FBpp0075272^Q:135-629,H:15-179^47.3%ID^E:2.1e-40^.^.`FBpp0088256^FBpp0088256^Q:132-629,H:15-180^45.2%ID^E:3.6e-40^.^.`FBpp0305852^FBpp0305852^Q:132-629,H:15-180^45.2%ID^E:3.6e-40^.^.`FBpp0078222^FBpp0078222^Q:132-620,H:15-177^44.8%ID^E:3e-39^.^.`FBpp0078224^FBp…
TRINITY_DN53507_c0_g1	TRINITY_DN53507_c0_g1_i3	TRINITY_DN53507_c0_g1_i3.p1	364-1260[+]	FBpp0081285^FBpp0081285^Q:424-1260,H:19-296^64.5%ID^E:3.7e-95^.^.`FBpp0311060^FBpp0311060^Q:424-1260,H:19-296^64.5%ID^E:3.7e-95^.^.`FBpp0072274^FBpp0072274^Q:649-1248,H:76-263^34.5%ID^E:8.8e-28^.^.`FBpp0072275^FBpp0072275^Q:649-1248,H:76-263^34.5%ID^E:8.8e-28^.^.`FBpp0078132^FBpp0078132^Q:763-1188,H:107-248^32.4%ID^E:2.2e-18^.^.`FBpp0291142^FBpp0291142^Q:763-1188,H:107-248^32.4%ID^E:2.2e-18^.^.`F…
TRINITY_DN53719_c0_g2	TRINITY_DN53719_c0_g2_i2	TRINITY_DN53719_c0_g2_i2.p1	39-758[+]	FBpp0070533^FBpp0070533^Q:51-755,H:8-247^58.8%ID^E:1.4e-70^.^.`FBpp0304769^FBpp0304769^Q:51-755,H:8-247^58.8%ID^E:1.4e-70^.^.`FBpp0074425^FBpp0074425^Q:51-755,H:7-238^34.3%ID^E:3e-25^.^.`FBpp0302589^FBpp0302589^Q:51-755,H:7-238^34.3%ID^E:3e-25^.^.`FBpp0311891^FBpp0311891^Q:51-755,H:7-238^34.3%ID^E:3e-25^.^.`FBpp0073988^FBpp0073988^Q:51-755,H:12-245^31.1%ID^E:1.9e-16^.^.`FBpp0309384^FBpp0309384^Q:…
TRINITY_DN53728_c0_g3	TRINITY_DN53728_c0_g3_i1	TRINITY_DN53728_c0_g3_i1.p1	1-498[+]	FBpp0084565^FBpp0084565^Q:25-471,H:2-149^69.1%ID^E:5.1e-55^.^.`FBpp0084566^FBpp0084566^Q:25-489,H:2-155^65.8%ID^E:1.1e-54^.^.`FBpp0310544^FBpp0310544^Q:25-489,H:2-155^65.8%ID^E:1.1e-54^.^.`FBpp0070749^FBpp0070749^Q:19-468,H:1-145^38%ID^E:7.7e-19^.^.`FBpp0300803^FBpp0300803^Q:46-468,H:15-151^38.3%ID^E:7.7e-19^.^.`FBpp0087109^FBpp0087109^Q:19-465,H:1-146^33.3%ID^E:1e-15^.^.`FBpp0087110^FBpp0087110^…
TRINITY_DN53803_c0_g1	TRINITY_DN53803_c0_g1_i1	TRINITY_DN53803_c0_g1_i1.p1	3-881[+]	FBpp0070877^FBpp0070877^Q:69-872,H:1-269^73.2%ID^E:1.9e-99^.^.`FBpp0070878^FBpp0070878^Q:69-872,H:1-269^73.2%ID^E:1.9e-99^.^.`FBpp0309986^FBpp0309986^Q:69-872,H:1-269^73.2%ID^E:1.9e-99^.^.`FBpp0309987^FBpp0309987^Q:69-872,H:1-269^73.2%ID^E:1.9e-99^.^.`FBpp0311460^FBpp0311460^Q:69-872,H:1-269^73.2%ID^E:1.9e-99^.^.
TRINITY_DN54120_c0_g1	TRINITY_DN54120_c0_g1_i1	TRINITY_DN54120_c0_g1_i1.p1	3-623[+]	FBpp0081822^FBpp0081822^Q:39-620,H:1-194^84%ID^E:7e-95^.^.`FBpp0307759^FBpp0307759^Q:39-620,H:1-194^84%ID^E:7e-95^.^.`FBpp0081823^FBpp0081823^Q:39-416,H:1-126^84.9%ID^E:2.3e-61^.^.`FBpp0291742^FBpp0291742^Q:39-401,H:1-121^86%ID^E:6.2e-59^.^.
TRINITY_DN54308_c0_g3	TRINITY_DN54308_c0_g3_i1	TRINITY_DN54308_c0_g3_i1.p1	1-1686[+]	FBpp0081549^FBpp0081549^Q:10-1683,H:280-828^61.5%ID^E:2e-176^.^.`FBpp0305029^FBpp0305029^Q:10-1644,H:280-815^62.2%ID^E:1.7e-175^.^.`FBpp0074676^FBpp0074676^Q:13-1605,H:305-859^29.6%ID^E:8.9e-44^.^.
TRINITY_DN54462_c0_g1	TRINITY_DN54462_c0_g1_i1	TRINITY_DN54462_c0_g1_i1.p1	369-1112[+]	FBpp0083512^FBpp0083512^Q:441-1097,H:38-255^56.2%ID^E:1.2e-72^.^.
TRINITY_DN54449_c0_g1	TRINITY_DN54449_c0_g1_i2	TRINITY_DN54449_c0_g1_i2.p1	3-569[+]	FBpp0070940^FBpp0070940^Q:9-566,H:1-186^79.6%ID^E:1.4e-83^.^.`FBpp0070941^FBpp0070941^Q:9-566,H:1-186^79.6%ID^E:1.4e-83^.^.`FBpp0070942^FBpp0070942^Q:9-566,H:1-186^79.6%ID^E:1.4e-83^.^.`FBpp0070943^FBpp0070943^Q:9-566,H:1-186^79.6%ID^E:1.4e-83^.^.`FBpp0311459^FBpp0311459^Q:9-566,H:1-186^79.6%ID^E:1.4e-83^.^.
TRINITY_DN54449_c0_g1	TRINITY_DN54449_c0_g1_i3	TRINITY_DN54449_c0_g1_i3.p1	3-500[+]	FBpp0070940^FBpp0070940^Q:9-485,H:1-159^76.7%ID^E:3.4e-68^.^.`FBpp0070941^FBpp0070941^Q:9-485,H:1-159^76.7%ID^E:3.4e-68^.^.`FBpp0070942^FBpp0070942^Q:9-485,H:1-159^76.7%ID^E:3.4e-68^.^.`FBpp0070943^FBpp0070943^Q:9-485,H:1-159^76.7%ID^E:3.4e-68^.^.`FBpp0311459^FBpp0311459^Q:9-485,H:1-159^76.7%ID^E:3.4e-68^.^.
TRINITY_DN54855_c0_g2	TRINITY_DN54855_c0_g2_i1	TRINITY_DN54855_c0_g2_i1.p1	297-1088[+]	FBpp0078426^FBpp0078426^Q:600-1055,H:366-525^46.9%ID^E:3.3e-31^.^.`FBpp0304701^FBpp0304701^Q:600-1055,H:366-525^46.9%ID^E:3.3e-31^.^.
TRINITY_DN55491_c0_g1	TRINITY_DN55491_c0_g1_i1	TRINITY_DN55491_c0_g1_i1.p1	306-752[+]	FBpp0081236^FBpp0081236^Q:468-749,H:93-187^42.1%ID^E:8.2e-16^.^.`FBpp0112990^FBpp0112990^Q:438-734,H:40-131^44.6%ID^E:9.1e-15^.^.`FBpp0081275^FBpp0081275^Q:465-734,H:93-183^33%ID^E:6.8e-10^.^.
TRINITY_DN55491_c0_g1	TRINITY_DN55491_c0_g1_i2	TRINITY_DN55491_c0_g1_i2.p1	371-817[+]	FBpp0081236^FBpp0081236^Q:533-814,H:93-187^42.1%ID^E:8.9e-16^.^.`FBpp0112990^FBpp0112990^Q:503-799,H:40-131^44.6%ID^E:9.9e-15^.^.`FBpp0081275^FBpp0081275^Q:530-799,H:93-183^33%ID^E:7.3e-10^.^.
TRINITY_DN55450_c0_g1	TRINITY_DN55450_c0_g1_i1	TRINITY_DN55450_c0_g1_i1.p1	182-1015[+]	FBpp0077805^FBpp0077805^Q:188-1003,H:6-290^45.6%ID^E:6.2e-59^.^.`FBpp0300566^FBpp0300566^Q:188-1003,H:6-290^45.6%ID^E:6.2e-59^.^.
TRINITY_DN55687_c0_g1	TRINITY_DN55687_c0_g1_i1	TRINITY_DN55687_c0_g1_i1.p1	86-1552[+]	FBpp0086496^FBpp0086496^Q:86-1486,H:1-481^41.1%ID^E:6.5e-103^.^.`FBpp0301824^FBpp0301824^Q:86-1486,H:1-481^41.1%ID^E:6.5e-103^.^.`FBpp0301825^FBpp0301825^Q:86-1486,H:1-481^41.1%ID^E:6.5e-103^.^.
TRINITY_DN56915_c0_g1	TRINITY_DN56915_c0_g1_i1	TRINITY_DN56915_c0_g1_i1.p2	3-593[+]	FBpp0085717^FBpp0085717^Q:48-584,H:5-183^88.3%ID^E:2.8e-89^.^.`FBpp0309436^FBpp0309436^Q:48-584,H:5-183^88.3%ID^E:2.8e-89^.^.
TRINITY_DN57010_c0_g1	TRINITY_DN57010_c0_g1_i1	TRINITY_DN57010_c0_g1_i1.p1	318-1580[+]	FBpp0073260^FBpp0073260^Q:318-1382,H:1-354^49.2%ID^E:8.5e-97^.^.`FBpp0073261^FBpp0073261^Q:318-1382,H:1-354^49.2%ID^E:8.5e-97^.^.`FBpp0312045^FBpp0312045^Q:318-1382,H:1-354^49.2%ID^E:8.5e-97^.^.`FBpp0310181^FBpp0310181^Q:318-1382,H:1-372^48.1%ID^E:1.2e-93^.^.`FBpp0290868^FBpp0290868^Q:315-1181,H:2-273^28.6%ID^E:8.7e-17^.^.`FBpp0306559^FBpp0306559^Q:315-1181,H:2-273^28.6%ID^E:8.7e-17^.^.`FBpp03065…
TRINITY_DN57383_c0_g1	TRINITY_DN57383_c0_g1_i1	TRINITY_DN57383_c0_g1_i1.p1	1-1122[+]	FBpp0083620^FBpp0083620^Q:7-1098,H:331-695^39.2%ID^E:5.7e-77^.^.
TRINITY_DN57433_c0_g1	TRINITY_DN57433_c0_g1_i1	TRINITY_DN57433_c0_g1_i1.p1	2-376[+]	FBpp0305165^FBpp0305165^Q:71-373,H:122-222^89.1%ID^E:1.7e-46^.^.`FBpp0311691^FBpp0311691^Q:71-373,H:122-222^89.1%ID^E:1.7e-46^.^.`FBpp0079541^FBpp0079541^Q:38-373,H:118-229^71.4%ID^E:6.7e-40^.^.`FBpp0079542^FBpp0079542^Q:38-373,H:145-256^71.4%ID^E:6.7e-40^.^.
TRINITY_DN57795_c0_g1	TRINITY_DN57795_c0_g1_i1	TRINITY_DN57795_c0_g1_i1.p2	1-453[+]	FBpp0087115^FBpp0087115^Q:1-450,H:3-155^79.1%ID^E:1.1e-62^.^.`FBpp0087114^FBpp0087114^Q:4-450,H:5-154^74%ID^E:8.6e-57^.^.
TRINITY_DN58671_c0_g1	TRINITY_DN58671_c0_g1_i1	TRINITY_DN58671_c0_g1_i1.p1	451-1470[+]	FBpp0291478^FBpp0291478^Q:448-1437,H:2-325^56.6%ID^E:2.7e-100^.^.`FBpp0291477^FBpp0291477^Q:178-405,H:11-86^55.3%ID^E:1.1e-16^.^.
TRINITY_DN58637_c0_g1	TRINITY_DN58637_c0_g1_i1	TRINITY_DN58637_c0_g1_i1.p1	403-1500[+]	FBpp0302925^FBpp0302925^Q:1096-1509,H:389-515^56.5%ID^E:8.5e-33^.^.`FBpp0290883^FBpp0290883^Q:1096-1497,H:389-511^58.2%ID^E:7.2e-32^.^.`FBpp0085544^FBpp0085544^Q:1120-1380,H:22-110^43.8%ID^E:1.6e-10^.^.`FBpp0309590^FBpp0309590^Q:1120-1380,H:27-115^43.8%ID^E:1.6e-10^.^.
TRINITY_DN59026_c0_g1	TRINITY_DN59026_c0_g1_i1	TRINITY_DN59026_c0_g1_i1.p1	7-717[+]	FBpp0078354^FBpp0078354^Q:7-615,H:1-203^65%ID^E:3.6e-77^.^.`FBpp0307201^FBpp0307201^Q:7-270,H:1-88^78.4%ID^E:1.8e-36^.^.
TRINITY_DN59242_c0_g1	TRINITY_DN59242_c0_g1_i2	TRINITY_DN59242_c0_g1_i2.p2	58-573[+]	FBpp0081820^FBpp0081820^Q:58-567,H:1-171^68.4%ID^E:2.3e-68^.^.`FBpp0312492^FBpp0312492^Q:58-567,H:1-171^68.4%ID^E:2.3e-68^.^.
TRINITY_DN59242_c0_g1	TRINITY_DN59242_c0_g1_i3	TRINITY_DN59242_c0_g1_i3.p2	65-514[+]	FBpp0081820^FBpp0081820^Q:65-514,H:1-151^69.5%ID^E:3.3e-58^.^.`FBpp0312492^FBpp0312492^Q:65-514,H:1-151^69.5%ID^E:3.3e-58^.^.
TRINITY_DN59514_c0_g1	TRINITY_DN59514_c0_g1_i1	TRINITY_DN59514_c0_g1_i1.p1	61-789[+]	FBpp0078248^FBpp0078248^Q:61-783,H:1-233^56%ID^E:4.6e-46^.^.
TRINITY_DN59713_c0_g1	TRINITY_DN59713_c0_g1_i1	TRINITY_DN59713_c0_g1_i1.p1	71-1360[+]	FBpp0080896^FBpp0080896^Q:218-1345,H:43-418^47.1%ID^E:8.9e-104^.^.`FBpp0305187^FBpp0305187^Q:218-1345,H:43-418^47.1%ID^E:8.9e-104^.^.`FBpp0080897^FBpp0080897^Q:218-1345,H:43-418^47.1%ID^E:1.2e-103^.^.`FBpp0303512^FBpp0303512^Q:218-1345,H:43-418^47.1%ID^E:1.2e-103^.^.
TRINITY_DN59931_c0_g1	TRINITY_DN59931_c0_g1_i1	TRINITY_DN59931_c0_g1_i1.p2	47-451[+]	FBpp0084306^FBpp0084306^Q:47-451,H:1-134^72.6%ID^E:6.5e-50^.^.`FBpp0303778^FBpp0303778^Q:47-451,H:1-134^72.6%ID^E:6.5e-50^.^.`FBpp0303779^FBpp0303779^Q:47-451,H:1-134^72.6%ID^E:6.5e-50^.^.`FBpp0303780^FBpp0303780^Q:47-451,H:1-134^72.6%ID^E:6.5e-50^.^.
TRINITY_DN60072_c0_g1	TRINITY_DN60072_c0_g1_i1	TRINITY_DN60072_c0_g1_i1.p1	52-474[+]	FBpp0071808^FBpp0071808^Q:52-471,H:1-140^97.1%ID^E:2.4e-74^.^.
TRINITY_DN60072_c0_g1	TRINITY_DN60072_c0_g1_i3	TRINITY_DN60072_c0_g1_i3.p1	37-459[+]	FBpp0071808^FBpp0071808^Q:37-456,H:1-140^97.1%ID^E:3e-74^.^.
TRINITY_DN60029_c0_g1	TRINITY_DN60029_c0_g1_i1	TRINITY_DN60029_c0_g1_i1.p1	368-748[+]	FBpp0082384^FBpp0082384^Q:380-745,H:8-129^95.1%ID^E:1e-69^.^.`FBpp0301701^FBpp0301701^Q:380-745,H:8-129^95.1%ID^E:1e-69^.^.`FBpp0312065^FBpp0312065^Q:380-745,H:8-129^95.1%ID^E:1e-69^.^.
TRINITY_DN60340_c0_g1	TRINITY_DN60340_c0_g1_i1	TRINITY_DN60340_c0_g1_i1.p1	3-863[+]	FBpp0072242^FBpp0072242^Q:3-836,H:138-415^33.3%ID^E:6.8e-40^.^.
TRINITY_DN60641_c0_g1	TRINITY_DN60641_c0_g1_i2	TRINITY_DN60641_c0_g1_i2.p1	75-554[-]	FBpp0088970^FBpp0088970^Q:9-554,H:5-186^73.6%ID^E:2e-69^.^.`FBpp0088439^FBpp0088439^Q:9-554,H:5-186^73.6%ID^E:2e-69^.^.`FBpp0088440^FBpp0088440^Q:9-554,H:5-186^73.6%ID^E:2e-69^.^.`FBpp0308324^FBpp0308324^Q:9-554,H:5-186^73.6%ID^E:2e-69^.^.
TRINITY_DN60894_c0_g1	TRINITY_DN60894_c0_g1_i1	TRINITY_DN60894_c0_g1_i1.p1	138-494[+]	FBpp0081234^FBpp0081234^Q:138-491,H:1-119^93.3%ID^E:3e-57^.^.
TRINITY_DN61384_c0_g1	TRINITY_DN61384_c0_g1_i1	TRINITY_DN61384_c0_g1_i1.p1	146-760[+]	FBpp0070643^FBpp0070643^Q:155-757,H:10-208^63.2%ID^E:3.2e-71^.^.`FBpp0310166^FBpp0310166^Q:155-757,H:10-208^63.2%ID^E:3.2e-71^.^.`FBpp0071663^FBpp0071663^Q:167-757,H:6-203^37.7%ID^E:4.3e-36^.^.
TRINITY_DN61601_c0_g1	TRINITY_DN61601_c0_g1_i1	.	.	FBpp0075274^FBpp0075274^Q:3-257,H:282-366^60%ID^E:3.6e-29^.^.
TRINITY_DN61824_c0_g2	TRINITY_DN61824_c0_g2_i1	TRINITY_DN61824_c0_g2_i1.p2	39-380[+]	FBpp0081527^FBpp0081527^Q:39-353,H:1-105^84.8%ID^E:6.3e-46^.^.`FBpp0081528^FBpp0081528^Q:39-353,H:1-105^84.8%ID^E:6.3e-46^.^.`FBpp0308318^FBpp0308318^Q:39-353,H:1-105^84.8%ID^E:6.3e-46^.^.`FBpp0308319^FBpp0308319^Q:39-353,H:1-105^84.8%ID^E:6.3e-46^.^.`FBpp0084345^FBpp0084345^Q:39-344,H:1-102^85.3%ID^E:6.9e-45^.^.`FBpp0084346^FBpp0084346^Q:39-344,H:1-102^85.3%ID^E:6.9e-45^.^.`FBpp0291564^FBpp02915…
TRINITY_DN61826_c0_g1	TRINITY_DN61826_c0_g1_i1	TRINITY_DN61826_c0_g1_i1.p1	2-352[+]	FBpp0291726^FBpp0291726^Q:83-346,H:1-88^92%ID^E:3.5e-42^.^.`FBpp0078656^FBpp0078656^Q:83-346,H:1-88^92%ID^E:3.5e-42^.^.`FBpp0078655^FBpp0078655^Q:83-346,H:1-88^92%ID^E:3.5e-42^.^.
TRINITY_DN61895_c0_g1	TRINITY_DN61895_c0_g1_i3	TRINITY_DN61895_c0_g1_i3.p1	1-546[+]	FBpp0076359^FBpp0076359^Q:10-423,H:1-138^55.8%ID^E:9.5e-39^.^.
TRINITY_DN61895_c0_g1	TRINITY_DN61895_c0_g1_i4	TRINITY_DN61895_c0_g1_i4.p1	1-546[+]	FBpp0076359^FBpp0076359^Q:10-423,H:1-138^55.1%ID^E:2.1e-38^.^.
TRINITY_DN61916_c0_g1	TRINITY_DN61916_c0_g1_i3	.	.	FBpp0079576^FBpp0079576^Q:27-251,H:29-98^42.7%ID^E:3e-12^.^.
TRINITY_DN62157_c0_g1	TRINITY_DN62157_c0_g1_i1	TRINITY_DN62157_c0_g1_i1.p1	131-643[+]	FBpp0073805^FBpp0073805^Q:155-640,H:7-183^53.9%ID^E:3.6e-43^.^.
TRINITY_DN62123_c0_g1	TRINITY_DN62123_c0_g1_i1	TRINITY_DN62123_c0_g1_i1.p1	47-2743[+]	FBpp0073818^FBpp0073818^Q:47-2737,H:1-982^26%ID^E:1.8e-68^.^.`FBpp0309378^FBpp0309378^Q:47-2737,H:1-982^26%ID^E:1.8e-68^.^.`FBpp0073819^FBpp0073819^Q:764-2737,H:1-729^26.9%ID^E:1.7e-55^.^.
TRINITY_DN62221_c0_g1	TRINITY_DN62221_c0_g1_i1	TRINITY_DN62221_c0_g1_i1.p1	317-967[+]	FBpp0080829^FBpp0080829^Q:317-769,H:1-151^72.2%ID^E:3.9e-63^.^.`FBpp0304487^FBpp0304487^Q:317-769,H:1-151^72.2%ID^E:3.9e-63^.^.`FBpp0087648^FBpp0087648^Q:419-640,H:73-147^37.3%ID^E:7.2e-09^.^.`FBpp0082316^FBpp0082316^Q:422-568,H:117-165^46.9%ID^E:2.5e-06^.^.`FBpp0289817^FBpp0289817^Q:422-568,H:117-165^46.9%ID^E:2.5e-06^.^.`FBpp0302741^FBpp0302741^Q:422-568,H:117-165^46.9%ID^E:2.5e-06^.^.`FBpp0306…
TRINITY_DN62318_c0_g1	TRINITY_DN62318_c0_g1_i1	TRINITY_DN62318_c0_g1_i1.p1	236-1504[+]	FBpp0303956^FBpp0303956^Q:278-1498,H:74-474^70.8%ID^E:1.8e-179^.^.`FBpp0077872^FBpp0077872^Q:278-1498,H:74-475^70.6%ID^E:4.5e-178^.^.
TRINITY_DN62378_c0_g2	TRINITY_DN62378_c0_g2_i1	TRINITY_DN62378_c0_g2_i1.p1	2-1174[+]	FBpp0089263^FBpp0089263^Q:2-1171,H:119-496^77.2%ID^E:6.1e-168^.^.`FBpp0076263^FBpp0076263^Q:2-673,H:128-353^48.7%ID^E:2.2e-61^.^.`FBpp0301075^FBpp0301075^Q:2-673,H:128-353^48.7%ID^E:2.2e-61^.^.`FBpp0305970^FBpp0305970^Q:2-673,H:128-353^48.7%ID^E:2.2e-61^.^.`FBpp0076261^FBpp0076261^Q:2-673,H:128-353^48.7%ID^E:8.5e-61^.^.`FBpp0305968^FBpp0305968^Q:2-673,H:128-353^48.7%ID^E:8.5e-61^.^.`FBpp0305969^F…
TRINITY_DN62460_c0_g1	TRINITY_DN62460_c0_g1_i1	.	.	FBpp0075272^FBpp0075272^Q:176-712,H:2-180^91.1%ID^E:4.3e-93^.^.`FBpp0078222^FBpp0078222^Q:194-703,H:9-178^57.6%ID^E:4.2e-56^.^.`FBpp0078224^FBpp0078224^Q:194-703,H:9-178^57.6%ID^E:4.2e-56^.^.`FBpp0078225^FBpp0078225^Q:194-703,H:9-178^57.6%ID^E:4.2e-56^.^.`FBpp0078226^FBpp0078226^Q:194-703,H:9-178^57.6%ID^E:4.2e-56^.^.`FBpp0111771^FBpp0111771^Q:194-703,H:9-178^57.6%ID^E:4.2e-56^.^.`FBpp0289184^FBp…
TRINITY_DN62460_c0_g1	TRINITY_DN62460_c0_g1_i4	.	.	FBpp0075272^FBpp0075272^Q:211-747,H:2-180^91.1%ID^E:7.6e-93^.^.`FBpp0078222^FBpp0078222^Q:229-738,H:9-178^57.6%ID^E:5.7e-56^.^.`FBpp0078224^FBpp0078224^Q:229-738,H:9-178^57.6%ID^E:5.7e-56^.^.`FBpp0078225^FBpp0078225^Q:229-738,H:9-178^57.6%ID^E:5.7e-56^.^.`FBpp0078226^FBpp0078226^Q:229-738,H:9-178^57.6%ID^E:5.7e-56^.^.`FBpp0111771^FBpp0111771^Q:229-738,H:9-178^57.6%ID^E:5.7e-56^.^.`FBpp0289184^FBp…
TRINITY_DN62901_c0_g1	TRINITY_DN62901_c0_g1_i1	TRINITY_DN62901_c0_g1_i1.p1	620-1135[+]	FBpp0086392^FBpp0086392^Q:122-1051,H:1-262^59.9%ID^E:5e-89^.^.`FBpp0289803^FBpp0289803^Q:122-1051,H:1-262^59.9%ID^E:5e-89^.^.`FBpp0081600^FBpp0081600^Q:473-958,H:18-178^50.6%ID^E:6e-42^.^.`FBpp0072746^FBpp0072746^Q:473-922,H:18-167^48%ID^E:8.9e-38^.^.`FBpp0292253^FBpp0292253^Q:473-922,H:18-167^48%ID^E:8.9e-38^.^.`FBpp0304917^FBpp0304917^Q:473-922,H:18-167^48%ID^E:8.9e-38^.^.`FBpp0070558^FBpp00705…
TRINITY_DN62901_c0_g1	TRINITY_DN62901_c0_g1_i2	TRINITY_DN62901_c0_g1_i2.p1	113-970[+]	FBpp0086392^FBpp0086392^Q:122-886,H:1-262^72.3%ID^E:1.7e-96^.^.`FBpp0289803^FBpp0289803^Q:122-886,H:1-262^72.3%ID^E:1.7e-96^.^.`FBpp0081600^FBpp0081600^Q:266-793,H:4-178^51.7%ID^E:3.9e-48^.^.`FBpp0072746^FBpp0072746^Q:257-757,H:1-167^50.3%ID^E:2.4e-45^.^.`FBpp0292253^FBpp0292253^Q:257-757,H:1-167^50.3%ID^E:2.4e-45^.^.`FBpp0304917^FBpp0304917^Q:257-757,H:1-167^50.3%ID^E:2.4e-45^.^.`FBpp0072086^FBp…
TRINITY_DN63042_c0_g1	TRINITY_DN63042_c0_g1_i1	TRINITY_DN63042_c0_g1_i1.p1	182-1159[+]	FBpp0289576^FBpp0289576^Q:44-1129,H:20-433^42.9%ID^E:3.7e-87^.^.`FBpp0289578^FBpp0289578^Q:44-565,H:20-193^43.4%ID^E:5.6e-35^.^.`FBpp0289577^FBpp0289577^Q:44-493,H:20-169^41.1%ID^E:3.6e-26^.^.
TRINITY_DN63000_c0_g1	TRINITY_DN63000_c0_g1_i3	TRINITY_DN63000_c0_g1_i3.p1	2-613[+]	FBpp0080865^FBpp0080865^Q:2-613,H:223-435^53.5%ID^E:2.3e-58^.^.`FBpp0304005^FBpp0304005^Q:2-613,H:223-435^53.5%ID^E:2.3e-58^.^.
TRINITY_DN63007_c1_g1	TRINITY_DN63007_c1_g1_i1	TRINITY_DN63007_c1_g1_i1.p2	83-532[+]	FBpp0086269^FBpp0086269^Q:83-529,H:1-148^79.9%ID^E:4.1e-65^.^.`FBpp0086270^FBpp0086270^Q:104-529,H:6-147^81.7%ID^E:1.6e-64^.^.
TRINITY_DN63034_c0_g1	TRINITY_DN63034_c0_g1_i2	TRINITY_DN63034_c0_g1_i2.p1	260-562[+]	FBpp0079352^FBpp0079352^Q:161-559,H:19-151^75.9%ID^E:3.4e-57^.^.
TRINITY_DN63034_c0_g1	TRINITY_DN63034_c0_g1_i3	TRINITY_DN63034_c0_g1_i3.p1	158-655[+]	FBpp0079352^FBpp0079352^Q:209-652,H:4-151^71.6%ID^E:7.7e-61^.^.
TRINITY_DN63084_c0_g1	TRINITY_DN63084_c0_g1_i1	TRINITY_DN63084_c0_g1_i1.p1	78-635[+]	FBpp0084665^FBpp0084665^Q:78-632,H:1-208^39.2%ID^E:9.5e-23^.^.`FBpp0307964^FBpp0307964^Q:78-632,H:1-214^38%ID^E:6.2e-22^.^.
TRINITY_DN63190_c0_g2	TRINITY_DN63190_c0_g2_i2	TRINITY_DN63190_c0_g2_i2.p1	3-821[+]	FBpp0085166^FBpp0085166^Q:27-818,H:1-262^56.7%ID^E:2.5e-69^.^.`FBpp0085165^FBpp0085165^Q:27-818,H:1-243^47%ID^E:1.3e-49^.^.
TRINITY_DN63183_c0_g1	TRINITY_DN63183_c0_g1_i2	TRINITY_DN63183_c0_g1_i2.p1	95-1048[+]	FBpp0086249^FBpp0086249^Q:152-1045,H:21-317^64.3%ID^E:1.2e-108^.^.`FBpp0086250^FBpp0086250^Q:152-1045,H:21-317^64.3%ID^E:1.2e-108^.^.`FBpp0086251^FBpp0086251^Q:152-1045,H:21-317^64.3%ID^E:1.2e-108^.^.`FBpp0309069^FBpp0309069^Q:152-1045,H:21-317^64.3%ID^E:1.2e-108^.^.`FBpp0311495^FBpp0311495^Q:152-1045,H:21-317^64.3%ID^E:1.2e-108^.^.`FBpp0083329^FBpp0083329^Q:161-1036,H:6-289^41.6%ID^E:9.3e-58^.^.…
TRINITY_DN63256_c0_g2	TRINITY_DN63256_c0_g2_i1	TRINITY_DN63256_c0_g2_i1.p1	220-573[+]	FBpp0078714^FBpp0078714^Q:274-570,H:3-101^56.6%ID^E:4.3e-28^.^.`FBpp0309916^FBpp0309916^Q:274-570,H:3-101^56.6%ID^E:4.3e-28^.^.`FBpp0111267^FBpp0111267^Q:292-564,H:33-120^37.4%ID^E:4.6e-14^.^.`FBpp0290228^FBpp0290228^Q:292-564,H:33-120^37.4%ID^E:4.6e-14^.^.`FBpp0290227^FBpp0290227^Q:292-564,H:33-115^36.3%ID^E:2.8e-11^.^.
TRINITY_DN63314_c0_g1	TRINITY_DN63314_c0_g1_i1	TRINITY_DN63314_c0_g1_i1.p1	267-2819[+]	FBpp0083022^FBpp0083022^Q:267-2807,H:1-865^45.1%ID^E:6.7e-204^.^.
TRINITY_DN63489_c0_g1	TRINITY_DN63489_c0_g1_i1	.	.	FBpp0076467^FBpp0076467^Q:108-335,H:2-77^65.8%ID^E:1.7e-26^.^.
TRINITY_DN63598_c0_g2	TRINITY_DN63598_c0_g2_i1	TRINITY_DN63598_c0_g2_i1.p1	288-1703[+]	FBpp0086842^FBpp0086842^Q:462-1688,H:56-468^62.3%ID^E:2e-145^.^.`FBpp0086843^FBpp0086843^Q:462-1688,H:56-468^62.3%ID^E:2e-145^.^.`FBpp0086844^FBpp0086844^Q:462-1688,H:56-468^62.3%ID^E:2e-145^.^.
TRINITY_DN63779_c0_g1	TRINITY_DN63779_c0_g1_i1	TRINITY_DN63779_c0_g1_i1.p1	143-628[-]	FBpp0087286^FBpp0087286^Q:191-499,H:17-122^69.8%ID^E:2.7e-38^.^.`FBpp0112271^FBpp0112271^Q:209-499,H:16-112^53.6%ID^E:1e-24^.^.`FBpp0076704^FBpp0076704^Q:260-499,H:116-196^54.3%ID^E:9.7e-20^.^.`FBpp0076700^FBpp0076700^Q:236-499,H:20-106^52.3%ID^E:2.2e-19^.^.`FBpp0087215^FBpp0087215^Q:278-502,H:113-189^54.5%ID^E:3.5e-17^.^.`FBpp0076731^FBpp0076731^Q:278-490,H:35-104^54.9%ID^E:5.9e-17^.^.`FBpp01113…
TRINITY_DN63779_c0_g1	TRINITY_DN63779_c0_g1_i2	TRINITY_DN63779_c0_g1_i2.p2	183-587[+]	FBpp0087286^FBpp0087286^Q:174-521,H:2-122^64.5%ID^E:2.2e-38^.^.`FBpp0112271^FBpp0112271^Q:183-521,H:1-112^49.6%ID^E:1.4e-24^.^.`FBpp0076704^FBpp0076704^Q:282-521,H:116-196^54.3%ID^E:1e-19^.^.`FBpp0076700^FBpp0076700^Q:258-521,H:20-106^52.3%ID^E:2.3e-19^.^.`FBpp0087215^FBpp0087215^Q:300-524,H:113-189^54.5%ID^E:3.6e-17^.^.`FBpp0076731^FBpp0076731^Q:300-512,H:35-104^54.9%ID^E:6.1e-17^.^.`FBpp0111379…
TRINITY_DN63847_c0_g1	TRINITY_DN63847_c0_g1_i3	TRINITY_DN63847_c0_g1_i3.p2	49-507[+]	FBpp0072957^FBpp0072957^Q:58-429,H:3-128^67.5%ID^E:2.8e-40^.^.`FBpp0072959^FBpp0072959^Q:58-429,H:3-128^67.5%ID^E:2.8e-40^.^.`FBpp0072960^FBpp0072960^Q:58-429,H:3-128^67.5%ID^E:2.8e-40^.^.`FBpp0291506^FBpp0291506^Q:58-429,H:3-128^67.5%ID^E:2.8e-40^.^.`FBpp0291507^FBpp0291507^Q:58-429,H:3-128^67.5%ID^E:2.8e-40^.^.`FBpp0297522^FBpp0297522^Q:58-429,H:3-128^67.5%ID^E:2.8e-40^.^.
TRINITY_DN63987_c0_g1	TRINITY_DN63987_c0_g1_i2	TRINITY_DN63987_c0_g1_i2.p1	3-452[+]	FBpp0308991^FBpp0308991^Q:21-449,H:1-143^95.8%ID^E:9.2e-76^.^.`FBpp0086701^FBpp0086701^Q:21-449,H:1-143^95.8%ID^E:9.2e-76^.^.
TRINITY_DN63971_c0_g1	TRINITY_DN63971_c0_g1_i2	.	.	FBpp0084774^FBpp0084774^Q:163-543,H:1-131^55.7%ID^E:6.8e-41^.^.
TRINITY_DN64026_c0_g1	TRINITY_DN64026_c0_g1_i1	TRINITY_DN64026_c0_g1_i1.p1	429-1652[+]	FBpp0079295^FBpp0079295^Q:486-1649,H:64-453^57.2%ID^E:7.1e-129^.^.`FBpp0305605^FBpp0305605^Q:486-1649,H:64-453^57.2%ID^E:7.1e-129^.^.`FBpp0305606^FBpp0305606^Q:486-1649,H:64-453^57.2%ID^E:7.1e-129^.^.`FBpp0076457^FBpp0076457^Q:561-998,H:17-163^36.7%ID^E:2.1e-19^.^.
TRINITY_DN64026_c0_g1	TRINITY_DN64026_c0_g1_i2	TRINITY_DN64026_c0_g1_i2.p1	402-1706[+]	FBpp0079295^FBpp0079295^Q:540-1703,H:64-453^57.2%ID^E:7.3e-129^.^.`FBpp0305605^FBpp0305605^Q:540-1703,H:64-453^57.2%ID^E:7.3e-129^.^.`FBpp0305606^FBpp0305606^Q:540-1703,H:64-453^57.2%ID^E:7.3e-129^.^.`FBpp0076457^FBpp0076457^Q:615-1052,H:17-163^36.7%ID^E:2.1e-19^.^.
TRINITY_DN64140_c0_g1	TRINITY_DN64140_c0_g1_i2	TRINITY_DN64140_c0_g1_i2.p1	178-633[+]	FBpp0077378^FBpp0077378^Q:178-630,H:1-151^75%ID^E:2.2e-57^.^.`FBpp0307163^FBpp0307163^Q:178-630,H:1-151^75%ID^E:2.2e-57^.^.
TRINITY_DN64275_c0_g1	TRINITY_DN64275_c0_g1_i1	TRINITY_DN64275_c0_g1_i1.p1	209-1678[+]	FBpp0086454^FBpp0086454^Q:266-1678,H:7-449^29.3%ID^E:7.3e-46^.^.
TRINITY_DN64277_c0_g1	TRINITY_DN64277_c0_g1_i1	TRINITY_DN64277_c0_g1_i1.p1	33-425[+]	FBpp0073623^FBpp0073623^Q:33-422,H:1-130^89.2%ID^E:7.6e-66^.^.`FBpp0073624^FBpp0073624^Q:33-422,H:1-130^89.2%ID^E:7.6e-66^.^.`FBpp0073625^FBpp0073625^Q:33-422,H:1-130^89.2%ID^E:7.6e-66^.^.`FBpp0073626^FBpp0073626^Q:33-422,H:1-130^89.2%ID^E:7.6e-66^.^.`FBpp0290052^FBpp0290052^Q:33-422,H:1-130^89.2%ID^E:7.6e-66^.^.`FBpp0087321^FBpp0087321^Q:33-422,H:1-130^86.9%ID^E:1.4e-64^.^.
TRINITY_DN64277_c0_g2	TRINITY_DN64277_c0_g2_i1	TRINITY_DN64277_c0_g2_i1.p1	3-362[+]	FBpp0073623^FBpp0073623^Q:6-362,H:1-119^87.4%ID^E:6.8e-58^.^.`FBpp0073624^FBpp0073624^Q:6-362,H:1-119^87.4%ID^E:6.8e-58^.^.`FBpp0073625^FBpp0073625^Q:6-362,H:1-119^87.4%ID^E:6.8e-58^.^.`FBpp0073626^FBpp0073626^Q:6-362,H:1-119^87.4%ID^E:6.8e-58^.^.`FBpp0290052^FBpp0290052^Q:6-362,H:1-119^87.4%ID^E:6.8e-58^.^.`FBpp0087321^FBpp0087321^Q:6-362,H:1-119^84.9%ID^E:1.3e-56^.^.
TRINITY_DN64292_c0_g1	TRINITY_DN64292_c0_g1_i2	TRINITY_DN64292_c0_g1_i2.p1	293-1090[+]	FBpp0083583^FBpp0083583^Q:293-1063,H:1-266^64.7%ID^E:2.5e-95^.^.`FBpp0307185^FBpp0307185^Q:293-1063,H:1-266^64.7%ID^E:2.5e-95^.^.
TRINITY_DN64292_c0_g1	TRINITY_DN64292_c0_g1_i3	TRINITY_DN64292_c0_g1_i3.p1	218-1048[+]	FBpp0083583^FBpp0083583^Q:251-1021,H:1-266^64.7%ID^E:5.5e-95^.^.`FBpp0307185^FBpp0307185^Q:251-1021,H:1-266^64.7%ID^E:5.5e-95^.^.
TRINITY_DN64383_c0_g1	TRINITY_DN64383_c0_g1_i1	TRINITY_DN64383_c0_g1_i1.p1	149-973[+]	FBpp0077059^FBpp0077059^Q:278-793,H:63-234^47.1%ID^E:3.3e-38^.^.`FBpp0307051^FBpp0307051^Q:278-793,H:63-234^47.1%ID^E:3.3e-38^.^.
TRINITY_DN64504_c0_g1	TRINITY_DN64504_c0_g1_i1	TRINITY_DN64504_c0_g1_i1.p1	125-1084[+]	FBpp0075265^FBpp0075265^Q:125-1081,H:1-315^74.3%ID^E:4.9e-144^.^.`FBpp0305750^FBpp0305750^Q:125-1081,H:1-315^74.3%ID^E:4.9e-144^.^.`FBpp0080156^FBpp0080156^Q:125-1078,H:1-318^44.1%ID^E:3.5e-81^.^.`FBpp0310256^FBpp0310256^Q:125-1078,H:1-318^44.1%ID^E:3.5e-81^.^.
TRINITY_DN64524_c0_g1	TRINITY_DN64524_c0_g1_i1	TRINITY_DN64524_c0_g1_i1.p1	48-401[+]	FBpp0079221^FBpp0079221^Q:72-401,H:9-117^48.2%ID^E:2.4e-24^.^.
TRINITY_DN64524_c0_g1	TRINITY_DN64524_c0_g1_i2	TRINITY_DN64524_c0_g1_i2.p1	59-403[-]	FBpp0079221^FBpp0079221^Q:5-403,H:15-117^38.3%ID^E:9.6e-21^.^.
TRINITY_DN64565_c0_g1	TRINITY_DN64565_c0_g1_i1	TRINITY_DN64565_c0_g1_i1.p1	201-902[+]	FBpp0083390^FBpp0083390^Q:219-899,H:3-228^69.2%ID^E:6.4e-90^.^.`FBpp0312606^FBpp0312606^Q:219-899,H:3-228^69.2%ID^E:6.4e-90^.^.`FBpp0071609^FBpp0071609^Q:204-524,H:101-207^34.6%ID^E:8.3e-13^.^.`FBpp0300865^FBpp0300865^Q:204-524,H:130-236^34.6%ID^E:8.3e-13^.^.
TRINITY_DN64578_c0_g1	TRINITY_DN64578_c0_g1_i1	TRINITY_DN64578_c0_g1_i1.p1	244-1320[+]	FBpp0077855^FBpp0077855^Q:352-1299,H:42-357^79.7%ID^E:1.2e-155^.^.
TRINITY_DN64643_c0_g2	TRINITY_DN64643_c0_g2_i1	TRINITY_DN64643_c0_g2_i1.p1	2-370[+]	FBpp0087121^FBpp0087121^Q:20-367,H:141-254^49.1%ID^E:1.7e-26^.^.`FBpp0087122^FBpp0087122^Q:20-367,H:157-270^49.1%ID^E:1.7e-26^.^.`FBpp0087123^FBpp0087123^Q:20-367,H:135-248^49.1%ID^E:1.7e-26^.^.
TRINITY_DN64638_c0_g2	TRINITY_DN64638_c0_g2_i1	TRINITY_DN64638_c0_g2_i1.p1	1-1404[+]	FBpp0084795^FBpp0084795^Q:1-1401,H:45-511^86.1%ID^E:1.8e-239^.^.`FBpp0084796^FBpp0084796^Q:1-1401,H:49-515^86.1%ID^E:1.8e-239^.^.`FBpp0305389^FBpp0305389^Q:1-1401,H:45-511^86.1%ID^E:1.8e-239^.^.
TRINITY_DN64656_c0_g1	TRINITY_DN64656_c0_g1_i1	TRINITY_DN64656_c0_g1_i1.p2	43-447[+]	FBpp0084959^FBpp0084959^Q:40-444,H:13-147^86.7%ID^E:3.5e-63^.^.`FBpp0084958^FBpp0084958^Q:43-444,H:1-134^86.6%ID^E:1.3e-62^.^.`FBpp0084960^FBpp0084960^Q:43-444,H:1-134^86.6%ID^E:1.3e-62^.^.`FBpp0113047^FBpp0113047^Q:43-444,H:1-134^86.6%ID^E:1.3e-62^.^.
TRINITY_DN64656_c0_g1	TRINITY_DN64656_c0_g1_i2	TRINITY_DN64656_c0_g1_i2.p2	42-446[+]	FBpp0084959^FBpp0084959^Q:39-443,H:13-147^86.7%ID^E:1.2e-63^.^.`FBpp0084958^FBpp0084958^Q:42-443,H:1-134^86.6%ID^E:3.5e-63^.^.`FBpp0084960^FBpp0084960^Q:42-443,H:1-134^86.6%ID^E:3.5e-63^.^.`FBpp0113047^FBpp0113047^Q:42-443,H:1-134^86.6%ID^E:3.5e-63^.^.
TRINITY_DN64680_c0_g1	TRINITY_DN64680_c0_g1_i1	TRINITY_DN64680_c0_g1_i1.p1	424-1509[+]	FBpp0307913^FBpp0307913^Q:109-1467,H:407-856^42.2%ID^E:1.3e-102^.^.`FBpp0088541^FBpp0088541^Q:253-1491,H:445-853^21.5%ID^E:6.2e-20^.^.
TRINITY_DN64793_c0_g1	TRINITY_DN64793_c0_g1_i4	TRINITY_DN64793_c0_g1_i4.p1	1-561[+]	FBpp0113013^FBpp0113013^Q:157-552,H:3-134^51.5%ID^E:5.4e-31^.^.
TRINITY_DN64739_c0_g1	TRINITY_DN64739_c0_g1_i1	TRINITY_DN64739_c0_g1_i1.p1	32-550[+]	FBpp0078416^FBpp0078416^Q:212-547,H:45-157^67.3%ID^E:1.4e-41^.^.
TRINITY_DN64809_c0_g1	TRINITY_DN64809_c0_g1_i1	TRINITY_DN64809_c0_g1_i1.p1	679-3153[+]	FBpp0303105^FBpp0303105^Q:688-3180,H:1-913^39.4%ID^E:3.9e-164^.^.`FBpp0073135^FBpp0073135^Q:688-3138,H:1-898^39.2%ID^E:1.1e-161^.^.`FBpp0082436^FBpp0082436^Q:814-2289,H:35-506^32.4%ID^E:1.3e-63^.^.`FBpp0306147^FBpp0306147^Q:814-2289,H:35-506^32.4%ID^E:1.3e-63^.^.`FBpp0303260^FBpp0303260^Q:814-2289,H:35-506^32.4%ID^E:1.3e-63^.^.`FBpp0087740^FBpp0087740^Q:862-2244,H:135-595^28.5%ID^E:8.2e-45^.^.`FB…
TRINITY_DN64842_c0_g2	TRINITY_DN64842_c0_g2_i2	TRINITY_DN64842_c0_g2_i2.p2	2025-2384[+]	FBpp0303993^FBpp0303993^Q:87-1679,H:438-970^84.1%ID^E:3.3e-228^.^.`FBpp0310909^FBpp0310909^Q:87-1679,H:438-970^84.1%ID^E:3.3e-228^.^.`FBpp0291164^FBpp0291164^Q:90-1679,H:37-567^83.1%ID^E:2.8e-227^.^.`FBpp0310910^FBpp0310910^Q:90-1679,H:37-567^83.1%ID^E:2.8e-227^.^.`FBpp0291165^FBpp0291165^Q:90-1547,H:442-926^86.7%ID^E:7.7e-217^.^.`FBpp0303992^FBpp0303992^Q:87-1547,H:472-959^86.3%ID^E:6.5e-216^.^.…
TRINITY_DN64842_c0_g2	TRINITY_DN64842_c0_g2_i2	TRINITY_DN64842_c0_g2_i2.p1	81-1685[+]	FBpp0303993^FBpp0303993^Q:87-1679,H:438-970^84.1%ID^E:3.3e-228^.^.`FBpp0310909^FBpp0310909^Q:87-1679,H:438-970^84.1%ID^E:3.3e-228^.^.`FBpp0291164^FBpp0291164^Q:90-1679,H:37-567^83.1%ID^E:2.8e-227^.^.`FBpp0310910^FBpp0310910^Q:90-1679,H:37-567^83.1%ID^E:2.8e-227^.^.`FBpp0291165^FBpp0291165^Q:90-1547,H:442-926^86.7%ID^E:7.7e-217^.^.`FBpp0303992^FBpp0303992^Q:87-1547,H:472-959^86.3%ID^E:6.5e-216^.^.…
TRINITY_DN64902_c0_g1	TRINITY_DN64902_c0_g1_i1	TRINITY_DN64902_c0_g1_i1.p1	153-1013[+]	FBpp0289977^FBpp0289977^Q:159-968,H:7-276^51.5%ID^E:3e-69^.^.`FBpp0422629^FBpp0422629^Q:159-968,H:7-276^51.5%ID^E:3e-69^.^.
TRINITY_DN64918_c0_g1	TRINITY_DN64918_c0_g1_i2	TRINITY_DN64918_c0_g1_i2.p1	58-3354[+]	FBpp0075277^FBpp0075277^Q:169-3351,H:29-1092^74.9%ID^E:0^.^.`FBpp0087907^FBpp0087907^Q:964-3309,H:1300-2117^27.7%ID^E:1.4e-72^.^.`FBpp0083514^FBpp0083514^Q:403-2976,H:382-1247^22.3%ID^E:3.7e-44^.^.
TRINITY_DN65046_c0_g1	TRINITY_DN65046_c0_g1_i1	TRINITY_DN65046_c0_g1_i1.p2	167-721[+]	FBpp0070832^FBpp0070832^Q:167-718,H:1-182^69.6%ID^E:2.1e-75^.^.`FBpp0293887^FBpp0293887^Q:167-718,H:1-182^69.6%ID^E:2.1e-75^.^.
TRINITY_DN65023_c0_g1	TRINITY_DN65023_c0_g1_i1	TRINITY_DN65023_c0_g1_i1.p1	53-445[+]	FBpp0071846^FBpp0071846^Q:56-439,H:4-131^81.2%ID^E:2.7e-51^.^.
TRINITY_DN65023_c0_g1	TRINITY_DN65023_c0_g1_i2	TRINITY_DN65023_c0_g1_i2.p1	53-445[+]	FBpp0071846^FBpp0071846^Q:56-439,H:4-131^81.2%ID^E:1.3e-51^.^.
TRINITY_DN65052_c0_g1	TRINITY_DN65052_c0_g1_i2	TRINITY_DN65052_c0_g1_i2.p1	296-2026[+]	FBpp0086264^FBpp0086264^Q:2-2023,H:1047-1701^57%ID^E:2e-201^.^.`FBpp0304259^FBpp0304259^Q:2-2023,H:1047-1701^57%ID^E:2e-201^.^.`FBpp0073249^FBpp0073249^Q:197-1267,H:2136-2487^39.4%ID^E:1.6e-70^.^.`FBpp0083519^FBpp0083519^Q:428-1249,H:1365-1650^40.1%ID^E:5.9e-65^.^.`FBpp0288669^FBpp0288669^Q:428-1249,H:1365-1650^40.1%ID^E:5.9e-65^.^.`FBpp0288670^FBpp0288670^Q:428-1249,H:1365-1650^40.1%ID^E:5.9e-65…
TRINITY_DN65044_c0_g1	TRINITY_DN65044_c0_g1_i1	TRINITY_DN65044_c0_g1_i1.p1	181-1326[+]	FBpp0083860^FBpp0083860^Q:181-1323,H:1-382^69.4%ID^E:7.8e-157^.^.`FBpp0083861^FBpp0083861^Q:181-1323,H:1-382^69.4%ID^E:7.8e-157^.^.
TRINITY_DN65069_c0_g1	TRINITY_DN65069_c0_g1_i3	TRINITY_DN65069_c0_g1_i3.p1	3-368[+]	FBpp0070308^FBpp0070308^Q:3-368,H:41-168^61.2%ID^E:4.6e-38^.^.
TRINITY_DN65310_c0_g1	TRINITY_DN65310_c0_g1_i1	TRINITY_DN65310_c0_g1_i1.p1	289-1437[+]	FBpp0080687^FBpp0080687^Q:523-1434,H:123-449^78.6%ID^E:3.8e-99^.^.`FBpp0088863^FBpp0088863^Q:550-1431,H:36-352^29.7%ID^E:2.7e-28^.^.`FBpp0088864^FBpp0088864^Q:550-1431,H:36-352^29.7%ID^E:2.7e-28^.^.`FBpp0088861^FBpp0088861^Q:550-1431,H:36-352^29.7%ID^E:2.7e-28^.^.`FBpp0088862^FBpp0088862^Q:550-1431,H:36-352^29.7%ID^E:2.7e-28^.^.`FBpp0088860^FBpp0088860^Q:550-1431,H:36-352^29.7%ID^E:2.7e-28^.^.`FB…
TRINITY_DN65348_c0_g1	TRINITY_DN65348_c0_g1_i2	.	.	FBpp0080536^FBpp0080536^Q:292-654,H:1-119^43%ID^E:2.1e-19^.^.`FBpp0297292^FBpp0297292^Q:292-654,H:1-119^43%ID^E:2.1e-19^.^.
TRINITY_DN65384_c0_g2	TRINITY_DN65384_c0_g2_i1	.	.	FBpp0085529^FBpp0085529^Q:346-564,H:1-73^90.4%ID^E:1.4e-34^.^.
TRINITY_DN65449_c0_g1	TRINITY_DN65449_c0_g1_i2	TRINITY_DN65449_c0_g1_i2.p1	178-816[+]	FBpp0077688^FBpp0077688^Q:139-789,H:18-234^54.3%ID^E:1.6e-68^.^.`FBpp0084655^FBpp0084655^Q:175-657,H:16-182^43.8%ID^E:2.6e-34^.^.`FBpp0072463^FBpp0072463^Q:205-639,H:29-168^47.3%ID^E:3.4e-29^.^.`FBpp0086323^FBpp0086323^Q:202-639,H:287-427^41.5%ID^E:7.7e-26^.^.`FBpp0072216^FBpp0072216^Q:208-639,H:491-630^42.1%ID^E:7.2e-24^.^.`FBpp0310092^FBpp0310092^Q:208-639,H:491-630^42.1%ID^E:7.2e-24^.^.
TRINITY_DN65449_c0_g1	TRINITY_DN65449_c0_g1_i3	TRINITY_DN65449_c0_g1_i3.p1	323-1075[+]	FBpp0077688^FBpp0077688^Q:398-1048,H:18-234^54.3%ID^E:2.8e-68^.^.`FBpp0084655^FBpp0084655^Q:434-916,H:16-182^43.8%ID^E:4.5e-34^.^.`FBpp0072463^FBpp0072463^Q:464-898,H:29-168^47.3%ID^E:4.3e-29^.^.`FBpp0086323^FBpp0086323^Q:461-898,H:287-427^41.5%ID^E:9.9e-26^.^.`FBpp0072216^FBpp0072216^Q:467-898,H:491-630^42.1%ID^E:9.3e-24^.^.`FBpp0310092^FBpp0310092^Q:467-898,H:491-630^42.1%ID^E:9.3e-24^.^.
TRINITY_DN65472_c0_g1	TRINITY_DN65472_c0_g1_i1	TRINITY_DN65472_c0_g1_i1.p1	91-480[+]	FBpp0075238^FBpp0075238^Q:91-474,H:1-132^63.6%ID^E:5.8e-32^.^.
TRINITY_DN65558_c1_g1	TRINITY_DN65558_c1_g1_i7	TRINITY_DN65558_c1_g1_i7.p1	1-630[+]	FBpp0078373^FBpp0078373^Q:1-621,H:265-466^40.9%ID^E:5.5e-39^.^.`FBpp0290789^FBpp0290789^Q:1-621,H:265-466^40.9%ID^E:5.5e-39^.^.
TRINITY_DN65580_c0_g1	TRINITY_DN65580_c0_g1_i1	TRINITY_DN65580_c0_g1_i1.p1	440-1840[+]	FBpp0072160^FBpp0072160^Q:680-1804,H:8-383^55.8%ID^E:1.3e-128^.^.`FBpp0293957^FBpp0293957^Q:680-1804,H:8-383^55.8%ID^E:1.3e-128^.^.
TRINITY_DN65604_c0_g1	TRINITY_DN65604_c0_g1_i1	TRINITY_DN65604_c0_g1_i1.p1	3-908[+]	FBpp0078512^FBpp0078512^Q:3-908,H:52-374^53.3%ID^E:1.1e-96^.^.
TRINITY_DN65675_c0_g1	TRINITY_DN65675_c0_g1_i1	TRINITY_DN65675_c0_g1_i1.p1	129-1127[+]	FBpp0083629^FBpp0083629^Q:291-1121,H:10-293^65.5%ID^E:1.5e-104^.^.`FBpp0293863^FBpp0293863^Q:291-1121,H:10-293^65.5%ID^E:1.5e-104^.^.
TRINITY_DN65786_c0_g1	TRINITY_DN65786_c0_g1_i1	TRINITY_DN65786_c0_g1_i1.p2	188-1321[+]	FBpp0076326^FBpp0076326^Q:188-1318,H:1-377^74.8%ID^E:8.8e-172^.^.`FBpp0085236^FBpp0085236^Q:197-1237,H:46-393^51.4%ID^E:9e-100^.^.`FBpp0293792^FBpp0293792^Q:197-1237,H:46-393^51.4%ID^E:9e-100^.^.`FBpp0080583^FBpp0080583^Q:188-1237,H:1-350^49.1%ID^E:1.2e-96^.^.`FBpp0298351^FBpp0298351^Q:188-1237,H:1-350^49.1%ID^E:1.2e-96^.^.`FBpp0309204^FBpp0309204^Q:278-1237,H:17-336^48.1%ID^E:6.3e-85^.^.`FBpp007…
TRINITY_DN65800_c0_g1	TRINITY_DN65800_c0_g1_i1	TRINITY_DN65800_c0_g1_i1.p1	295-1299[+]	FBpp0076439^FBpp0076439^Q:478-1242,H:51-305^59%ID^E:9.6e-86^.^.`FBpp0304445^FBpp0304445^Q:478-1242,H:51-305^59%ID^E:9.6e-86^.^.
TRINITY_DN65866_c0_g1	TRINITY_DN65866_c0_g1_i8	TRINITY_DN65866_c0_g1_i8.p1	1-744[+]	FBpp0082433^FBpp0082433^Q:1-732,H:204-452^34.8%ID^E:3.5e-40^.^.
TRINITY_DN65907_c0_g2	TRINITY_DN65907_c0_g2_i1	TRINITY_DN65907_c0_g2_i1.p1	437-1207[+]	FBpp0078246^FBpp0078246^Q:449-1177,H:9-280^59.9%ID^E:3.6e-40^.^.
TRINITY_DN65963_c0_g1	TRINITY_DN65963_c0_g1_i3	TRINITY_DN65963_c0_g1_i3.p1	292-1167[+]	FBpp0073074^FBpp0073074^Q:292-1164,H:1-291^56.4%ID^E:5.7e-93^.^.
TRINITY_DN65992_c0_g1	TRINITY_DN65992_c0_g1_i1	TRINITY_DN65992_c0_g1_i1.p1	3-1046[+]	FBpp0289289^FBpp0289289^Q:3-1046,H:927-1274^87.6%ID^E:4.7e-176^.^.`FBpp0309913^FBpp0309913^Q:3-1046,H:927-1274^87.6%ID^E:4.7e-176^.^.`FBpp0293383^FBpp0293383^Q:3-1046,H:927-1274^87.6%ID^E:4.7e-176^.^.`FBpp0312557^FBpp0312557^Q:3-1046,H:927-1274^87.6%ID^E:4.7e-176^.^.`FBpp0312558^FBpp0312558^Q:3-1046,H:927-1274^87.6%ID^E:4.7e-176^.^.`FBpp0084688^FBpp0084688^Q:9-629,H:1271-1477^32.9%ID^E:3.5e-22^.^…
TRINITY_DN66047_c0_g1	TRINITY_DN66047_c0_g1_i4	TRINITY_DN66047_c0_g1_i4.p1	1-1479[+]	FBpp0297774^FBpp0297774^Q:4-1374,H:180-719^39.3%ID^E:9.1e-88^.^.`FBpp0297775^FBpp0297775^Q:4-1374,H:207-746^39.3%ID^E:9.1e-88^.^.
TRINITY_DN66087_c0_g1	TRINITY_DN66087_c0_g1_i2	TRINITY_DN66087_c0_g1_i2.p1	606-1112[+]	.
TRINITY_DN66087_c0_g1	TRINITY_DN66087_c0_g1_i3	.	.	.
TRINITY_DN66180_c0_g1	TRINITY_DN66180_c0_g1_i2	TRINITY_DN66180_c0_g1_i2.p1	1-1425[+]	FBpp0077055^FBpp0077055^Q:64-996,H:1-313^38.7%ID^E:1.7e-54^.^.
TRINITY_DN66290_c1_g1	TRINITY_DN66290_c1_g1_i3	TRINITY_DN66290_c1_g1_i3.p1	147-449[+]	FBpp0113022^FBpp0113022^Q:156-446,H:5-101^70.1%ID^E:9.4e-36^.^.
TRINITY_DN66275_c0_g1	TRINITY_DN66275_c0_g1_i2	.	.	FBpp0074949^FBpp0074949^Q:88-510,H:5-148^62.5%ID^E:1.2e-46^.^.
TRINITY_DN66344_c0_g1	TRINITY_DN66344_c0_g1_i1	TRINITY_DN66344_c0_g1_i1.p1	45-383[+]	FBpp0079324^FBpp0079324^Q:45-380,H:1-112^78.6%ID^E:1.4e-47^.^.
TRINITY_DN66379_c0_g1	TRINITY_DN66379_c0_g1_i1	TRINITY_DN66379_c0_g1_i1.p1	3-2018[+]	FBpp0078760^FBpp0078760^Q:60-2015,H:11-662^73.9%ID^E:1.6e-284^.^.
TRINITY_DN66404_c0_g1	TRINITY_DN66404_c0_g1_i1	TRINITY_DN66404_c0_g1_i1.p1	1-345[+]	FBpp0087152^FBpp0087152^Q:1-345,H:141-255^86.1%ID^E:1.8e-55^.^.
TRINITY_DN66410_c0_g1	TRINITY_DN66410_c0_g1_i1	TRINITY_DN66410_c0_g1_i1.p1	116-1240[+]	FBpp0080076^FBpp0080076^Q:260-1231,H:117-465^55.4%ID^E:2.6e-97^.^.`FBpp0309562^FBpp0309562^Q:260-1231,H:117-464^55.4%ID^E:4.9e-96^.^.`FBpp0080075^FBpp0080075^Q:260-1231,H:117-419^49%ID^E:2.4e-79^.^.`FBpp0309561^FBpp0309561^Q:260-1231,H:117-418^48.7%ID^E:1.2e-78^.^.`FBpp0099590^FBpp0099590^Q:260-814,H:117-326^52.4%ID^E:1.1e-52^.^.`FBpp0292361^FBpp0292361^Q:260-877,H:117-344^49.4%ID^E:1.1e-52^.^.
TRINITY_DN66422_c0_g1	TRINITY_DN66422_c0_g1_i2	TRINITY_DN66422_c0_g1_i2.p1	98-1045[+]	FBpp0071303^FBpp0071303^Q:113-1036,H:4-311^61.5%ID^E:9.4e-119^.^.`FBpp0087461^FBpp0087461^Q:242-1018,H:350-610^22.2%ID^E:5.3e-13^.^.
TRINITY_DN66465_c0_g1	TRINITY_DN66465_c0_g1_i3	TRINITY_DN66465_c0_g1_i3.p1	88-900[+]	FBpp0082571^FBpp0082571^Q:88-897,H:1-270^87.8%ID^E:1.5e-133^.^.
TRINITY_DN66547_c0_g1	TRINITY_DN66547_c0_g1_i1	TRINITY_DN66547_c0_g1_i1.p1	238-1209[+]	FBpp0085821^FBpp0085821^Q:286-1203,H:15-321^62.5%ID^E:5.1e-108^.^.`FBpp0085822^FBpp0085822^Q:286-1203,H:15-321^62.5%ID^E:5.1e-108^.^.`FBpp0292854^FBpp0292854^Q:286-1203,H:15-321^62.5%ID^E:5.1e-108^.^.
TRINITY_DN66501_c0_g1	TRINITY_DN66501_c0_g1_i1	TRINITY_DN66501_c0_g1_i1.p2	439-831[-]	FBpp0073143^FBpp0073143^Q:298-1125,H:2-313^51.3%ID^E:1.6e-71^.^.`FBpp0297229^FBpp0297229^Q:298-1125,H:2-313^51.3%ID^E:1.6e-71^.^.`FBpp0086652^FBpp0086652^Q:358-1095,H:9-293^22%ID^E:5.7e-08^.^.
TRINITY_DN66501_c0_g1	TRINITY_DN66501_c0_g1_i2	TRINITY_DN66501_c0_g1_i2.p2	439-888[-]	FBpp0073143^FBpp0073143^Q:298-1182,H:2-313^56.4%ID^E:8.8e-84^.^.`FBpp0297229^FBpp0297229^Q:298-1182,H:2-313^56.4%ID^E:8.8e-84^.^.`FBpp0086652^FBpp0086652^Q:358-1152,H:9-293^22.3%ID^E:2.2e-10^.^.
TRINITY_DN66511_c0_g1	TRINITY_DN66511_c0_g1_i1	TRINITY_DN66511_c0_g1_i1.p1	246-2192[+]	FBpp0085182^FBpp0085182^Q:294-1952,H:21-628^46.2%ID^E:5.4e-142^.^.`FBpp0303140^FBpp0303140^Q:294-1952,H:21-628^46.2%ID^E:5.4e-142^.^.`FBpp0074476^FBpp0074476^Q:246-1346,H:1-379^34.3%ID^E:2e-51^.^.`FBpp0074477^FBpp0074477^Q:246-1346,H:1-379^34.3%ID^E:2e-51^.^.`FBpp0301162^FBpp0301162^Q:246-1346,H:1-379^34.3%ID^E:2e-51^.^.`FBpp0301163^FBpp0301163^Q:246-1346,H:1-379^34.3%ID^E:2e-51^.^.`FBpp0080064^F…
TRINITY_DN66516_c0_g2	TRINITY_DN66516_c0_g2_i1	TRINITY_DN66516_c0_g2_i1.p1	58-696[+]	FBpp0083410^FBpp0083410^Q:145-669,H:39-232^56.4%ID^E:1.9e-48^.^.`FBpp0084820^FBpp0084820^Q:145-336,H:37-100^65.6%ID^E:7e-19^.^.`FBpp0073599^FBpp0073599^Q:145-315,H:118-174^64.9%ID^E:1e-17^.^.
TRINITY_DN66517_c0_g1	TRINITY_DN66517_c0_g1_i2	TRINITY_DN66517_c0_g1_i2.p1	234-587[+]	FBpp0083354^FBpp0083354^Q:234-584,H:1-118^73.7%ID^E:6.8e-45^.^.
TRINITY_DN66528_c0_g1	TRINITY_DN66528_c0_g1_i3	TRINITY_DN66528_c0_g1_i3.p1	126-917[+]	FBpp0082298^FBpp0082298^Q:183-905,H:41-291^32.3%ID^E:7e-35^.^.
TRINITY_DN66560_c0_g2	TRINITY_DN66560_c0_g2_i2	.	.	FBpp0085724^FBpp0085724^Q:2-292,H:21-117^96.9%ID^E:1.3e-50^.^.`FBpp0085725^FBpp0085725^Q:2-292,H:21-117^96.9%ID^E:1.3e-50^.^.
TRINITY_DN66514_c5_g1	TRINITY_DN66514_c5_g1_i4	TRINITY_DN66514_c5_g1_i4.p1	1-456[+]	FBpp0079328^FBpp0079328^Q:1-453,H:1-151^88.7%ID^E:1.5e-73^.^.`FBpp0099990^FBpp0099990^Q:1-453,H:1-151^88.7%ID^E:1.5e-73^.^.`FBpp0312104^FBpp0312104^Q:1-453,H:1-151^88.7%ID^E:1.5e-73^.^.
TRINITY_DN66514_c5_g1	TRINITY_DN66514_c5_g1_i8	TRINITY_DN66514_c5_g1_i8.p2	65-520[+]	FBpp0079328^FBpp0079328^Q:65-517,H:1-151^91.4%ID^E:4.9e-76^.^.`FBpp0099990^FBpp0099990^Q:65-517,H:1-151^91.4%ID^E:4.9e-76^.^.`FBpp0312104^FBpp0312104^Q:65-517,H:1-151^91.4%ID^E:4.9e-76^.^.
TRINITY_DN66514_c5_g1	TRINITY_DN66514_c5_g1_i9	TRINITY_DN66514_c5_g1_i9.p4	93-548[+]	FBpp0079328^FBpp0079328^Q:93-545,H:1-151^91.4%ID^E:5.2e-76^.^.`FBpp0099990^FBpp0099990^Q:93-545,H:1-151^91.4%ID^E:5.2e-76^.^.`FBpp0312104^FBpp0312104^Q:93-545,H:1-151^91.4%ID^E:5.2e-76^.^.
TRINITY_DN66602_c0_g1	TRINITY_DN66602_c0_g1_i1	TRINITY_DN66602_c0_g1_i1.p1	85-732[+]	FBpp0085966^FBpp0085966^Q:121-726,H:6-210^47.8%ID^E:1.9e-47^.^.`FBpp0303030^FBpp0303030^Q:121-726,H:6-210^47.8%ID^E:1.9e-47^.^.
TRINITY_DN66640_c0_g1	TRINITY_DN66640_c0_g1_i1	TRINITY_DN66640_c0_g1_i1.p1	193-897[+]	.
TRINITY_DN66609_c0_g1	TRINITY_DN66609_c0_g1_i1	.	.	FBpp0084434^FBpp0084434^Q:58-342,H:1-95^98.9%ID^E:2.8e-45^.^.`FBpp0306426^FBpp0306426^Q:58-342,H:1-95^98.9%ID^E:2.8e-45^.^.`FBpp0085249^FBpp0085249^Q:67-342,H:5-91^67.4%ID^E:1.1e-22^.^.`FBpp0091055^FBpp0091055^Q:67-342,H:5-91^67.4%ID^E:1.1e-22^.^.`FBpp0091060^FBpp0091060^Q:67-342,H:5-91^67.4%ID^E:1.1e-22^.^.`FBpp0091063^FBpp0091063^Q:67-342,H:5-91^67.4%ID^E:1.1e-22^.^.`FBpp0091066^FBpp0091066^Q:6…
TRINITY_DN66609_c0_g2	TRINITY_DN66609_c0_g2_i1	.	.	FBpp0084434^FBpp0084434^Q:201-485,H:1-95^98.9%ID^E:4e-45^.^.`FBpp0306426^FBpp0306426^Q:201-485,H:1-95^98.9%ID^E:4e-45^.^.`FBpp0085249^FBpp0085249^Q:210-485,H:5-91^67.4%ID^E:1.2e-22^.^.`FBpp0091055^FBpp0091055^Q:210-485,H:5-91^67.4%ID^E:1.2e-22^.^.`FBpp0091060^FBpp0091060^Q:210-485,H:5-91^67.4%ID^E:1.2e-22^.^.`FBpp0091063^FBpp0091063^Q:210-485,H:5-91^67.4%ID^E:1.2e-22^.^.`FBpp0091066^FBpp0091066^Q…
TRINITY_DN66649_c0_g1	TRINITY_DN66649_c0_g1_i1	TRINITY_DN66649_c0_g1_i1.p1	87-479[+]	FBpp0075684^FBpp0075684^Q:87-359,H:1-91^90.1%ID^E:1.2e-41^.^.
TRINITY_DN66619_c0_g1	TRINITY_DN66619_c0_g1_i1	TRINITY_DN66619_c0_g1_i1.p1	3-545[+]	FBpp0083515^FBpp0083515^Q:87-542,H:2-156^69%ID^E:3.5e-59^.^.
TRINITY_DN66617_c0_g1	TRINITY_DN66617_c0_g1_i1	TRINITY_DN66617_c0_g1_i1.p1	333-1061[+]	FBpp0083959^FBpp0083959^Q:333-1019,H:1-227^64.2%ID^E:6.7e-72^.^.`FBpp0083960^FBpp0083960^Q:333-1019,H:1-227^64.2%ID^E:6.7e-72^.^.`FBpp0307396^FBpp0307396^Q:333-1019,H:1-227^64.2%ID^E:6.7e-72^.^.`FBpp0311410^FBpp0311410^Q:333-1019,H:1-227^64.2%ID^E:6.7e-72^.^.
TRINITY_DN66648_c0_g1	TRINITY_DN66648_c0_g1_i1	TRINITY_DN66648_c0_g1_i1.p1	157-498[+]	FBpp0088679^FBpp0088679^Q:169-495,H:10-118^58.7%ID^E:6.8e-25^.^.`FBpp0088678^FBpp0088678^Q:169-495,H:10-117^58.7%ID^E:7.6e-24^.^.`FBpp0088676^FBpp0088676^Q:169-405,H:10-88^67.1%ID^E:9.6e-19^.^.`FBpp0088677^FBpp0088677^Q:169-405,H:10-87^67.1%ID^E:1.4e-17^.^.
TRINITY_DN66653_c0_g1	TRINITY_DN66653_c0_g1_i1	TRINITY_DN66653_c0_g1_i1.p1	399-1352[+]	FBpp0074229^FBpp0074229^Q:399-1226,H:1-278^78.1%ID^E:3.5e-114^.^.`FBpp0074230^FBpp0074230^Q:399-1226,H:1-278^78.1%ID^E:3.5e-114^.^.`FBpp0113062^FBpp0113062^Q:837-1157,H:130-224^33.6%ID^E:2.9e-07^.^.`FBpp0308566^FBpp0308566^Q:837-1157,H:130-224^33.6%ID^E:2.9e-07^.^.`FBpp0087292^FBpp0087292^Q:837-1157,H:130-234^33.6%ID^E:3.7e-07^.^.`FBpp0113061^FBpp0113061^Q:837-1157,H:130-234^33.6%ID^E:3.7e-07^.^.…
TRINITY_DN66682_c0_g1	TRINITY_DN66682_c0_g1_i1	TRINITY_DN66682_c0_g1_i1.p1	1-300[+]	FBpp0073002^FBpp0073002^Q:4-300,H:179-277^65.7%ID^E:1.3e-30^.^.
TRINITY_DN66735_c0_g1	TRINITY_DN66735_c0_g1_i1	TRINITY_DN66735_c0_g1_i1.p2	79-666[+]	FBpp0076152^FBpp0076152^Q:79-615,H:1-179^93.9%ID^E:5.5e-91^.^.`FBpp0076154^FBpp0076154^Q:79-615,H:1-179^93.9%ID^E:5.5e-91^.^.`FBpp0309532^FBpp0309532^Q:79-615,H:1-179^93.9%ID^E:5.5e-91^.^.`FBpp0076153^FBpp0076153^Q:79-489,H:1-137^93.4%ID^E:3.6e-66^.^.
TRINITY_DN66735_c0_g1	TRINITY_DN66735_c0_g1_i2	TRINITY_DN66735_c0_g1_i2.p1	79-666[+]	FBpp0076152^FBpp0076152^Q:79-618,H:1-180^93.9%ID^E:3.3e-91^.^.`FBpp0076154^FBpp0076154^Q:79-618,H:1-180^93.9%ID^E:3.3e-91^.^.`FBpp0309532^FBpp0309532^Q:79-618,H:1-180^93.9%ID^E:3.3e-91^.^.`FBpp0076153^FBpp0076153^Q:79-489,H:1-137^93.4%ID^E:3.6e-66^.^.
TRINITY_DN66735_c0_g1	TRINITY_DN66735_c0_g1_i3	TRINITY_DN66735_c0_g1_i3.p1	62-649[+]	FBpp0076152^FBpp0076152^Q:62-601,H:1-180^94.4%ID^E:1.4e-91^.^.`FBpp0076154^FBpp0076154^Q:62-601,H:1-180^94.4%ID^E:1.4e-91^.^.`FBpp0309532^FBpp0309532^Q:62-601,H:1-180^94.4%ID^E:1.4e-91^.^.`FBpp0076153^FBpp0076153^Q:62-472,H:1-137^94.2%ID^E:1.6e-66^.^.
TRINITY_DN66754_c0_g1	TRINITY_DN66754_c0_g1_i1	TRINITY_DN66754_c0_g1_i1.p1	83-1210[+]	FBpp0085842^FBpp0085842^Q:101-1204,H:4-397^47.6%ID^E:4.3e-89^.^.`FBpp0309340^FBpp0309340^Q:101-1204,H:4-397^47.6%ID^E:4.3e-89^.^.`FBpp0311548^FBpp0311548^Q:101-1204,H:4-397^47.6%ID^E:4.3e-89^.^.`FBpp0311549^FBpp0311549^Q:101-1204,H:4-397^47.6%ID^E:4.3e-89^.^.`FBpp0079468^FBpp0079468^Q:209-1060,H:129-392^26.3%ID^E:5.7e-17^.^.`FBpp0309663^FBpp0309663^Q:209-1060,H:129-392^26.3%ID^E:5.7e-17^.^.
TRINITY_DN66812_c0_g2	TRINITY_DN66812_c0_g2_i1	.	.	.
TRINITY_DN66812_c0_g2	TRINITY_DN66812_c0_g2_i2	TRINITY_DN66812_c0_g2_i2.p1	438-764[+]	.
TRINITY_DN66827_c0_g1	TRINITY_DN66827_c0_g1_i1	TRINITY_DN66827_c0_g1_i1.p1	193-549[+]	FBpp0081757^FBpp0081757^Q:193-510,H:1-130^50.8%ID^E:4.1e-22^.^.
TRINITY_DN66853_c0_g2	TRINITY_DN66853_c0_g2_i1	TRINITY_DN66853_c0_g2_i1.p1	1-1293[+]	FBpp0074638^FBpp0074638^Q:22-1254,H:180-632^53.2%ID^E:7.7e-128^.^.`FBpp0304756^FBpp0304756^Q:43-624,H:543-735^27.1%ID^E:2e-14^.^.`FBpp0288417^FBpp0288417^Q:43-624,H:530-722^27.1%ID^E:2e-14^.^.`FBpp0307902^FBpp0307902^Q:43-624,H:525-717^27.1%ID^E:2e-14^.^.`FBpp0307903^FBpp0307903^Q:43-624,H:530-722^27.1%ID^E:2e-14^.^.
TRINITY_DN66856_c0_g1	TRINITY_DN66856_c0_g1_i1	TRINITY_DN66856_c0_g1_i1.p1	96-512[+]	.
TRINITY_DN66856_c0_g1	TRINITY_DN66856_c0_g1_i3	TRINITY_DN66856_c0_g1_i3.p1	96-479[+]	.
TRINITY_DN66879_c0_g1	TRINITY_DN66879_c0_g1_i1	TRINITY_DN66879_c0_g1_i1.p1	264-1019[+]	FBpp0077099^FBpp0077099^Q:267-998,H:1-249^61.8%ID^E:1.6e-90^.^.`FBpp0293656^FBpp0293656^Q:1278-1156,H:324-364^63.4%ID^E:1e-07^.^.`FBpp0111965^FBpp0111965^Q:1278-1156,H:416-456^63.4%ID^E:1e-07^.^.
TRINITY_DN66993_c0_g1	TRINITY_DN66993_c0_g1_i3	TRINITY_DN66993_c0_g1_i3.p1	163-2919[+]	FBpp0082313^FBpp0082313^Q:163-2907,H:1-974^30.7%ID^E:3.6e-128^.^.`FBpp0306597^FBpp0306597^Q:163-2907,H:1-974^30.7%ID^E:3.6e-128^.^.`FBpp0306598^FBpp0306598^Q:163-2907,H:1-974^30.7%ID^E:3.6e-128^.^.
TRINITY_DN66913_c0_g1	TRINITY_DN66913_c0_g1_i5	TRINITY_DN66913_c0_g1_i5.p1	163-1986[+]	FBpp0305109^FBpp0305109^Q:235-1968,H:33-631^34.7%ID^E:2.7e-60^.^.`FBpp0309344^FBpp0309344^Q:235-1968,H:33-631^34.7%ID^E:2.7e-60^.^.`FBpp0073641^FBpp0073641^Q:235-774,H:33-211^51.1%ID^E:3.3e-42^.^.
TRINITY_DN66944_c0_g1	TRINITY_DN66944_c0_g1_i1	TRINITY_DN66944_c0_g1_i1.p1	200-1156[+]	FBpp0076144^FBpp0076144^Q:194-1153,H:31-350^85.6%ID^E:2.3e-159^.^.`FBpp0311282^FBpp0311282^Q:194-1153,H:31-350^85.6%ID^E:2.3e-159^.^.`FBpp0311284^FBpp0311284^Q:194-1153,H:31-354^84.6%ID^E:1.3e-157^.^.`FBpp0302782^FBpp0302782^Q:194-1153,H:31-354^84.6%ID^E:1.3e-157^.^.`FBpp0305989^FBpp0305989^Q:194-1153,H:46-369^84.6%ID^E:1.3e-157^.^.`FBpp0302783^FBpp0302783^Q:194-1153,H:46-373^83.5%ID^E:3.7e-157^.…
TRINITY_DN66929_c0_g1	TRINITY_DN66929_c0_g1_i1	TRINITY_DN66929_c0_g1_i1.p1	131-1042[+]	FBpp0083936^FBpp0083936^Q:158-1006,H:5-303^35.5%ID^E:1e-45^.^.
TRINITY_DN67011_c0_g1	TRINITY_DN67011_c0_g1_i2	TRINITY_DN67011_c0_g1_i2.p1	1-912[+]	.
TRINITY_DN67064_c0_g1	TRINITY_DN67064_c0_g1_i1	TRINITY_DN67064_c0_g1_i1.p1	169-993[+]	FBpp0076954^FBpp0076954^Q:289-981,H:199-433^45.8%ID^E:2.6e-46^.^.`FBpp0309381^FBpp0309381^Q:289-981,H:199-433^45.8%ID^E:2.6e-46^.^.`FBpp0305071^FBpp0305071^Q:316-981,H:5-230^47.6%ID^E:5.8e-46^.^.`FBpp0305070^FBpp0305070^Q:475-981,H:39-205^52.7%ID^E:3.3e-41^.^.
TRINITY_DN67030_c0_g1	TRINITY_DN67030_c0_g1_i1	TRINITY_DN67030_c0_g1_i1.p1	323-805[+]	FBpp0084565^FBpp0084565^Q:323-766,H:1-147^68.2%ID^E:9.5e-54^.^.`FBpp0084566^FBpp0084566^Q:323-781,H:1-152^65.4%ID^E:1.2e-53^.^.`FBpp0310544^FBpp0310544^Q:323-781,H:1-152^65.4%ID^E:1.2e-53^.^.
TRINITY_DN67031_c0_g1	TRINITY_DN67031_c0_g1_i1	TRINITY_DN67031_c0_g1_i1.p1	3-596[+]	FBpp0075247^FBpp0075247^Q:3-596,H:243-440^84.8%ID^E:7.4e-102^.^.
TRINITY_DN67068_c0_g1	TRINITY_DN67068_c0_g1_i1	.	.	FBpp0310534^FBpp0310534^Q:80-706,H:11-227^45.4%ID^E:3.7e-42^.^.`FBpp0078315^FBpp0078315^Q:80-706,H:11-227^45.4%ID^E:3.7e-42^.^.
TRINITY_DN67068_c0_g1	TRINITY_DN67068_c0_g1_i2	.	.	FBpp0310534^FBpp0310534^Q:96-707,H:16-227^44.6%ID^E:7.8e-40^.^.`FBpp0078315^FBpp0078315^Q:96-707,H:16-227^44.6%ID^E:7.8e-40^.^.
TRINITY_DN67080_c0_g1	TRINITY_DN67080_c0_g1_i2	TRINITY_DN67080_c0_g1_i2.p1	155-1360[+]	FBpp0086736^FBpp0086736^Q:167-1321,H:1-366^58.6%ID^E:1.1e-67^.^.`FBpp0086737^FBpp0086737^Q:167-1321,H:1-366^58.6%ID^E:1.1e-67^.^.`FBpp0308980^FBpp0308980^Q:167-1321,H:1-401^57.8%ID^E:1.1e-67^.^.`FBpp0112985^FBpp0112985^Q:167-1321,H:1-401^57.8%ID^E:1.1e-67^.^.`FBpp0112986^FBpp0112986^Q:167-1321,H:1-401^57.8%ID^E:1.1e-67^.^.`FBpp0112987^FBpp0112987^Q:167-1321,H:1-366^58.6%ID^E:1.1e-67^.^.`FBpp00707…
TRINITY_DN67143_c0_g1	TRINITY_DN67143_c0_g1_i1	TRINITY_DN67143_c0_g1_i1.p1	3-668[+]	FBpp0074789^FBpp0074789^Q:63-620,H:3-187^51.3%ID^E:3.9e-44^.^.`FBpp0312166^FBpp0312166^Q:63-620,H:3-187^51.3%ID^E:3.9e-44^.^.`FBpp0305426^FBpp0305426^Q:63-620,H:3-187^51.3%ID^E:3.9e-44^.^.
TRINITY_DN67135_c0_g1	TRINITY_DN67135_c0_g1_i1	TRINITY_DN67135_c0_g1_i1.p1	1049-3814[+]	FBpp0088443^FBpp0088443^Q:1067-4810,H:4-1281^57.7%ID^E:0^.^.
TRINITY_DN67135_c0_g1	TRINITY_DN67135_c0_g1_i1	TRINITY_DN67135_c0_g1_i1.p2	3854-4849[+]	FBpp0088443^FBpp0088443^Q:1067-4810,H:4-1281^57.7%ID^E:0^.^.
TRINITY_DN67135_c0_g1	TRINITY_DN67135_c0_g1_i2	TRINITY_DN67135_c0_g1_i2.p1	1049-4798[+]	FBpp0088443^FBpp0088443^Q:1067-4759,H:4-1281^58.5%ID^E:0^.^.
TRINITY_DN67155_c0_g1	TRINITY_DN67155_c0_g1_i1	TRINITY_DN67155_c0_g1_i1.p2	181-498[+]	FBpp0076245^FBpp0076245^Q:193-492,H:9-122^43.9%ID^E:6.1e-14^.^.`FBpp0292325^FBpp0292325^Q:193-492,H:9-122^43.9%ID^E:6.1e-14^.^.
TRINITY_DN67155_c0_g1	TRINITY_DN67155_c0_g1_i3	TRINITY_DN67155_c0_g1_i3.p2	201-518[+]	FBpp0076245^FBpp0076245^Q:213-512,H:9-122^43.9%ID^E:6.3e-14^.^.`FBpp0292325^FBpp0292325^Q:213-512,H:9-122^43.9%ID^E:6.3e-14^.^.
TRINITY_DN67173_c0_g1	TRINITY_DN67173_c0_g1_i1	TRINITY_DN67173_c0_g1_i1.p1	3-581[+]	FBpp0086756^FBpp0086756^Q:123-554,H:7-161^59.9%ID^E:5.8e-25^.^.
TRINITY_DN67184_c0_g1	TRINITY_DN67184_c0_g1_i2	TRINITY_DN67184_c0_g1_i2.p2	189-512[+]	FBpp0072246^FBpp0072246^Q:189-509,H:1-107^77.6%ID^E:3.5e-49^.^.`FBpp0072247^FBpp0072247^Q:189-509,H:1-107^77.6%ID^E:3.5e-49^.^.
TRINITY_DN67200_c0_g1	TRINITY_DN67200_c0_g1_i2	TRINITY_DN67200_c0_g1_i2.p1	782-2404[+]	FBpp0072148^FBpp0072148^Q:875-2281,H:39-502^32.8%ID^E:7.8e-69^.^.`FBpp0087179^FBpp0087179^Q:929-2287,H:26-473^32.8%ID^E:1.7e-68^.^.`FBpp0087178^FBpp0087178^Q:935-2287,H:396-841^32.7%ID^E:6.6e-68^.^.`FBpp0087180^FBpp0087180^Q:929-2308,H:26-480^33.4%ID^E:6.6e-68^.^.`FBpp0086445^FBpp0086445^Q:932-2296,H:44-504^31.6%ID^E:2.3e-60^.^.`FBpp0300974^FBpp0300974^Q:932-2296,H:44-504^31.6%ID^E:2.3e-60^.^.`FB…
TRINITY_DN67293_c0_g1	TRINITY_DN67293_c0_g1_i1	TRINITY_DN67293_c0_g1_i1.p1	44-1501[+]	FBpp0084012^FBpp0084012^Q:53-1498,H:1-493^48%ID^E:6e-125^.^.`FBpp0084008^FBpp0084008^Q:1839-1519,H:393-478^37.4%ID^E:8.7e-15^.^.
TRINITY_DN67240_c0_g1	TRINITY_DN67240_c0_g1_i1	TRINITY_DN67240_c0_g1_i1.p1	494-1369[-]	FBpp0289224^FBpp0289224^Q:1528-518,H:539-879^25.5%ID^E:5.7e-33^.^.
TRINITY_DN67240_c0_g1	TRINITY_DN67240_c0_g1_i1	TRINITY_DN67240_c0_g1_i1.p2	3-437[-]	FBpp0289224^FBpp0289224^Q:1528-518,H:539-879^25.5%ID^E:5.7e-33^.^.
TRINITY_DN67252_c0_g1	TRINITY_DN67252_c0_g1_i1	.	.	FBpp0074893^FBpp0074893^Q:739-1197,H:18-181^52.1%ID^E:8.1e-38^.^.`FBpp0305083^FBpp0305083^Q:739-1197,H:18-181^52.1%ID^E:8.1e-38^.^.
TRINITY_DN67294_c0_g1	TRINITY_DN67294_c0_g1_i2	.	.	FBpp0075970^FBpp0075970^Q:164-328,H:1-54^67.3%ID^E:6.5e-15^.^.
TRINITY_DN67297_c0_g1	TRINITY_DN67297_c0_g1_i1	TRINITY_DN67297_c0_g1_i1.p2	217-726[+]	FBpp0083275^FBpp0083275^Q:217-723,H:1-169^87.6%ID^E:1.1e-83^.^.`FBpp0086858^FBpp0086858^Q:211-693,H:10-171^51.2%ID^E:7.4e-43^.^.`FBpp0311634^FBpp0311634^Q:211-693,H:10-171^51.2%ID^E:7.4e-43^.^.`FBpp0073126^FBpp0073126^Q:211-723,H:18-188^45.1%ID^E:9.7e-35^.^.`FBpp0302668^FBpp0302668^Q:211-723,H:5-175^45.1%ID^E:9.7e-35^.^.
TRINITY_DN67297_c0_g1	TRINITY_DN67297_c0_g1_i2	TRINITY_DN67297_c0_g1_i2.p2	314-841[+]	FBpp0083275^FBpp0083275^Q:338-838,H:3-169^87.4%ID^E:1.1e-82^.^.`FBpp0086858^FBpp0086858^Q:341-808,H:15-171^52.2%ID^E:2.5e-42^.^.`FBpp0311634^FBpp0311634^Q:341-808,H:15-171^52.2%ID^E:2.5e-42^.^.`FBpp0073126^FBpp0073126^Q:344-838,H:24-188^46.2%ID^E:1.5e-34^.^.`FBpp0302668^FBpp0302668^Q:344-838,H:11-175^46.2%ID^E:1.5e-34^.^.
TRINITY_DN67341_c0_g1	TRINITY_DN67341_c0_g1_i1	TRINITY_DN67341_c0_g1_i1.p1	3-2858[+]	FBpp0111537^FBpp0111537^Q:6-2858,H:528-1586^45%ID^E:8.7e-217^.^.`FBpp0291246^FBpp0291246^Q:6-2858,H:366-1424^45%ID^E:8.7e-217^.^.`FBpp0310723^FBpp0310723^Q:6-2858,H:528-1585^45%ID^E:1.5e-216^.^.`FBpp0293457^FBpp0293457^Q:6-2858,H:528-1609^44.6%ID^E:3.3e-216^.^.`FBpp0293458^FBpp0293458^Q:6-2858,H:528-1562^45.9%ID^E:7.4e-216^.^.`FBpp0293459^FBpp0293459^Q:6-2858,H:528-1627^43.3%ID^E:9.3e-211^.^.`FBp…
TRINITY_DN67318_c0_g1	TRINITY_DN67318_c0_g1_i1	TRINITY_DN67318_c0_g1_i1.p1	161-2002[+]	FBpp0307188^FBpp0307188^Q:185-1999,H:1-633^60.5%ID^E:7.4e-197^.^.`FBpp0307189^FBpp0307189^Q:185-1999,H:1-633^60.5%ID^E:7.4e-197^.^.`FBpp0307190^FBpp0307190^Q:185-1999,H:1-633^60.5%ID^E:7.4e-197^.^.`FBpp0112491^FBpp0112491^Q:389-1987,H:5-523^41.4%ID^E:2.8e-87^.^.`FBpp0290355^FBpp0290355^Q:389-1987,H:14-532^41.4%ID^E:2.8e-87^.^.`FBpp0290356^FBpp0290356^Q:389-1987,H:21-539^41.4%ID^E:2.8e-87^.^.`FBpp…
TRINITY_DN67444_c0_g2	TRINITY_DN67444_c0_g2_i1	TRINITY_DN67444_c0_g2_i1.p2	187-1356[+]	FBpp0070564^FBpp0070564^Q:178-1335,H:2-389^42.7%ID^E:1e-58^.^.`FBpp0311223^FBpp0311223^Q:178-1335,H:2-389^42.7%ID^E:1e-58^.^.`FBpp0310144^FBpp0310144^Q:244-1335,H:1-364^42.3%ID^E:3.1e-55^.^.
TRINITY_DN67433_c0_g1	TRINITY_DN67433_c0_g1_i3	TRINITY_DN67433_c0_g1_i3.p1	76-582[+]	FBpp0110481^FBpp0110481^Q:76-579,H:1-168^94%ID^E:1e-91^.^.`FBpp0303976^FBpp0303976^Q:76-579,H:1-167^93.5%ID^E:1.6e-89^.^.`FBpp0082303^FBpp0082303^Q:76-573,H:1-166^81.9%ID^E:6.2e-81^.^.`FBpp0303975^FBpp0303975^Q:226-579,H:15-132^93.2%ID^E:7.6e-63^.^.`FBpp0293282^FBpp0293282^Q:289-579,H:1-97^92.8%ID^E:1.3e-49^.^.`FBpp0074058^FBpp0074058^Q:103-564,H:9-162^55.2%ID^E:7.2e-45^.^.`FBpp0309143^FBpp030914…
TRINITY_DN67433_c0_g1	TRINITY_DN67433_c0_g1_i4	.	.	FBpp0110481^FBpp0110481^Q:587-1051,H:14-168^94.8%ID^E:6.3e-87^.^.`FBpp0303976^FBpp0303976^Q:587-1051,H:14-167^94.2%ID^E:1e-84^.^.`FBpp0082303^FBpp0082303^Q:587-1045,H:14-166^83.7%ID^E:2e-77^.^.`FBpp0303975^FBpp0303975^Q:698-1051,H:15-132^94.9%ID^E:5.7e-64^.^.`FBpp0293282^FBpp0293282^Q:761-1051,H:1-97^94.8%ID^E:1.2e-50^.^.`FBpp0074058^FBpp0074058^Q:593-1036,H:15-162^57.4%ID^E:1.6e-45^.^.`FBpp03091…
TRINITY_DN67428_c0_g1	TRINITY_DN67428_c0_g1_i1	TRINITY_DN67428_c0_g1_i1.p1	206-1006[+]	FBpp0075952^FBpp0075952^Q:200-1003,H:43-316^61.4%ID^E:1e-85^.^.`FBpp0075952^FBpp0075952^Q:10-138,H:1-42^76.7%ID^E:2.8e-11^.^.
TRINITY_DN67428_c0_g1	TRINITY_DN67428_c0_g1_i2	TRINITY_DN67428_c0_g1_i2.p1	105-1040[+]	FBpp0075952^FBpp0075952^Q:105-1037,H:1-316^63.8%ID^E:2.7e-105^.^.
TRINITY_DN67428_c0_g2	TRINITY_DN67428_c0_g2_i1	TRINITY_DN67428_c0_g2_i1.p1	93-599[+]	FBpp0078831^FBpp0078831^Q:93-596,H:1-168^88.1%ID^E:4e-80^.^.
TRINITY_DN67464_c0_g1	TRINITY_DN67464_c0_g1_i1	TRINITY_DN67464_c0_g1_i1.p1	1-1545[+]	FBpp0100163^FBpp0100163^Q:16-1500,H:47-531^37.4%ID^E:3.6e-99^.^.`FBpp0078911^FBpp0078911^Q:64-1470,H:42-496^21.8%ID^E:1.3e-27^.^.`FBpp0100162^FBpp0100162^Q:421-1503,H:175-493^23.8%ID^E:3.7e-27^.^.`FBpp0271865^FBpp0271865^Q:67-1458,H:49-526^23%ID^E:1.5e-25^.^.`FBpp0100029^FBpp0100029^Q:64-1476,H:38-481^21.5%ID^E:1.1e-18^.^.`FBpp0111911^FBpp0111911^Q:64-1476,H:38-481^21.5%ID^E:1.1e-18^.^.`FBpp00742…
TRINITY_DN67487_c0_g2	TRINITY_DN67487_c0_g2_i1	TRINITY_DN67487_c0_g2_i1.p1	2-1222[+]	FBpp0303254^FBpp0303254^Q:125-1222,H:166-613^56.4%ID^E:2.7e-119^.^.`FBpp0309550^FBpp0309550^Q:125-1222,H:166-613^56.4%ID^E:2.7e-119^.^.`FBpp0111531^FBpp0111531^Q:125-1222,H:166-618^55.8%ID^E:2e-117^.^.`FBpp0303255^FBpp0303255^Q:125-1222,H:166-618^55.8%ID^E:2e-117^.^.`FBpp0084873^FBpp0084873^Q:263-1219,H:129-385^27.3%ID^E:1.7e-20^.^.`FBpp0290870^FBpp0290870^Q:263-1219,H:129-385^27.3%ID^E:1.7e-20^.…
TRINITY_DN67493_c0_g1	TRINITY_DN67493_c0_g1_i2	TRINITY_DN67493_c0_g1_i2.p1	137-1063[+]	FBpp0084847^FBpp0084847^Q:134-1048,H:19-327^38.6%ID^E:9.2e-53^.^.
TRINITY_DN67493_c0_g2	TRINITY_DN67493_c0_g2_i2	.	.	FBpp0083630^FBpp0083630^Q:413-1306,H:1-296^47.4%ID^E:7e-70^.^.
TRINITY_DN67493_c0_g2	TRINITY_DN67493_c0_g2_i3	TRINITY_DN67493_c0_g2_i3.p1	340-1191[+]	FBpp0083630^FBpp0083630^Q:340-1173,H:1-296^47.7%ID^E:4.9e-70^.^.
TRINITY_DN67493_c0_g2	TRINITY_DN67493_c0_g2_i4	TRINITY_DN67493_c0_g2_i4.p1	413-1264[+]	FBpp0083630^FBpp0083630^Q:413-1246,H:1-296^47.7%ID^E:6.7e-70^.^.
TRINITY_DN67498_c1_g1	TRINITY_DN67498_c1_g1_i1	.	.	FBpp0076445^FBpp0076445^Q:524-1057,H:1-179^77.8%ID^E:8.4e-80^.^.`FBpp0304448^FBpp0304448^Q:524-1057,H:1-179^77.8%ID^E:8.4e-80^.^.`FBpp0304449^FBpp0304449^Q:524-1057,H:1-179^77.8%ID^E:8.4e-80^.^.`FBpp0082477^FBpp0082477^Q:599-991,H:2-134^36.8%ID^E:1.4e-21^.^.`FBpp0302691^FBpp0302691^Q:599-991,H:2-134^36.8%ID^E:1.4e-21^.^.`FBpp0307824^FBpp0307824^Q:599-991,H:2-134^36.8%ID^E:1.4e-21^.^.`FBpp0079704^…
TRINITY_DN67478_c3_g2	TRINITY_DN67478_c3_g2_i4	TRINITY_DN67478_c3_g2_i4.p1	2-355[+]	FBpp0083802^FBpp0083802^Q:2-355,H:68-185^90.7%ID^E:3.3e-57^.^.`FBpp0312066^FBpp0312066^Q:2-355,H:68-185^90.7%ID^E:3.3e-57^.^.
TRINITY_DN67555_c0_g1	TRINITY_DN67555_c0_g1_i2	TRINITY_DN67555_c0_g1_i2.p1	181-570[+]	FBpp0111920^FBpp0111920^Q:181-561,H:1-128^72.7%ID^E:1.3e-50^.^.`FBpp0076934^FBpp0076934^Q:181-567,H:1-130^72.3%ID^E:3e-50^.^.`FBpp0305904^FBpp0305904^Q:181-567,H:1-130^72.3%ID^E:3e-50^.^.`FBpp0080616^FBpp0080616^Q:181-567,H:1-130^70.8%ID^E:3.6e-48^.^.`FBpp0305902^FBpp0305902^Q:301-567,H:1-89^78.7%ID^E:1.6e-35^.^.
TRINITY_DN67515_c1_g2	TRINITY_DN67515_c1_g2_i3	.	.	FBpp0071449^FBpp0071449^Q:227-463,H:1-79^94.9%ID^E:4.7e-39^.^.`FBpp0087118^FBpp0087118^Q:254-442,H:12-74^49.2%ID^E:2.2e-12^.^.
TRINITY_DN67528_c0_g1	TRINITY_DN67528_c0_g1_i1	TRINITY_DN67528_c0_g1_i1.p1	230-1237[+]	FBpp0288762^FBpp0288762^Q:248-1204,H:8-355^42%ID^E:8.5e-52^.^.`FBpp0303487^FBpp0303487^Q:248-1204,H:8-355^42%ID^E:8.5e-52^.^.
TRINITY_DN67538_c0_g1	TRINITY_DN67538_c0_g1_i2	TRINITY_DN67538_c0_g1_i2.p1	80-640[+]	FBpp0081602^FBpp0081602^Q:92-637,H:10-190^56.6%ID^E:1.1e-61^.^.`FBpp0293883^FBpp0293883^Q:92-637,H:34-214^56.6%ID^E:1.1e-61^.^.`FBpp0086354^FBpp0086354^Q:101-637,H:7-192^45.2%ID^E:2.3e-43^.^.`FBpp0086355^FBpp0086355^Q:101-637,H:7-192^45.2%ID^E:2.3e-43^.^.`FBpp0086356^FBpp0086356^Q:101-637,H:7-192^45.2%ID^E:2.3e-43^.^.`FBpp0089129^FBpp0089129^Q:101-637,H:7-192^45.2%ID^E:2.3e-43^.^.`FBpp0089130^FBp…
TRINITY_DN67530_c0_g1	TRINITY_DN67530_c0_g1_i1	TRINITY_DN67530_c0_g1_i1.p1	264-962[+]	FBpp0075119^FBpp0075119^Q:273-959,H:5-235^67.5%ID^E:2.6e-89^.^.
TRINITY_DN67530_c0_g2	TRINITY_DN67530_c0_g2_i1	TRINITY_DN67530_c0_g2_i1.p1	213-1100[+]	FBpp0084905^FBpp0084905^Q:267-1088,H:21-296^78.3%ID^E:5.1e-115^.^.`FBpp0084906^FBpp0084906^Q:267-1088,H:21-296^78.3%ID^E:5.1e-115^.^.`FBpp0084907^FBpp0084907^Q:267-1088,H:21-296^78.3%ID^E:5.1e-115^.^.
TRINITY_DN67530_c0_g1	TRINITY_DN67530_c0_g1_i2	TRINITY_DN67530_c0_g1_i2.p1	824-1246[+]	FBpp0075119^FBpp0075119^Q:635-1243,H:31-235^68.3%ID^E:4e-79^.^.
TRINITY_DN67558_c0_g1	TRINITY_DN67558_c0_g1_i1	TRINITY_DN67558_c0_g1_i1.p2	99-605[+]	FBpp0087035^FBpp0087035^Q:177-599,H:46-185^60.3%ID^E:1.1e-45^.^.`FBpp0087031^FBpp0087031^Q:114-482,H:4-125^44.1%ID^E:1.4e-21^.^.`FBpp0112271^FBpp0112271^Q:105-449,H:4-114^46.1%ID^E:7e-21^.^.`FBpp0291858^FBpp0291858^Q:192-473,H:134-225^43.6%ID^E:2.8e-17^.^.`FBpp0291859^FBpp0291859^Q:192-473,H:134-225^43.6%ID^E:2.8e-17^.^.`FBpp0075923^FBpp0075923^Q:99-482,H:2-110^36.2%ID^E:5.9e-12^.^.`FBpp0075921^F…
TRINITY_DN67580_c0_g1	TRINITY_DN67580_c0_g1_i1	TRINITY_DN67580_c0_g1_i1.p1	49-486[+]	FBpp0084936^FBpp0084936^Q:49-483,H:1-145^66.2%ID^E:3e-56^.^.
TRINITY_DN67611_c0_g1	TRINITY_DN67611_c0_g1_i1	TRINITY_DN67611_c0_g1_i1.p1	217-1197[+]	FBpp0077316^FBpp0077316^Q:244-1188,H:28-344^72.6%ID^E:1.2e-146^.^.
TRINITY_DN67667_c0_g1	TRINITY_DN67667_c0_g1_i1	TRINITY_DN67667_c0_g1_i1.p1	162-782[+]	FBpp0078639^FBpp0078639^Q:168-779,H:2-198^54.9%ID^E:6.5e-60^.^.`FBpp0304684^FBpp0304684^Q:168-779,H:2-198^54.9%ID^E:6.5e-60^.^.`FBpp0304685^FBpp0304685^Q:168-779,H:2-198^54.9%ID^E:6.5e-60^.^.
TRINITY_DN67669_c0_g1	TRINITY_DN67669_c0_g1_i1	TRINITY_DN67669_c0_g1_i1.p1	69-716[+]	FBpp0307861^FBpp0307861^Q:81-584,H:8-176^67.5%ID^E:3.6e-61^.^.`FBpp0289181^FBpp0289181^Q:81-584,H:8-176^67.5%ID^E:3.6e-61^.^.`FBpp0110426^FBpp0110426^Q:159-584,H:1-143^65.7%ID^E:1.9e-49^.^.`FBpp0077475^FBpp0077475^Q:81-581,H:20-190^48.5%ID^E:4.9e-42^.^.`FBpp0077470^FBpp0077470^Q:81-581,H:20-190^48.5%ID^E:4.9e-42^.^.`FBpp0077471^FBpp0077471^Q:81-581,H:20-190^48.5%ID^E:4.9e-42^.^.`FBpp0077472^FBpp0…
TRINITY_DN67683_c0_g1	TRINITY_DN67683_c0_g1_i1	TRINITY_DN67683_c0_g1_i1.p1	2-1051[+]	FBpp0070817^FBpp0070817^Q:140-1048,H:6-305^65.5%ID^E:8.8e-114^.^.`FBpp0070815^FBpp0070815^Q:377-1048,H:1-222^62.9%ID^E:4.4e-81^.^.`FBpp0070816^FBpp0070816^Q:377-1048,H:1-222^62.9%ID^E:4.4e-81^.^.
TRINITY_DN67790_c0_g1	TRINITY_DN67790_c0_g1_i2	TRINITY_DN67790_c0_g1_i2.p2	1790-2830[+]	FBpp0077645^FBpp0077645^Q:321-1682,H:4-465^51.8%ID^E:3.1e-145^.^.`FBpp0310466^FBpp0310466^Q:321-1682,H:4-465^51.8%ID^E:3.1e-145^.^.`FBpp0293253^FBpp0293253^Q:321-1682,H:4-465^51.8%ID^E:3.1e-145^.^.`FBpp0079187^FBpp0079187^Q:327-1091,H:3-225^28.4%ID^E:2.7e-19^.^.`FBpp0311572^FBpp0311572^Q:327-1091,H:3-225^28.4%ID^E:2.7e-19^.^.`FBpp0303680^FBpp0303680^Q:327-1091,H:3-225^28.4%ID^E:2.7e-19^.^.`FBpp00…
TRINITY_DN67790_c0_g1	TRINITY_DN67790_c0_g1_i2	TRINITY_DN67790_c0_g1_i2.p1	315-1694[+]	FBpp0077645^FBpp0077645^Q:321-1682,H:4-465^51.8%ID^E:3.1e-145^.^.`FBpp0310466^FBpp0310466^Q:321-1682,H:4-465^51.8%ID^E:3.1e-145^.^.`FBpp0293253^FBpp0293253^Q:321-1682,H:4-465^51.8%ID^E:3.1e-145^.^.`FBpp0079187^FBpp0079187^Q:327-1091,H:3-225^28.4%ID^E:2.7e-19^.^.`FBpp0311572^FBpp0311572^Q:327-1091,H:3-225^28.4%ID^E:2.7e-19^.^.`FBpp0303680^FBpp0303680^Q:327-1091,H:3-225^28.4%ID^E:2.7e-19^.^.`FBpp00…
TRINITY_DN67790_c0_g1	TRINITY_DN67790_c0_g1_i3	TRINITY_DN67790_c0_g1_i3.p1	315-2687[+]	FBpp0077645^FBpp0077645^Q:321-2669,H:4-784^44%ID^E:2.3e-193^.^.`FBpp0310466^FBpp0310466^Q:321-2669,H:4-784^44%ID^E:2.3e-193^.^.`FBpp0293253^FBpp0293253^Q:321-2669,H:4-784^44%ID^E:2.3e-193^.^.`FBpp0079187^FBpp0079187^Q:327-1091,H:3-225^28.4%ID^E:2.5e-19^.^.`FBpp0311572^FBpp0311572^Q:327-1091,H:3-225^28.4%ID^E:2.5e-19^.^.`FBpp0303680^FBpp0303680^Q:327-1091,H:3-225^28.4%ID^E:2.5e-19^.^.`FBpp0074717^…
TRINITY_DN67789_c0_g1	TRINITY_DN67789_c0_g1_i2	TRINITY_DN67789_c0_g1_i2.p1	72-386[+]	FBpp0083824^FBpp0083824^Q:72-374,H:1-101^68.3%ID^E:4.6e-34^.^.`FBpp0305911^FBpp0305911^Q:72-374,H:1-101^68.3%ID^E:4.6e-34^.^.`FBpp0297124^FBpp0297124^Q:72-374,H:1-101^68.3%ID^E:4.6e-34^.^.`FBpp0073228^FBpp0073228^Q:138-377,H:16-95^50%ID^E:2.8e-15^.^.
TRINITY_DN67709_c0_g1	TRINITY_DN67709_c0_g1_i2	TRINITY_DN67709_c0_g1_i2.p1	202-1356[+]	FBpp0072611^FBpp0072611^Q:331-1254,H:1-305^45%ID^E:2.2e-75^.^.`FBpp0072612^FBpp0072612^Q:331-1254,H:1-305^45%ID^E:2.2e-75^.^.
TRINITY_DN67712_c0_g1	TRINITY_DN67712_c0_g1_i1	TRINITY_DN67712_c0_g1_i1.p1	111-1187[+]	FBpp0077720^FBpp0077720^Q:120-1172,H:1-353^71.5%ID^E:8.3e-148^.^.`FBpp0080071^FBpp0080071^Q:186-1139,H:5-344^31.2%ID^E:2.6e-32^.^.`FBpp0080072^FBpp0080072^Q:186-1139,H:5-344^31.2%ID^E:2.6e-32^.^.`FBpp0303024^FBpp0303024^Q:186-1139,H:5-344^31.2%ID^E:2.6e-32^.^.`FBpp0078137^FBpp0078137^Q:180-398,H:2-73^54.8%ID^E:2.6e-16^.^.`FBpp0082332^FBpp0082332^Q:183-383,H:105-170^59.7%ID^E:7.1e-14^.^.`FBpp01119…
TRINITY_DN67723_c0_g1	TRINITY_DN67723_c0_g1_i2	TRINITY_DN67723_c0_g1_i2.p1	3-815[+]	FBpp0088242^FBpp0088242^Q:3-812,H:1-268^77.8%ID^E:5.8e-117^.^.`FBpp0300615^FBpp0300615^Q:3-812,H:1-268^77.8%ID^E:5.8e-117^.^.`FBpp0088243^FBpp0088243^Q:192-812,H:14-218^76.8%ID^E:2.1e-87^.^.
TRINITY_DN67723_c0_g1	TRINITY_DN67723_c0_g1_i4	TRINITY_DN67723_c0_g1_i4.p1	3-815[+]	FBpp0088242^FBpp0088242^Q:3-812,H:1-268^77.4%ID^E:1.2e-116^.^.`FBpp0300615^FBpp0300615^Q:3-812,H:1-268^77.4%ID^E:1.2e-116^.^.`FBpp0088243^FBpp0088243^Q:192-812,H:14-218^76.3%ID^E:4.6e-87^.^.
TRINITY_DN67753_c0_g1	TRINITY_DN67753_c0_g1_i3	TRINITY_DN67753_c0_g1_i3.p1	485-1171[+]	FBpp0072927^FBpp0072927^Q:503-1150,H:4-282^33%ID^E:4.3e-38^.^.`FBpp0072928^FBpp0072928^Q:503-1150,H:4-282^33%ID^E:4.3e-38^.^.
TRINITY_DN67764_c0_g1	TRINITY_DN67764_c0_g1_i1	TRINITY_DN67764_c0_g1_i1.p1	36-320[+]	FBpp0079725^FBpp0079725^Q:36-314,H:1-98^57.1%ID^E:5.7e-23^.^.`FBpp0288668^FBpp0288668^Q:36-314,H:1-98^57.1%ID^E:5.7e-23^.^.
TRINITY_DN67769_c0_g1	TRINITY_DN67769_c0_g1_i1	TRINITY_DN67769_c0_g1_i1.p1	1-1008[+]	FBpp0081424^FBpp0081424^Q:1-1002,H:89-404^48.4%ID^E:1.4e-85^.^.`FBpp0087804^FBpp0087804^Q:283-999,H:190-434^34.5%ID^E:6e-41^.^.`FBpp0308442^FBpp0308442^Q:283-999,H:190-434^34.5%ID^E:6e-41^.^.`FBpp0308443^FBpp0308443^Q:283-999,H:190-434^34.5%ID^E:6e-41^.^.`FBpp0080557^FBpp0080557^Q:283-999,H:248-486^35.5%ID^E:5.6e-39^.^.`FBpp0073071^FBpp0073071^Q:304-999,H:270-507^32.1%ID^E:1.7e-19^.^.`FBpp0304904…
TRINITY_DN67777_c0_g2	TRINITY_DN67777_c0_g2_i1	TRINITY_DN67777_c0_g2_i1.p1	130-660[+]	FBpp0080256^FBpp0080256^Q:130-513,H:1-127^81.2%ID^E:2.7e-53^.^.
TRINITY_DN67778_c0_g1	TRINITY_DN67778_c0_g1_i1	TRINITY_DN67778_c0_g1_i1.p1	111-2216[+]	FBpp0071450^FBpp0071450^Q:186-2213,H:32-739^63%ID^E:6e-240^.^.`FBpp0311721^FBpp0311721^Q:186-2213,H:32-739^63%ID^E:6e-240^.^.`FBpp0309629^FBpp0309629^Q:186-2213,H:33-740^63%ID^E:6e-240^.^.
TRINITY_DN67785_c0_g1	TRINITY_DN67785_c0_g1_i2	TRINITY_DN67785_c0_g1_i2.p1	213-1244[+]	FBpp0076738^FBpp0076738^Q:213-1106,H:1-302^57%ID^E:6.5e-87^.^.
TRINITY_DN67800_c1_g2	TRINITY_DN67800_c1_g2_i1	TRINITY_DN67800_c1_g2_i1.p1	148-3030[+]	FBpp0086700^FBpp0086700^Q:187-3027,H:27-972^71%ID^E:0^.^.`FBpp0308806^FBpp0308806^Q:187-3027,H:27-969^70.8%ID^E:0^.^.`FBpp0086699^FBpp0086699^Q:187-3027,H:27-933^68.9%ID^E:0^.^.`FBpp0308807^FBpp0308807^Q:187-3027,H:27-930^68.7%ID^E:0^.^.`FBpp0308808^FBpp0308808^Q:187-2085,H:27-619^67.1%ID^E:2.2e-230^.^.`FBpp0077424^FBpp0077424^Q:958-1671,H:7-250^30%ID^E:5.1e-22^.^.`FBpp0307166^FBpp0307166^Q:958-1…
TRINITY_DN67800_c1_g2	TRINITY_DN67800_c1_g2_i4	TRINITY_DN67800_c1_g2_i4.p1	148-3075[+]	FBpp0086700^FBpp0086700^Q:187-3072,H:27-972^70.3%ID^E:0^.^.`FBpp0308806^FBpp0308806^Q:187-3072,H:27-969^70.1%ID^E:0^.^.`FBpp0086699^FBpp0086699^Q:187-3072,H:27-933^68%ID^E:0^.^.`FBpp0308807^FBpp0308807^Q:187-3072,H:27-930^67.8%ID^E:0^.^.`FBpp0308808^FBpp0308808^Q:187-2130,H:27-619^65.8%ID^E:2.4e-229^.^.`FBpp0077424^FBpp0077424^Q:1003-1716,H:7-250^30%ID^E:5.2e-22^.^.`FBpp0307166^FBpp0307166^Q:1003…
TRINITY_DN67830_c0_g1	TRINITY_DN67830_c0_g1_i5	TRINITY_DN67830_c0_g1_i5.p1	277-2577[+]	FBpp0304902^FBpp0304902^Q:337-2574,H:13-765^61.4%ID^E:1.1e-268^.^.`FBpp0072595^FBpp0072595^Q:337-2574,H:13-793^59.2%ID^E:3.7e-264^.^.
TRINITY_DN67836_c0_g2	TRINITY_DN67836_c0_g2_i1	TRINITY_DN67836_c0_g2_i1.p1	350-4051[+]	FBpp0085756^FBpp0085756^Q:350-4048,H:1-1353^60.1%ID^E:2.2e-285^.^.`FBpp0085757^FBpp0085757^Q:350-4048,H:1-1353^60.1%ID^E:2.2e-285^.^.`FBpp0309389^FBpp0309389^Q:350-4048,H:1-1248^65.6%ID^E:4.2e-284^.^.`FBpp0309390^FBpp0309390^Q:350-4048,H:1-1277^65.8%ID^E:9.3e-284^.^.`FBpp0113114^FBpp0113114^Q:350-4048,H:1-1517^52.6%ID^E:5.3e-271^.^.`FBpp0309391^FBpp0309391^Q:350-1651,H:1-456^66.7%ID^E:7.4e-156^.^…
TRINITY_DN67857_c0_g1	TRINITY_DN67857_c0_g1_i2	TRINITY_DN67857_c0_g1_i2.p1	261-1976[+]	FBpp0085181^FBpp0085181^Q:504-1973,H:132-642^62.7%ID^E:7.5e-183^.^.`FBpp0307960^FBpp0307960^Q:504-1973,H:70-580^62.7%ID^E:7.5e-183^.^.`FBpp0307961^FBpp0307961^Q:504-1973,H:132-642^62.7%ID^E:7.5e-183^.^.
TRINITY_DN67875_c0_g1	TRINITY_DN67875_c0_g1_i1	TRINITY_DN67875_c0_g1_i1.p3	691-1170[+]	FBpp0081133^FBpp0081133^Q:184-1167,H:172-495^68.4%ID^E:1.9e-136^.^.`FBpp0081134^FBpp0081134^Q:184-1167,H:172-495^68.4%ID^E:1.9e-136^.^.`FBpp0312428^FBpp0312428^Q:184-1167,H:172-495^68.4%ID^E:1.9e-136^.^.`FBpp0288975^FBpp0288975^Q:184-1158,H:160-483^64.6%ID^E:3.2e-131^.^.`FBpp0309996^FBpp0309996^Q:184-1158,H:160-483^64.6%ID^E:3.2e-131^.^.`FBpp0081133^FBpp0081133^Q:3-164,H:141-194^83.3%ID^E:1.7e-23…
TRINITY_DN67875_c0_g1	TRINITY_DN67875_c0_g1_i1	TRINITY_DN67875_c0_g1_i1.p1	1-687[+]	FBpp0081133^FBpp0081133^Q:184-1167,H:172-495^68.4%ID^E:1.9e-136^.^.`FBpp0081134^FBpp0081134^Q:184-1167,H:172-495^68.4%ID^E:1.9e-136^.^.`FBpp0312428^FBpp0312428^Q:184-1167,H:172-495^68.4%ID^E:1.9e-136^.^.`FBpp0288975^FBpp0288975^Q:184-1158,H:160-483^64.6%ID^E:3.2e-131^.^.`FBpp0309996^FBpp0309996^Q:184-1158,H:160-483^64.6%ID^E:3.2e-131^.^.`FBpp0081133^FBpp0081133^Q:3-164,H:141-194^83.3%ID^E:1.7e-23…
TRINITY_DN67875_c0_g1	TRINITY_DN67875_c0_g1_i1	TRINITY_DN67875_c0_g1_i1.p2	1380-1895[+]	FBpp0081133^FBpp0081133^Q:184-1167,H:172-495^68.4%ID^E:1.9e-136^.^.`FBpp0081134^FBpp0081134^Q:184-1167,H:172-495^68.4%ID^E:1.9e-136^.^.`FBpp0312428^FBpp0312428^Q:184-1167,H:172-495^68.4%ID^E:1.9e-136^.^.`FBpp0288975^FBpp0288975^Q:184-1158,H:160-483^64.6%ID^E:3.2e-131^.^.`FBpp0309996^FBpp0309996^Q:184-1158,H:160-483^64.6%ID^E:3.2e-131^.^.`FBpp0081133^FBpp0081133^Q:3-164,H:141-194^83.3%ID^E:1.7e-23…
TRINITY_DN67876_c0_g1	TRINITY_DN67876_c0_g1_i1	TRINITY_DN67876_c0_g1_i1.p1	98-1300[+]	FBpp0080017^FBpp0080017^Q:104-1291,H:4-406^63.9%ID^E:4.2e-145^.^.
TRINITY_DN67896_c0_g1	TRINITY_DN67896_c0_g1_i14	TRINITY_DN67896_c0_g1_i14.p1	2-925[+]	FBpp0076907^FBpp0076907^Q:5-913,H:266-570^44.8%ID^E:5.4e-67^.^.`FBpp0312074^FBpp0312074^Q:5-913,H:266-570^44.8%ID^E:5.4e-67^.^.
TRINITY_DN67934_c0_g1	TRINITY_DN67934_c0_g1_i1	TRINITY_DN67934_c0_g1_i1.p1	277-1014[+]	FBpp0072852^FBpp0072852^Q:313-999,H:13-240^72.1%ID^E:1.1e-95^.^.`FBpp0072853^FBpp0072853^Q:313-999,H:13-240^72.1%ID^E:1.1e-95^.^.`FBpp0304422^FBpp0304422^Q:313-999,H:13-240^72.1%ID^E:1.1e-95^.^.`FBpp0073594^FBpp0073594^Q:433-1002,H:4-193^68.9%ID^E:3e-77^.^.`FBpp0073595^FBpp0073595^Q:433-1002,H:4-193^68.9%ID^E:3e-77^.^.`FBpp0308756^FBpp0308756^Q:433-1002,H:4-193^68.9%ID^E:3e-77^.^.`FBpp0308757^FBp…
TRINITY_DN67934_c0_g1	TRINITY_DN67934_c0_g1_i2	TRINITY_DN67934_c0_g1_i2.p1	122-859[+]	FBpp0072852^FBpp0072852^Q:158-844,H:13-240^72.1%ID^E:9.3e-96^.^.`FBpp0072853^FBpp0072853^Q:158-844,H:13-240^72.1%ID^E:9.3e-96^.^.`FBpp0304422^FBpp0304422^Q:158-844,H:13-240^72.1%ID^E:9.3e-96^.^.`FBpp0073594^FBpp0073594^Q:278-847,H:4-193^68.9%ID^E:2.5e-77^.^.`FBpp0073595^FBpp0073595^Q:278-847,H:4-193^68.9%ID^E:2.5e-77^.^.`FBpp0308756^FBpp0308756^Q:278-847,H:4-193^68.9%ID^E:2.5e-77^.^.`FBpp0308757^…
TRINITY_DN67955_c0_g1	TRINITY_DN67955_c0_g1_i1	TRINITY_DN67955_c0_g1_i1.p1	240-2549[+]	FBpp0088528^FBpp0088528^Q:18-2546,H:42-887^54.3%ID^E:1.8e-291^.^.
TRINITY_DN67922_c5_g2	TRINITY_DN67922_c5_g2_i2	TRINITY_DN67922_c5_g2_i2.p1	1-621[+]	FBpp0099686^FBpp0099686^Q:1-612,H:1-208^76%ID^E:1.4e-84^.^.`FBpp0301957^FBpp0301957^Q:1-612,H:1-208^76%ID^E:1.4e-84^.^.`FBpp0311986^FBpp0311986^Q:1-612,H:1-208^76%ID^E:1.4e-84^.^.`FBpp0311987^FBpp0311987^Q:1-612,H:1-208^76%ID^E:1.4e-84^.^.
TRINITY_DN67972_c0_g1	TRINITY_DN67972_c0_g1_i1	TRINITY_DN67972_c0_g1_i1.p1	44-541[+]	.
TRINITY_DN67968_c1_g1	TRINITY_DN67968_c1_g1_i1	TRINITY_DN67968_c1_g1_i1.p1	141-2039[+]	FBpp0085952^FBpp0085952^Q:171-1820,H:27-573^79.1%ID^E:2.2e-249^.^.`FBpp0085953^FBpp0085953^Q:171-1820,H:27-573^79.1%ID^E:2.2e-249^.^.`FBpp0078310^FBpp0078310^Q:207-1772,H:107-637^41%ID^E:2.1e-106^.^.`FBpp0078311^FBpp0078311^Q:207-1772,H:68-598^41%ID^E:2.1e-106^.^.`FBpp0078312^FBpp0078312^Q:207-1772,H:68-598^41%ID^E:2.1e-106^.^.`FBpp0078313^FBpp0078313^Q:207-1772,H:68-598^41%ID^E:2.1e-106^.^.`FBpp…
TRINITY_DN67973_c0_g1	TRINITY_DN67973_c0_g1_i1	TRINITY_DN67973_c0_g1_i1.p1	178-2415[+]	FBpp0079041^FBpp0079041^Q:256-2412,H:27-745^80.7%ID^E:0^.^.`FBpp0083663^FBpp0083663^Q:298-2376,H:32-739^29.1%ID^E:6.7e-83^.^.`FBpp0310632^FBpp0310632^Q:298-1803,H:32-548^32%ID^E:2e-71^.^.`FBpp0085265^FBpp0085265^Q:301-1845,H:19-602^24.8%ID^E:4.2e-29^.^.`FBpp0085266^FBpp0085266^Q:301-1845,H:19-602^24.8%ID^E:4.2e-29^.^.`FBpp0305182^FBpp0305182^Q:301-1845,H:19-602^24.8%ID^E:4.2e-29^.^.`FBpp0099977^F…
TRINITY_DN67981_c0_g1	TRINITY_DN67981_c0_g1_i1	TRINITY_DN67981_c0_g1_i1.p1	104-631[+]	FBpp0087004^FBpp0087004^Q:98-619,H:1-174^47.1%ID^E:1.6e-45^.^.
TRINITY_DN67991_c0_g1	TRINITY_DN67991_c0_g1_i1	TRINITY_DN67991_c0_g1_i1.p1	138-1436[+]	FBpp0077927^FBpp0077927^Q:138-1415,H:1-441^58.7%ID^E:1.5e-122^.^.
TRINITY_DN68075_c0_g1	TRINITY_DN68075_c0_g1_i1	TRINITY_DN68075_c0_g1_i1.p1	120-938[+]	FBpp0075780^FBpp0075780^Q:135-911,H:1-275^54.7%ID^E:1.6e-84^.^.
TRINITY_DN68054_c0_g1	TRINITY_DN68054_c0_g1_i5	TRINITY_DN68054_c0_g1_i5.p1	3-512[-]	.
TRINITY_DN68097_c0_g1	TRINITY_DN68097_c0_g1_i2	TRINITY_DN68097_c0_g1_i2.p1	161-1168[+]	FBpp0082743^FBpp0082743^Q:179-1165,H:4-327^84.5%ID^E:1.5e-165^.^.`FBpp0306602^FBpp0306602^Q:179-1165,H:4-325^83.9%ID^E:4.7e-164^.^.`FBpp0078664^FBpp0078664^Q:317-988,H:27-256^37.6%ID^E:7.1e-35^.^.
TRINITY_DN68095_c0_g1	TRINITY_DN68095_c0_g1_i1	TRINITY_DN68095_c0_g1_i1.p2	165-848[+]	FBpp0077792^FBpp0077792^Q:165-740,H:1-192^97.4%ID^E:3.5e-111^.^.`FBpp0305600^FBpp0305600^Q:165-740,H:1-192^97.4%ID^E:3.5e-111^.^.
TRINITY_DN68125_c0_g1	TRINITY_DN68125_c0_g1_i1	TRINITY_DN68125_c0_g1_i1.p1	114-611[+]	FBpp0082774^FBpp0082774^Q:114-608,H:1-165^64.2%ID^E:1.2e-36^.^.`FBpp0311397^FBpp0311397^Q:114-608,H:1-165^64.2%ID^E:1.2e-36^.^.
TRINITY_DN68129_c0_g1	TRINITY_DN68129_c0_g1_i1	TRINITY_DN68129_c0_g1_i1.p1	131-1138[+]	FBpp0072607^FBpp0072607^Q:161-1135,H:27-330^53.2%ID^E:3.1e-100^.^.`FBpp0304250^FBpp0304250^Q:161-1135,H:27-330^53.2%ID^E:3.1e-100^.^.
TRINITY_DN68131_c0_g2	TRINITY_DN68131_c0_g2_i1	TRINITY_DN68131_c0_g2_i1.p1	220-2811[+]	FBpp0072662^FBpp0072662^Q:220-2787,H:1-843^54.9%ID^E:1.6e-241^.^.`FBpp0290839^FBpp0290839^Q:220-2787,H:1-843^54.9%ID^E:1.6e-241^.^.`FBpp0072664^FBpp0072664^Q:220-2787,H:1-843^54.9%ID^E:1.6e-241^.^.`FBpp0311433^FBpp0311433^Q:727-2760,H:4-879^33%ID^E:4.3e-106^.^.`FBpp0291514^FBpp0291514^Q:727-2760,H:4-877^32.8%ID^E:8.1e-105^.^.`FBpp0307489^FBpp0307489^Q:1057-2718,H:695-1241^22.4%ID^E:3.7e-17^.^.`FB…
TRINITY_DN68134_c0_g1	TRINITY_DN68134_c0_g1_i1	TRINITY_DN68134_c0_g1_i1.p1	109-1935[+]	FBpp0085370^FBpp0085370^Q:109-1920,H:1-666^38.2%ID^E:5.8e-109^.^.`FBpp0304298^FBpp0304298^Q:109-1920,H:1-666^38.2%ID^E:5.8e-109^.^.
TRINITY_DN68154_c0_g1	TRINITY_DN68154_c0_g1_i1	TRINITY_DN68154_c0_g1_i1.p1	76-1371[+]	FBpp0084617^FBpp0084617^Q:76-1053,H:1-326^79.1%ID^E:1.2e-148^.^.
TRINITY_DN68172_c0_g1	TRINITY_DN68172_c0_g1_i1	TRINITY_DN68172_c0_g1_i1.p1	80-658[+]	FBpp0074294^FBpp0074294^Q:80-460,H:1-127^82.7%ID^E:4.4e-16^.^.`FBpp0300557^FBpp0300557^Q:80-460,H:1-127^82.7%ID^E:4.4e-16^.^.`FBpp0074295^FBpp0074295^Q:80-457,H:1-126^80.2%ID^E:1.9e-14^.^.`FBpp0307835^FBpp0307835^Q:296-460,H:49-103^61.8%ID^E:2.4e-14^.^.`FBpp0307836^FBpp0307836^Q:296-460,H:49-103^61.8%ID^E:2.4e-14^.^.`FBpp0307837^FBpp0307837^Q:296-460,H:49-103^61.8%ID^E:2.4e-14^.^.`FBpp0074297^FBp…
TRINITY_DN68172_c0_g1	TRINITY_DN68172_c0_g1_i4	TRINITY_DN68172_c0_g1_i4.p1	80-673[+]	FBpp0074294^FBpp0074294^Q:80-460,H:1-127^82.7%ID^E:6.9e-16^.^.`FBpp0300557^FBpp0300557^Q:80-460,H:1-127^82.7%ID^E:6.9e-16^.^.`FBpp0074295^FBpp0074295^Q:80-457,H:1-126^80.2%ID^E:2.9e-14^.^.`FBpp0307835^FBpp0307835^Q:296-460,H:49-103^61.8%ID^E:3.8e-14^.^.`FBpp0307836^FBpp0307836^Q:296-460,H:49-103^61.8%ID^E:3.8e-14^.^.`FBpp0307837^FBpp0307837^Q:296-460,H:49-103^61.8%ID^E:3.8e-14^.^.`FBpp0074297^FBp…
TRINITY_DN68172_c0_g1	TRINITY_DN68172_c0_g1_i6	TRINITY_DN68172_c0_g1_i6.p1	80-700[+]	FBpp0074294^FBpp0074294^Q:80-697,H:1-208^78.8%ID^E:1.7e-18^.^.`FBpp0074295^FBpp0074295^Q:80-697,H:1-208^76.9%ID^E:9.6e-17^.^.`FBpp0307835^FBpp0307835^Q:296-697,H:49-184^68.4%ID^E:9.6e-17^.^.`FBpp0307836^FBpp0307836^Q:296-697,H:49-184^68.4%ID^E:9.6e-17^.^.`FBpp0307837^FBpp0307837^Q:296-697,H:49-184^68.4%ID^E:9.6e-17^.^.`FBpp0300557^FBpp0300557^Q:80-460,H:1-127^82.7%ID^E:6.2e-16^.^.`FBpp0074297^FBp…
TRINITY_DN68216_c1_g1	TRINITY_DN68216_c1_g1_i2	TRINITY_DN68216_c1_g1_i2.p1	1-747[+]	FBpp0079565^FBpp0079565^Q:1-747,H:121-369^91.6%ID^E:3.1e-129^.^.`FBpp0079566^FBpp0079566^Q:1-747,H:90-338^91.6%ID^E:3.1e-129^.^.`FBpp0078806^FBpp0078806^Q:22-747,H:100-343^38.1%ID^E:1.7e-42^.^.`FBpp0078807^FBpp0078807^Q:22-747,H:100-343^38.1%ID^E:1.7e-42^.^.`FBpp0078808^FBpp0078808^Q:22-747,H:100-343^38.1%ID^E:1.7e-42^.^.`FBpp0078809^FBpp0078809^Q:22-747,H:100-343^38.1%ID^E:1.7e-42^.^.`FBpp029791…
TRINITY_DN68227_c0_g1	TRINITY_DN68227_c0_g1_i1	.	.	FBpp0290997^FBpp0290997^Q:58-252,H:12-76^67.7%ID^E:2.1e-21^.^.`FBpp0290998^FBpp0290998^Q:58-252,H:12-76^67.7%ID^E:2.1e-21^.^.`FBpp0290999^FBpp0290999^Q:58-252,H:12-76^67.7%ID^E:2.1e-21^.^.
TRINITY_DN68251_c0_g1	TRINITY_DN68251_c0_g1_i1	TRINITY_DN68251_c0_g1_i1.p1	288-653[+]	FBpp0303063^FBpp0303063^Q:174-749,H:61-254^90.2%ID^E:2.9e-100^.^.`FBpp0083176^FBpp0083176^Q:174-650,H:61-219^96.9%ID^E:1.7e-87^.^.`FBpp0083177^FBpp0083177^Q:174-650,H:61-219^96.9%ID^E:1.7e-87^.^.
TRINITY_DN68238_c0_g1	TRINITY_DN68238_c0_g1_i1	TRINITY_DN68238_c0_g1_i1.p1	93-1226[+]	FBpp0085418^FBpp0085418^Q:102-1220,H:11-497^49.6%ID^E:3.5e-88^.^.`FBpp0085419^FBpp0085419^Q:102-1220,H:11-495^46.7%ID^E:5e-87^.^.`FBpp0307242^FBpp0307242^Q:102-1220,H:11-496^47%ID^E:6.6e-87^.^.`FBpp0110407^FBpp0110407^Q:846-1220,H:215-339^82.4%ID^E:1.6e-64^.^.`FBpp0073680^FBpp0073680^Q:108-404,H:10-114^58.1%ID^E:4.8e-29^.^.`FBpp0311947^FBpp0311947^Q:108-404,H:10-114^58.1%ID^E:4.8e-29^.^.`FBpp0074…
TRINITY_DN68258_c0_g1	TRINITY_DN68258_c0_g1_i2	TRINITY_DN68258_c0_g1_i2.p1	330-2228[+]	FBpp0290580^FBpp0290580^Q:288-2225,H:6-653^65.6%ID^E:3.1e-245^.^.`FBpp0307812^FBpp0307812^Q:288-2225,H:6-653^65.6%ID^E:3.1e-245^.^.
TRINITY_DN68283_c0_g1	TRINITY_DN68283_c0_g1_i4	TRINITY_DN68283_c0_g1_i4.p1	367-2247[+]	FBpp0083436^FBpp0083436^Q:244-2244,H:93-766^65%ID^E:1.6e-251^.^.
TRINITY_DN68283_c0_g1	TRINITY_DN68283_c0_g1_i6	TRINITY_DN68283_c0_g1_i6.p1	441-2720[+]	FBpp0083436^FBpp0083436^Q:450-2717,H:6-766^62.9%ID^E:5.9e-274^.^.
TRINITY_DN68286_c0_g1	TRINITY_DN68286_c0_g1_i1	.	.	FBpp0074105^FBpp0074105^Q:107-523,H:33-173^68.1%ID^E:1.1e-49^.^.`FBpp0310514^FBpp0310514^Q:107-523,H:33-173^68.1%ID^E:1.1e-49^.^.
TRINITY_DN68286_c0_g1	TRINITY_DN68286_c0_g1_i2	.	.	FBpp0074105^FBpp0074105^Q:224-649,H:30-173^67.4%ID^E:3.6e-50^.^.`FBpp0310514^FBpp0310514^Q:224-649,H:30-173^67.4%ID^E:3.6e-50^.^.
TRINITY_DN68286_c0_g1	TRINITY_DN68286_c0_g1_i3	TRINITY_DN68286_c0_g1_i3.p1	76-594[+]	FBpp0074105^FBpp0074105^Q:76-591,H:1-173^62.1%ID^E:7.6e-55^.^.`FBpp0310514^FBpp0310514^Q:76-591,H:1-173^62.1%ID^E:7.6e-55^.^.
TRINITY_DN68384_c0_g2	TRINITY_DN68384_c0_g2_i3	TRINITY_DN68384_c0_g2_i3.p1	258-2507[+]	FBpp0087978^FBpp0087978^Q:93-2495,H:18-918^29.4%ID^E:1.4e-79^.^.`FBpp0085870^FBpp0085870^Q:204-1001,H:77-363^29.8%ID^E:1.9e-36^.^.
TRINITY_DN68300_c0_g1	TRINITY_DN68300_c0_g1_i2	TRINITY_DN68300_c0_g1_i2.p1	314-1591[+]	FBpp0083975^FBpp0083975^Q:329-1576,H:7-421^55.7%ID^E:1.7e-117^.^.
TRINITY_DN68367_c2_g1	TRINITY_DN68367_c2_g1_i4	TRINITY_DN68367_c2_g1_i4.p1	253-1569[+]	FBpp0304883^FBpp0304883^Q:253-1428,H:1-536^34.6%ID^E:5.1e-45^.^.`FBpp0304884^FBpp0304884^Q:253-1428,H:1-532^34.3%ID^E:4.3e-44^.^.`FBpp0304888^FBpp0304888^Q:253-1428,H:1-537^34.6%ID^E:9.6e-44^.^.`FBpp0304882^FBpp0304882^Q:253-1428,H:1-546^33.8%ID^E:2.1e-43^.^.`FBpp0304886^FBpp0304886^Q:253-1428,H:1-533^34.3%ID^E:8.1e-43^.^.`FBpp0075691^FBpp0075691^Q:253-1428,H:1-542^33.5%ID^E:1.8e-42^.^.`FBpp03048…
TRINITY_DN68367_c2_g1	TRINITY_DN68367_c2_g1_i6	TRINITY_DN68367_c2_g1_i6.p1	253-1569[+]	FBpp0304883^FBpp0304883^Q:253-1428,H:1-536^34.6%ID^E:5.1e-45^.^.`FBpp0304884^FBpp0304884^Q:253-1428,H:1-532^34.3%ID^E:4.3e-44^.^.`FBpp0304888^FBpp0304888^Q:253-1428,H:1-537^34.6%ID^E:9.6e-44^.^.`FBpp0304882^FBpp0304882^Q:253-1428,H:1-546^33.8%ID^E:2.1e-43^.^.`FBpp0304886^FBpp0304886^Q:253-1428,H:1-533^34.3%ID^E:8.1e-43^.^.`FBpp0075691^FBpp0075691^Q:253-1428,H:1-542^33.5%ID^E:1.8e-42^.^.`FBpp03048…
TRINITY_DN68310_c0_g1	TRINITY_DN68310_c0_g1_i1	TRINITY_DN68310_c0_g1_i1.p1	1-1515[+]	FBpp0073781^FBpp0073781^Q:190-1503,H:10-461^62.6%ID^E:1.7e-148^.^.`FBpp0079072^FBpp0079072^Q:325-1503,H:97-512^25.5%ID^E:8.2e-26^.^.`FBpp0079073^FBpp0079073^Q:325-1503,H:6-421^25.5%ID^E:8.2e-26^.^.`FBpp0304797^FBpp0304797^Q:325-1503,H:97-512^25.5%ID^E:8.2e-26^.^.`FBpp0304794^FBpp0304794^Q:829-1503,H:248-473^28.5%ID^E:4.5e-24^.^.`FBpp0304795^FBpp0304795^Q:829-1503,H:264-489^28.5%ID^E:4.5e-24^.^.`F…
TRINITY_DN68398_c0_g1	TRINITY_DN68398_c0_g1_i1	TRINITY_DN68398_c0_g1_i1.p1	612-2216[+]	FBpp0082195^FBpp0082195^Q:381-2210,H:11-712^30.2%ID^E:6.7e-91^.^.`FBpp0303846^FBpp0303846^Q:381-2210,H:11-711^30.1%ID^E:2.2e-89^.^.`FBpp0082194^FBpp0082194^Q:612-2210,H:1-625^30%ID^E:8.3e-81^.^.`FBpp0290437^FBpp0290437^Q:612-2210,H:1-625^30%ID^E:8.3e-81^.^.`FBpp0303845^FBpp0303845^Q:612-2210,H:1-625^30%ID^E:8.3e-81^.^.
TRINITY_DN68324_c0_g2	TRINITY_DN68324_c0_g2_i1	TRINITY_DN68324_c0_g2_i1.p1	2-649[+]	FBpp0112465^FBpp0112465^Q:41-646,H:1-202^84.7%ID^E:2.9e-99^.^.`FBpp0112466^FBpp0112466^Q:41-646,H:1-202^84.7%ID^E:2.9e-99^.^.`FBpp0112467^FBpp0112467^Q:41-646,H:1-202^84.7%ID^E:2.9e-99^.^.`FBpp0291015^FBpp0291015^Q:41-646,H:1-202^84.7%ID^E:2.9e-99^.^.`FBpp0300652^FBpp0300652^Q:41-646,H:1-202^84.7%ID^E:2.9e-99^.^.`FBpp0300653^FBpp0300653^Q:41-646,H:1-202^84.7%ID^E:2.9e-99^.^.`FBpp0300654^FBpp03006…
TRINITY_DN68353_c0_g1	TRINITY_DN68353_c0_g1_i1	TRINITY_DN68353_c0_g1_i1.p1	155-460[+]	FBpp0072778^FBpp0072778^Q:155-670,H:1-150^48.3%ID^E:6.6e-41^.^.`FBpp0288404^FBpp0288404^Q:155-670,H:1-150^48.3%ID^E:6.6e-41^.^.`FBpp0303832^FBpp0303832^Q:155-670,H:1-150^48.3%ID^E:6.6e-41^.^.`FBpp0303833^FBpp0303833^Q:155-670,H:1-150^48.3%ID^E:6.6e-41^.^.
TRINITY_DN68353_c0_g1	TRINITY_DN68353_c0_g1_i2	TRINITY_DN68353_c0_g1_i2.p1	155-613[+]	FBpp0072778^FBpp0072778^Q:155-610,H:1-150^54.6%ID^E:2e-44^.^.`FBpp0288404^FBpp0288404^Q:155-610,H:1-150^54.6%ID^E:2e-44^.^.`FBpp0303832^FBpp0303832^Q:155-610,H:1-150^54.6%ID^E:2e-44^.^.`FBpp0303833^FBpp0303833^Q:155-610,H:1-150^54.6%ID^E:2e-44^.^.
TRINITY_DN68319_c0_g2	TRINITY_DN68319_c0_g2_i1	TRINITY_DN68319_c0_g2_i1.p1	56-382[+]	FBpp0082994^FBpp0082994^Q:2-379,H:23-148^88.1%ID^E:3.4e-60^.^.`FBpp0089421^FBpp0089421^Q:2-379,H:23-148^88.1%ID^E:3.4e-60^.^.`FBpp0310418^FBpp0310418^Q:2-379,H:23-148^88.1%ID^E:3.4e-60^.^.
TRINITY_DN68348_c1_g1	TRINITY_DN68348_c1_g1_i1	TRINITY_DN68348_c1_g1_i1.p1	467-3349[+]	FBpp0072157^FBpp0072157^Q:557-3346,H:19-779^34.3%ID^E:3.9e-100^.^.`FBpp0072156^FBpp0072156^Q:557-3346,H:19-779^34.3%ID^E:3.9e-100^.^.`FBpp0311688^FBpp0311688^Q:557-3346,H:19-779^34.3%ID^E:3.9e-100^.^.
TRINITY_DN68378_c0_g2	TRINITY_DN68378_c0_g2_i1	TRINITY_DN68378_c0_g2_i1.p1	621-1577[+]	FBpp0297922^FBpp0297922^Q:729-1568,H:53-333^75.1%ID^E:2.3e-135^.^.`FBpp0080483^FBpp0080483^Q:765-1529,H:72-322^38.4%ID^E:9.5e-49^.^.`FBpp0304014^FBpp0304014^Q:765-1529,H:72-322^38.4%ID^E:9.5e-49^.^.`FBpp0309076^FBpp0309076^Q:780-1556,H:44-306^34.8%ID^E:5.6e-41^.^.`FBpp0111664^FBpp0111664^Q:669-1523,H:7-287^34.1%ID^E:4.7e-40^.^.`FBpp0084519^FBpp0084519^Q:780-1460,H:68-285^33.5%ID^E:2.8e-32^.^.`FBp…
TRINITY_DN68378_c0_g2	TRINITY_DN68378_c0_g2_i2	TRINITY_DN68378_c0_g2_i2.p1	621-1712[+]	FBpp0297922^FBpp0297922^Q:729-1703,H:53-369^72.4%ID^E:2.3e-146^.^.`FBpp0080483^FBpp0080483^Q:765-1628,H:72-354^37.7%ID^E:6.1e-54^.^.`FBpp0304014^FBpp0304014^Q:765-1628,H:72-354^37.7%ID^E:6.1e-54^.^.`FBpp0111664^FBpp0111664^Q:669-1628,H:7-323^34.7%ID^E:2.1e-46^.^.`FBpp0309076^FBpp0309076^Q:780-1625,H:44-329^34.8%ID^E:2.3e-45^.^.`FBpp0084519^FBpp0084519^Q:780-1619,H:68-337^31.1%ID^E:4.8e-35^.^.`FBp…
TRINITY_DN68382_c0_g1	TRINITY_DN68382_c0_g1_i1	TRINITY_DN68382_c0_g1_i1.p1	250-1746[+]	FBpp0078725^FBpp0078725^Q:250-1743,H:1-509^66.6%ID^E:2.2e-198^.^.`FBpp0312111^FBpp0312111^Q:250-1743,H:1-509^66.6%ID^E:2.2e-198^.^.`FBpp0309718^FBpp0309718^Q:250-1743,H:1-509^66.6%ID^E:2.2e-198^.^.`FBpp0309717^FBpp0309717^Q:469-1743,H:12-441^69.1%ID^E:2.6e-175^.^.
TRINITY_DN68385_c0_g4	TRINITY_DN68385_c0_g4_i2	TRINITY_DN68385_c0_g4_i2.p1	1452-3119[+]	FBpp0084126^FBpp0084126^Q:1527-3086,H:59-525^38.1%ID^E:5.4e-98^.^.
TRINITY_DN68431_c0_g1	TRINITY_DN68431_c0_g1_i3	TRINITY_DN68431_c0_g1_i3.p1	106-957[+]	FBpp0071461^FBpp0071461^Q:118-954,H:6-286^79.4%ID^E:1.4e-131^.^.
TRINITY_DN68405_c0_g1	TRINITY_DN68405_c0_g1_i1	TRINITY_DN68405_c0_g1_i1.p1	329-4696[+]	FBpp0292870^FBpp0292870^Q:767-4648,H:310-1598^51.9%ID^E:0^.^.`FBpp0307226^FBpp0307226^Q:767-4648,H:310-1598^51.9%ID^E:0^.^.`FBpp0423143^FBpp0423143^Q:767-4648,H:310-1598^51.9%ID^E:0^.^.`FBpp0291483^FBpp0291483^Q:2318-3826,H:564-1074^48%ID^E:4.7e-128^.^.`FBpp0291484^FBpp0291484^Q:2318-3826,H:564-1074^48%ID^E:4.7e-128^.^.`FBpp0291485^FBpp0291485^Q:2318-3826,H:564-1074^48%ID^E:4.7e-128^.^.`FBpp02914…
TRINITY_DN68407_c0_g1	TRINITY_DN68407_c0_g1_i1	.	.	FBpp0080046^FBpp0080046^Q:93-329,H:1-79^58.2%ID^E:1e-18^.^.`FBpp0288439^FBpp0288439^Q:93-329,H:1-79^58.2%ID^E:1e-18^.^.
TRINITY_DN68426_c0_g1	TRINITY_DN68426_c0_g1_i3	TRINITY_DN68426_c0_g1_i3.p1	1-1452[+]	FBpp0113050^FBpp0113050^Q:1-1428,H:21-505^42.6%ID^E:1.7e-121^.^.`FBpp0085074^FBpp0085074^Q:79-1425,H:57-535^30.6%ID^E:4.2e-72^.^.`FBpp0070371^FBpp0070371^Q:82-1422,H:31-500^30.1%ID^E:2.9e-57^.^.`FBpp0311678^FBpp0311678^Q:82-1422,H:31-500^30.1%ID^E:2.9e-57^.^.`FBpp0073845^FBpp0073845^Q:82-1431,H:35-491^30.2%ID^E:8.8e-54^.^.`FBpp0070411^FBpp0070411^Q:82-1422,H:28-501^30%ID^E:1.5e-53^.^.`FBpp0070410…
TRINITY_DN68492_c0_g1	TRINITY_DN68492_c0_g1_i1	TRINITY_DN68492_c0_g1_i1.p1	479-1696[+]	FBpp0088961^FBpp0088961^Q:479-1693,H:1-460^63.2%ID^E:5.6e-155^.^.`FBpp0309666^FBpp0309666^Q:479-1693,H:1-469^61.7%ID^E:4.7e-154^.^.`FBpp0291745^FBpp0291745^Q:1448-1684,H:1356-1431^49.4%ID^E:2.3e-15^.^.`FBpp0291746^FBpp0291746^Q:1448-1684,H:1356-1431^49.4%ID^E:2.3e-15^.^.`FBpp0307232^FBpp0307232^Q:1448-1684,H:1357-1432^49.4%ID^E:2.3e-15^.^.`FBpp0307233^FBpp0307233^Q:1448-1684,H:1354-1429^49.4%ID^E…
TRINITY_DN68449_c0_g1	TRINITY_DN68449_c0_g1_i1	TRINITY_DN68449_c0_g1_i1.p1	165-2090[+]	FBpp0086872^FBpp0086872^Q:261-2078,H:37-645^48%ID^E:5.8e-165^.^.
TRINITY_DN68471_c0_g1	TRINITY_DN68471_c0_g1_i3	TRINITY_DN68471_c0_g1_i3.p1	124-1515[+]	FBpp0070283^FBpp0070283^Q:310-1512,H:70-476^49.3%ID^E:8.6e-111^.^.
TRINITY_DN68456_c0_g2	TRINITY_DN68456_c0_g2_i5	TRINITY_DN68456_c0_g2_i5.p1	483-1382[+]	FBpp0078438^FBpp0078438^Q:561-1379,H:202-486^80%ID^E:2e-122^.^.`FBpp0112105^FBpp0112105^Q:561-1379,H:202-486^80%ID^E:2e-122^.^.`FBpp0078328^FBpp0078328^Q:559-428,H:186-229^68.2%ID^E:5.5e-11^.^.`FBpp0306785^FBpp0306785^Q:559-428,H:186-229^68.2%ID^E:5.5e-11^.^.`FBpp0078328^FBpp0078328^Q:365-294,H:229-252^87.5%ID^E:7e-06^.^.`FBpp0306785^FBpp0306785^Q:365-294,H:229-252^87.5%ID^E:7e-06^.^.
TRINITY_DN68456_c0_g2	TRINITY_DN68456_c0_g2_i7	TRINITY_DN68456_c0_g2_i7.p1	404-1330[+]	FBpp0078439^FBpp0078439^Q:404-1327,H:1-308^67.2%ID^E:1.1e-123^.^.`FBpp0311147^FBpp0311147^Q:404-1327,H:1-308^67.2%ID^E:1.1e-123^.^.`FBpp0087586^FBpp0087586^Q:422-1327,H:13-313^40.5%ID^E:3.5e-56^.^.`FBpp0099382^FBpp0099382^Q:404-1327,H:1-310^36.7%ID^E:6.9e-52^.^.`FBpp0073145^FBpp0073145^Q:428-1327,H:11-311^36.7%ID^E:8.4e-50^.^.`FBpp0099381^FBpp0099381^Q:449-1327,H:22-317^36.7%ID^E:6.2e-45^.^.`FBpp…
TRINITY_DN68456_c0_g2	TRINITY_DN68456_c0_g2_i9	TRINITY_DN68456_c0_g2_i9.p1	1256-2305[+]	FBpp0078439^FBpp0078439^Q:1379-2302,H:1-308^67.2%ID^E:1.8e-123^.^.`FBpp0311147^FBpp0311147^Q:1379-2302,H:1-308^67.2%ID^E:1.8e-123^.^.`FBpp0078438^FBpp0078438^Q:561-1379,H:202-486^80%ID^E:6.9e-123^.^.`FBpp0112105^FBpp0112105^Q:561-1379,H:202-486^80%ID^E:6.9e-123^.^.`FBpp0087586^FBpp0087586^Q:1397-2302,H:13-313^40.5%ID^E:7.2e-56^.^.`FBpp0099382^FBpp0099382^Q:1379-2302,H:1-310^36.7%ID^E:1.1e-51^.^.`…
TRINITY_DN68456_c0_g2	TRINITY_DN68456_c0_g2_i10	TRINITY_DN68456_c0_g2_i10.p1	410-1348[+]	FBpp0078439^FBpp0078439^Q:422-1345,H:1-308^67.2%ID^E:1.2e-123^.^.`FBpp0311147^FBpp0311147^Q:422-1345,H:1-308^67.2%ID^E:1.2e-123^.^.`FBpp0087586^FBpp0087586^Q:440-1345,H:13-313^40.5%ID^E:4.6e-56^.^.`FBpp0099382^FBpp0099382^Q:422-1345,H:1-310^36.7%ID^E:6.9e-52^.^.`FBpp0073145^FBpp0073145^Q:446-1345,H:11-311^36.7%ID^E:8.5e-50^.^.`FBpp0099381^FBpp0099381^Q:467-1345,H:22-317^36.7%ID^E:6.3e-45^.^.`FBpp…
TRINITY_DN68456_c0_g2	TRINITY_DN68456_c0_g2_i11	TRINITY_DN68456_c0_g2_i11.p1	135-1103[+]	FBpp0078439^FBpp0078439^Q:177-1100,H:1-308^67.2%ID^E:1.3e-123^.^.`FBpp0311147^FBpp0311147^Q:177-1100,H:1-308^67.2%ID^E:1.3e-123^.^.`FBpp0087586^FBpp0087586^Q:195-1100,H:13-313^40.5%ID^E:4e-56^.^.`FBpp0099382^FBpp0099382^Q:177-1100,H:1-310^36.7%ID^E:5.9e-52^.^.`FBpp0073145^FBpp0073145^Q:201-1100,H:11-311^36.7%ID^E:7.3e-50^.^.`FBpp0099381^FBpp0099381^Q:222-1100,H:22-317^36.7%ID^E:5.4e-45^.^.`FBpp00…
TRINITY_DN68477_c0_g1	TRINITY_DN68477_c0_g1_i1	TRINITY_DN68477_c0_g1_i1.p1	98-925[+]	FBpp0082912^FBpp0082912^Q:188-916,H:6-251^39.4%ID^E:4.4e-43^.^.
TRINITY_DN68499_c0_g1	TRINITY_DN68499_c0_g1_i1	TRINITY_DN68499_c0_g1_i1.p1	241-1191[+]	FBpp0087138^FBpp0087138^Q:241-1188,H:1-323^44.9%ID^E:2.8e-74^.^.
TRINITY_DN68543_c0_g1	TRINITY_DN68543_c0_g1_i1	TRINITY_DN68543_c0_g1_i1.p1	359-1402[+]	FBpp0072162^FBpp0072162^Q:374-1381,H:3-342^44.4%ID^E:6.3e-83^.^.`FBpp0310077^FBpp0310077^Q:374-1381,H:3-342^44.4%ID^E:6.3e-83^.^.
TRINITY_DN68509_c0_g1	TRINITY_DN68509_c0_g1_i5	TRINITY_DN68509_c0_g1_i5.p1	333-1184[+]	FBpp0290320^FBpp0290320^Q:237-1163,H:122-428^81.2%ID^E:6.7e-129^.^.`FBpp0290317^FBpp0290317^Q:360-1163,H:160-427^90.7%ID^E:1.5e-128^.^.`FBpp0290319^FBpp0290319^Q:369-1163,H:55-319^91.3%ID^E:2e-128^.^.`FBpp0305762^FBpp0305762^Q:369-1163,H:159-423^91.3%ID^E:2e-128^.^.`FBpp0305760^FBpp0305760^Q:363-1163,H:49-315^90.3%ID^E:3.3e-128^.^.`FBpp0290318^FBpp0290318^Q:369-1163,H:56-320^90.9%ID^E:4.4e-128^.^…
TRINITY_DN68512_c0_g1	TRINITY_DN68512_c0_g1_i1	TRINITY_DN68512_c0_g1_i1.p1	194-952[+]	FBpp0076599^FBpp0076599^Q:200-949,H:4-258^50.9%ID^E:3.9e-59^.^.
TRINITY_DN68517_c0_g1	TRINITY_DN68517_c0_g1_i1	TRINITY_DN68517_c0_g1_i1.p2	1-1071[+]	FBpp0113004^FBpp0113004^Q:1-1035,H:100-444^65.2%ID^E:1.8e-125^.^.`FBpp0072346^FBpp0072346^Q:1509-1078,H:106-259^32.9%ID^E:3.1e-13^.^.`FBpp0072347^FBpp0072347^Q:1509-1078,H:83-236^32.9%ID^E:3.1e-13^.^.
TRINITY_DN68521_c0_g1	TRINITY_DN68521_c0_g1_i1	TRINITY_DN68521_c0_g1_i1.p1	105-860[+]	.
TRINITY_DN68525_c0_g1	TRINITY_DN68525_c0_g1_i2	TRINITY_DN68525_c0_g1_i2.p1	170-994[+]	FBpp0073196^FBpp0073196^Q:215-967,H:26-295^35.5%ID^E:2.6e-36^.^.
TRINITY_DN68527_c0_g1	TRINITY_DN68527_c0_g1_i1	TRINITY_DN68527_c0_g1_i1.p1	235-918[+]	FBpp0072712^FBpp0072712^Q:241-894,H:2-264^44.5%ID^E:5.8e-46^.^.`FBpp0072713^FBpp0072713^Q:241-894,H:2-248^44.5%ID^E:2.1e-40^.^.`FBpp0292251^FBpp0292251^Q:241-894,H:2-249^44.4%ID^E:3.6e-40^.^.
TRINITY_DN68526_c0_g1	TRINITY_DN68526_c0_g1_i1	TRINITY_DN68526_c0_g1_i1.p1	362-1018[+]	FBpp0081617^FBpp0081617^Q:365-1015,H:13-233^79.2%ID^E:3e-86^.^.`FBpp0312544^FBpp0312544^Q:365-1015,H:13-233^79.2%ID^E:3e-86^.^.`FBpp0072086^FBpp0072086^Q:380-919,H:3-174^39.4%ID^E:2.4e-30^.^.`FBpp0072746^FBpp0072746^Q:380-928,H:3-177^37.7%ID^E:9.2e-27^.^.`FBpp0292253^FBpp0292253^Q:380-928,H:3-177^37.7%ID^E:9.2e-27^.^.`FBpp0304917^FBpp0304917^Q:380-928,H:3-177^37.7%ID^E:9.2e-27^.^.`FBpp0081600^FBp…
TRINITY_DN68526_c0_g1	TRINITY_DN68526_c0_g1_i4	TRINITY_DN68526_c0_g1_i4.p1	420-1076[+]	FBpp0081617^FBpp0081617^Q:423-1073,H:13-233^79.2%ID^E:3.1e-86^.^.`FBpp0312544^FBpp0312544^Q:423-1073,H:13-233^79.2%ID^E:3.1e-86^.^.`FBpp0072086^FBpp0072086^Q:438-977,H:3-174^39.4%ID^E:2.4e-30^.^.`FBpp0072746^FBpp0072746^Q:438-986,H:3-177^37.7%ID^E:9.5e-27^.^.`FBpp0292253^FBpp0292253^Q:438-986,H:3-177^37.7%ID^E:9.5e-27^.^.`FBpp0304917^FBpp0304917^Q:438-986,H:3-177^37.7%ID^E:9.5e-27^.^.`FBpp0081600…
TRINITY_DN68522_c3_g1	TRINITY_DN68522_c3_g1_i1	TRINITY_DN68522_c3_g1_i1.p1	1-300[+]	FBpp0071808^FBpp0071808^Q:1-297,H:42-140^96%ID^E:1.9e-50^.^.
TRINITY_DN68540_c0_g1	TRINITY_DN68540_c0_g1_i1	TRINITY_DN68540_c0_g1_i1.p1	1-1536[+]	FBpp0070866^FBpp0070866^Q:646-1227,H:1160-1442^37.7%ID^E:1.4e-36^.^.`FBpp0111868^FBpp0111868^Q:646-1227,H:1215-1497^37.7%ID^E:1.4e-36^.^.`FBpp0308817^FBpp0308817^Q:646-1227,H:1153-1435^37.7%ID^E:1.4e-36^.^.`FBpp0308818^FBpp0308818^Q:646-1227,H:1110-1392^37.7%ID^E:1.4e-36^.^.
TRINITY_DN68537_c0_g1	TRINITY_DN68537_c0_g1_i3	TRINITY_DN68537_c0_g1_i3.p1	300-1034[+]	FBpp0300561^FBpp0300561^Q:339-1028,H:12-266^58.4%ID^E:5.9e-71^.^.`FBpp0071712^FBpp0071712^Q:378-1028,H:168-409^58.7%ID^E:6.8e-67^.^.
TRINITY_DN68545_c0_g1	TRINITY_DN68545_c0_g1_i1	TRINITY_DN68545_c0_g1_i1.p1	129-713[+]	FBpp0081683^FBpp0081683^Q:129-683,H:1-194^38.7%ID^E:8.6e-39^.^.
TRINITY_DN68564_c0_g1	TRINITY_DN68564_c0_g1_i1	TRINITY_DN68564_c0_g1_i1.p1	9-1052[+]	FBpp0080150^FBpp0080150^Q:45-1043,H:11-380^38.1%ID^E:1e-56^.^.`FBpp0304017^FBpp0304017^Q:45-1043,H:11-380^38.1%ID^E:1e-56^.^.`FBpp0070286^FBpp0070286^Q:39-626,H:259-477^33.5%ID^E:2.7e-25^.^.`FBpp0070287^FBpp0070287^Q:39-626,H:255-473^33.5%ID^E:2.7e-25^.^.`FBpp0301688^FBpp0301688^Q:39-626,H:259-477^33.5%ID^E:2.7e-25^.^.`FBpp0300329^FBpp0300329^Q:39-626,H:292-510^33.5%ID^E:2.7e-25^.^.`FBpp0293950^F…
TRINITY_DN68572_c0_g1	TRINITY_DN68572_c0_g1_i2	TRINITY_DN68572_c0_g1_i2.p1	2-790[+]	FBpp0078685^FBpp0078685^Q:2-787,H:134-395^76.3%ID^E:1.8e-121^.^.
TRINITY_DN68568_c0_g1	TRINITY_DN68568_c0_g1_i1	.	.	FBpp0071462^FBpp0071462^Q:63-269,H:23-89^65.2%ID^E:1.3e-21^.^.
TRINITY_DN68570_c0_g1	TRINITY_DN68570_c0_g1_i1	TRINITY_DN68570_c0_g1_i1.p1	286-1650[+]	FBpp0113009^FBpp0113009^Q:475-1647,H:91-508^59.8%ID^E:5e-128^.^.`FBpp0077851^FBpp0077851^Q:475-1647,H:91-527^58.1%ID^E:3.2e-127^.^.`FBpp0305665^FBpp0305665^Q:475-1647,H:91-527^58.1%ID^E:3.2e-127^.^.`FBpp0077850^FBpp0077850^Q:475-1647,H:91-541^56.4%ID^E:1.4e-125^.^.`FBpp0305666^FBpp0305666^Q:475-1647,H:91-541^56.4%ID^E:1.4e-125^.^.
TRINITY_DN68570_c0_g1	TRINITY_DN68570_c0_g1_i2	TRINITY_DN68570_c0_g1_i2.p1	1000-1749[+]	FBpp0113009^FBpp0113009^Q:475-1746,H:91-508^55.5%ID^E:2.3e-123^.^.`FBpp0077851^FBpp0077851^Q:475-1746,H:91-527^54.1%ID^E:1.1e-122^.^.`FBpp0305665^FBpp0305665^Q:475-1746,H:91-527^54.1%ID^E:1.1e-122^.^.`FBpp0077850^FBpp0077850^Q:475-1746,H:91-541^52.6%ID^E:4.8e-121^.^.`FBpp0305666^FBpp0305666^Q:475-1746,H:91-541^52.6%ID^E:4.8e-121^.^.
TRINITY_DN68570_c0_g1	TRINITY_DN68570_c0_g1_i2	TRINITY_DN68570_c0_g1_i2.p2	286-825[+]	FBpp0113009^FBpp0113009^Q:475-1746,H:91-508^55.5%ID^E:2.3e-123^.^.`FBpp0077851^FBpp0077851^Q:475-1746,H:91-527^54.1%ID^E:1.1e-122^.^.`FBpp0305665^FBpp0305665^Q:475-1746,H:91-527^54.1%ID^E:1.1e-122^.^.`FBpp0077850^FBpp0077850^Q:475-1746,H:91-541^52.6%ID^E:4.8e-121^.^.`FBpp0305666^FBpp0305666^Q:475-1746,H:91-541^52.6%ID^E:4.8e-121^.^.
TRINITY_DN68644_c0_g1	TRINITY_DN68644_c0_g1_i1	TRINITY_DN68644_c0_g1_i1.p1	486-1946[+]	FBpp0079271^FBpp0079271^Q:480-1913,H:20-499^66.8%ID^E:2e-176^.^.`FBpp0079269^FBpp0079269^Q:492-1913,H:2-477^67.2%ID^E:5.8e-176^.^.`FBpp0292522^FBpp0292522^Q:492-1913,H:2-477^67.2%ID^E:5.8e-176^.^.`FBpp0292523^FBpp0292523^Q:492-1913,H:2-477^67.2%ID^E:5.8e-176^.^.`FBpp0079270^FBpp0079270^Q:492-1913,H:2-478^66.9%ID^E:7.5e-176^.^.`FBpp0079272^FBpp0079272^Q:492-1913,H:2-478^66.9%ID^E:7.5e-176^.^.`FBpp…
TRINITY_DN68644_c0_g1	TRINITY_DN68644_c0_g1_i2	TRINITY_DN68644_c0_g1_i2.p1	507-2102[+]	FBpp0079271^FBpp0079271^Q:636-2069,H:20-499^66.8%ID^E:1.6e-176^.^.`FBpp0079269^FBpp0079269^Q:648-2069,H:2-477^67.2%ID^E:6.2e-176^.^.`FBpp0292522^FBpp0292522^Q:648-2069,H:2-477^67.2%ID^E:6.2e-176^.^.`FBpp0292523^FBpp0292523^Q:648-2069,H:2-477^67.2%ID^E:6.2e-176^.^.`FBpp0079270^FBpp0079270^Q:648-2069,H:2-478^66.9%ID^E:8.1e-176^.^.`FBpp0079272^FBpp0079272^Q:648-2069,H:2-478^66.9%ID^E:8.1e-176^.^.`FB…
TRINITY_DN68644_c0_g1	TRINITY_DN68644_c0_g1_i3	TRINITY_DN68644_c0_g1_i3.p1	486-1520[+]	FBpp0079271^FBpp0079271^Q:480-1967,H:20-499^64.4%ID^E:7.2e-174^.^.`FBpp0079269^FBpp0079269^Q:492-1967,H:2-477^64.7%ID^E:2.1e-173^.^.`FBpp0292522^FBpp0292522^Q:492-1967,H:2-477^64.7%ID^E:2.1e-173^.^.`FBpp0292523^FBpp0292523^Q:492-1967,H:2-477^64.7%ID^E:2.1e-173^.^.`FBpp0079270^FBpp0079270^Q:492-1967,H:2-478^64.5%ID^E:2.7e-173^.^.`FBpp0079272^FBpp0079272^Q:492-1967,H:2-478^64.5%ID^E:2.7e-173^.^.`FB…
TRINITY_DN68644_c0_g1	TRINITY_DN68644_c0_g1_i3	TRINITY_DN68644_c0_g1_i3.p2	1596-2000[+]	FBpp0079271^FBpp0079271^Q:480-1967,H:20-499^64.4%ID^E:7.2e-174^.^.`FBpp0079269^FBpp0079269^Q:492-1967,H:2-477^64.7%ID^E:2.1e-173^.^.`FBpp0292522^FBpp0292522^Q:492-1967,H:2-477^64.7%ID^E:2.1e-173^.^.`FBpp0292523^FBpp0292523^Q:492-1967,H:2-477^64.7%ID^E:2.1e-173^.^.`FBpp0079270^FBpp0079270^Q:492-1967,H:2-478^64.5%ID^E:2.7e-173^.^.`FBpp0079272^FBpp0079272^Q:492-1967,H:2-478^64.5%ID^E:2.7e-173^.^.`FB…
TRINITY_DN68600_c0_g1	TRINITY_DN68600_c0_g1_i1	TRINITY_DN68600_c0_g1_i1.p1	3-827[+]	FBpp0078268^FBpp0078268^Q:63-812,H:3-252^84.9%ID^E:7.8e-134^.^.`FBpp0111835^FBpp0111835^Q:63-749,H:3-232^87%ID^E:2e-129^.^.`FBpp0077026^FBpp0077026^Q:69-737,H:8-235^37.3%ID^E:2.4e-42^.^.`FBpp0297663^FBpp0297663^Q:69-737,H:8-235^37.3%ID^E:2.4e-42^.^.`FBpp0305039^FBpp0305039^Q:138-719,H:161-363^24.2%ID^E:2.1e-09^.^.`FBpp0305040^FBpp0305040^Q:138-719,H:161-363^24.2%ID^E:2.1e-09^.^.`FBpp0311737^FBpp0…
TRINITY_DN68600_c0_g1	TRINITY_DN68600_c0_g1_i2	TRINITY_DN68600_c0_g1_i2.p1	3-710[+]	FBpp0078268^FBpp0078268^Q:63-704,H:3-217^87.4%ID^E:7.3e-121^.^.`FBpp0111835^FBpp0111835^Q:63-704,H:3-217^87.4%ID^E:7.3e-121^.^.`FBpp0305039^FBpp0305039^Q:138-692,H:161-351^24.1%ID^E:5.8e-09^.^.`FBpp0305040^FBpp0305040^Q:138-692,H:161-351^24.1%ID^E:5.8e-09^.^.`FBpp0311737^FBpp0311737^Q:138-692,H:161-351^24.1%ID^E:5.8e-09^.^.
TRINITY_DN68607_c0_g1	TRINITY_DN68607_c0_g1_i1	TRINITY_DN68607_c0_g1_i1.p1	139-1194[+]	FBpp0070333^FBpp0070333^Q:139-1176,H:5-354^74.3%ID^E:3.5e-151^.^.
TRINITY_DN68648_c0_g1	TRINITY_DN68648_c0_g1_i1	TRINITY_DN68648_c0_g1_i1.p1	12-656[+]	FBpp0087462^FBpp0087462^Q:159-626,H:1-156^56.1%ID^E:3.7e-48^.^.`FBpp0305134^FBpp0305134^Q:159-626,H:1-156^56.1%ID^E:3.7e-48^.^.
TRINITY_DN68621_c0_g1	TRINITY_DN68621_c0_g1_i1	TRINITY_DN68621_c0_g1_i1.p1	365-3091[+]	FBpp0072419^FBpp0072419^Q:404-3070,H:29-925^52%ID^E:9e-263^.^.`FBpp0304417^FBpp0304417^Q:404-3070,H:29-925^52%ID^E:9e-263^.^.`FBpp0071508^FBpp0071508^Q:2471-2845,H:431-553^31.7%ID^E:3.9e-08^.^.`FBpp0309672^FBpp0309672^Q:2471-2845,H:431-553^31.7%ID^E:3.9e-08^.^.
TRINITY_DN68632_c1_g1	TRINITY_DN68632_c1_g1_i2	TRINITY_DN68632_c1_g1_i2.p1	59-613[+]	FBpp0085477^FBpp0085477^Q:59-610,H:1-183^81%ID^E:1.3e-89^.^.`FBpp0298837^FBpp0298837^Q:59-610,H:1-183^81%ID^E:1.3e-89^.^.`FBpp0086101^FBpp0086101^Q:104-610,H:138-299^53.3%ID^E:3.3e-45^.^.`FBpp0084655^FBpp0084655^Q:107-610,H:13-182^51.2%ID^E:4.8e-44^.^.`FBpp0075479^FBpp0075479^Q:107-610,H:4-164^50.6%ID^E:9e-43^.^.`FBpp0075478^FBpp0075478^Q:107-610,H:4-164^50.6%ID^E:9e-43^.^.`FBpp0071844^FBpp007184…
TRINITY_DN68627_c0_g3	TRINITY_DN68627_c0_g3_i3	TRINITY_DN68627_c0_g3_i3.p1	895-1668[+]	FBpp0084594^FBpp0084594^Q:931-1659,H:275-516^51%ID^E:2e-60^.^.`FBpp0308422^FBpp0308422^Q:931-1659,H:261-502^51%ID^E:2e-60^.^.`FBpp0084458^FBpp0084458^Q:940-1647,H:204-425^30.1%ID^E:2e-20^.^.`FBpp0303200^FBpp0303200^Q:940-1647,H:204-425^30.1%ID^E:2e-20^.^.`FBpp0089401^FBpp0089401^Q:1384-1656,H:493-582^50%ID^E:1.7e-16^.^.`FBpp0308361^FBpp0308361^Q:1384-1656,H:484-573^50%ID^E:1.7e-16^.^.`FBpp0084594…
TRINITY_DN68627_c0_g3	TRINITY_DN68627_c0_g3_i5	TRINITY_DN68627_c0_g3_i5.p1	450-1949[+]	FBpp0084594^FBpp0084594^Q:447-1940,H:33-516^42.4%ID^E:6.7e-86^.^.`FBpp0308422^FBpp0308422^Q:447-1940,H:19-502^42.4%ID^E:6.7e-86^.^.`FBpp0084458^FBpp0084458^Q:1128-1928,H:176-425^29.3%ID^E:1.8e-22^.^.`FBpp0303200^FBpp0303200^Q:1128-1928,H:176-425^29.3%ID^E:1.8e-22^.^.`FBpp0089401^FBpp0089401^Q:1665-1937,H:493-582^50%ID^E:1.9e-16^.^.`FBpp0308361^FBpp0308361^Q:1665-1937,H:484-573^50%ID^E:1.9e-16^.^.…
TRINITY_DN68660_c0_g1	TRINITY_DN68660_c0_g1_i1	TRINITY_DN68660_c0_g1_i1.p1	162-1901[+]	FBpp0071034^FBpp0071034^Q:174-1889,H:13-584^80.7%ID^E:1.1e-269^.^.
TRINITY_DN68688_c0_g1	TRINITY_DN68688_c0_g1_i2	TRINITY_DN68688_c0_g1_i2.p1	1-447[+]	FBpp0083564^FBpp0083564^Q:64-444,H:8-120^52.3%ID^E:2.1e-33^.^.
TRINITY_DN68688_c0_g1	TRINITY_DN68688_c0_g1_i3	TRINITY_DN68688_c0_g1_i3.p1	1-396[+]	FBpp0083564^FBpp0083564^Q:64-393,H:8-120^59.3%ID^E:3.1e-36^.^.
TRINITY_DN68697_c0_g1	TRINITY_DN68697_c0_g1_i1	TRINITY_DN68697_c0_g1_i1.p1	219-833[+]	FBpp0303253^FBpp0303253^Q:228-830,H:6-218^51.2%ID^E:3.6e-25^.^.`FBpp0079375^FBpp0079375^Q:228-608,H:6-134^45%ID^E:4e-24^.^.
TRINITY_DN68705_c0_g1	TRINITY_DN68705_c0_g1_i1	TRINITY_DN68705_c0_g1_i1.p1	86-1243[+]	FBpp0310041^FBpp0310041^Q:68-1135,H:8-363^75.6%ID^E:5.6e-160^.^.`FBpp0310042^FBpp0310042^Q:164-1135,H:14-337^81.2%ID^E:4e-158^.^.`FBpp0310043^FBpp0310043^Q:164-1135,H:23-346^81.2%ID^E:4e-158^.^.`FBpp0292076^FBpp0292076^Q:164-1135,H:37-360^81.2%ID^E:4e-158^.^.`FBpp0079641^FBpp0079641^Q:185-1060,H:1-290^35.5%ID^E:4.2e-54^.^.`FBpp0086483^FBpp0086483^Q:185-1057,H:1-288^37.9%ID^E:1.2e-53^.^.`FBpp00833…
TRINITY_DN68705_c0_g1	TRINITY_DN68705_c0_g1_i2	TRINITY_DN68705_c0_g1_i2.p1	197-1255[+]	FBpp0310041^FBpp0310041^Q:182-1147,H:42-363^81.4%ID^E:4.1e-158^.^.`FBpp0310042^FBpp0310042^Q:182-1147,H:16-337^81.4%ID^E:4.1e-158^.^.`FBpp0310043^FBpp0310043^Q:182-1147,H:25-346^81.4%ID^E:4.1e-158^.^.`FBpp0292076^FBpp0292076^Q:182-1147,H:39-360^81.4%ID^E:4.1e-158^.^.`FBpp0079641^FBpp0079641^Q:197-1072,H:1-290^35.5%ID^E:2.5e-54^.^.`FBpp0086483^FBpp0086483^Q:197-1069,H:1-288^37.9%ID^E:7.2e-54^.^.`F…
TRINITY_DN68707_c0_g1	TRINITY_DN68707_c0_g1_i1	TRINITY_DN68707_c0_g1_i1.p1	72-2183[+]	FBpp0074708^FBpp0074708^Q:72-2177,H:1-706^68.3%ID^E:2.2e-269^.^.`FBpp0073367^FBpp0073367^Q:585-2159,H:348-880^43.1%ID^E:1.7e-112^.^.`FBpp0310240^FBpp0310240^Q:585-2159,H:348-880^43.1%ID^E:1.7e-112^.^.`FBpp0073872^FBpp0073872^Q:585-2150,H:70-592^41.1%ID^E:5.6e-108^.^.`FBpp0073873^FBpp0073873^Q:585-2150,H:70-592^41.1%ID^E:5.6e-108^.^.`FBpp0309269^FBpp0309269^Q:585-2150,H:70-592^41.1%ID^E:5.6e-108^.…
TRINITY_DN68714_c0_g1	TRINITY_DN68714_c0_g1_i1	TRINITY_DN68714_c0_g1_i1.p1	95-1288[+]	FBpp0080057^FBpp0080057^Q:119-1276,H:49-443^38.6%ID^E:1.2e-71^.^.
TRINITY_DN68724_c0_g1	TRINITY_DN68724_c0_g1_i1	TRINITY_DN68724_c0_g1_i1.p2	37-651[+]	FBpp0079752^FBpp0079752^Q:37-606,H:1-190^75.8%ID^E:8.4e-78^.^.`FBpp0079753^FBpp0079753^Q:37-606,H:1-190^75.8%ID^E:8.4e-78^.^.`FBpp0309201^FBpp0309201^Q:37-606,H:1-190^75.8%ID^E:8.4e-78^.^.
TRINITY_DN68724_c0_g1	TRINITY_DN68724_c0_g1_i2	TRINITY_DN68724_c0_g1_i2.p2	24-596[+]	FBpp0079752^FBpp0079752^Q:24-590,H:1-189^78.3%ID^E:1.2e-79^.^.`FBpp0079753^FBpp0079753^Q:24-590,H:1-189^78.3%ID^E:1.2e-79^.^.`FBpp0309201^FBpp0309201^Q:24-590,H:1-189^78.3%ID^E:1.2e-79^.^.
TRINITY_DN68731_c0_g1	TRINITY_DN68731_c0_g1_i3	TRINITY_DN68731_c0_g1_i3.p1	190-2016[+]	FBpp0081114^FBpp0081114^Q:193-2013,H:5-611^69.9%ID^E:9.5e-266^.^.`FBpp0422604^FBpp0422604^Q:193-2013,H:5-611^69.9%ID^E:9.5e-266^.^.`FBpp0073797^FBpp0073797^Q:313-2010,H:77-659^43.2%ID^E:7.1e-136^.^.`FBpp0073791^FBpp0073791^Q:313-2004,H:40-620^43.1%ID^E:4.6e-135^.^.`FBpp0073800^FBpp0073800^Q:370-2010,H:56-619^44.3%ID^E:3e-134^.^.`FBpp0310195^FBpp0310195^Q:370-2010,H:56-619^44.3%ID^E:3e-134^.^.`FBp…
TRINITY_DN68738_c0_g1	TRINITY_DN68738_c0_g1_i1	TRINITY_DN68738_c0_g1_i1.p1	303-1481[+]	FBpp0078980^FBpp0078980^Q:468-1454,H:61-390^72.4%ID^E:2.3e-147^.^.`FBpp0312175^FBpp0312175^Q:468-1454,H:61-390^72.4%ID^E:2.3e-147^.^.
TRINITY_DN68793_c0_g1	TRINITY_DN68793_c0_g1_i1	TRINITY_DN68793_c0_g1_i1.p1	2-2203[+]	FBpp0076646^FBpp0076646^Q:35-2050,H:11-687^49.9%ID^E:2.9e-199^.^.`FBpp0077778^FBpp0077778^Q:1364-1960,H:24-216^24.8%ID^E:9.1e-12^.^.`FBpp0309501^FBpp0309501^Q:1364-1960,H:24-216^24.8%ID^E:9.1e-12^.^.
TRINITY_DN68742_c0_g1	TRINITY_DN68742_c0_g1_i1	TRINITY_DN68742_c0_g1_i1.p1	123-3161[+]	FBpp0086505^FBpp0086505^Q:1926-3098,H:896-1294^55.1%ID^E:2.7e-129^.^.`FBpp0086506^FBpp0086506^Q:1926-3098,H:895-1293^55.1%ID^E:2.7e-129^.^.
TRINITY_DN68742_c0_g1	TRINITY_DN68742_c0_g1_i3	TRINITY_DN68742_c0_g1_i3.p1	123-3101[+]	FBpp0086505^FBpp0086505^Q:1866-3038,H:896-1294^55.1%ID^E:2.7e-129^.^.`FBpp0086506^FBpp0086506^Q:1866-3038,H:895-1293^55.1%ID^E:2.7e-129^.^.
TRINITY_DN68761_c0_g1	TRINITY_DN68761_c0_g1_i1	TRINITY_DN68761_c0_g1_i1.p1	352-1110[+]	FBpp0085698^FBpp0085698^Q:352-1107,H:1-257^35.8%ID^E:6.7e-41^.^.`FBpp0309412^FBpp0309412^Q:352-1107,H:1-257^35.8%ID^E:6.7e-41^.^.
TRINITY_DN68763_c1_g1	TRINITY_DN68763_c1_g1_i1	TRINITY_DN68763_c1_g1_i1.p1	2-775[+]	FBpp0084133^FBpp0084133^Q:158-772,H:1-206^76.7%ID^E:4.2e-86^.^.`FBpp0081576^FBpp0081576^Q:164-769,H:4-216^26.8%ID^E:4.6e-16^.^.`FBpp0081571^FBpp0081571^Q:164-739,H:4-206^25.1%ID^E:6.8e-12^.^.`FBpp0292157^FBpp0292157^Q:164-739,H:4-206^25.1%ID^E:6.8e-12^.^.
TRINITY_DN68770_c0_g1	TRINITY_DN68770_c0_g1_i2	TRINITY_DN68770_c0_g1_i2.p1	606-1655[+]	FBpp0075493^FBpp0075493^Q:639-1643,H:10-348^36.9%ID^E:9.9e-55^.^.`FBpp0305233^FBpp0305233^Q:639-1643,H:10-348^36.9%ID^E:9.9e-55^.^.
TRINITY_DN68766_c0_g2	TRINITY_DN68766_c0_g2_i2	TRINITY_DN68766_c0_g2_i2.p1	344-1396[+]	FBpp0076418^FBpp0076418^Q:344-1390,H:1-353^74.5%ID^E:1.5e-161^.^.`FBpp0304447^FBpp0304447^Q:344-535,H:1-64^56.2%ID^E:2.1e-14^.^.
TRINITY_DN68771_c0_g1	TRINITY_DN68771_c0_g1_i1	TRINITY_DN68771_c0_g1_i1.p1	1-564[+]	FBpp0083128^FBpp0083128^Q:133-561,H:72-213^49%ID^E:9.4e-31^.^.
TRINITY_DN68785_c1_g1	TRINITY_DN68785_c1_g1_i2	TRINITY_DN68785_c1_g1_i2.p1	489-2105[+]	FBpp0076385^FBpp0076385^Q:585-2102,H:151-662^66.9%ID^E:1.8e-215^.^.`FBpp0309015^FBpp0309015^Q:798-1376,H:563-755^26.5%ID^E:3.5e-09^.^.`FBpp0089409^FBpp0089409^Q:798-1376,H:564-756^26.5%ID^E:3.5e-09^.^.
TRINITY_DN68798_c1_g1	TRINITY_DN68798_c1_g1_i1	TRINITY_DN68798_c1_g1_i1.p1	118-594[+]	FBpp0075448^FBpp0075448^Q:118-591,H:1-160^64.6%ID^E:2.4e-53^.^.`FBpp0305289^FBpp0305289^Q:118-591,H:1-160^64.6%ID^E:2.4e-53^.^.`FBpp0079443^FBpp0079443^Q:232-579,H:9-125^38.1%ID^E:5.8e-15^.^.`FBpp0307465^FBpp0307465^Q:232-579,H:9-125^38.1%ID^E:5.8e-15^.^.
TRINITY_DN68846_c0_g2	TRINITY_DN68846_c0_g2_i1	.	.	FBpp0080679^FBpp0080679^Q:61-225,H:7-61^58.2%ID^E:1.6e-12^.^.
TRINITY_DN68810_c0_g1	TRINITY_DN68810_c0_g1_i2	TRINITY_DN68810_c0_g1_i2.p1	108-602[+]	FBpp0086893^FBpp0086893^Q:207-524,H:46-153^57.4%ID^E:1.2e-30^.^.
TRINITY_DN68816_c0_g1	TRINITY_DN68816_c0_g1_i1	TRINITY_DN68816_c0_g1_i1.p1	139-2373[+]	FBpp0271517^FBpp0271517^Q:217-2274,H:42-722^75.1%ID^E:0^.^.`FBpp0312545^FBpp0312545^Q:217-2274,H:42-722^75.1%ID^E:0^.^.
TRINITY_DN68823_c0_g1	TRINITY_DN68823_c0_g1_i1	TRINITY_DN68823_c0_g1_i1.p1	475-1077[+]	FBpp0086539^FBpp0086539^Q:547-1113,H:33-225^47.9%ID^E:4.3e-52^.^.
TRINITY_DN68848_c0_g1	TRINITY_DN68848_c0_g1_i1	TRINITY_DN68848_c0_g1_i1.p1	543-1115[+]	FBpp0073126^FBpp0073126^Q:558-1112,H:4-188^82.7%ID^E:1.2e-86^.^.`FBpp0302668^FBpp0302668^Q:594-1112,H:3-175^81.5%ID^E:6.3e-80^.^.`FBpp0083275^FBpp0083275^Q:624-1112,H:7-169^49.1%ID^E:3.9e-37^.^.`FBpp0086858^FBpp0086858^Q:600-1106,H:10-178^44.2%ID^E:2e-33^.^.`FBpp0311634^FBpp0311634^Q:600-1106,H:10-178^44.2%ID^E:2e-33^.^.
TRINITY_DN68859_c0_g1	TRINITY_DN68859_c0_g1_i1	TRINITY_DN68859_c0_g1_i1.p1	324-722[+]	FBpp0072311^FBpp0072311^Q:405-689,H:21-115^55.8%ID^E:3.5e-29^.^.`FBpp0310114^FBpp0310114^Q:405-689,H:21-115^55.8%ID^E:3.5e-29^.^.`FBpp0310115^FBpp0310115^Q:405-689,H:21-115^55.8%ID^E:3.5e-29^.^.`FBpp0072073^FBpp0072073^Q:414-701,H:21-116^50%ID^E:2e-24^.^.`FBpp0309998^FBpp0309998^Q:414-701,H:21-116^50%ID^E:2e-24^.^.`FBpp0309999^FBpp0309999^Q:414-701,H:21-116^50%ID^E:2e-24^.^.`FBpp0075050^FBpp00750…
TRINITY_DN68859_c0_g1	TRINITY_DN68859_c0_g1_i4	TRINITY_DN68859_c0_g1_i4.p1	222-620[+]	FBpp0072311^FBpp0072311^Q:303-587,H:21-115^55.8%ID^E:3.1e-29^.^.`FBpp0310114^FBpp0310114^Q:303-587,H:21-115^55.8%ID^E:3.1e-29^.^.`FBpp0310115^FBpp0310115^Q:303-587,H:21-115^55.8%ID^E:3.1e-29^.^.`FBpp0072073^FBpp0072073^Q:312-599,H:21-116^50%ID^E:1.8e-24^.^.`FBpp0309998^FBpp0309998^Q:312-599,H:21-116^50%ID^E:1.8e-24^.^.`FBpp0309999^FBpp0309999^Q:312-599,H:21-116^50%ID^E:1.8e-24^.^.`FBpp0075050^FBp…
TRINITY_DN68860_c0_g1	TRINITY_DN68860_c0_g1_i2	TRINITY_DN68860_c0_g1_i2.p1	33-686[+]	FBpp0076533^FBpp0076533^Q:156-674,H:60-235^48.9%ID^E:3.5e-39^.^.
TRINITY_DN68873_c0_g1	TRINITY_DN68873_c0_g1_i1	TRINITY_DN68873_c0_g1_i1.p1	220-1128[+]	FBpp0071439^FBpp0071439^Q:241-1113,H:165-456^62.5%ID^E:3.7e-102^.^.`FBpp0302592^FBpp0302592^Q:241-1113,H:11-302^62.5%ID^E:3.7e-102^.^.`FBpp0079580^FBpp0079580^Q:256-1095,H:41-307^32.8%ID^E:1.5e-31^.^.`FBpp0079581^FBpp0079581^Q:256-1095,H:2-268^32.8%ID^E:1.5e-31^.^.`FBpp0079579^FBpp0079579^Q:256-1095,H:41-307^32.8%ID^E:1.5e-31^.^.`FBpp0304055^FBpp0304055^Q:256-1095,H:2-268^32.8%ID^E:1.5e-31^.^.`FB…
TRINITY_DN68888_c0_g1	TRINITY_DN68888_c0_g1_i2	TRINITY_DN68888_c0_g1_i2.p1	47-712[+]	FBpp0071223^FBpp0071223^Q:212-694,H:68-227^59.6%ID^E:6.7e-50^.^.`FBpp0073668^FBpp0073668^Q:53-562,H:5-166^39.5%ID^E:1.7e-24^.^.`FBpp0312299^FBpp0312299^Q:53-625,H:5-190^38.4%ID^E:3.7e-24^.^.`FBpp0112865^FBpp0112865^Q:53-625,H:5-190^38.4%ID^E:8.3e-24^.^.`FBpp0071224^FBpp0071224^Q:104-682,H:18-198^37.1%ID^E:8.6e-21^.^.`FBpp0071225^FBpp0071225^Q:104-670,H:18-194^36.8%ID^E:1.5e-20^.^.
TRINITY_DN68941_c0_g1	TRINITY_DN68941_c0_g1_i5	.	.	FBpp0073430^FBpp0073430^Q:86-598,H:79-249^56.7%ID^E:1.3e-50^.^.`FBpp0304137^FBpp0304137^Q:86-598,H:79-249^56.7%ID^E:1.3e-50^.^.`FBpp0291392^FBpp0291392^Q:74-598,H:1-175^54.9%ID^E:2.9e-50^.^.`FBpp0086538^FBpp0086538^Q:191-520,H:247-352^30.9%ID^E:8.8e-07^.^.`FBpp0292771^FBpp0292771^Q:191-520,H:247-352^30.9%ID^E:8.8e-07^.^.
TRINITY_DN68918_c0_g1	TRINITY_DN68918_c0_g1_i1	TRINITY_DN68918_c0_g1_i1.p2	123-1040[+]	.
TRINITY_DN68906_c0_g6	TRINITY_DN68906_c0_g6_i1	TRINITY_DN68906_c0_g6_i1.p1	89-1822[+]	FBpp0113035^FBpp0113035^Q:98-1819,H:3-609^32.6%ID^E:1.6e-81^.^.
TRINITY_DN68949_c0_g1	TRINITY_DN68949_c0_g1_i1	TRINITY_DN68949_c0_g1_i1.p1	199-1848[+]	FBpp0081718^FBpp0081718^Q:214-1848,H:25-564^69.5%ID^E:1.5e-217^.^.`FBpp0307980^FBpp0307980^Q:214-1848,H:25-564^69.5%ID^E:1.5e-217^.^.
TRINITY_DN68921_c1_g1	TRINITY_DN68921_c1_g1_i1	TRINITY_DN68921_c1_g1_i1.p1	170-1621[+]	FBpp0309223^FBpp0309223^Q:170-1579,H:1-481^52.9%ID^E:9.7e-134^.^.`FBpp0080540^FBpp0080540^Q:170-1579,H:1-481^52.9%ID^E:9.7e-134^.^.`FBpp0292346^FBpp0292346^Q:170-1579,H:11-491^52.9%ID^E:9.7e-134^.^.`FBpp0292347^FBpp0292347^Q:170-1579,H:1-481^52.9%ID^E:9.7e-134^.^.`FBpp0077410^FBpp0077410^Q:755-1579,H:190-463^36.8%ID^E:1e-50^.^.`FBpp0077411^FBpp0077411^Q:755-1579,H:188-461^36.8%ID^E:1e-50^.^.`FBpp…
TRINITY_DN68924_c0_g1	TRINITY_DN68924_c0_g1_i2	TRINITY_DN68924_c0_g1_i2.p1	149-529[-]	FBpp0076832^FBpp0076832^Q:102-596,H:50-225^49.7%ID^E:6e-28^.^.
TRINITY_DN68924_c0_g1	TRINITY_DN68924_c0_g1_i3	TRINITY_DN68924_c0_g1_i3.p1	181-762[+]	FBpp0076832^FBpp0076832^Q:166-759,H:16-225^50.2%ID^E:2.8e-35^.^.
TRINITY_DN68925_c0_g1	TRINITY_DN68925_c0_g1_i1	.	.	FBpp0076921^FBpp0076921^Q:300-992,H:13-243^89.2%ID^E:1.1e-125^.^.`FBpp0308686^FBpp0308686^Q:300-992,H:13-240^88.3%ID^E:1.5e-122^.^.`FBpp0308687^FBpp0308687^Q:300-992,H:13-182^64.1%ID^E:1.2e-79^.^.`FBpp0087803^FBpp0087803^Q:381-983,H:75-282^51.4%ID^E:3.3e-53^.^.`FBpp0072954^FBpp0072954^Q:273-968,H:17-244^42.4%ID^E:6.8e-43^.^.`FBpp0300408^FBpp0300408^Q:330-968,H:15-227^44.2%ID^E:3.4e-42^.^.`FBpp007…
TRINITY_DN68925_c0_g1	TRINITY_DN68925_c0_g1_i2	.	.	FBpp0076921^FBpp0076921^Q:300-1061,H:13-243^81.1%ID^E:7.6e-122^.^.`FBpp0308686^FBpp0308686^Q:300-1061,H:13-240^80.3%ID^E:7.2e-120^.^.`FBpp0308687^FBpp0308687^Q:300-1061,H:13-182^58.3%ID^E:8.3e-76^.^.`FBpp0087803^FBpp0087803^Q:450-1052,H:75-282^51.4%ID^E:2.6e-53^.^.`FBpp0072954^FBpp0072954^Q:432-1037,H:43-244^45.6%ID^E:1.3e-41^.^.`FBpp0300408^FBpp0300408^Q:432-1037,H:26-227^45.6%ID^E:1.3e-41^.^.`F…
TRINITY_DN68994_c0_g1	TRINITY_DN68994_c0_g1_i2	TRINITY_DN68994_c0_g1_i2.p1	1-594[+]	FBpp0088020^FBpp0088020^Q:28-555,H:52-268^38.7%ID^E:2e-31^.^.
TRINITY_DN68952_c0_g1	TRINITY_DN68952_c0_g1_i2	TRINITY_DN68952_c0_g1_i2.p1	183-1199[+]	FBpp0085258^FBpp0085258^Q:183-1208,H:1-354^52.9%ID^E:2.3e-109^.^.`FBpp0085259^FBpp0085259^Q:183-1208,H:1-354^52.9%ID^E:2.3e-109^.^.`FBpp0085260^FBpp0085260^Q:183-1208,H:1-354^52.9%ID^E:2.3e-109^.^.
TRINITY_DN68971_c0_g1	TRINITY_DN68971_c0_g1_i1	TRINITY_DN68971_c0_g1_i1.p1	77-442[+]	.
TRINITY_DN68986_c0_g1	TRINITY_DN68986_c0_g1_i1	TRINITY_DN68986_c0_g1_i1.p1	856-2181[+]	FBpp0077404^FBpp0077404^Q:991-2073,H:208-579^43.1%ID^E:4.9e-77^.^.`FBpp0077405^FBpp0077405^Q:991-2073,H:208-579^43.1%ID^E:4.9e-77^.^.`FBpp0307150^FBpp0307150^Q:991-2073,H:208-579^43.1%ID^E:4.9e-77^.^.`FBpp0088273^FBpp0088273^Q:1549-2073,H:756-939^26.8%ID^E:1.1e-15^.^.`FBpp0077452^FBpp0077452^Q:1774-2070,H:487-580^34.7%ID^E:1.9e-12^.^.`FBpp0077453^FBpp0077453^Q:1774-2070,H:487-580^34.7%ID^E:1.9e-1…
TRINITY_DN68986_c0_g1	TRINITY_DN68986_c0_g1_i5	TRINITY_DN68986_c0_g1_i5.p1	856-1314[+]	FBpp0077404^FBpp0077404^Q:1401-2156,H:326-585^46.2%ID^E:1.2e-59^.^.`FBpp0077405^FBpp0077405^Q:1401-2156,H:326-585^46.2%ID^E:1.2e-59^.^.`FBpp0307150^FBpp0307150^Q:1401-2156,H:326-585^46.2%ID^E:1.2e-59^.^.`FBpp0088273^FBpp0088273^Q:1614-2156,H:756-945^27.6%ID^E:6.1e-19^.^.`FBpp0077452^FBpp0077452^Q:1839-2156,H:487-587^36.1%ID^E:1.4e-15^.^.`FBpp0077453^FBpp0077453^Q:1839-2156,H:487-587^36.1%ID^E:1.4…
TRINITY_DN68985_c0_g1	TRINITY_DN68985_c0_g1_i2	TRINITY_DN68985_c0_g1_i2.p1	133-873[+]	FBpp0077909^FBpp0077909^Q:154-870,H:33-280^42%ID^E:6.3e-42^.^.
TRINITY_DN68998_c0_g1	TRINITY_DN68998_c0_g1_i2	TRINITY_DN68998_c0_g1_i2.p1	19-1200[+]	FBpp0077569^FBpp0077569^Q:31-1137,H:4-369^57.7%ID^E:2.7e-122^.^.
TRINITY_DN69037_c1_g1	TRINITY_DN69037_c1_g1_i3	TRINITY_DN69037_c1_g1_i3.p2	2-1186[+]	FBpp0072745^FBpp0072745^Q:1800-3266,H:184-669^69.4%ID^E:1.7e-195^.^.`FBpp0311793^FBpp0311793^Q:1800-3266,H:184-669^69.4%ID^E:1.7e-195^.^.`FBpp0305303^FBpp0305303^Q:1875-3272,H:34-495^38.2%ID^E:3.4e-87^.^.`FBpp0079951^FBpp0079951^Q:1809-3272,H:138-619^37.5%ID^E:9.9e-87^.^.`FBpp0311174^FBpp0311174^Q:1809-3272,H:138-619^37.5%ID^E:9.9e-87^.^.`FBpp0305302^FBpp0305302^Q:1809-3272,H:138-619^37.5%ID^E:9.…
TRINITY_DN69037_c1_g1	TRINITY_DN69037_c1_g1_i3	TRINITY_DN69037_c1_g1_i3.p1	1965-3275[+]	FBpp0072745^FBpp0072745^Q:1800-3266,H:184-669^69.4%ID^E:1.7e-195^.^.`FBpp0311793^FBpp0311793^Q:1800-3266,H:184-669^69.4%ID^E:1.7e-195^.^.`FBpp0305303^FBpp0305303^Q:1875-3272,H:34-495^38.2%ID^E:3.4e-87^.^.`FBpp0079951^FBpp0079951^Q:1809-3272,H:138-619^37.5%ID^E:9.9e-87^.^.`FBpp0311174^FBpp0311174^Q:1809-3272,H:138-619^37.5%ID^E:9.9e-87^.^.`FBpp0305302^FBpp0305302^Q:1809-3272,H:138-619^37.5%ID^E:9.…
TRINITY_DN69037_c1_g1	TRINITY_DN69037_c1_g1_i4	TRINITY_DN69037_c1_g1_i4.p1	1998-3308[+]	FBpp0072745^FBpp0072745^Q:1833-3299,H:184-669^69.4%ID^E:1.7e-195^.^.`FBpp0311793^FBpp0311793^Q:1833-3299,H:184-669^69.4%ID^E:1.7e-195^.^.`FBpp0305303^FBpp0305303^Q:1908-3305,H:34-495^38.2%ID^E:3.4e-87^.^.`FBpp0079951^FBpp0079951^Q:1842-3305,H:138-619^37.5%ID^E:1e-86^.^.`FBpp0311174^FBpp0311174^Q:1842-3305,H:138-619^37.5%ID^E:1e-86^.^.`FBpp0305302^FBpp0305302^Q:1842-3305,H:138-619^37.5%ID^E:1e-86^…
TRINITY_DN69037_c1_g1	TRINITY_DN69037_c1_g1_i4	TRINITY_DN69037_c1_g1_i4.p2	2-1186[+]	FBpp0072745^FBpp0072745^Q:1833-3299,H:184-669^69.4%ID^E:1.7e-195^.^.`FBpp0311793^FBpp0311793^Q:1833-3299,H:184-669^69.4%ID^E:1.7e-195^.^.`FBpp0305303^FBpp0305303^Q:1908-3305,H:34-495^38.2%ID^E:3.4e-87^.^.`FBpp0079951^FBpp0079951^Q:1842-3305,H:138-619^37.5%ID^E:1e-86^.^.`FBpp0311174^FBpp0311174^Q:1842-3305,H:138-619^37.5%ID^E:1e-86^.^.`FBpp0305302^FBpp0305302^Q:1842-3305,H:138-619^37.5%ID^E:1e-86^…
TRINITY_DN69002_c0_g1	TRINITY_DN69002_c0_g1_i1	TRINITY_DN69002_c0_g1_i1.p1	353-2035[+]	FBpp0085688^FBpp0085688^Q:371-2008,H:26-657^51%ID^E:6.3e-151^.^.`FBpp0304253^FBpp0304253^Q:371-2008,H:26-657^51%ID^E:6.3e-151^.^.`FBpp0082840^FBpp0082840^Q:407-1228,H:9-281^50.2%ID^E:2.7e-77^.^.`FBpp0085691^FBpp0085691^Q:380-1177,H:13-284^47.3%ID^E:4.6e-69^.^.`FBpp0085692^FBpp0085692^Q:380-1177,H:13-284^47.3%ID^E:4.6e-69^.^.`FBpp0309396^FBpp0309396^Q:380-1177,H:13-284^47.3%ID^E:4.6e-69^.^.`FBpp03…
TRINITY_DN69001_c0_g1	TRINITY_DN69001_c0_g1_i2	TRINITY_DN69001_c0_g1_i2.p1	237-3620[+]	FBpp0073433^FBpp0073433^Q:306-3581,H:9-1172^67.9%ID^E:0^.^.`FBpp0309612^FBpp0309612^Q:306-3581,H:9-1172^67.9%ID^E:0^.^.`FBpp0271875^FBpp0271875^Q:1593-2996,H:1158-1674^29.7%ID^E:1.2e-43^.^.`FBpp0271876^FBpp0271876^Q:1593-2996,H:899-1415^29.7%ID^E:1.2e-43^.^.`FBpp0308979^FBpp0308979^Q:1455-2921,H:535-1041^28.3%ID^E:9.7e-38^.^.`FBpp0292958^FBpp0292958^Q:1455-2921,H:535-1041^28.3%ID^E:9.7e-38^.^.`FB…
TRINITY_DN69008_c0_g1	TRINITY_DN69008_c0_g1_i1	TRINITY_DN69008_c0_g1_i1.p1	222-1475[+]	FBpp0087649^FBpp0087649^Q:249-1472,H:10-453^33.3%ID^E:7.1e-48^.^.`FBpp0100001^FBpp0100001^Q:519-1472,H:20-357^34.9%ID^E:6.8e-43^.^.
TRINITY_DN69008_c0_g1	TRINITY_DN69008_c0_g1_i2	TRINITY_DN69008_c0_g1_i2.p1	222-1394[+]	FBpp0087649^FBpp0087649^Q:249-1238,H:10-352^35.4%ID^E:3.5e-42^.^.`FBpp0100001^FBpp0100001^Q:519-1238,H:20-256^38.5%ID^E:3.4e-37^.^.
TRINITY_DN69047_c0_g3	TRINITY_DN69047_c0_g3_i1	TRINITY_DN69047_c0_g3_i1.p1	3-2543[+]	FBpp0110261^FBpp0110261^Q:3-1562,H:89-612^77.8%ID^E:2.1e-230^.^.`FBpp0297355^FBpp0297355^Q:3-1562,H:89-612^77.8%ID^E:2.1e-230^.^.`FBpp0306946^FBpp0306946^Q:3-1562,H:89-612^77.8%ID^E:2.1e-230^.^.`FBpp0110262^FBpp0110262^Q:6-1523,H:90-661^32.9%ID^E:8.4e-78^.^.`FBpp0110263^FBpp0110263^Q:6-1523,H:90-661^32.9%ID^E:8.4e-78^.^.`FBpp0082745^FBpp0082745^Q:6-1523,H:90-664^32.9%ID^E:3.5e-76^.^.`FBpp0084819^…
TRINITY_DN69016_c0_g1	TRINITY_DN69016_c0_g1_i3	TRINITY_DN69016_c0_g1_i3.p1	250-1278[+]	FBpp0073862^FBpp0073862^Q:265-1275,H:2-333^64.7%ID^E:1.7e-104^.^.`FBpp0297899^FBpp0297899^Q:361-552,H:6-65^48.4%ID^E:4.5e-09^.^.`FBpp0297900^FBpp0297900^Q:361-552,H:6-65^48.4%ID^E:4.5e-09^.^.`FBpp0077637^FBpp0077637^Q:361-552,H:6-65^48.4%ID^E:4.5e-09^.^.`FBpp0307363^FBpp0307363^Q:361-552,H:6-65^48.4%ID^E:4.5e-09^.^.`FBpp0076830^FBpp0076830^Q:361-552,H:6-65^45.3%ID^E:2.2e-08^.^.`FBpp0076829^FBpp00…
TRINITY_DN69091_c0_g1	TRINITY_DN69091_c0_g1_i2	TRINITY_DN69091_c0_g1_i2.p1	45-503[+]	FBpp0087217^FBpp0087217^Q:54-482,H:6-148^50.3%ID^E:2.8e-38^.^.`FBpp0304694^FBpp0304694^Q:54-482,H:6-148^50.3%ID^E:2.8e-38^.^.
TRINITY_DN69035_c0_g1	TRINITY_DN69035_c0_g1_i1	TRINITY_DN69035_c0_g1_i1.p1	245-1264[+]	FBpp0086590^FBpp0086590^Q:245-1249,H:1-335^63.7%ID^E:9.9e-136^.^.`FBpp0077735^FBpp0077735^Q:272-1084,H:200-486^23.7%ID^E:9.2e-17^.^.`FBpp0088514^FBpp0088514^Q:386-964,H:46-226^28.5%ID^E:5.1e-15^.^.`FBpp0071028^FBpp0071028^Q:416-880,H:69-237^31.4%ID^E:2.5e-14^.^.`FBpp0086375^FBpp0086375^Q:677-1237,H:104-262^25.7%ID^E:4.7e-13^.^.`FBpp0086379^FBpp0086379^Q:677-1237,H:104-262^25.7%ID^E:4.7e-13^.^.`FB…
TRINITY_DN69035_c1_g1	TRINITY_DN69035_c1_g1_i1	TRINITY_DN69035_c1_g1_i1.p1	146-1147[+]	FBpp0071198^FBpp0071198^Q:146-736,H:1-197^75.1%ID^E:3.2e-83^.^.`FBpp0311991^FBpp0311991^Q:146-736,H:1-197^75.1%ID^E:3.2e-83^.^.
TRINITY_DN69038_c0_g3	TRINITY_DN69038_c0_g3_i1	TRINITY_DN69038_c0_g3_i1.p1	3-968[+]	FBpp0076191^FBpp0076191^Q:36-908,H:84-381^35.6%ID^E:1.1e-45^.^.`FBpp0112920^FBpp0112920^Q:36-908,H:84-381^35.6%ID^E:1.1e-45^.^.
TRINITY_DN69038_c0_g3	TRINITY_DN69038_c0_g3_i4	TRINITY_DN69038_c0_g3_i4.p1	3-851[+]	FBpp0076191^FBpp0076191^Q:36-836,H:84-357^36.2%ID^E:9.8e-44^.^.`FBpp0112920^FBpp0112920^Q:36-836,H:84-357^36.2%ID^E:9.8e-44^.^.
TRINITY_DN69040_c0_g3	TRINITY_DN69040_c0_g3_i4	TRINITY_DN69040_c0_g3_i4.p1	385-1836[+]	FBpp0076261^FBpp0076261^Q:316-1830,H:66-606^83.4%ID^E:4.3e-210^.^.`FBpp0305969^FBpp0305969^Q:316-1830,H:66-606^83.4%ID^E:4.3e-210^.^.`FBpp0305968^FBpp0305968^Q:316-1830,H:66-606^83.2%ID^E:2.2e-209^.^.`FBpp0305970^FBpp0305970^Q:316-1830,H:66-608^81.4%ID^E:2.7e-204^.^.`FBpp0076263^FBpp0076263^Q:316-1830,H:66-606^81.5%ID^E:7.9e-204^.^.`FBpp0301075^FBpp0301075^Q:316-1830,H:66-579^81.5%ID^E:2e-194^.^.…
TRINITY_DN69043_c0_g1	TRINITY_DN69043_c0_g1_i2	TRINITY_DN69043_c0_g1_i2.p1	74-2050[+]	FBpp0080918^FBpp0080918^Q:74-2044,H:1-673^45.3%ID^E:1e-166^.^.`FBpp0308603^FBpp0308603^Q:74-2044,H:1-669^45.2%ID^E:2.9e-166^.^.
TRINITY_DN69053_c0_g1	TRINITY_DN69053_c0_g1_i1	.	.	FBpp0074151^FBpp0074151^Q:23-250,H:1-76^81.6%ID^E:3e-32^.^.`FBpp0111906^FBpp0111906^Q:23-250,H:1-76^81.6%ID^E:3e-32^.^.`FBpp0080488^FBpp0080488^Q:44-232,H:23-94^36.1%ID^E:2.4e-10^.^.`FBpp0310328^FBpp0310328^Q:44-232,H:23-94^36.1%ID^E:2.4e-10^.^.`FBpp0300961^FBpp0300961^Q:44-232,H:23-94^36.1%ID^E:2.4e-10^.^.
TRINITY_DN69062_c1_g1	TRINITY_DN69062_c1_g1_i1	TRINITY_DN69062_c1_g1_i1.p1	262-654[+]	FBpp0073900^FBpp0073900^Q:262-651,H:1-130^85.4%ID^E:9.1e-57^.^.`FBpp0304862^FBpp0304862^Q:262-651,H:1-131^84.7%ID^E:2.2e-55^.^.
TRINITY_DN69032_c0_g2	TRINITY_DN69032_c0_g2_i13	TRINITY_DN69032_c0_g2_i13.p1	191-1456[+]	FBpp0071448^FBpp0071448^Q:332-1453,H:3-376^97.3%ID^E:1.4e-216^.^.`FBpp0082253^FBpp0082253^Q:332-1453,H:3-376^96.5%ID^E:1.6e-215^.^.`FBpp0082254^FBpp0082254^Q:332-1453,H:3-376^96.5%ID^E:1.6e-215^.^.`FBpp0312019^FBpp0312019^Q:332-1453,H:3-376^96.5%ID^E:1.6e-215^.^.`FBpp0082597^FBpp0082597^Q:332-1453,H:3-376^96.5%ID^E:2.7e-215^.^.`FBpp0070788^FBpp0070788^Q:332-1453,H:3-376^96%ID^E:3e-214^.^.`FBpp007…
TRINITY_DN69032_c0_g2	TRINITY_DN69032_c0_g2_i14	TRINITY_DN69032_c0_g2_i14.p1	110-1240[+]	FBpp0082597^FBpp0082597^Q:110-1237,H:1-376^97.6%ID^E:1.2e-218^.^.`FBpp0071448^FBpp0071448^Q:110-1237,H:1-376^97.1%ID^E:4.9e-217^.^.`FBpp0082253^FBpp0082253^Q:110-1237,H:1-376^96.3%ID^E:5.5e-216^.^.`FBpp0082254^FBpp0082254^Q:110-1237,H:1-376^96.3%ID^E:5.5e-216^.^.`FBpp0312019^FBpp0312019^Q:110-1237,H:1-376^96.3%ID^E:5.5e-216^.^.`FBpp0078131^FBpp0078131^Q:110-1237,H:1-376^95.7%ID^E:3e-214^.^.`FBpp0…
TRINITY_DN69073_c0_g1	TRINITY_DN69073_c0_g1_i2	TRINITY_DN69073_c0_g1_i2.p1	2-802[+]	FBpp0072484^FBpp0072484^Q:53-793,H:19-261^41%ID^E:5.1e-46^.^.
TRINITY_DN69061_c0_g4	TRINITY_DN69061_c0_g4_i1	.	.	FBpp0073874^FBpp0073874^Q:143-778,H:1-208^56.1%ID^E:1e-62^.^.`FBpp0073875^FBpp0073875^Q:143-331,H:1-63^58.7%ID^E:2.3e-14^.^.
TRINITY_DN69079_c0_g1	TRINITY_DN69079_c0_g1_i1	TRINITY_DN69079_c0_g1_i1.p1	233-1270[+]	FBpp0112093^FBpp0112093^Q:305-1213,H:38-400^34.3%ID^E:1e-42^.^.`FBpp0304993^FBpp0304993^Q:305-1213,H:38-400^34.3%ID^E:1e-42^.^.`FBpp0072669^FBpp0072669^Q:344-553,H:30-99^61.4%ID^E:1.2e-19^.^.`FBpp0288837^FBpp0288837^Q:344-553,H:30-99^61.4%ID^E:1.2e-19^.^.`FBpp0305097^FBpp0305097^Q:344-553,H:30-99^61.4%ID^E:1.2e-19^.^.`FBpp0076328^FBpp0076328^Q:344-553,H:84-153^62.9%ID^E:2.7e-19^.^.`FBpp0111679^FB…
TRINITY_DN69075_c1_g1	TRINITY_DN69075_c1_g1_i1	TRINITY_DN69075_c1_g1_i1.p1	167-1441[+]	FBpp0083290^FBpp0083290^Q:404-1426,H:1-342^54.7%ID^E:5.1e-110^.^.`FBpp0310647^FBpp0310647^Q:404-1426,H:1-342^54.7%ID^E:5.1e-110^.^.`FBpp0080015^FBpp0080015^Q:542-1354,H:222-509^36.3%ID^E:3e-49^.^.`FBpp0293897^FBpp0293897^Q:548-1129,H:47-226^26%ID^E:7.9e-10^.^.`FBpp0084733^FBpp0084733^Q:395-1111,H:78-297^24.9%ID^E:4.3e-08^.^.
TRINITY_DN69086_c0_g1	TRINITY_DN69086_c0_g1_i2	TRINITY_DN69086_c0_g1_i2.p1	98-742[+]	FBpp0083740^FBpp0083740^Q:98-742,H:1-213^67%ID^E:6.4e-79^.^.
TRINITY_DN69087_c0_g1	TRINITY_DN69087_c0_g1_i1	TRINITY_DN69087_c0_g1_i1.p1	407-1840[+]	FBpp0110277^FBpp0110277^Q:440-1714,H:24-473^57.1%ID^E:3.3e-140^.^.`FBpp0079030^FBpp0079030^Q:440-1714,H:24-473^57.1%ID^E:3.3e-140^.^.`FBpp0079029^FBpp0079029^Q:440-1714,H:24-473^57.1%ID^E:3.3e-140^.^.
TRINITY_DN69089_c0_g1	TRINITY_DN69089_c0_g1_i2	TRINITY_DN69089_c0_g1_i2.p1	264-863[+]	FBpp0309670^FBpp0309670^Q:192-860,H:11-233^66.5%ID^E:1.1e-84^.^.`FBpp0111917^FBpp0111917^Q:192-860,H:11-224^66.8%ID^E:2.6e-83^.^.`FBpp0074420^FBpp0074420^Q:243-860,H:4-204^70.9%ID^E:3.4e-83^.^.`FBpp0084174^FBpp0084174^Q:390-821,H:386-515^28.3%ID^E:1.6e-11^.^.`FBpp0084175^FBpp0084175^Q:390-821,H:387-516^28.3%ID^E:1.6e-11^.^.`FBpp0290827^FBpp0290827^Q:390-821,H:387-516^28.3%ID^E:1.6e-11^.^.`FBpp029…
TRINITY_DN69093_c0_g1	TRINITY_DN69093_c0_g1_i1	TRINITY_DN69093_c0_g1_i1.p1	1-1098[+]	FBpp0080583^FBpp0080583^Q:4-1026,H:17-356^74.5%ID^E:6.8e-148^.^.`FBpp0298351^FBpp0298351^Q:4-1026,H:17-356^74.5%ID^E:6.8e-148^.^.`FBpp0309204^FBpp0309204^Q:58-1026,H:21-342^74.6%ID^E:5.7e-139^.^.`FBpp0085236^FBpp0085236^Q:1-1008,H:58-393^53.8%ID^E:1.1e-105^.^.`FBpp0293792^FBpp0293792^Q:1-1008,H:58-393^53.8%ID^E:1.1e-105^.^.`FBpp0076326^FBpp0076326^Q:1-1023,H:16-355^48.1%ID^E:1e-95^.^.`FBpp0071397…
TRINITY_DN69094_c0_g1	TRINITY_DN69094_c0_g1_i1	TRINITY_DN69094_c0_g1_i1.p1	174-1955[+]	FBpp0083917^FBpp0083917^Q:174-1946,H:1-596^58.3%ID^E:1.1e-191^.^.`FBpp0079219^FBpp0079219^Q:1323-1934,H:139-363^28.3%ID^E:1.6e-23^.^.
TRINITY_DN69096_c0_g1	TRINITY_DN69096_c0_g1_i1	TRINITY_DN69096_c0_g1_i1.p1	58-945[+]	FBpp0071170^FBpp0071170^Q:97-942,H:35-313^53.5%ID^E:1.9e-86^.^.`FBpp0311872^FBpp0311872^Q:97-942,H:35-313^53.5%ID^E:1.9e-86^.^.
TRINITY_DN69092_c1_g1	TRINITY_DN69092_c1_g1_i2	TRINITY_DN69092_c1_g1_i2.p1	3-863[+]	FBpp0089270^FBpp0089270^Q:9-860,H:1-284^64.1%ID^E:1.7e-58^.^.`FBpp0082535^FBpp0082535^Q:9-860,H:1-284^60.9%ID^E:1.1e-52^.^.`FBpp0082536^FBpp0082536^Q:9-860,H:1-284^60.9%ID^E:1.1e-52^.^.`FBpp0306048^FBpp0306048^Q:9-860,H:1-284^60.9%ID^E:1.1e-52^.^.`FBpp0308613^FBpp0308613^Q:9-860,H:1-284^60.9%ID^E:1.1e-52^.^.`FBpp0311407^FBpp0311407^Q:9-860,H:1-284^60.9%ID^E:1.1e-52^.^.`FBpp0306046^FBpp0306046^Q:9…
TRINITY_DN69092_c1_g1	TRINITY_DN69092_c1_g1_i3	TRINITY_DN69092_c1_g1_i3.p1	3-863[+]	FBpp0082535^FBpp0082535^Q:9-860,H:1-284^64.4%ID^E:1e-56^.^.`FBpp0082536^FBpp0082536^Q:9-860,H:1-284^64.4%ID^E:1e-56^.^.`FBpp0306048^FBpp0306048^Q:9-860,H:1-284^64.4%ID^E:1e-56^.^.`FBpp0308613^FBpp0308613^Q:9-860,H:1-284^64.4%ID^E:1e-56^.^.`FBpp0311407^FBpp0311407^Q:9-860,H:1-284^64.4%ID^E:1e-56^.^.`FBpp0089270^FBpp0089270^Q:9-860,H:1-284^60.2%ID^E:1.5e-52^.^.`FBpp0306046^FBpp0306046^Q:9-851,H:1-2…
TRINITY_DN69092_c1_g1	TRINITY_DN69092_c1_g1_i4	TRINITY_DN69092_c1_g1_i4.p1	3-863[+]	FBpp0089270^FBpp0089270^Q:9-860,H:1-284^64.1%ID^E:1.6e-58^.^.`FBpp0082535^FBpp0082535^Q:9-860,H:1-284^60.9%ID^E:9.9e-53^.^.`FBpp0082536^FBpp0082536^Q:9-860,H:1-284^60.9%ID^E:9.9e-53^.^.`FBpp0306048^FBpp0306048^Q:9-860,H:1-284^60.9%ID^E:9.9e-53^.^.`FBpp0308613^FBpp0308613^Q:9-860,H:1-284^60.9%ID^E:9.9e-53^.^.`FBpp0311407^FBpp0311407^Q:9-860,H:1-284^60.9%ID^E:9.9e-53^.^.`FBpp0306046^FBpp0306046^Q:9…
TRINITY_DN69142_c0_g1	TRINITY_DN69142_c0_g1_i1	TRINITY_DN69142_c0_g1_i1.p1	279-1133[+]	FBpp0088181^FBpp0088181^Q:291-1037,H:4-260^60.6%ID^E:9.5e-89^.^.`FBpp0088182^FBpp0088182^Q:291-1037,H:4-260^60.6%ID^E:9.5e-89^.^.`FBpp0300576^FBpp0300576^Q:291-1037,H:4-252^58.3%ID^E:2.3e-82^.^.`FBpp0088183^FBpp0088183^Q:291-1037,H:4-242^56%ID^E:4e-79^.^.`FBpp0293411^FBpp0293411^Q:291-770,H:4-161^63.8%ID^E:7.4e-57^.^.`FBpp0311295^FBpp0311295^Q:291-437,H:4-52^63.3%ID^E:2.7e-11^.^.`FBpp0311294^FBpp…
TRINITY_DN69148_c0_g1	TRINITY_DN69148_c0_g1_i1	TRINITY_DN69148_c0_g1_i1.p1	1-504[+]	FBpp0077142^FBpp0077142^Q:70-501,H:5-149^78.6%ID^E:1.5e-64^.^.`FBpp0307135^FBpp0307135^Q:70-501,H:5-149^78.6%ID^E:1.5e-64^.^.`FBpp0311452^FBpp0311452^Q:70-501,H:5-149^78.6%ID^E:1.5e-64^.^.
TRINITY_DN69148_c0_g2	TRINITY_DN69148_c0_g2_i1	TRINITY_DN69148_c0_g2_i1.p1	1-504[+]	FBpp0077142^FBpp0077142^Q:70-501,H:5-149^75.2%ID^E:3.2e-62^.^.`FBpp0307135^FBpp0307135^Q:70-501,H:5-149^75.2%ID^E:3.2e-62^.^.`FBpp0311452^FBpp0311452^Q:70-501,H:5-149^75.2%ID^E:3.2e-62^.^.
TRINITY_DN69104_c0_g1	TRINITY_DN69104_c0_g1_i1	TRINITY_DN69104_c0_g1_i1.p2	3165-4160[+]	FBpp0078962^FBpp0078962^Q:3144-4157,H:76-410^45.4%ID^E:4.5e-87^.^.`FBpp0080677^FBpp0080677^Q:295-2541,H:87-886^27.4%ID^E:6.8e-67^.^.`FBpp0078962^FBpp0078962^Q:2903-3097,H:14-79^53%ID^E:2.1e-12^.^.
TRINITY_DN69104_c0_g1	TRINITY_DN69104_c0_g1_i1	TRINITY_DN69104_c0_g1_i1.p1	106-2622[+]	FBpp0078962^FBpp0078962^Q:3144-4157,H:76-410^45.4%ID^E:4.5e-87^.^.`FBpp0080677^FBpp0080677^Q:295-2541,H:87-886^27.4%ID^E:6.8e-67^.^.`FBpp0078962^FBpp0078962^Q:2903-3097,H:14-79^53%ID^E:2.1e-12^.^.
TRINITY_DN69104_c0_g1	TRINITY_DN69104_c0_g1_i2	TRINITY_DN69104_c0_g1_i2.p2	2891-4102[+]	FBpp0078962^FBpp0078962^Q:2903-4099,H:14-410^46.9%ID^E:1.7e-107^.^.`FBpp0080677^FBpp0080677^Q:295-2541,H:87-886^27.4%ID^E:6.7e-67^.^.
TRINITY_DN69104_c0_g1	TRINITY_DN69104_c0_g1_i2	TRINITY_DN69104_c0_g1_i2.p1	106-2622[+]	FBpp0078962^FBpp0078962^Q:2903-4099,H:14-410^46.9%ID^E:1.7e-107^.^.`FBpp0080677^FBpp0080677^Q:295-2541,H:87-886^27.4%ID^E:6.7e-67^.^.
TRINITY_DN69104_c0_g1	TRINITY_DN69104_c0_g1_i3	TRINITY_DN69104_c0_g1_i3.p2	2738-4042[+]	FBpp0078962^FBpp0078962^Q:2807-4039,H:2-410^47%ID^E:8.2e-110^.^.`FBpp0080677^FBpp0080677^Q:295-2541,H:87-886^27.4%ID^E:6.6e-67^.^.
TRINITY_DN69104_c0_g1	TRINITY_DN69104_c0_g1_i3	TRINITY_DN69104_c0_g1_i3.p1	106-2622[+]	FBpp0078962^FBpp0078962^Q:2807-4039,H:2-410^47%ID^E:8.2e-110^.^.`FBpp0080677^FBpp0080677^Q:295-2541,H:87-886^27.4%ID^E:6.6e-67^.^.
TRINITY_DN69115_c0_g1	TRINITY_DN69115_c0_g1_i1	TRINITY_DN69115_c0_g1_i1.p2	125-505[+]	FBpp0081882^FBpp0081882^Q:116-505,H:2-131^60.8%ID^E:1e-40^.^.
TRINITY_DN69110_c2_g2	TRINITY_DN69110_c2_g2_i1	TRINITY_DN69110_c2_g2_i1.p1	130-2958[+]	FBpp0082081^FBpp0082081^Q:139-2949,H:3-1152^32.7%ID^E:7.7e-139^.^.
TRINITY_DN69120_c0_g1	TRINITY_DN69120_c0_g1_i2	TRINITY_DN69120_c0_g1_i2.p1	104-3481[+]	FBpp0076386^FBpp0076386^Q:104-3472,H:1-1160^55.8%ID^E:0^.^.`FBpp0311288^FBpp0311288^Q:104-3472,H:1-1160^55.8%ID^E:0^.^.
TRINITY_DN69123_c0_g1	TRINITY_DN69123_c0_g1_i1	TRINITY_DN69123_c0_g1_i1.p1	423-1673[+]	FBpp0307408^FBpp0307408^Q:486-1094,H:81-279^69.9%ID^E:5.4e-78^.^.`FBpp0082674^FBpp0082674^Q:459-1094,H:20-230^67.9%ID^E:1.2e-77^.^.`FBpp0307409^FBpp0307409^Q:459-1094,H:20-230^67.9%ID^E:1.2e-77^.^.`FBpp0082675^FBpp0082675^Q:486-1094,H:81-282^69.8%ID^E:1.6e-77^.^.`FBpp0082670^FBpp0082670^Q:690-1082,H:707-840^64.9%ID^E:1.8e-44^.^.`FBpp0297354^FBpp0297354^Q:690-1082,H:189-322^64.9%ID^E:1.8e-44^.^.`F…
TRINITY_DN69123_c0_g1	TRINITY_DN69123_c0_g1_i6	TRINITY_DN69123_c0_g1_i6.p1	423-1745[+]	FBpp0082674^FBpp0082674^Q:459-1166,H:20-230^66.5%ID^E:4.4e-83^.^.`FBpp0307409^FBpp0307409^Q:459-1166,H:20-230^66.5%ID^E:4.4e-83^.^.`FBpp0082675^FBpp0082675^Q:486-1166,H:81-282^68.2%ID^E:7.5e-83^.^.`FBpp0307408^FBpp0307408^Q:486-1166,H:81-279^67.4%ID^E:1.1e-81^.^.`FBpp0081304^FBpp0081304^Q:750-1148,H:257-371^66.9%ID^E:7.9e-48^.^.`FBpp0289317^FBpp0289317^Q:750-1148,H:470-584^66.9%ID^E:7.9e-48^.^.`F…
TRINITY_DN69131_c0_g3	TRINITY_DN69131_c0_g3_i1	.	.	FBpp0076005^FBpp0076005^Q:2-226,H:45-119^65.3%ID^E:1.1e-21^.^.
TRINITY_DN69122_c2_g1	TRINITY_DN69122_c2_g1_i5	TRINITY_DN69122_c2_g1_i5.p1	378-2222[+]	FBpp0289242^FBpp0289242^Q:378-1259,H:1-294^77.9%ID^E:1.4e-138^.^.`FBpp0304023^FBpp0304023^Q:378-1259,H:1-294^77.9%ID^E:1.4e-138^.^.`FBpp0083329^FBpp0083329^Q:378-1265,H:5-299^36.2%ID^E:1.7e-51^.^.`FBpp0083330^FBpp0083330^Q:378-1265,H:5-299^36.2%ID^E:1.7e-51^.^.`FBpp0289675^FBpp0289675^Q:378-1265,H:5-299^36.2%ID^E:1.7e-51^.^.`FBpp0070723^FBpp0070723^Q:384-1229,H:11-295^37%ID^E:7.3e-50^.^.`FBpp0310…
TRINITY_DN69122_c2_g1	TRINITY_DN69122_c2_g1_i7	TRINITY_DN69122_c2_g1_i7.p1	448-2292[+]	FBpp0289242^FBpp0289242^Q:448-1329,H:1-294^77.9%ID^E:1.5e-138^.^.`FBpp0304023^FBpp0304023^Q:448-1329,H:1-294^77.9%ID^E:1.5e-138^.^.`FBpp0083329^FBpp0083329^Q:448-1335,H:5-299^36.2%ID^E:1.8e-51^.^.`FBpp0083330^FBpp0083330^Q:448-1335,H:5-299^36.2%ID^E:1.8e-51^.^.`FBpp0289675^FBpp0289675^Q:448-1335,H:5-299^36.2%ID^E:1.8e-51^.^.`FBpp0070723^FBpp0070723^Q:454-1299,H:11-295^37%ID^E:7.5e-50^.^.`FBpp0310…
TRINITY_DN69153_c0_g1	TRINITY_DN69153_c0_g1_i1	TRINITY_DN69153_c0_g1_i1.p1	362-1378[+]	FBpp0086446^FBpp0086446^Q:362-1348,H:1-393^48.4%ID^E:2.2e-70^.^.`FBpp0302942^FBpp0302942^Q:362-1348,H:1-393^48.4%ID^E:2.2e-70^.^.`FBpp0088366^FBpp0088366^Q:374-754,H:175-300^71.7%ID^E:1.5e-47^.^.`FBpp0088367^FBpp0088367^Q:374-754,H:175-300^71.7%ID^E:1.5e-47^.^.`FBpp0099747^FBpp0099747^Q:374-754,H:175-300^71.7%ID^E:1.5e-47^.^.`FBpp0099749^FBpp0099749^Q:374-754,H:175-300^71.7%ID^E:1.5e-47^.^.`FBpp0…
TRINITY_DN69125_c0_g1	TRINITY_DN69125_c0_g1_i1	TRINITY_DN69125_c0_g1_i1.p1	287-826[+]	FBpp0074892^FBpp0074892^Q:539-811,H:111-203^49.5%ID^E:9.7e-23^.^.
TRINITY_DN69134_c0_g3	TRINITY_DN69134_c0_g3_i1	TRINITY_DN69134_c0_g3_i1.p1	177-1268[+]	FBpp0084635^FBpp0084635^Q:177-1127,H:1-331^60.4%ID^E:4e-105^.^.`FBpp0084307^FBpp0084307^Q:228-1031,H:31-293^28.5%ID^E:9e-25^.^.
TRINITY_DN69147_c0_g1	TRINITY_DN69147_c0_g1_i1	TRINITY_DN69147_c0_g1_i1.p1	29-334[+]	FBpp0070370^FBpp0070370^Q:38-322,H:5-103^60.6%ID^E:2.3e-27^.^.`FBpp0309795^FBpp0309795^Q:38-322,H:5-103^60.6%ID^E:2.3e-27^.^.`FBpp0078167^FBpp0078167^Q:41-238,H:8-73^59.1%ID^E:5.8e-15^.^.
TRINITY_DN69150_c0_g1	TRINITY_DN69150_c0_g1_i1	TRINITY_DN69150_c0_g1_i1.p1	90-1412[+]	FBpp0083164^FBpp0083164^Q:192-1409,H:24-428^59.8%ID^E:1.8e-134^.^.`FBpp0307026^FBpp0307026^Q:192-1409,H:24-428^59.8%ID^E:1.8e-134^.^.`FBpp0083163^FBpp0083163^Q:192-1409,H:55-459^59.6%ID^E:6.7e-134^.^.
TRINITY_DN69155_c0_g1	TRINITY_DN69155_c0_g1_i1	TRINITY_DN69155_c0_g1_i1.p2	129-659[+]	FBpp0076238^FBpp0076238^Q:168-656,H:16-182^61.1%ID^E:1.1e-40^.^.
TRINITY_DN69149_c0_g2	TRINITY_DN69149_c0_g2_i4	TRINITY_DN69149_c0_g2_i4.p1	334-963[+]	.
TRINITY_DN69157_c0_g1	TRINITY_DN69157_c0_g1_i2	TRINITY_DN69157_c0_g1_i2.p1	3-383[+]	FBpp0071660^FBpp0071660^Q:126-383,H:15-96^51.2%ID^E:1.7e-19^.^.`FBpp0071661^FBpp0071661^Q:126-383,H:15-96^51.2%ID^E:1.7e-19^.^.
TRINITY_DN69169_c0_g1	TRINITY_DN69169_c0_g1_i1	TRINITY_DN69169_c0_g1_i1.p3	122-430[+]	FBpp0111931^FBpp0111931^Q:709-2028,H:1-439^51.6%ID^E:2.5e-123^.^.`FBpp0304681^FBpp0304681^Q:709-2028,H:1-439^51.6%ID^E:2.5e-123^.^.
TRINITY_DN69169_c0_g1	TRINITY_DN69169_c0_g1_i1	TRINITY_DN69169_c0_g1_i1.p1	709-2157[+]	FBpp0111931^FBpp0111931^Q:709-2028,H:1-439^51.6%ID^E:2.5e-123^.^.`FBpp0304681^FBpp0304681^Q:709-2028,H:1-439^51.6%ID^E:2.5e-123^.^.
TRINITY_DN69166_c0_g3	TRINITY_DN69166_c0_g3_i2	TRINITY_DN69166_c0_g3_i2.p1	147-728[+]	FBpp0083604^FBpp0083604^Q:147-725,H:1-193^94.8%ID^E:1.6e-109^.^.`FBpp0083606^FBpp0083606^Q:147-725,H:1-193^94.8%ID^E:1.6e-109^.^.`FBpp0083607^FBpp0083607^Q:147-725,H:1-193^94.8%ID^E:1.6e-109^.^.`FBpp0089284^FBpp0089284^Q:147-725,H:1-193^94.8%ID^E:1.6e-109^.^.`FBpp0083549^FBpp0083549^Q:198-716,H:15-175^33.5%ID^E:3.3e-25^.^.`FBpp0075272^FBpp0075272^Q:153-713,H:4-173^31%ID^E:4.3e-25^.^.`FBpp0088256^…
TRINITY_DN69182_c0_g1	TRINITY_DN69182_c0_g1_i1	TRINITY_DN69182_c0_g1_i1.p1	139-699[+]	FBpp0072732^FBpp0072732^Q:253-597,H:46-179^27.6%ID^E:1.5e-08^.^.`FBpp0305624^FBpp0305624^Q:139-597,H:1-176^26%ID^E:2.5e-08^.^.
TRINITY_DN69190_c1_g1	TRINITY_DN69190_c1_g1_i1	TRINITY_DN69190_c1_g1_i1.p1	105-1235[+]	FBpp0087807^FBpp0087807^Q:114-1232,H:2-381^38.5%ID^E:3e-71^.^.
TRINITY_DN69190_c1_g2	TRINITY_DN69190_c1_g2_i3	TRINITY_DN69190_c1_g2_i3.p1	810-1241[+]	FBpp0080855^FBpp0080855^Q:228-1229,H:32-364^54.2%ID^E:3.7e-105^.^.`FBpp0079327^FBpp0079327^Q:231-1211,H:61-376^30.1%ID^E:4.7e-39^.^.`FBpp0110417^FBpp0110417^Q:1925-1665,H:670-756^50.6%ID^E:2e-18^.^.`FBpp0110415^FBpp0110415^Q:1925-1665,H:357-443^50.6%ID^E:2e-18^.^.`FBpp0305699^FBpp0305699^Q:1925-1665,H:670-756^50.6%ID^E:2e-18^.^.`FBpp0310509^FBpp0310509^Q:1925-1665,H:670-756^50.6%ID^E:2e-18^.^.
TRINITY_DN69190_c1_g1	TRINITY_DN69190_c1_g1_i2	TRINITY_DN69190_c1_g1_i2.p1	105-989[+]	FBpp0087807^FBpp0087807^Q:114-1286,H:2-381^37.1%ID^E:1.5e-68^.^.
TRINITY_DN69190_c1_g4	TRINITY_DN69190_c1_g4_i1	TRINITY_DN69190_c1_g4_i1.p1	196-2376[+]	FBpp0110417^FBpp0110417^Q:223-2304,H:15-706^52.5%ID^E:4.2e-219^.^.`FBpp0305699^FBpp0305699^Q:223-2304,H:15-706^52.5%ID^E:4.2e-219^.^.`FBpp0310509^FBpp0310509^Q:223-2304,H:15-706^52.5%ID^E:4.2e-219^.^.`FBpp0110415^FBpp0110415^Q:1135-2304,H:2-393^53.6%ID^E:1.3e-122^.^.`FBpp0110417^FBpp0110417^Q:2315-2455,H:710-756^55.3%ID^E:8.7e-07^.^.`FBpp0305699^FBpp0305699^Q:2315-2455,H:710-756^55.3%ID^E:8.7e-07…
TRINITY_DN69190_c1_g4	TRINITY_DN69190_c1_g4_i2	TRINITY_DN69190_c1_g4_i2.p1	196-2298[+]	FBpp0110417^FBpp0110417^Q:223-2214,H:15-676^52.3%ID^E:5e-208^.^.`FBpp0305699^FBpp0305699^Q:223-2214,H:15-676^52.3%ID^E:5e-208^.^.`FBpp0310509^FBpp0310509^Q:223-2214,H:15-676^52.3%ID^E:5e-208^.^.`FBpp0110415^FBpp0110415^Q:1135-2214,H:2-363^53.3%ID^E:1.1e-111^.^.`FBpp0070606^FBpp0070606^Q:2585-3742,H:11-325^35.2%ID^E:1.2e-60^.^.`FBpp0087156^FBpp0087156^Q:2633-3634,H:5-333^24.7%ID^E:1.1e-16^.^.
TRINITY_DN69190_c1_g4	TRINITY_DN69190_c1_g4_i2	TRINITY_DN69190_c1_g4_i2.p2	2555-3745[+]	FBpp0110417^FBpp0110417^Q:223-2214,H:15-676^52.3%ID^E:5e-208^.^.`FBpp0305699^FBpp0305699^Q:223-2214,H:15-676^52.3%ID^E:5e-208^.^.`FBpp0310509^FBpp0310509^Q:223-2214,H:15-676^52.3%ID^E:5e-208^.^.`FBpp0110415^FBpp0110415^Q:1135-2214,H:2-363^53.3%ID^E:1.1e-111^.^.`FBpp0070606^FBpp0070606^Q:2585-3742,H:11-325^35.2%ID^E:1.2e-60^.^.`FBpp0087156^FBpp0087156^Q:2633-3634,H:5-333^24.7%ID^E:1.1e-16^.^.
TRINITY_DN69190_c1_g4	TRINITY_DN69190_c1_g4_i3	TRINITY_DN69190_c1_g4_i3.p1	196-2436[+]	FBpp0110417^FBpp0110417^Q:223-2385,H:15-733^52.2%ID^E:1.3e-225^.^.`FBpp0305699^FBpp0305699^Q:223-2385,H:15-733^52.2%ID^E:1.3e-225^.^.`FBpp0310509^FBpp0310509^Q:223-2385,H:15-733^52.2%ID^E:1.3e-225^.^.`FBpp0110415^FBpp0110415^Q:1135-2385,H:2-420^53%ID^E:5.1e-129^.^.
TRINITY_DN69298_c1_g1	TRINITY_DN69298_c1_g1_i1	TRINITY_DN69298_c1_g1_i1.p1	426-1376[+]	FBpp0078589^FBpp0078589^Q:414-1334,H:8-321^46.5%ID^E:1.9e-71^.^.`FBpp0112104^FBpp0112104^Q:414-1334,H:8-321^46.5%ID^E:1.9e-71^.^.`FBpp0310621^FBpp0310621^Q:414-1334,H:8-321^46.5%ID^E:1.9e-71^.^.
TRINITY_DN69205_c0_g1	TRINITY_DN69205_c0_g1_i1	TRINITY_DN69205_c0_g1_i1.p1	302-1858[+]	FBpp0074660^FBpp0074660^Q:353-1852,H:65-596^61.9%ID^E:2.7e-166^.^.`FBpp0074661^FBpp0074661^Q:371-1852,H:1-526^61.8%ID^E:1.2e-164^.^.
TRINITY_DN69212_c0_g1	TRINITY_DN69212_c0_g1_i1	TRINITY_DN69212_c0_g1_i1.p1	3-542[+]	FBpp0290838^FBpp0290838^Q:24-539,H:2-186^55.1%ID^E:8.5e-51^.^.`FBpp0311968^FBpp0311968^Q:24-539,H:2-186^55.1%ID^E:8.5e-51^.^.`FBpp0082189^FBpp0082189^Q:198-539,H:23-139^42.7%ID^E:4.8e-22^.^.`FBpp0307782^FBpp0307782^Q:198-539,H:23-139^42.7%ID^E:4.8e-22^.^.
TRINITY_DN69208_c0_g1	TRINITY_DN69208_c0_g1_i1	TRINITY_DN69208_c0_g1_i1.p1	103-771[+]	FBpp0071587^FBpp0071587^Q:103-765,H:1-222^64%ID^E:3e-82^.^.
TRINITY_DN69238_c0_g1	TRINITY_DN69238_c0_g1_i1	TRINITY_DN69238_c0_g1_i1.p1	257-1276[+]	FBpp0087883^FBpp0087883^Q:146-1216,H:2-362^77.7%ID^E:1.3e-154^.^.`FBpp0081491^FBpp0081491^Q:239-871,H:2-210^24.8%ID^E:7.9e-11^.^.
TRINITY_DN69217_c0_g1	TRINITY_DN69217_c0_g1_i1	TRINITY_DN69217_c0_g1_i1.p1	151-1884[+]	FBpp0083815^FBpp0083815^Q:61-1869,H:66-656^54.7%ID^E:8.6e-190^.^.`FBpp0083813^FBpp0083813^Q:61-1869,H:51-641^54.7%ID^E:8.6e-190^.^.`FBpp0311034^FBpp0311034^Q:61-1869,H:51-641^54.7%ID^E:8.6e-190^.^.`FBpp0308684^FBpp0308684^Q:64-1869,H:115-704^54.6%ID^E:3.3e-189^.^.`FBpp0083814^FBpp0083814^Q:286-1869,H:1-521^55.3%ID^E:1.5e-170^.^.`FBpp0291550^FBpp0291550^Q:184-1854,H:27-563^33.2%ID^E:2e-85^.^.`FBpp…
TRINITY_DN69211_c0_g1	TRINITY_DN69211_c0_g1_i2	TRINITY_DN69211_c0_g1_i2.p3	2330-2878[+]	FBpp0081302^FBpp0081302^Q:270-1163,H:3-304^56.4%ID^E:8.5e-86^.^.`FBpp0297404^FBpp0297404^Q:294-1163,H:2-295^56.2%ID^E:1.5e-82^.^.
TRINITY_DN69211_c0_g1	TRINITY_DN69211_c0_g1_i2	TRINITY_DN69211_c0_g1_i2.p1	261-1166[+]	FBpp0081302^FBpp0081302^Q:270-1163,H:3-304^56.4%ID^E:8.5e-86^.^.`FBpp0297404^FBpp0297404^Q:294-1163,H:2-295^56.2%ID^E:1.5e-82^.^.
TRINITY_DN69228_c1_g1	TRINITY_DN69228_c1_g1_i1	TRINITY_DN69228_c1_g1_i1.p1	2-742[+]	FBpp0072142^FBpp0072142^Q:122-706,H:2-202^50.7%ID^E:1.3e-23^.^.
TRINITY_DN69233_c0_g1	TRINITY_DN69233_c0_g1_i2	.	.	FBpp0305306^FBpp0305306^Q:90-353,H:1-79^59.1%ID^E:6e-19^.^.`FBpp0079969^FBpp0079969^Q:90-353,H:1-85^42%ID^E:5.7e-09^.^.`FBpp0305307^FBpp0305307^Q:90-353,H:1-85^42%ID^E:5.7e-09^.^.
TRINITY_DN69257_c0_g1	TRINITY_DN69257_c0_g1_i1	TRINITY_DN69257_c0_g1_i1.p1	204-1148[+]	FBpp0072611^FBpp0072611^Q:219-1139,H:1-305^52.3%ID^E:6.6e-92^.^.`FBpp0072612^FBpp0072612^Q:219-1139,H:1-305^52.3%ID^E:6.6e-92^.^.
TRINITY_DN69234_c1_g1	TRINITY_DN69234_c1_g1_i1	.	.	FBpp0070766^FBpp0070766^Q:6-218,H:3-73^84.5%ID^E:1.7e-24^.^.`FBpp0070767^FBpp0070767^Q:6-218,H:3-73^84.5%ID^E:1.7e-24^.^.`FBpp0311779^FBpp0311779^Q:6-218,H:3-73^84.5%ID^E:1.7e-24^.^.
TRINITY_DN69281_c0_g1	TRINITY_DN69281_c0_g1_i1	TRINITY_DN69281_c0_g1_i1.p1	99-923[+]	FBpp0076791^FBpp0076791^Q:6-908,H:3-299^47.5%ID^E:9.3e-79^.^.
TRINITY_DN69288_c0_g1	TRINITY_DN69288_c0_g1_i1	TRINITY_DN69288_c0_g1_i1.p1	367-2451[+]	FBpp0075559^FBpp0075559^Q:439-2367,H:4-698^37.2%ID^E:5.3e-81^.^.
TRINITY_DN69288_c0_g1	TRINITY_DN69288_c0_g1_i2	TRINITY_DN69288_c0_g1_i2.p1	348-2396[+]	FBpp0075559^FBpp0075559^Q:384-2312,H:4-698^37.2%ID^E:4e-81^.^.
TRINITY_DN69244_c2_g1	TRINITY_DN69244_c2_g1_i1	.	.	FBpp0073649^FBpp0073649^Q:300-968,H:1-223^72.2%ID^E:1.6e-96^.^.`FBpp0304097^FBpp0304097^Q:300-968,H:1-223^72.2%ID^E:1.6e-96^.^.
TRINITY_DN69244_c2_g1	TRINITY_DN69244_c2_g1_i8	.	.	FBpp0073649^FBpp0073649^Q:251-919,H:1-223^72.2%ID^E:2.2e-96^.^.`FBpp0304097^FBpp0304097^Q:251-919,H:1-223^72.2%ID^E:2.2e-96^.^.
TRINITY_DN69348_c0_g1	TRINITY_DN69348_c0_g1_i1	TRINITY_DN69348_c0_g1_i1.p1	1-312[+]	FBpp0070952^FBpp0070952^Q:1-303,H:23-123^68.3%ID^E:1.8e-35^.^.
TRINITY_DN69398_c0_g1	TRINITY_DN69398_c0_g1_i1	TRINITY_DN69398_c0_g1_i1.p1	176-976[+]	FBpp0070589^FBpp0070589^Q:197-553,H:10-130^57.9%ID^E:8.5e-34^.^.`FBpp0089170^FBpp0089170^Q:197-553,H:10-130^57.9%ID^E:8.5e-34^.^.`FBpp0309607^FBpp0309607^Q:197-553,H:10-130^57.9%ID^E:8.5e-34^.^.`FBpp0089169^FBpp0089169^Q:197-973,H:10-235^35.5%ID^E:5.5e-33^.^.`FBpp0076406^FBpp0076406^Q:188-664,H:6-163^28.1%ID^E:6.4e-13^.^.
TRINITY_DN69398_c0_g1	TRINITY_DN69398_c0_g1_i3	TRINITY_DN69398_c0_g1_i3.p1	574-1287[+]	FBpp0070589^FBpp0070589^Q:544-864,H:22-130^57.8%ID^E:5e-30^.^.`FBpp0089170^FBpp0089170^Q:544-864,H:22-130^57.8%ID^E:5e-30^.^.`FBpp0309607^FBpp0309607^Q:544-864,H:22-130^57.8%ID^E:5e-30^.^.`FBpp0089169^FBpp0089169^Q:544-1284,H:22-235^34.4%ID^E:4.2e-29^.^.`FBpp0076406^FBpp0076406^Q:544-975,H:21-163^28.3%ID^E:6.8e-11^.^.
TRINITY_DN69302_c0_g1	TRINITY_DN69302_c0_g1_i1	TRINITY_DN69302_c0_g1_i1.p1	104-2524[+]	FBpp0070729^FBpp0070729^Q:110-2521,H:4-819^72.1%ID^E:0^.^.`FBpp0309417^FBpp0309417^Q:110-2521,H:4-818^72%ID^E:0^.^.`FBpp0081317^FBpp0081317^Q:140-2032,H:185-775^35.9%ID^E:4.8e-90^.^.`FBpp0076312^FBpp0076312^Q:107-2041,H:7-640^31.2%ID^E:1.4e-81^.^.`FBpp0081756^FBpp0081756^Q:299-2035,H:94-644^33.8%ID^E:2.3e-76^.^.`FBpp0088055^FBpp0088055^Q:431-2029,H:275-766^33.8%ID^E:1.2e-69^.^.`FBpp0311783^FBpp03…
TRINITY_DN69331_c0_g2	TRINITY_DN69331_c0_g2_i2	TRINITY_DN69331_c0_g2_i2.p1	350-982[+]	FBpp0290527^FBpp0290527^Q:356-880,H:1-175^60%ID^E:1e-63^.^.`FBpp0070244^FBpp0070244^Q:341-877,H:7-178^42.5%ID^E:2.3e-42^.^.
TRINITY_DN69335_c0_g1	TRINITY_DN69335_c0_g1_i2	TRINITY_DN69335_c0_g1_i2.p1	534-2108[+]	FBpp0077332^FBpp0077332^Q:642-2099,H:74-703^42.4%ID^E:1.8e-110^.^.`FBpp0304018^FBpp0304018^Q:642-2099,H:74-703^42.4%ID^E:1.8e-110^.^.`FBpp0083152^FBpp0083152^Q:807-1523,H:212-453^33.9%ID^E:1.1e-32^.^.`FBpp0311971^FBpp0311971^Q:807-1523,H:212-453^33.9%ID^E:1.1e-32^.^.
TRINITY_DN69335_c0_g1	TRINITY_DN69335_c0_g1_i3	TRINITY_DN69335_c0_g1_i3.p1	534-2108[+]	FBpp0077332^FBpp0077332^Q:642-2099,H:74-703^42.4%ID^E:1.8e-110^.^.`FBpp0304018^FBpp0304018^Q:642-2099,H:74-703^42.4%ID^E:1.8e-110^.^.`FBpp0083152^FBpp0083152^Q:807-1523,H:212-453^33.9%ID^E:1.2e-32^.^.`FBpp0311971^FBpp0311971^Q:807-1523,H:212-453^33.9%ID^E:1.2e-32^.^.
TRINITY_DN69341_c0_g2	TRINITY_DN69341_c0_g2_i3	TRINITY_DN69341_c0_g2_i3.p1	103-405[+]	.
TRINITY_DN69337_c1_g1	TRINITY_DN69337_c1_g1_i1	TRINITY_DN69337_c1_g1_i1.p1	179-1765[+]	FBpp0100035^FBpp0100035^Q:203-1762,H:85-574^58%ID^E:4.4e-148^.^.`FBpp0088457^FBpp0088457^Q:203-1762,H:85-728^50.9%ID^E:1.8e-146^.^.`FBpp0100032^FBpp0100032^Q:203-1762,H:85-728^50.9%ID^E:1.8e-146^.^.`FBpp0100036^FBpp0100036^Q:203-1606,H:85-515^59.7%ID^E:4.6e-137^.^.`FBpp0100034^FBpp0100034^Q:203-1606,H:85-669^51.6%ID^E:2.5e-135^.^.`FBpp0305193^FBpp0305193^Q:203-1723,H:85-662^50.7%ID^E:1.4e-130^.^.…
TRINITY_DN69337_c1_g2	TRINITY_DN69337_c1_g2_i1	TRINITY_DN69337_c1_g2_i1.p1	170-1993[+]	FBpp0086259^FBpp0086259^Q:482-1978,H:147-646^70.6%ID^E:3.9e-226^.^.`FBpp0112291^FBpp0112291^Q:482-1978,H:147-646^70.6%ID^E:3.9e-226^.^.`FBpp0086258^FBpp0086258^Q:482-1978,H:147-649^70.4%ID^E:4.7e-224^.^.`FBpp0112292^FBpp0112292^Q:482-1978,H:147-649^70.4%ID^E:4.7e-224^.^.`FBpp0078663^FBpp0078663^Q:482-1963,H:130-623^49.6%ID^E:7.5e-137^.^.`FBpp0110323^FBpp0110323^Q:482-1963,H:130-623^49.4%ID^E:3.7e…
TRINITY_DN69337_c1_g2	TRINITY_DN69337_c1_g2_i2	TRINITY_DN69337_c1_g2_i2.p1	263-1873[+]	FBpp0086259^FBpp0086259^Q:362-1858,H:147-646^70.6%ID^E:2.5e-226^.^.`FBpp0112291^FBpp0112291^Q:362-1858,H:147-646^70.6%ID^E:2.5e-226^.^.`FBpp0086258^FBpp0086258^Q:362-1858,H:147-649^70.4%ID^E:3.1e-224^.^.`FBpp0112292^FBpp0112292^Q:362-1858,H:147-649^70.4%ID^E:3.1e-224^.^.`FBpp0078663^FBpp0078663^Q:362-1843,H:130-623^49.6%ID^E:6.4e-137^.^.`FBpp0110323^FBpp0110323^Q:362-1843,H:130-623^49.4%ID^E:3.2e…
TRINITY_DN69350_c0_g1	TRINITY_DN69350_c0_g1_i3	TRINITY_DN69350_c0_g1_i3.p1	338-1498[+]	FBpp0086317^FBpp0086317^Q:338-1480,H:2-384^84.1%ID^E:1.3e-186^.^.`FBpp0086320^FBpp0086320^Q:338-1480,H:2-384^84.1%ID^E:1.3e-186^.^.`FBpp0086319^FBpp0086319^Q:338-1480,H:2-438^73.5%ID^E:1.3e-178^.^.`FBpp0288470^FBpp0288470^Q:626-1480,H:546-832^84.3%ID^E:5.9e-136^.^.`FBpp0288471^FBpp0288471^Q:626-1480,H:546-832^84.3%ID^E:5.9e-136^.^.`FBpp0288470^FBpp0288470^Q:338-625,H:2-97^82.3%ID^E:3.8e-42^.^.`FB…
TRINITY_DN69357_c0_g2	TRINITY_DN69357_c0_g2_i1	TRINITY_DN69357_c0_g2_i1.p1	105-2063[+]	FBpp0076685^FBpp0076685^Q:336-1952,H:121-658^45.5%ID^E:3.6e-127^.^.`FBpp0076686^FBpp0076686^Q:336-1952,H:121-658^45.5%ID^E:3.6e-127^.^.`FBpp0099868^FBpp0099868^Q:1038-1532,H:827-990^40%ID^E:3.9e-25^.^.
TRINITY_DN69364_c0_g1	TRINITY_DN69364_c0_g1_i3	TRINITY_DN69364_c0_g1_i3.p1	449-3649[+]	FBpp0303608^FBpp0303608^Q:803-3667,H:131-1083^72.5%ID^E:0^.^.`FBpp0288783^FBpp0288783^Q:803-3646,H:131-1076^72.6%ID^E:0^.^.`FBpp0303172^FBpp0303172^Q:1106-3646,H:2-851^73.2%ID^E:0^.^.`FBpp0288784^FBpp0288784^Q:1196-3646,H:1-819^74.2%ID^E:0^.^.`FBpp0077778^FBpp0077778^Q:2711-3643,H:11-347^20.9%ID^E:6.5e-10^.^.`FBpp0309501^FBpp0309501^Q:2711-3643,H:11-347^20.9%ID^E:6.5e-10^.^.
TRINITY_DN69364_c0_g1	TRINITY_DN69364_c0_g1_i4	TRINITY_DN69364_c0_g1_i4.p1	449-3649[+]	FBpp0303608^FBpp0303608^Q:803-3667,H:131-1083^72.5%ID^E:0^.^.`FBpp0288783^FBpp0288783^Q:803-3646,H:131-1076^72.6%ID^E:0^.^.`FBpp0303172^FBpp0303172^Q:1106-3646,H:2-851^73.2%ID^E:0^.^.`FBpp0288784^FBpp0288784^Q:1196-3646,H:1-819^74.2%ID^E:0^.^.`FBpp0077778^FBpp0077778^Q:2711-3643,H:11-347^20.9%ID^E:6.3e-10^.^.`FBpp0309501^FBpp0309501^Q:2711-3643,H:11-347^20.9%ID^E:6.3e-10^.^.
TRINITY_DN69366_c0_g1	TRINITY_DN69366_c0_g1_i1	TRINITY_DN69366_c0_g1_i1.p1	628-2448[+]	FBpp0075739^FBpp0075739^Q:934-2445,H:238-747^60%ID^E:3.9e-172^.^.`FBpp0305548^FBpp0305548^Q:934-2445,H:238-747^60%ID^E:3.9e-172^.^.`FBpp0070304^FBpp0070304^Q:1378-2325,H:183-481^29.7%ID^E:2.3e-31^.^.`FBpp0304837^FBpp0304837^Q:1378-2325,H:183-481^29.7%ID^E:2.3e-31^.^.`FBpp0071670^FBpp0071670^Q:1378-2322,H:536-865^27.8%ID^E:1e-23^.^.`FBpp0071671^FBpp0071671^Q:1378-2322,H:536-865^27.8%ID^E:1e-23^.^.…
TRINITY_DN69372_c0_g1	TRINITY_DN69372_c0_g1_i1	TRINITY_DN69372_c0_g1_i1.p1	127-780[+]	FBpp0071030^FBpp0071030^Q:139-777,H:6-218^78.4%ID^E:5e-99^.^.`FBpp0298273^FBpp0298273^Q:139-777,H:6-218^78.4%ID^E:5e-99^.^.`FBpp0085458^FBpp0085458^Q:139-777,H:3-213^48.1%ID^E:4.8e-49^.^.`FBpp0307641^FBpp0307641^Q:139-777,H:3-213^48.1%ID^E:4.8e-49^.^.`FBpp0080199^FBpp0080199^Q:145-774,H:10-213^41.4%ID^E:2.6e-39^.^.`FBpp0080200^FBpp0080200^Q:145-774,H:34-237^41.4%ID^E:2.6e-39^.^.`FBpp0310268^FBpp0…
TRINITY_DN69375_c0_g1	TRINITY_DN69375_c0_g1_i2	TRINITY_DN69375_c0_g1_i2.p2	1277-2038[+]	FBpp0078766^FBpp0078766^Q:226-1104,H:1-314^49.4%ID^E:2.4e-70^.^.`FBpp0304812^FBpp0304812^Q:226-1104,H:1-314^49.4%ID^E:2.4e-70^.^.`FBpp0077489^FBpp0077489^Q:1283-2035,H:2-245^50.2%ID^E:3.8e-68^.^.`FBpp0306799^FBpp0306799^Q:1283-2035,H:2-245^50.2%ID^E:3.8e-68^.^.
TRINITY_DN69375_c0_g1	TRINITY_DN69375_c0_g1_i2	TRINITY_DN69375_c0_g1_i2.p1	226-1173[+]	FBpp0078766^FBpp0078766^Q:226-1104,H:1-314^49.4%ID^E:2.4e-70^.^.`FBpp0304812^FBpp0304812^Q:226-1104,H:1-314^49.4%ID^E:2.4e-70^.^.`FBpp0077489^FBpp0077489^Q:1283-2035,H:2-245^50.2%ID^E:3.8e-68^.^.`FBpp0306799^FBpp0306799^Q:1283-2035,H:2-245^50.2%ID^E:3.8e-68^.^.
TRINITY_DN69375_c0_g2	TRINITY_DN69375_c0_g2_i1	TRINITY_DN69375_c0_g2_i1.p1	72-716[+]	FBpp0079975^FBpp0079975^Q:141-713,H:21-211^63.4%ID^E:1.3e-71^.^.`FBpp0309440^FBpp0309440^Q:141-713,H:21-211^63.4%ID^E:1.3e-71^.^.
TRINITY_DN69375_c0_g1	TRINITY_DN69375_c0_g1_i4	TRINITY_DN69375_c0_g1_i4.p1	226-1173[+]	FBpp0078766^FBpp0078766^Q:226-1104,H:1-314^49.4%ID^E:2.4e-70^.^.`FBpp0304812^FBpp0304812^Q:226-1104,H:1-314^49.4%ID^E:2.4e-70^.^.`FBpp0077489^FBpp0077489^Q:1283-2068,H:2-245^48.1%ID^E:9.6e-67^.^.`FBpp0306799^FBpp0306799^Q:1283-2068,H:2-245^48.1%ID^E:9.6e-67^.^.
TRINITY_DN69378_c0_g1	TRINITY_DN69378_c0_g1_i3	TRINITY_DN69378_c0_g1_i3.p1	2-1528[+]	FBpp0079488^FBpp0079488^Q:251-1465,H:35-442^45.7%ID^E:4.2e-112^.^.`FBpp0310309^FBpp0310309^Q:251-1465,H:35-442^45.7%ID^E:4.2e-112^.^.
TRINITY_DN69378_c0_g1	TRINITY_DN69378_c0_g1_i4	TRINITY_DN69378_c0_g1_i4.p1	2-1126[+]	FBpp0079488^FBpp0079488^Q:197-1459,H:35-442^44%ID^E:9.6e-109^.^.`FBpp0310309^FBpp0310309^Q:197-1459,H:35-442^44%ID^E:9.6e-109^.^.
TRINITY_DN69383_c0_g1	TRINITY_DN69383_c0_g1_i2	TRINITY_DN69383_c0_g1_i2.p1	215-1804[+]	FBpp0070262^FBpp0070262^Q:458-1801,H:112-558^47.4%ID^E:8.8e-109^.^.
TRINITY_DN69389_c0_g1	TRINITY_DN69389_c0_g1_i1	TRINITY_DN69389_c0_g1_i1.p1	88-993[+]	FBpp0072691^FBpp0072691^Q:106-978,H:6-313^55.8%ID^E:1e-72^.^.
TRINITY_DN69395_c0_g1	TRINITY_DN69395_c0_g1_i1	TRINITY_DN69395_c0_g1_i1.p1	1-468[+]	FBpp0077209^FBpp0077209^Q:7-444,H:11-156^70.5%ID^E:8.6e-65^.^.`FBpp0077210^FBpp0077210^Q:7-444,H:11-156^70.5%ID^E:8.6e-65^.^.
TRINITY_DN69393_c0_g2	TRINITY_DN69393_c0_g2_i1	TRINITY_DN69393_c0_g2_i1.p1	219-977[+]	FBpp0306263^FBpp0306263^Q:222-962,H:1-253^55.3%ID^E:5.4e-80^.^.`FBpp0306264^FBpp0306264^Q:222-962,H:1-253^55.3%ID^E:5.4e-80^.^.`FBpp0306265^FBpp0306265^Q:222-962,H:1-253^55.3%ID^E:5.4e-80^.^.`FBpp0306266^FBpp0306266^Q:222-962,H:1-253^55.3%ID^E:5.4e-80^.^.
TRINITY_DN69393_c0_g3	TRINITY_DN69393_c0_g3_i1	TRINITY_DN69393_c0_g3_i1.p1	232-1101[+]	FBpp0086483^FBpp0086483^Q:232-1098,H:1-289^86.5%ID^E:4.5e-149^.^.`FBpp0079641^FBpp0079641^Q:232-1089,H:1-287^54.5%ID^E:8.9e-89^.^.`FBpp0083329^FBpp0083329^Q:229-1089,H:4-287^50.3%ID^E:8e-82^.^.`FBpp0083330^FBpp0083330^Q:229-1089,H:4-287^50.3%ID^E:8e-82^.^.`FBpp0289675^FBpp0289675^Q:229-1089,H:4-287^50.3%ID^E:8e-82^.^.`FBpp0110220^FBpp0110220^Q:223-1095,H:186-478^52.2%ID^E:2.9e-79^.^.`FBpp0110221^…
TRINITY_DN69399_c0_g2	TRINITY_DN69399_c0_g2_i1	TRINITY_DN69399_c0_g2_i1.p1	648-2225[+]	FBpp0070795^FBpp0070795^Q:285-2213,H:1-642^43.6%ID^E:3.4e-147^.^.
TRINITY_DN69399_c0_g2	TRINITY_DN69399_c0_g2_i2	TRINITY_DN69399_c0_g2_i2.p1	285-2168[+]	FBpp0070795^FBpp0070795^Q:285-2156,H:1-642^44.8%ID^E:1.4e-150^.^.
TRINITY_DN69441_c0_g1	TRINITY_DN69441_c0_g1_i3	TRINITY_DN69441_c0_g1_i3.p1	370-1680[+]	FBpp0111558^FBpp0111558^Q:379-1677,H:1-449^49.4%ID^E:5.4e-96^.^.`FBpp0309684^FBpp0309684^Q:379-1677,H:1-449^49.4%ID^E:5.4e-96^.^.`FBpp0312497^FBpp0312497^Q:379-1677,H:1-449^49.4%ID^E:5.4e-96^.^.`FBpp0309683^FBpp0309683^Q:379-1677,H:1-486^46.2%ID^E:6.1e-92^.^.`FBpp0306397^FBpp0306397^Q:709-1524,H:118-407^36.9%ID^E:2.5e-37^.^.`FBpp0306398^FBpp0306398^Q:709-1524,H:999-1288^36.9%ID^E:2.5e-37^.^.`FBpp…
TRINITY_DN69447_c0_g1	TRINITY_DN69447_c0_g1_i1	TRINITY_DN69447_c0_g1_i1.p1	27-551[+]	FBpp0087998^FBpp0087998^Q:156-539,H:1-129^58.9%ID^E:6.2e-40^.^.
TRINITY_DN69405_c4_g2	TRINITY_DN69405_c4_g2_i1	TRINITY_DN69405_c4_g2_i1.p1	110-2119[+]	FBpp0087767^FBpp0087767^Q:131-2065,H:13-680^34%ID^E:2.3e-100^.^.`FBpp0303279^FBpp0303279^Q:131-2065,H:13-680^34%ID^E:2.3e-100^.^.
TRINITY_DN69416_c0_g1	TRINITY_DN69416_c0_g1_i3	TRINITY_DN69416_c0_g1_i3.p1	3-1019[+]	FBpp0074439^FBpp0074439^Q:198-1001,H:55-320^84%ID^E:4.4e-119^.^.`FBpp0303582^FBpp0303582^Q:198-1001,H:55-320^84%ID^E:4.4e-119^.^.`FBpp0309742^FBpp0309742^Q:237-1001,H:1-255^86.3%ID^E:1.9e-117^.^.`FBpp0074440^FBpp0074440^Q:222-1004,H:57-316^75.5%ID^E:7.6e-103^.^.`FBpp0290317^FBpp0290317^Q:231-983,H:169-419^70.9%ID^E:6.5e-94^.^.`FBpp0290318^FBpp0290318^Q:231-983,H:62-312^70.9%ID^E:6.5e-94^.^.`FBpp0…
TRINITY_DN69432_c0_g1	TRINITY_DN69432_c0_g1_i2	TRINITY_DN69432_c0_g1_i2.p1	56-382[+]	FBpp0078822^FBpp0078822^Q:26-373,H:5-120^51.7%ID^E:8.4e-28^.^.`FBpp0309825^FBpp0309825^Q:26-373,H:5-120^51.7%ID^E:8.4e-28^.^.
TRINITY_DN69417_c0_g2	TRINITY_DN69417_c0_g2_i1	TRINITY_DN69417_c0_g2_i1.p1	534-4352[+]	FBpp0076802^FBpp0076802^Q:1062-4280,H:375-1420^43.1%ID^E:1.3e-223^.^.`FBpp0076803^FBpp0076803^Q:1062-4280,H:375-1420^43.1%ID^E:1.3e-223^.^.`FBpp0297369^FBpp0297369^Q:1062-4280,H:357-1402^43.1%ID^E:1.3e-223^.^.`FBpp0085202^FBpp0085202^Q:1119-2459,H:1664-2108^23.3%ID^E:5.8e-25^.^.`FBpp0085203^FBpp0085203^Q:1119-2459,H:1664-2108^23.3%ID^E:5.8e-25^.^.`FBpp0300199^FBpp0300199^Q:1119-2459,H:1664-2108^2…
TRINITY_DN69417_c0_g2	TRINITY_DN69417_c0_g2_i2	TRINITY_DN69417_c0_g2_i2.p1	534-4658[+]	FBpp0076802^FBpp0076802^Q:1062-4643,H:375-1540^42.4%ID^E:4e-241^.^.`FBpp0076803^FBpp0076803^Q:1062-4643,H:375-1540^42.4%ID^E:4e-241^.^.`FBpp0297369^FBpp0297369^Q:1062-4643,H:357-1522^42.4%ID^E:4e-241^.^.`FBpp0085202^FBpp0085202^Q:1119-2459,H:1664-2108^23.3%ID^E:5.6e-25^.^.`FBpp0085203^FBpp0085203^Q:1119-2459,H:1664-2108^23.3%ID^E:5.6e-25^.^.`FBpp0300199^FBpp0300199^Q:1119-2459,H:1664-2108^23.3%ID…
TRINITY_DN69491_c0_g1	TRINITY_DN69491_c0_g1_i2	TRINITY_DN69491_c0_g1_i2.p1	1-594[+]	FBpp0080490^FBpp0080490^Q:1-573,H:9-199^70.2%ID^E:4.5e-78^.^.`FBpp0307141^FBpp0307141^Q:1-573,H:9-199^70.2%ID^E:4.5e-78^.^.`FBpp0077383^FBpp0077383^Q:1-576,H:11-202^54.7%ID^E:3.6e-59^.^.`FBpp0304788^FBpp0304788^Q:1-576,H:11-202^54.7%ID^E:3.6e-59^.^.`FBpp0077381^FBpp0077381^Q:1-579,H:9-201^43%ID^E:4.5e-46^.^.
TRINITY_DN69450_c0_g2	TRINITY_DN69450_c0_g2_i1	TRINITY_DN69450_c0_g2_i1.p1	3-461[+]	FBpp0079617^FBpp0079617^Q:6-458,H:139-289^73.5%ID^E:2.7e-59^.^.
TRINITY_DN69458_c0_g1	TRINITY_DN69458_c0_g1_i1	.	.	.
TRINITY_DN69458_c0_g1	TRINITY_DN69458_c0_g1_i2	.	.	.
TRINITY_DN69454_c0_g1	TRINITY_DN69454_c0_g1_i2	TRINITY_DN69454_c0_g1_i2.p1	133-903[+]	FBpp0086876^FBpp0086876^Q:151-900,H:6-255^82.8%ID^E:1.7e-127^.^.`FBpp0086875^FBpp0086875^Q:151-900,H:6-255^82.8%ID^E:1.7e-127^.^.`FBpp0301580^FBpp0301580^Q:325-885,H:40-230^45.3%ID^E:4.2e-41^.^.`FBpp0301581^FBpp0301581^Q:325-885,H:40-230^45.3%ID^E:4.2e-41^.^.`FBpp0301582^FBpp0301582^Q:325-885,H:40-230^45.3%ID^E:4.2e-41^.^.`FBpp0301583^FBpp0301583^Q:325-885,H:40-230^45.3%ID^E:4.2e-41^.^.`FBpp03015…
TRINITY_DN69459_c0_g1	TRINITY_DN69459_c0_g1_i1	TRINITY_DN69459_c0_g1_i1.p1	3-1646[+]	FBpp0303256^FBpp0303256^Q:3-1643,H:1433-1980^52.3%ID^E:4.2e-151^.^.`FBpp0302847^FBpp0302847^Q:3-1643,H:1194-1741^52.3%ID^E:4.2e-151^.^.`FBpp0302848^FBpp0302848^Q:3-1643,H:1194-1741^52.3%ID^E:4.2e-151^.^.`FBpp0302850^FBpp0302850^Q:3-1643,H:1433-1980^52.3%ID^E:4.2e-151^.^.`FBpp0302849^FBpp0302849^Q:3-1643,H:1403-2020^46.6%ID^E:8e-142^.^.`FBpp0302851^FBpp0302851^Q:3-1643,H:1403-1975^46.2%ID^E:8.9e-1…
TRINITY_DN69448_c0_g1	TRINITY_DN69448_c0_g1_i4	TRINITY_DN69448_c0_g1_i4.p2	206-862[+]	FBpp0086065^FBpp0086065^Q:248-859,H:25-296^57.4%ID^E:1.4e-27^.^.
TRINITY_DN69460_c0_g1	TRINITY_DN69460_c0_g1_i1	TRINITY_DN69460_c0_g1_i1.p1	3-1499[+]	FBpp0083138^FBpp0083138^Q:3-1490,H:21-503^57.4%ID^E:2.1e-173^.^.`FBpp0290455^FBpp0290455^Q:9-905,H:29-345^22.1%ID^E:1.2e-11^.^.
TRINITY_DN69471_c0_g1	TRINITY_DN69471_c0_g1_i1	TRINITY_DN69471_c0_g1_i1.p1	107-1045[+]	FBpp0074978^FBpp0074978^Q:302-1006,H:108-374^47%ID^E:2.2e-47^.^.
TRINITY_DN69487_c0_g1	TRINITY_DN69487_c0_g1_i1	TRINITY_DN69487_c0_g1_i1.p1	30-4829[+]	FBpp0291141^FBpp0291141^Q:93-4817,H:50-1653^31.1%ID^E:8.9e-161^.^.`FBpp0303493^FBpp0303493^Q:93-4817,H:50-1651^31.1%ID^E:2e-160^.^.
TRINITY_DN69486_c0_g1	TRINITY_DN69486_c0_g1_i1	.	.	FBpp0079470^FBpp0079470^Q:546-1136,H:1-196^68%ID^E:1.4e-73^.^.
TRINITY_DN69494_c0_g1	TRINITY_DN69494_c0_g1_i4	TRINITY_DN69494_c0_g1_i4.p1	580-1749[+]	FBpp0076687^FBpp0076687^Q:688-1746,H:151-537^38.1%ID^E:4.3e-69^.^.`FBpp0076689^FBpp0076689^Q:688-1746,H:49-435^38.1%ID^E:4.3e-69^.^.`FBpp0076690^FBpp0076690^Q:688-1746,H:49-435^38.1%ID^E:4.3e-69^.^.`FBpp0303217^FBpp0303217^Q:688-1746,H:49-435^38.1%ID^E:4.3e-69^.^.`FBpp0423135^FBpp0423135^Q:688-1746,H:151-537^38.1%ID^E:4.3e-69^.^.
TRINITY_DN69538_c0_g1	TRINITY_DN69538_c0_g1_i1	TRINITY_DN69538_c0_g1_i1.p1	3-653[+]	FBpp0079495^FBpp0079495^Q:102-641,H:6-186^72.9%ID^E:1.3e-67^.^.`FBpp0401486^FBpp0401486^Q:102-641,H:6-186^72.9%ID^E:1.3e-67^.^.
TRINITY_DN69582_c3_g3	TRINITY_DN69582_c3_g3_i1	TRINITY_DN69582_c3_g3_i1.p1	2-622[+]	FBpp0072312^FBpp0072312^Q:8-502,H:1-165^87.3%ID^E:8.3e-77^.^.`FBpp0089141^FBpp0089141^Q:8-502,H:1-165^87.3%ID^E:8.3e-77^.^.
TRINITY_DN69582_c3_g3	TRINITY_DN69582_c3_g3_i2	TRINITY_DN69582_c3_g3_i2.p1	1-621[+]	FBpp0072312^FBpp0072312^Q:7-501,H:1-165^87.9%ID^E:2.1e-77^.^.`FBpp0089141^FBpp0089141^Q:7-501,H:1-165^87.9%ID^E:2.1e-77^.^.
TRINITY_DN69544_c0_g1	TRINITY_DN69544_c0_g1_i1	TRINITY_DN69544_c0_g1_i1.p1	95-775[+]	FBpp0086399^FBpp0086399^Q:98-769,H:3-242^55%ID^E:3.8e-62^.^.
TRINITY_DN69554_c1_g1	TRINITY_DN69554_c1_g1_i3	TRINITY_DN69554_c1_g1_i3.p1	269-1348[+]	FBpp0070965^FBpp0070965^Q:269-1339,H:1-357^81.8%ID^E:8e-180^.^.`FBpp0070966^FBpp0070966^Q:269-1339,H:1-357^81.8%ID^E:8e-180^.^.`FBpp0291074^FBpp0291074^Q:269-1339,H:1-357^81.8%ID^E:8e-180^.^.`FBpp0304593^FBpp0304593^Q:269-1339,H:1-357^81.8%ID^E:8e-180^.^.`FBpp0111483^FBpp0111483^Q:269-1327,H:1-354^46.6%ID^E:9.7e-101^.^.`FBpp0070995^FBpp0070995^Q:269-1330,H:1-354^43.2%ID^E:6.5e-97^.^.`FBpp0070996^…
TRINITY_DN69554_c1_g1	TRINITY_DN69554_c1_g1_i5	TRINITY_DN69554_c1_g1_i5.p1	269-1414[+]	FBpp0070965^FBpp0070965^Q:269-1405,H:1-357^77%ID^E:5.6e-176^.^.`FBpp0070966^FBpp0070966^Q:269-1405,H:1-357^77%ID^E:5.6e-176^.^.`FBpp0291074^FBpp0291074^Q:269-1405,H:1-357^77%ID^E:5.6e-176^.^.`FBpp0304593^FBpp0304593^Q:269-1405,H:1-357^77%ID^E:5.6e-176^.^.`FBpp0111483^FBpp0111483^Q:269-1393,H:1-354^43.9%ID^E:8.8e-97^.^.`FBpp0070995^FBpp0070995^Q:269-1396,H:1-354^40.7%ID^E:5.9e-93^.^.`FBpp0070996^F…
TRINITY_DN69554_c1_g1	TRINITY_DN69554_c1_g1_i6	TRINITY_DN69554_c1_g1_i6.p1	330-1409[+]	FBpp0070965^FBpp0070965^Q:330-1400,H:1-357^81.8%ID^E:8.3e-180^.^.`FBpp0070966^FBpp0070966^Q:330-1400,H:1-357^81.8%ID^E:8.3e-180^.^.`FBpp0291074^FBpp0291074^Q:330-1400,H:1-357^81.8%ID^E:8.3e-180^.^.`FBpp0304593^FBpp0304593^Q:330-1400,H:1-357^81.8%ID^E:8.3e-180^.^.`FBpp0111483^FBpp0111483^Q:330-1388,H:1-354^46.6%ID^E:1e-100^.^.`FBpp0070995^FBpp0070995^Q:330-1391,H:1-354^43.2%ID^E:6.7e-97^.^.`FBpp00…
TRINITY_DN69508_c3_g2	TRINITY_DN69508_c3_g2_i3	TRINITY_DN69508_c3_g2_i3.p1	224-1906[+]	FBpp0080675^FBpp0080675^Q:224-1639,H:1-500^44%ID^E:3.4e-109^.^.`FBpp0086223^FBpp0086223^Q:224-1192,H:1-320^27.7%ID^E:6.3e-15^.^.`FBpp0076879^FBpp0076879^Q:224-973,H:1-248^25.5%ID^E:8e-10^.^.
TRINITY_DN69508_c3_g2	TRINITY_DN69508_c3_g2_i6	TRINITY_DN69508_c3_g2_i6.p1	224-1954[+]	FBpp0080675^FBpp0080675^Q:224-1687,H:1-500^42.7%ID^E:2.1e-106^.^.`FBpp0086223^FBpp0086223^Q:467-1240,H:74-320^29.8%ID^E:1e-12^.^.`FBpp0076879^FBpp0076879^Q:467-1021,H:62-248^25.5%ID^E:1.5e-08^.^.
TRINITY_DN69541_c1_g1	TRINITY_DN69541_c1_g1_i8	TRINITY_DN69541_c1_g1_i8.p1	267-1760[+]	FBpp0304380^FBpp0304380^Q:357-968,H:82-284^82.8%ID^E:1.2e-100^.^.`FBpp0304381^FBpp0304381^Q:357-968,H:82-284^82.8%ID^E:1.2e-100^.^.`FBpp0310169^FBpp0310169^Q:369-905,H:327-510^50%ID^E:5.6e-47^.^.`FBpp0301041^FBpp0301041^Q:369-905,H:327-510^50%ID^E:5.6e-47^.^.`FBpp0301040^FBpp0301040^Q:369-905,H:327-513^49.2%ID^E:2.1e-46^.^.`FBpp0070640^FBpp0070640^Q:369-1001,H:327-548^44.6%ID^E:3.7e-46^.^.`FBpp03…
TRINITY_DN69574_c0_g1	TRINITY_DN69574_c0_g1_i1	.	.	FBpp0082733^FBpp0082733^Q:378-1025,H:10-213^38%ID^E:3.8e-33^.^.`FBpp0310464^FBpp0310464^Q:378-1025,H:10-213^38%ID^E:3.8e-33^.^.`FBpp0312504^FBpp0312504^Q:378-1025,H:10-213^38%ID^E:3.8e-33^.^.
TRINITY_DN69574_c0_g1	TRINITY_DN69574_c0_g1_i3	.	.	FBpp0082733^FBpp0082733^Q:378-935,H:10-187^38.7%ID^E:4.6e-29^.^.`FBpp0310464^FBpp0310464^Q:378-935,H:10-187^38.7%ID^E:4.6e-29^.^.`FBpp0312504^FBpp0312504^Q:378-935,H:10-187^38.7%ID^E:4.6e-29^.^.
TRINITY_DN69535_c0_g1	TRINITY_DN69535_c0_g1_i1	TRINITY_DN69535_c0_g1_i1.p1	504-2075[+]	FBpp0080449^FBpp0080449^Q:579-2072,H:79-577^66.9%ID^E:5.5e-224^.^.`FBpp0311365^FBpp0311365^Q:663-2066,H:46-526^46.6%ID^E:5.7e-120^.^.`FBpp0311366^FBpp0311366^Q:663-2066,H:70-550^46.6%ID^E:5.7e-120^.^.`FBpp0074721^FBpp0074721^Q:675-2066,H:67-537^44.8%ID^E:1.1e-118^.^.`FBpp0305995^FBpp0305995^Q:675-2066,H:67-537^44.8%ID^E:1.1e-118^.^.`FBpp0291540^FBpp0291540^Q:663-2066,H:46-520^46.2%ID^E:4.7e-114^.…
TRINITY_DN69545_c1_g1	TRINITY_DN69545_c1_g1_i3	TRINITY_DN69545_c1_g1_i3.p1	254-1693[+]	FBpp0078045^FBpp0078045^Q:341-1597,H:48-513^34.3%ID^E:1.3e-50^.^.`FBpp0089291^FBpp0089291^Q:341-1597,H:48-513^34.3%ID^E:1.3e-50^.^.`FBpp0078044^FBpp0078044^Q:341-1597,H:48-513^34.3%ID^E:1.3e-50^.^.`FBpp0292670^FBpp0292670^Q:341-1597,H:48-513^34.3%ID^E:1.3e-50^.^.`FBpp0292671^FBpp0292671^Q:341-1597,H:48-513^34.3%ID^E:1.3e-50^.^.`FBpp0078046^FBpp0078046^Q:341-1597,H:48-511^33.6%ID^E:1.8e-47^.^.`FBp…
TRINITY_DN69545_c1_g1	TRINITY_DN69545_c1_g1_i5	TRINITY_DN69545_c1_g1_i5.p1	451-2076[+]	FBpp0078045^FBpp0078045^Q:538-2037,H:48-593^32.2%ID^E:1.1e-52^.^.`FBpp0089291^FBpp0089291^Q:538-2037,H:48-593^32.2%ID^E:1.1e-52^.^.`FBpp0078044^FBpp0078044^Q:538-2037,H:48-593^32.2%ID^E:1.1e-52^.^.`FBpp0292670^FBpp0292670^Q:538-2037,H:48-593^32.2%ID^E:1.1e-52^.^.`FBpp0292671^FBpp0292671^Q:538-2037,H:48-593^32.2%ID^E:1.1e-52^.^.`FBpp0078046^FBpp0078046^Q:538-2037,H:48-591^31.8%ID^E:2.6e-51^.^.`FBp…
TRINITY_DN69550_c3_g1	TRINITY_DN69550_c3_g1_i3	TRINITY_DN69550_c3_g1_i3.p1	3-668[+]	FBpp0072839^FBpp0072839^Q:420-659,H:164-243^73.8%ID^E:7.5e-31^.^.
TRINITY_DN69551_c2_g2	TRINITY_DN69551_c2_g2_i4	TRINITY_DN69551_c2_g2_i4.p1	865-2496[+]	FBpp0088807^FBpp0088807^Q:919-2448,H:32-571^43.3%ID^E:3.2e-117^.^.`FBpp0293591^FBpp0293591^Q:919-2448,H:32-571^43.3%ID^E:3.2e-117^.^.`FBpp0088806^FBpp0088806^Q:919-2244,H:32-503^43.4%ID^E:1.3e-99^.^.`FBpp0310093^FBpp0310093^Q:1555-2448,H:4-331^38.7%ID^E:5.7e-58^.^.
TRINITY_DN69546_c1_g1	TRINITY_DN69546_c1_g1_i1	TRINITY_DN69546_c1_g1_i1.p1	275-1402[+]	FBpp0072132^FBpp0072132^Q:275-1378,H:1-358^40.4%ID^E:8.9e-57^.^.`FBpp0290862^FBpp0290862^Q:275-1378,H:1-358^40.4%ID^E:8.9e-57^.^.
TRINITY_DN69546_c1_g1	TRINITY_DN69546_c1_g1_i2	TRINITY_DN69546_c1_g1_i2.p1	292-1419[+]	FBpp0072132^FBpp0072132^Q:292-1395,H:1-358^40.4%ID^E:1.2e-56^.^.`FBpp0290862^FBpp0290862^Q:292-1395,H:1-358^40.4%ID^E:1.2e-56^.^.
TRINITY_DN69546_c1_g2	TRINITY_DN69546_c1_g2_i2	TRINITY_DN69546_c1_g2_i2.p1	575-3226[+]	FBpp0294059^FBpp0294059^Q:590-3127,H:17-919^56.6%ID^E:7.2e-253^.^.`FBpp0073431^FBpp0073431^Q:590-3127,H:17-919^56.6%ID^E:7.2e-253^.^.`FBpp0073432^FBpp0073432^Q:590-3127,H:17-919^56.6%ID^E:7.2e-253^.^.
TRINITY_DN69563_c0_g1	TRINITY_DN69563_c0_g1_i1	TRINITY_DN69563_c0_g1_i1.p1	280-876[+]	FBpp0111932^FBpp0111932^Q:286-786,H:1-206^40.3%ID^E:2.4e-45^.^.
TRINITY_DN69563_c0_g1	TRINITY_DN69563_c0_g1_i2	TRINITY_DN69563_c0_g1_i2.p1	397-975[+]	FBpp0111932^FBpp0111932^Q:286-885,H:1-206^34.7%ID^E:3.2e-40^.^.
TRINITY_DN69562_c0_g1	TRINITY_DN69562_c0_g1_i3	TRINITY_DN69562_c0_g1_i3.p1	429-1721[+]	FBpp0085596^FBpp0085596^Q:1287-1718,H:462-607^61.5%ID^E:5e-44^.^.`FBpp0085597^FBpp0085597^Q:1287-1718,H:462-607^61.5%ID^E:5e-44^.^.`FBpp0085595^FBpp0085595^Q:1287-1718,H:422-567^61.5%ID^E:5e-44^.^.`FBpp0311510^FBpp0311510^Q:1287-1718,H:422-567^61.5%ID^E:5e-44^.^.`FBpp0085596^FBpp0085596^Q:429-701,H:1-89^53.3%ID^E:1.6e-18^.^.`FBpp0085597^FBpp0085597^Q:429-701,H:1-89^53.3%ID^E:1.6e-18^.^.`FBpp00855…
TRINITY_DN69562_c0_g4	TRINITY_DN69562_c0_g4_i2	TRINITY_DN69562_c0_g4_i2.p1	116-823[+]	FBpp0072129^FBpp0072129^Q:50-1036,H:5-303^45.3%ID^E:3.4e-77^.^.
TRINITY_DN69562_c0_g4	TRINITY_DN69562_c0_g4_i3	TRINITY_DN69562_c0_g4_i3.p1	116-1006[+]	FBpp0072129^FBpp0072129^Q:50-973,H:5-303^48.4%ID^E:1.5e-79^.^.
TRINITY_DN69576_c0_g1	TRINITY_DN69576_c0_g1_i1	TRINITY_DN69576_c0_g1_i1.p1	150-1640[+]	FBpp0071000^FBpp0071000^Q:558-1631,H:68-428^47.5%ID^E:4.7e-98^.^.`FBpp0298358^FBpp0298358^Q:558-1562,H:31-390^33.1%ID^E:7.9e-53^.^.`FBpp0298359^FBpp0298359^Q:558-1562,H:31-390^33.1%ID^E:7.9e-53^.^.`FBpp0298360^FBpp0298360^Q:558-1562,H:31-390^33.1%ID^E:7.9e-53^.^.`FBpp0298361^FBpp0298361^Q:558-1562,H:31-390^33.1%ID^E:7.9e-53^.^.`FBpp0298362^FBpp0298362^Q:558-1562,H:31-390^33.1%ID^E:7.9e-53^.^.`FBp…
TRINITY_DN69566_c1_g2	TRINITY_DN69566_c1_g2_i1	TRINITY_DN69566_c1_g2_i1.p1	237-1112[+]	FBpp0082446^FBpp0082446^Q:111-1106,H:90-421^63.3%ID^E:7.3e-122^.^.`FBpp0303078^FBpp0303078^Q:111-1106,H:90-421^63.3%ID^E:7.3e-122^.^.
TRINITY_DN69587_c0_g3	TRINITY_DN69587_c0_g3_i3	TRINITY_DN69587_c0_g3_i3.p1	123-1013[+]	FBpp0300611^FBpp0300611^Q:147-1010,H:11-314^60.3%ID^E:2e-99^.^.`FBpp0300613^FBpp0300613^Q:147-1010,H:11-314^60.3%ID^E:2e-99^.^.`FBpp0082023^FBpp0082023^Q:147-1010,H:11-286^54.1%ID^E:7.8e-83^.^.`FBpp0300612^FBpp0300612^Q:147-1010,H:11-286^54.1%ID^E:7.8e-83^.^.
TRINITY_DN69599_c0_g1	TRINITY_DN69599_c0_g1_i1	TRINITY_DN69599_c0_g1_i1.p1	221-1780[+]	FBpp0077623^FBpp0077623^Q:221-1738,H:1-509^56.5%ID^E:7e-162^.^.`FBpp0073555^FBpp0073555^Q:275-1702,H:68-556^36.2%ID^E:7.1e-82^.^.`FBpp0308735^FBpp0308735^Q:275-1702,H:68-556^36.2%ID^E:7.1e-82^.^.`FBpp0308734^FBpp0308734^Q:275-1702,H:68-556^36.2%ID^E:7.1e-82^.^.`FBpp0086260^FBpp0086260^Q:275-1714,H:27-494^35.7%ID^E:6.9e-77^.^.`FBpp0086261^FBpp0086261^Q:275-1714,H:40-507^35.7%ID^E:6.9e-77^.^.`FBpp0…
TRINITY_DN69502_c2_g3	TRINITY_DN69502_c2_g3_i1	TRINITY_DN69502_c2_g3_i1.p2	69-407[+]	FBpp0086252^FBpp0086252^Q:69-272,H:1-68^72.1%ID^E:2.4e-21^.^.
TRINITY_DN69627_c6_g2	TRINITY_DN69627_c6_g2_i8	TRINITY_DN69627_c6_g2_i8.p1	168-1682[+]	FBpp0082805^FBpp0082805^Q:99-1559,H:21-487^39.2%ID^E:1.4e-104^.^.`FBpp0110565^FBpp0110565^Q:90-1556,H:95-545^30.9%ID^E:9.9e-71^.^.`FBpp0072307^FBpp0072307^Q:147-1646,H:45-498^32.7%ID^E:6.8e-64^.^.`FBpp0072308^FBpp0072308^Q:147-1646,H:76-529^32.7%ID^E:6.8e-64^.^.`FBpp0072309^FBpp0072309^Q:147-1646,H:45-498^32.7%ID^E:6.8e-64^.^.`FBpp0310112^FBpp0310112^Q:147-1646,H:45-498^32.7%ID^E:6.8e-64^.^.`FBpp…
TRINITY_DN69646_c0_g1	TRINITY_DN69646_c0_g1_i1	TRINITY_DN69646_c0_g1_i1.p2	182-865[+]	FBpp0080500^FBpp0080500^Q:152-862,H:96-329^57.6%ID^E:2.3e-76^.^.`FBpp0309156^FBpp0309156^Q:152-862,H:96-329^57.6%ID^E:2.3e-76^.^.`FBpp0289938^FBpp0289938^Q:179-895,H:123-358^27%ID^E:1e-20^.^.`FBpp0289939^FBpp0289939^Q:179-895,H:123-358^27%ID^E:1e-20^.^.`FBpp0289940^FBpp0289940^Q:179-895,H:191-426^27%ID^E:1e-20^.^.`FBpp0289941^FBpp0289941^Q:179-895,H:191-426^27%ID^E:1e-20^.^.`FBpp0304915^FBpp03049…
TRINITY_DN69646_c0_g1	TRINITY_DN69646_c0_g1_i7	TRINITY_DN69646_c0_g1_i7.p2	632-1612[+]	FBpp0080500^FBpp0080500^Q:740-1609,H:43-329^56.7%ID^E:5.2e-92^.^.`FBpp0309156^FBpp0309156^Q:740-1609,H:43-329^56.7%ID^E:5.2e-92^.^.`FBpp0289938^FBpp0289938^Q:764-1642,H:80-358^26.2%ID^E:3e-23^.^.`FBpp0289939^FBpp0289939^Q:764-1642,H:80-358^26.2%ID^E:3e-23^.^.`FBpp0289940^FBpp0289940^Q:764-1642,H:148-426^26.2%ID^E:3e-23^.^.`FBpp0289941^FBpp0289941^Q:764-1642,H:148-426^26.2%ID^E:3e-23^.^.`FBpp03049…
TRINITY_DN69601_c0_g1	TRINITY_DN69601_c0_g1_i1	TRINITY_DN69601_c0_g1_i1.p2	85-405[+]	FBpp0070885^FBpp0070885^Q:106-405,H:12-111^63%ID^E:7.9e-31^.^.`FBpp0309040^FBpp0309040^Q:106-405,H:12-111^63%ID^E:7.9e-31^.^.`FBpp0312526^FBpp0312526^Q:106-405,H:12-111^63%ID^E:7.9e-31^.^.
TRINITY_DN69607_c0_g1	TRINITY_DN69607_c0_g1_i2	TRINITY_DN69607_c0_g1_i2.p1	1-1884[+]	FBpp0082488^FBpp0082488^Q:7-1884,H:374-1016^39.4%ID^E:2e-129^.^.`FBpp0297356^FBpp0297356^Q:7-1884,H:374-1016^39.4%ID^E:2e-129^.^.
TRINITY_DN69613_c0_g1	TRINITY_DN69613_c0_g1_i2	TRINITY_DN69613_c0_g1_i2.p3	103-474[+]	FBpp0073285^FBpp0073285^Q:485-1663,H:2-418^50.4%ID^E:3.3e-110^.^.`FBpp0073287^FBpp0073287^Q:485-1663,H:2-418^50.4%ID^E:3.3e-110^.^.`FBpp0304657^FBpp0304657^Q:485-1663,H:2-418^50.4%ID^E:3.3e-110^.^.`FBpp0290948^FBpp0290948^Q:103-471,H:1-123^68.3%ID^E:3.3e-41^.^.
TRINITY_DN69613_c0_g1	TRINITY_DN69613_c0_g1_i2	TRINITY_DN69613_c0_g1_i2.p1	476-1678[+]	FBpp0073285^FBpp0073285^Q:485-1663,H:2-418^50.4%ID^E:3.3e-110^.^.`FBpp0073287^FBpp0073287^Q:485-1663,H:2-418^50.4%ID^E:3.3e-110^.^.`FBpp0304657^FBpp0304657^Q:485-1663,H:2-418^50.4%ID^E:3.3e-110^.^.`FBpp0290948^FBpp0290948^Q:103-471,H:1-123^68.3%ID^E:3.3e-41^.^.
TRINITY_DN69631_c0_g1	TRINITY_DN69631_c0_g1_i1	TRINITY_DN69631_c0_g1_i1.p1	1-3123[+]	FBpp0085689^FBpp0085689^Q:1-3114,H:310-1362^52.8%ID^E:0^.^.
TRINITY_DN69638_c0_g1	TRINITY_DN69638_c0_g1_i1	TRINITY_DN69638_c0_g1_i1.p1	82-843[+]	FBpp0082765^FBpp0082765^Q:229-819,H:63-263^45.8%ID^E:7.7e-40^.^.`FBpp0307945^FBpp0307945^Q:229-819,H:63-263^45.8%ID^E:7.7e-40^.^.
TRINITY_DN69638_c0_g1	TRINITY_DN69638_c0_g1_i2	TRINITY_DN69638_c0_g1_i2.p1	82-843[+]	FBpp0082765^FBpp0082765^Q:229-819,H:63-263^45.8%ID^E:7.9e-40^.^.`FBpp0307945^FBpp0307945^Q:229-819,H:63-263^45.8%ID^E:7.9e-40^.^.
TRINITY_DN69657_c0_g1	TRINITY_DN69657_c0_g1_i2	TRINITY_DN69657_c0_g1_i2.p1	1201-2112[+]	FBpp0072286^FBpp0072286^Q:1201-2109,H:1-327^82.9%ID^E:1.5e-89^.^.`FBpp0289353^FBpp0289353^Q:1201-1770,H:1-209^81.8%ID^E:6.5e-88^.^.`FBpp0072285^FBpp0072285^Q:1201-2094,H:1-322^82.6%ID^E:6.1e-86^.^.`FBpp0088920^FBpp0088920^Q:1492-1704,H:263-334^51.4%ID^E:1.5e-12^.^.`FBpp0310398^FBpp0310398^Q:1492-1704,H:263-334^51.4%ID^E:1.5e-12^.^.`FBpp0084807^FBpp0084807^Q:1162-1707,H:313-482^33%ID^E:2e-12^.^.`F…
TRINITY_DN69659_c0_g2	TRINITY_DN69659_c0_g2_i2	TRINITY_DN69659_c0_g2_i2.p1	703-3003[+]	FBpp0423167^FBpp0423167^Q:703-3012,H:1-764^75.4%ID^E:0^.^.`FBpp0086624^FBpp0086624^Q:703-3000,H:1-760^75.6%ID^E:0^.^.`FBpp0305367^FBpp0305367^Q:703-3000,H:1-760^75.6%ID^E:0^.^.`FBpp0305368^FBpp0305368^Q:2143-3000,H:1-299^77.9%ID^E:1.8e-138^.^.`FBpp0099953^FBpp0099953^Q:1009-2985,H:87-714^31.2%ID^E:3.9e-93^.^.`FBpp0085763^FBpp0085763^Q:1276-2973,H:319-967^29.4%ID^E:1.3e-67^.^.
TRINITY_DN69666_c0_g1	TRINITY_DN69666_c0_g1_i1	.	.	FBpp0071580^FBpp0071580^Q:1-177,H:29-88^63.3%ID^E:6.4e-16^.^.`FBpp0112014^FBpp0112014^Q:1-177,H:29-88^63.3%ID^E:6.4e-16^.^.`FBpp0112015^FBpp0112015^Q:1-177,H:29-88^63.3%ID^E:6.4e-16^.^.`FBpp0289903^FBpp0289903^Q:1-177,H:29-88^63.3%ID^E:6.4e-16^.^.`FBpp0289904^FBpp0289904^Q:1-177,H:29-88^63.3%ID^E:6.4e-16^.^.
TRINITY_DN69670_c0_g1	TRINITY_DN69670_c0_g1_i2	TRINITY_DN69670_c0_g1_i2.p1	468-1205[+]	FBpp0076553^FBpp0076553^Q:213-1196,H:1-305^53.7%ID^E:3.3e-85^.^.`FBpp0076552^FBpp0076552^Q:213-1196,H:1-305^53.7%ID^E:3.3e-85^.^.`FBpp0076554^FBpp0076554^Q:213-1196,H:1-305^53.7%ID^E:3.3e-85^.^.`FBpp0076556^FBpp0076556^Q:213-1196,H:1-305^53.7%ID^E:3.3e-85^.^.`FBpp0076555^FBpp0076555^Q:213-1196,H:1-305^53.7%ID^E:3.3e-85^.^.
TRINITY_DN69670_c0_g1	TRINITY_DN69670_c0_g1_i3	TRINITY_DN69670_c0_g1_i3.p1	273-1247[+]	FBpp0076553^FBpp0076553^Q:273-1244,H:1-352^58.4%ID^E:1.1e-98^.^.`FBpp0076552^FBpp0076552^Q:273-1244,H:1-352^58.4%ID^E:1.1e-98^.^.`FBpp0076554^FBpp0076554^Q:273-1244,H:1-352^58.4%ID^E:1.1e-98^.^.`FBpp0076556^FBpp0076556^Q:273-1244,H:1-352^58.4%ID^E:1.1e-98^.^.`FBpp0076555^FBpp0076555^Q:273-1244,H:1-352^58.4%ID^E:1.1e-98^.^.`FBpp0084255^FBpp0084255^Q:294-653,H:204-340^28.6%ID^E:2.6e-07^.^.`FBpp0084…
TRINITY_DN69670_c0_g1	TRINITY_DN69670_c0_g1_i6	TRINITY_DN69670_c0_g1_i6.p1	528-1364[+]	FBpp0076553^FBpp0076553^Q:273-1361,H:1-352^52.6%ID^E:3.4e-93^.^.`FBpp0076552^FBpp0076552^Q:273-1361,H:1-352^52.6%ID^E:3.4e-93^.^.`FBpp0076554^FBpp0076554^Q:273-1361,H:1-352^52.6%ID^E:3.4e-93^.^.`FBpp0076556^FBpp0076556^Q:273-1361,H:1-352^52.6%ID^E:3.4e-93^.^.`FBpp0076555^FBpp0076555^Q:273-1361,H:1-352^52.6%ID^E:3.4e-93^.^.
TRINITY_DN69664_c12_g1	TRINITY_DN69664_c12_g1_i1	TRINITY_DN69664_c12_g1_i1.p1	223-1056[+]	FBpp0087821^FBpp0087821^Q:286-1044,H:20-275^46.9%ID^E:8.4e-53^.^.
TRINITY_DN69664_c12_g1	TRINITY_DN69664_c12_g1_i4	TRINITY_DN69664_c12_g1_i4.p1	394-921[+]	FBpp0087821^FBpp0087821^Q:178-909,H:28-275^47%ID^E:6.4e-52^.^.
TRINITY_DN69664_c13_g2	TRINITY_DN69664_c13_g2_i2	TRINITY_DN69664_c13_g2_i2.p1	131-1048[+]	FBpp0288661^FBpp0288661^Q:146-574,H:34-178^55.2%ID^E:2.9e-38^.^.
TRINITY_DN69676_c0_g1	TRINITY_DN69676_c0_g1_i4	TRINITY_DN69676_c0_g1_i4.p1	1053-2015[+]	FBpp0300553^FBpp0300553^Q:1053-2015,H:1-310^78%ID^E:1.7e-78^.^.`FBpp0291133^FBpp0291133^Q:1053-2015,H:1-311^77.4%ID^E:2.3e-78^.^.`FBpp0291135^FBpp0291135^Q:1053-2015,H:1-326^81%ID^E:1.6e-76^.^.`FBpp0100013^FBpp0100013^Q:1053-2009,H:1-309^76.9%ID^E:2.1e-76^.^.`FBpp0291134^FBpp0291134^Q:1122-2015,H:35-334^82%ID^E:8.1e-76^.^.`FBpp0309481^FBpp0309481^Q:1053-2009,H:1-323^81.4%ID^E:6.8e-75^.^.`FBpp0309…
TRINITY_DN69676_c0_g1	TRINITY_DN69676_c0_g1_i7	TRINITY_DN69676_c0_g1_i7.p1	3162-4019[+]	FBpp0300553^FBpp0300553^Q:2991-3884,H:12-310^82.6%ID^E:1.5e-79^.^.`FBpp0291133^FBpp0291133^Q:2991-3884,H:12-311^82%ID^E:2e-79^.^.`FBpp0100013^FBpp0100013^Q:2991-3878,H:12-309^81.5%ID^E:1.9e-77^.^.`FBpp0291134^FBpp0291134^Q:2991-3884,H:35-334^80%ID^E:3e-75^.^.`FBpp0291135^FBpp0291135^Q:2991-3884,H:27-326^80%ID^E:3e-75^.^.`FBpp0100015^FBpp0100015^Q:2991-3878,H:35-331^80.1%ID^E:2.2e-73^.^.`FBpp02911…
TRINITY_DN69676_c0_g1	TRINITY_DN69676_c0_g1_i8	TRINITY_DN69676_c0_g1_i8.p1	3162-3803[+]	FBpp0300553^FBpp0300553^Q:2991-4391,H:12-310^53%ID^E:5.2e-60^.^.`FBpp0291133^FBpp0291133^Q:2991-4391,H:12-311^52.7%ID^E:6.8e-60^.^.`FBpp0100013^FBpp0100013^Q:2991-3740,H:12-263^84.1%ID^E:5.7e-59^.^.`FBpp0291134^FBpp0291134^Q:2991-4391,H:35-334^51.4%ID^E:1e-55^.^.`FBpp0291135^FBpp0291135^Q:2991-4391,H:27-326^51.4%ID^E:1e-55^.^.`FBpp0100015^FBpp0100015^Q:2991-3740,H:35-285^82.5%ID^E:6.6e-55^.^.`FBp…
TRINITY_DN69691_c0_g1	TRINITY_DN69691_c0_g1_i1	TRINITY_DN69691_c0_g1_i1.p1	200-748[+]	FBpp0090982^FBpp0090982^Q:200-748,H:1-180^55.2%ID^E:2.8e-45^.^.
TRINITY_DN69692_c0_g1	TRINITY_DN69692_c0_g1_i1	TRINITY_DN69692_c0_g1_i1.p1	165-1196[+]	FBpp0079616^FBpp0079616^Q:165-1190,H:1-318^45.3%ID^E:4e-65^.^.
TRINITY_DN69692_c0_g2	TRINITY_DN69692_c0_g2_i1	TRINITY_DN69692_c0_g2_i1.p1	101-589[+]	FBpp0071894^FBpp0071894^Q:101-568,H:1-155^38.2%ID^E:2.6e-22^.^.`FBpp0307713^FBpp0307713^Q:101-568,H:1-155^38.2%ID^E:2.6e-22^.^.
TRINITY_DN69681_c0_g1	TRINITY_DN69681_c0_g1_i1	TRINITY_DN69681_c0_g1_i1.p1	235-1182[+]	FBpp0291075^FBpp0291075^Q:235-1179,H:1-310^62.9%ID^E:7e-121^.^.`FBpp0291076^FBpp0291076^Q:235-1179,H:1-310^62.9%ID^E:7e-121^.^.`FBpp0085839^FBpp0085839^Q:235-1176,H:1-309^62.1%ID^E:1.7e-119^.^.`FBpp0085840^FBpp0085840^Q:235-1176,H:1-309^62.1%ID^E:1.7e-119^.^.
TRINITY_DN69737_c0_g1	TRINITY_DN69737_c0_g1_i3	TRINITY_DN69737_c0_g1_i3.p1	387-1679[+]	FBpp0087495^FBpp0087495^Q:1335-1601,H:379-497^33.6%ID^E:3.5e-11^.^.`FBpp0087496^FBpp0087496^Q:1335-1601,H:379-497^33.6%ID^E:3.5e-11^.^.`FBpp0087497^FBpp0087497^Q:1335-1601,H:459-577^33.6%ID^E:3.5e-11^.^.`FBpp0296933^FBpp0296933^Q:1335-1601,H:459-577^33.6%ID^E:3.5e-11^.^.
TRINITY_DN69737_c0_g1	TRINITY_DN69737_c0_g1_i4	TRINITY_DN69737_c0_g1_i4.p1	417-1334[+]	FBpp0087495^FBpp0087495^Q:990-1256,H:379-497^33.6%ID^E:2.9e-11^.^.`FBpp0087496^FBpp0087496^Q:990-1256,H:379-497^33.6%ID^E:2.9e-11^.^.`FBpp0087497^FBpp0087497^Q:990-1256,H:459-577^33.6%ID^E:2.9e-11^.^.`FBpp0296933^FBpp0296933^Q:990-1256,H:459-577^33.6%ID^E:2.9e-11^.^.
TRINITY_DN69737_c0_g1	TRINITY_DN69737_c0_g1_i5	TRINITY_DN69737_c0_g1_i5.p1	387-1793[+]	FBpp0087495^FBpp0087495^Q:1449-1715,H:379-497^33.6%ID^E:3.6e-11^.^.`FBpp0087496^FBpp0087496^Q:1449-1715,H:379-497^33.6%ID^E:3.6e-11^.^.`FBpp0087497^FBpp0087497^Q:1449-1715,H:459-577^33.6%ID^E:3.6e-11^.^.`FBpp0296933^FBpp0296933^Q:1449-1715,H:459-577^33.6%ID^E:3.6e-11^.^.
TRINITY_DN69795_c0_g1	TRINITY_DN69795_c0_g1_i1	TRINITY_DN69795_c0_g1_i1.p1	189-2309[+]	FBpp0081117^FBpp0081117^Q:492-2270,H:207-802^44.3%ID^E:1e-128^.^.
TRINITY_DN69748_c0_g1	TRINITY_DN69748_c0_g1_i1	TRINITY_DN69748_c0_g1_i1.p1	329-1648[+]	FBpp0076797^FBpp0076797^Q:392-1327,H:85-517^48.5%ID^E:2.1e-98^.^.`FBpp0304193^FBpp0304193^Q:392-1327,H:85-517^48.5%ID^E:2.1e-98^.^.`FBpp0304194^FBpp0304194^Q:392-1327,H:85-517^48.5%ID^E:2.1e-98^.^.`FBpp0311662^FBpp0311662^Q:392-1327,H:85-517^48.5%ID^E:2.1e-98^.^.`FBpp0304191^FBpp0304191^Q:392-1327,H:85-530^47.1%ID^E:1.3e-95^.^.`FBpp0304192^FBpp0304192^Q:392-1327,H:85-530^47.1%ID^E:1.3e-95^.^.
TRINITY_DN69748_c0_g1	TRINITY_DN69748_c0_g1_i2	TRINITY_DN69748_c0_g1_i2.p1	329-1687[+]	FBpp0304191^FBpp0304191^Q:392-1366,H:85-530^48.9%ID^E:1.4e-102^.^.`FBpp0304192^FBpp0304192^Q:392-1366,H:85-530^48.9%ID^E:1.4e-102^.^.`FBpp0076797^FBpp0076797^Q:392-1366,H:85-517^47.1%ID^E:1.7e-95^.^.`FBpp0304193^FBpp0304193^Q:392-1366,H:85-517^47.1%ID^E:1.7e-95^.^.`FBpp0304194^FBpp0304194^Q:392-1366,H:85-517^47.1%ID^E:1.7e-95^.^.`FBpp0311662^FBpp0311662^Q:392-1366,H:85-517^47.1%ID^E:1.7e-95^.^.
TRINITY_DN69701_c0_g1	TRINITY_DN69701_c0_g1_i4	TRINITY_DN69701_c0_g1_i4.p1	936-1943[+]	FBpp0080868^FBpp0080868^Q:1086-1934,H:4-308^65.6%ID^E:6.1e-117^.^.`FBpp0292322^FBpp0292322^Q:1086-1934,H:4-308^65.6%ID^E:6.1e-117^.^.`FBpp0304007^FBpp0304007^Q:1086-1934,H:4-308^65.6%ID^E:6.1e-117^.^.`FBpp0304006^FBpp0304006^Q:1086-1934,H:4-308^65.6%ID^E:6.1e-117^.^.
TRINITY_DN69745_c0_g2	TRINITY_DN69745_c0_g2_i1	TRINITY_DN69745_c0_g2_i1.p1	3-587[+]	FBpp0290661^FBpp0290661^Q:3-584,H:45-237^66%ID^E:4e-74^.^.`FBpp0290662^FBpp0290662^Q:3-584,H:45-237^66%ID^E:4e-74^.^.`FBpp0290663^FBpp0290663^Q:3-584,H:45-237^66%ID^E:4e-74^.^.`FBpp0070643^FBpp0070643^Q:18-560,H:27-205^25.3%ID^E:6.3e-11^.^.`FBpp0310166^FBpp0310166^Q:18-560,H:27-205^25.3%ID^E:6.3e-11^.^.`FBpp0071663^FBpp0071663^Q:3-560,H:15-200^23.4%ID^E:8.6e-08^.^.
TRINITY_DN69716_c0_g1	TRINITY_DN69716_c0_g1_i1	TRINITY_DN69716_c0_g1_i1.p1	489-1085[+]	FBpp0080539^FBpp0080539^Q:543-1082,H:33-231^69.2%ID^E:4.1e-54^.^.`FBpp0311110^FBpp0311110^Q:543-1082,H:33-231^69.2%ID^E:4.1e-54^.^.`FBpp0292344^FBpp0292344^Q:543-1082,H:33-231^69.2%ID^E:4.1e-54^.^.`FBpp0292345^FBpp0292345^Q:543-1082,H:33-231^69.2%ID^E:4.1e-54^.^.`FBpp0081042^FBpp0081042^Q:798-929,H:165-206^63.6%ID^E:7.1e-06^.^.`FBpp0305546^FBpp0305546^Q:798-929,H:165-206^63.6%ID^E:7.1e-06^.^.
TRINITY_DN69716_c0_g1	TRINITY_DN69716_c0_g1_i2	TRINITY_DN69716_c0_g1_i2.p1	704-1300[+]	FBpp0080539^FBpp0080539^Q:758-1297,H:33-231^68.7%ID^E:1.8e-53^.^.`FBpp0311110^FBpp0311110^Q:758-1297,H:33-231^68.7%ID^E:1.8e-53^.^.`FBpp0292344^FBpp0292344^Q:758-1297,H:33-231^68.7%ID^E:1.8e-53^.^.`FBpp0292345^FBpp0292345^Q:758-1297,H:33-231^68.7%ID^E:1.8e-53^.^.`FBpp0081042^FBpp0081042^Q:1013-1144,H:165-206^63.6%ID^E:8.4e-06^.^.`FBpp0305546^FBpp0305546^Q:1013-1144,H:165-206^63.6%ID^E:8.4e-06^.^.
TRINITY_DN69710_c0_g2	TRINITY_DN69710_c0_g2_i1	TRINITY_DN69710_c0_g2_i1.p1	602-1315[+]	FBpp0086001^FBpp0086001^Q:602-1069,H:1-156^61.5%ID^E:5.4e-48^.^.`FBpp0086002^FBpp0086002^Q:602-1069,H:1-156^61.5%ID^E:5.4e-48^.^.`FBpp0112004^FBpp0112004^Q:602-1069,H:1-156^61.5%ID^E:5.4e-48^.^.`FBpp0289639^FBpp0289639^Q:602-1069,H:1-156^61.5%ID^E:5.4e-48^.^.
TRINITY_DN69724_c0_g1	TRINITY_DN69724_c0_g1_i1	TRINITY_DN69724_c0_g1_i1.p1	370-1377[+]	FBpp0077076^FBpp0077076^Q:370-1362,H:1-294^45.9%ID^E:6.4e-88^.^.`FBpp0307905^FBpp0307905^Q:370-1362,H:1-294^45.9%ID^E:6.4e-88^.^.
TRINITY_DN69724_c0_g1	TRINITY_DN69724_c0_g1_i2	TRINITY_DN69724_c0_g1_i2.p1	370-1272[+]	FBpp0077076^FBpp0077076^Q:370-1257,H:1-294^51.3%ID^E:3.7e-93^.^.`FBpp0307905^FBpp0307905^Q:370-1257,H:1-294^51.3%ID^E:3.7e-93^.^.
TRINITY_DN69724_c0_g4	TRINITY_DN69724_c0_g4_i1	TRINITY_DN69724_c0_g4_i1.p1	1-1848[+]	FBpp0304756^FBpp0304756^Q:1-1740,H:312-893^80.9%ID^E:2.4e-285^.^.`FBpp0288417^FBpp0288417^Q:1-1740,H:299-880^80.9%ID^E:2.4e-285^.^.`FBpp0307902^FBpp0307902^Q:1-1740,H:294-875^80.9%ID^E:2.4e-285^.^.`FBpp0307903^FBpp0307903^Q:1-1740,H:299-880^80.9%ID^E:2.4e-285^.^.`FBpp0071268^FBpp0071268^Q:415-1731,H:408-838^42.4%ID^E:1.7e-97^.^.`FBpp0083391^FBpp0083391^Q:109-1725,H:332-840^32.9%ID^E:9.9e-77^.^.`F…
TRINITY_DN69725_c0_g1	TRINITY_DN69725_c0_g1_i2	TRINITY_DN69725_c0_g1_i2.p1	423-2537[+]	FBpp0078859^FBpp0078859^Q:435-2534,H:210-944^50.3%ID^E:4.3e-183^.^.`FBpp0078860^FBpp0078860^Q:435-2534,H:19-753^50.3%ID^E:4.3e-183^.^.`FBpp0304851^FBpp0304851^Q:435-2534,H:19-753^50.3%ID^E:4.3e-183^.^.
TRINITY_DN69725_c0_g1	TRINITY_DN69725_c0_g1_i3	TRINITY_DN69725_c0_g1_i3.p1	752-3328[+]	FBpp0078859^FBpp0078859^Q:785-3325,H:17-944^45.3%ID^E:4.1e-199^.^.`FBpp0078860^FBpp0078860^Q:1226-3325,H:19-753^50.3%ID^E:5.3e-183^.^.`FBpp0304851^FBpp0304851^Q:1226-3325,H:19-753^50.3%ID^E:5.3e-183^.^.
TRINITY_DN69731_c0_g1	TRINITY_DN69731_c0_g1_i1	TRINITY_DN69731_c0_g1_i1.p1	218-835[+]	FBpp0071544^FBpp0071544^Q:176-832,H:3-223^50.5%ID^E:8.8e-55^.^.`FBpp0309690^FBpp0309690^Q:176-832,H:3-223^50.5%ID^E:8.8e-55^.^.
TRINITY_DN69719_c0_g2	TRINITY_DN69719_c0_g2_i2	.	.	FBpp0072458^FBpp0072458^Q:531-884,H:6-123^77.1%ID^E:1.8e-50^.^.
TRINITY_DN69719_c0_g2	TRINITY_DN69719_c0_g2_i3	.	.	FBpp0072458^FBpp0072458^Q:478-792,H:19-123^79%ID^E:1.6e-45^.^.
TRINITY_DN69719_c0_g2	TRINITY_DN69719_c0_g2_i4	.	.	FBpp0072458^FBpp0072458^Q:168-485,H:18-123^79.2%ID^E:2.5e-46^.^.
TRINITY_DN69719_c0_g2	TRINITY_DN69719_c0_g2_i5	.	.	FBpp0072458^FBpp0072458^Q:501-815,H:19-123^79%ID^E:1.3e-45^.^.
TRINITY_DN69743_c0_g1	TRINITY_DN69743_c0_g1_i4	TRINITY_DN69743_c0_g1_i4.p1	431-889[+]	FBpp0303170^FBpp0303170^Q:443-880,H:2-147^72.6%ID^E:9.4e-56^.^.`FBpp0294021^FBpp0294021^Q:443-862,H:2-141^75%ID^E:2.1e-55^.^.`FBpp0075151^FBpp0075151^Q:443-862,H:2-141^75%ID^E:2.1e-55^.^.`FBpp0075152^FBpp0075152^Q:443-862,H:2-141^75%ID^E:2.1e-55^.^.`FBpp0294020^FBpp0294020^Q:443-862,H:2-141^75%ID^E:2.1e-55^.^.
TRINITY_DN69743_c0_g1	TRINITY_DN69743_c0_g1_i6	TRINITY_DN69743_c0_g1_i6.p1	297-755[+]	FBpp0303170^FBpp0303170^Q:309-746,H:2-147^72.6%ID^E:8.6e-56^.^.`FBpp0294021^FBpp0294021^Q:309-728,H:2-141^75%ID^E:1.9e-55^.^.`FBpp0075151^FBpp0075151^Q:309-728,H:2-141^75%ID^E:1.9e-55^.^.`FBpp0075152^FBpp0075152^Q:309-728,H:2-141^75%ID^E:1.9e-55^.^.`FBpp0294020^FBpp0294020^Q:309-728,H:2-141^75%ID^E:1.9e-55^.^.
TRINITY_DN69758_c0_g1	TRINITY_DN69758_c0_g1_i1	TRINITY_DN69758_c0_g1_i1.p1	539-1084[+]	.
TRINITY_DN69753_c5_g1	TRINITY_DN69753_c5_g1_i1	.	.	FBpp0076859^FBpp0076859^Q:169-591,H:3-143^73%ID^E:5e-60^.^.`FBpp0311276^FBpp0311276^Q:169-591,H:3-143^73%ID^E:5e-60^.^.`FBpp0076860^FBpp0076860^Q:289-591,H:1-101^70.3%ID^E:1.3e-39^.^.
TRINITY_DN69753_c5_g1	TRINITY_DN69753_c5_g1_i4	.	.	FBpp0076859^FBpp0076859^Q:309-707,H:11-143^72.9%ID^E:2.3e-55^.^.`FBpp0311276^FBpp0311276^Q:309-707,H:11-143^72.9%ID^E:2.3e-55^.^.`FBpp0076860^FBpp0076860^Q:405-707,H:1-101^66.3%ID^E:5.4e-36^.^.
TRINITY_DN69753_c5_g1	TRINITY_DN69753_c5_g1_i5	.	.	FBpp0076859^FBpp0076859^Q:191-451,H:57-143^66.7%ID^E:2.6e-31^.^.`FBpp0076860^FBpp0076860^Q:191-451,H:15-101^66.7%ID^E:2.6e-31^.^.`FBpp0311276^FBpp0311276^Q:191-451,H:57-143^66.7%ID^E:2.6e-31^.^.`FBpp0076859^FBpp0076859^Q:3-143,H:11-57^91.5%ID^E:6.1e-20^.^.`FBpp0311276^FBpp0311276^Q:3-143,H:11-57^91.5%ID^E:6.1e-20^.^.
TRINITY_DN69764_c0_g1	TRINITY_DN69764_c0_g1_i1	TRINITY_DN69764_c0_g1_i1.p1	378-1085[+]	FBpp0074199^FBpp0074199^Q:426-1028,H:108-294^31.1%ID^E:1.8e-22^.^.`FBpp0074201^FBpp0074201^Q:426-1028,H:108-294^31.1%ID^E:1.8e-22^.^.`FBpp0074202^FBpp0074202^Q:426-1028,H:108-294^31.1%ID^E:1.8e-22^.^.`FBpp0308824^FBpp0308824^Q:426-1028,H:108-294^31.1%ID^E:1.8e-22^.^.`FBpp0308825^FBpp0308825^Q:426-1028,H:108-294^31.1%ID^E:1.8e-22^.^.
TRINITY_DN69761_c0_g1	TRINITY_DN69761_c0_g1_i1	TRINITY_DN69761_c0_g1_i1.p1	547-1395[+]	FBpp0074664^FBpp0074664^Q:610-1161,H:22-205^67.9%ID^E:3.6e-76^.^.
TRINITY_DN69761_c0_g1	TRINITY_DN69761_c0_g1_i2	TRINITY_DN69761_c0_g1_i2.p1	235-1086[+]	FBpp0074664^FBpp0074664^Q:235-852,H:1-205^66.5%ID^E:9.3e-83^.^.
TRINITY_DN69766_c8_g1	TRINITY_DN69766_c8_g1_i1	TRINITY_DN69766_c8_g1_i1.p1	457-1143[+]	FBpp0305144^FBpp0305144^Q:169-1140,H:88-415^70.2%ID^E:1.3e-130^.^.`FBpp0305143^FBpp0305143^Q:226-1140,H:63-364^74.2%ID^E:6.3e-130^.^.`FBpp0292048^FBpp0292048^Q:244-1140,H:75-370^75.3%ID^E:8.3e-130^.^.`FBpp0292049^FBpp0292049^Q:244-1140,H:205-500^75.3%ID^E:8.3e-130^.^.`FBpp0305142^FBpp0305142^Q:244-1140,H:66-361^75.3%ID^E:8.3e-130^.^.`FBpp0311593^FBpp0311593^Q:244-1140,H:75-370^75.3%ID^E:8.3e-130^…
TRINITY_DN69766_c8_g1	TRINITY_DN69766_c8_g1_i2	TRINITY_DN69766_c8_g1_i2.p1	392-1078[+]	FBpp0305143^FBpp0305143^Q:83-1075,H:48-364^71.4%ID^E:2.2e-132^.^.`FBpp0292048^FBpp0292048^Q:179-1075,H:75-370^75.3%ID^E:7.9e-130^.^.`FBpp0292049^FBpp0292049^Q:179-1075,H:205-500^75.3%ID^E:7.9e-130^.^.`FBpp0305142^FBpp0305142^Q:179-1075,H:66-361^75.3%ID^E:7.9e-130^.^.`FBpp0305144^FBpp0305144^Q:158-1075,H:113-415^73.9%ID^E:7.9e-130^.^.`FBpp0311593^FBpp0311593^Q:179-1075,H:75-370^75.3%ID^E:7.9e-130^…
TRINITY_DN69766_c8_g1	TRINITY_DN69766_c8_g1_i5	TRINITY_DN69766_c8_g1_i5.p3	150-464[-]	FBpp0305144^FBpp0305144^Q:154-1092,H:110-415^73.6%ID^E:9.4e-131^.^.`FBpp0305142^FBpp0305142^Q:73-1092,H:28-361^68%ID^E:1.2e-130^.^.`FBpp0305143^FBpp0305143^Q:178-1092,H:63-364^74.2%ID^E:6.1e-130^.^.`FBpp0292048^FBpp0292048^Q:196-1092,H:75-370^75.3%ID^E:8e-130^.^.`FBpp0292049^FBpp0292049^Q:196-1092,H:205-500^75.3%ID^E:8e-130^.^.`FBpp0311593^FBpp0311593^Q:196-1092,H:75-370^75.3%ID^E:8e-130^.^.`FBpp…
TRINITY_DN69776_c0_g1	TRINITY_DN69776_c0_g1_i1	TRINITY_DN69776_c0_g1_i1.p1	1-363[+]	FBpp0076723^FBpp0076723^Q:1-351,H:3-119^82.1%ID^E:1.9e-55^.^.
TRINITY_DN69785_c0_g3	TRINITY_DN69785_c0_g3_i2	TRINITY_DN69785_c0_g3_i2.p1	291-1799[+]	FBpp0077054^FBpp0077054^Q:393-1796,H:21-486^69.8%ID^E:2e-212^.^.`FBpp0080449^FBpp0080449^Q:459-1712,H:111-575^36.8%ID^E:5.3e-93^.^.`FBpp0112328^FBpp0112328^Q:612-1706,H:671-1024^42.1%ID^E:5.9e-84^.^.`FBpp0077821^FBpp0077821^Q:612-1706,H:671-1023^41.6%ID^E:3.2e-82^.^.`FBpp0077822^FBpp0077822^Q:612-1706,H:1630-1982^41.6%ID^E:3.2e-82^.^.`FBpp0301164^FBpp0301164^Q:612-1706,H:1194-1546^41.6%ID^E:3.2e-…
TRINITY_DN69787_c0_g1	TRINITY_DN69787_c0_g1_i3	TRINITY_DN69787_c0_g1_i3.p1	270-1745[+]	FBpp0290541^FBpp0290541^Q:363-1604,H:7-423^47.3%ID^E:1.3e-113^.^.`FBpp0305003^FBpp0305003^Q:363-1604,H:7-423^47.3%ID^E:1.3e-113^.^.`FBpp0071062^FBpp0071062^Q:357-1610,H:7-439^30.7%ID^E:6.3e-68^.^.`FBpp0080100^FBpp0080100^Q:363-1616,H:12-448^28.2%ID^E:6.7e-54^.^.`FBpp0309563^FBpp0309563^Q:363-1616,H:12-448^28.2%ID^E:6.7e-54^.^.`FBpp0290541^FBpp0290541^Q:1655-1915,H:425-511^37.9%ID^E:9.5e-16^.^.`FB…
TRINITY_DN69787_c0_g1	TRINITY_DN69787_c0_g1_i3	TRINITY_DN69787_c0_g1_i3.p4	1804-2139[-]	FBpp0290541^FBpp0290541^Q:363-1604,H:7-423^47.3%ID^E:1.3e-113^.^.`FBpp0305003^FBpp0305003^Q:363-1604,H:7-423^47.3%ID^E:1.3e-113^.^.`FBpp0071062^FBpp0071062^Q:357-1610,H:7-439^30.7%ID^E:6.3e-68^.^.`FBpp0080100^FBpp0080100^Q:363-1616,H:12-448^28.2%ID^E:6.7e-54^.^.`FBpp0309563^FBpp0309563^Q:363-1616,H:12-448^28.2%ID^E:6.7e-54^.^.`FBpp0290541^FBpp0290541^Q:1655-1915,H:425-511^37.9%ID^E:9.5e-16^.^.`FB…
TRINITY_DN69797_c1_g2	TRINITY_DN69797_c1_g2_i1	TRINITY_DN69797_c1_g2_i1.p1	246-908[+]	FBpp0078243^FBpp0078243^Q:165-845,H:34-255^42.4%ID^E:3.4e-21^.^.`FBpp0302562^FBpp0302562^Q:165-845,H:34-255^42.4%ID^E:3.4e-21^.^.
TRINITY_DN69763_c1_g1	TRINITY_DN69763_c1_g1_i1	TRINITY_DN69763_c1_g1_i1.p1	209-1471[+]	FBpp0087402^FBpp0087402^Q:209-1345,H:1-390^55.3%ID^E:2.1e-126^.^.`FBpp0070422^FBpp0070422^Q:383-826,H:61-189^29.7%ID^E:5.8e-15^.^.`FBpp0300790^FBpp0300790^Q:383-826,H:61-189^29.7%ID^E:5.8e-15^.^.`FBpp0077735^FBpp0077735^Q:293-808,H:345-486^23.3%ID^E:5.1e-11^.^.`FBpp0303326^FBpp0303326^Q:404-814,H:263-381^26.1%ID^E:1.8e-08^.^.`FBpp0303327^FBpp0303327^Q:404-814,H:263-381^26.1%ID^E:1.8e-08^.^.
TRINITY_DN69832_c1_g2	TRINITY_DN69832_c1_g2_i2	TRINITY_DN69832_c1_g2_i2.p1	195-3338[+]	FBpp0099560^FBpp0099560^Q:195-3302,H:1-1229^51.2%ID^E:0^.^.`FBpp0099561^FBpp0099561^Q:195-3302,H:1-1229^51.2%ID^E:0^.^.`FBpp0073654^FBpp0073654^Q:195-3302,H:1-1229^51.2%ID^E:0^.^.`FBpp0073653^FBpp0073653^Q:195-3302,H:1-1229^51.2%ID^E:0^.^.`FBpp0290747^FBpp0290747^Q:195-3302,H:1-1229^51.2%ID^E:0^.^.`FBpp0290748^FBpp0290748^Q:195-3302,H:1-1229^51.2%ID^E:0^.^.`FBpp0309250^FBpp0309250^Q:195-3302,H:1-…
TRINITY_DN69835_c2_g1	TRINITY_DN69835_c2_g1_i4	TRINITY_DN69835_c2_g1_i4.p1	230-2329[+]	FBpp0085215^FBpp0085215^Q:230-2323,H:1-695^65.7%ID^E:2.1e-267^.^.`FBpp0300203^FBpp0300203^Q:230-2323,H:1-695^65.7%ID^E:2.1e-267^.^.`FBpp0085214^FBpp0085214^Q:425-2323,H:2-631^66.5%ID^E:1.4e-247^.^.`FBpp0300204^FBpp0300204^Q:425-2323,H:2-631^66.5%ID^E:1.4e-247^.^.`FBpp0087547^FBpp0087547^Q:284-1642,H:31-486^40.4%ID^E:2.2e-96^.^.`FBpp0087539^FBpp0087539^Q:284-1642,H:31-486^40.4%ID^E:2.2e-96^.^.`FBp…
TRINITY_DN69869_c0_g1	TRINITY_DN69869_c0_g1_i1	TRINITY_DN69869_c0_g1_i1.p1	204-1280[+]	FBpp0110403^FBpp0110403^Q:204-1166,H:1-311^38.9%ID^E:2.1e-57^.^.`FBpp0300967^FBpp0300967^Q:204-1166,H:1-311^38.9%ID^E:2.1e-57^.^.`FBpp0074540^FBpp0074540^Q:270-1154,H:40-292^27.6%ID^E:2.2e-19^.^.`FBpp0074541^FBpp0074541^Q:270-1154,H:40-292^27.6%ID^E:2.2e-19^.^.`FBpp0301176^FBpp0301176^Q:270-1154,H:40-292^27.6%ID^E:2.2e-19^.^.`FBpp0292968^FBpp0292968^Q:270-1154,H:40-292^27.6%ID^E:2.2e-19^.^.`FBpp0…
TRINITY_DN69847_c0_g1	TRINITY_DN69847_c0_g1_i1	TRINITY_DN69847_c0_g1_i1.p1	148-1629[+]	FBpp0110523^FBpp0110523^Q:214-1626,H:1-477^59.4%ID^E:1.1e-158^.^.`FBpp0110563^FBpp0110563^Q:214-1626,H:1-473^58.8%ID^E:3.2e-155^.^.`FBpp0110581^FBpp0110581^Q:370-1626,H:6-430^59.1%ID^E:1.1e-142^.^.`FBpp0110483^FBpp0110483^Q:748-1626,H:1-296^60.1%ID^E:8.3e-103^.^.
TRINITY_DN69851_c0_g1	TRINITY_DN69851_c0_g1_i2	TRINITY_DN69851_c0_g1_i2.p1	3-3377[+]	FBpp0083565^FBpp0083565^Q:3-3374,H:94-1220^57.8%ID^E:0^.^.`FBpp0083566^FBpp0083566^Q:3-3374,H:94-1221^58.1%ID^E:0^.^.`FBpp0308298^FBpp0308298^Q:3-3374,H:94-1224^57.6%ID^E:0^.^.`FBpp0293273^FBpp0293273^Q:3-1892,H:95-743^34.5%ID^E:7.5e-110^.^.`FBpp0293274^FBpp0293274^Q:3-1892,H:95-743^34.5%ID^E:7.5e-110^.^.`FBpp0077666^FBpp0077666^Q:33-2036,H:227-949^32.5%ID^E:1.2e-102^.^.`FBpp0300577^FBpp0300577^Q…
TRINITY_DN69851_c0_g1	TRINITY_DN69851_c0_g1_i3	TRINITY_DN69851_c0_g1_i3.p1	3-3305[+]	FBpp0083566^FBpp0083566^Q:3-3302,H:94-1221^58.7%ID^E:0^.^.`FBpp0083565^FBpp0083565^Q:3-3302,H:94-1220^58.8%ID^E:0^.^.`FBpp0308298^FBpp0308298^Q:3-3302,H:94-1224^58.6%ID^E:0^.^.`FBpp0293273^FBpp0293273^Q:3-1892,H:95-743^34.5%ID^E:7.4e-110^.^.`FBpp0293274^FBpp0293274^Q:3-1892,H:95-743^34.5%ID^E:7.4e-110^.^.`FBpp0077666^FBpp0077666^Q:33-2036,H:227-949^32.5%ID^E:1.1e-102^.^.`FBpp0300577^FBpp0300577^Q…
TRINITY_DN69843_c0_g3	TRINITY_DN69843_c0_g3_i1	TRINITY_DN69843_c0_g3_i1.p1	3-1595[+]	FBpp0071690^FBpp0071690^Q:3-1589,H:201-768^52.2%ID^E:3.2e-168^.^.`FBpp0112018^FBpp0112018^Q:3-1589,H:201-768^52.2%ID^E:3.2e-168^.^.`FBpp0290691^FBpp0290691^Q:3-1589,H:201-768^52.2%ID^E:3.2e-168^.^.`FBpp0312420^FBpp0312420^Q:3-1583,H:142-654^47.5%ID^E:5.7e-141^.^.`FBpp0071692^FBpp0071692^Q:3-1583,H:156-661^46.6%ID^E:2.3e-134^.^.`FBpp0074939^FBpp0074939^Q:105-1589,H:303-791^31.8%ID^E:4.2e-67^.^.`FB…
TRINITY_DN69843_c0_g4	TRINITY_DN69843_c0_g4_i1	TRINITY_DN69843_c0_g4_i1.p1	133-2253[+]	FBpp0071690^FBpp0071690^Q:259-2253,H:68-769^48.4%ID^E:9e-201^.^.`FBpp0112018^FBpp0112018^Q:259-2253,H:68-769^48.4%ID^E:9e-201^.^.`FBpp0290691^FBpp0290691^Q:259-2253,H:68-769^48.4%ID^E:9e-201^.^.`FBpp0312420^FBpp0312420^Q:322-2244,H:30-654^47.1%ID^E:8e-173^.^.`FBpp0071692^FBpp0071692^Q:325-2244,H:45-661^44.9%ID^E:3.8e-167^.^.`FBpp0079966^FBpp0079966^Q:337-2244,H:18-719^33.2%ID^E:1.3e-114^.^.`FBpp0…
TRINITY_DN69817_c0_g1	TRINITY_DN69817_c0_g1_i1	TRINITY_DN69817_c0_g1_i1.p1	269-1882[+]	FBpp0080384^FBpp0080384^Q:395-1822,H:107-620^34.8%ID^E:8.2e-72^.^.
TRINITY_DN69810_c1_g2	TRINITY_DN69810_c1_g2_i1	.	.	FBpp0081368^FBpp0081368^Q:265-714,H:4-156^52.9%ID^E:4.3e-43^.^.`FBpp0302775^FBpp0302775^Q:265-714,H:4-155^52.3%ID^E:3.1e-41^.^.`FBpp0306431^FBpp0306431^Q:265-714,H:4-155^52.3%ID^E:3.1e-41^.^.
TRINITY_DN69819_c0_g1	TRINITY_DN69819_c0_g1_i2	TRINITY_DN69819_c0_g1_i2.p1	411-2174[+]	FBpp0082112^FBpp0082112^Q:462-2120,H:57-627^33.5%ID^E:7.3e-86^.^.`FBpp0401462^FBpp0401462^Q:462-2120,H:57-627^33.5%ID^E:7.3e-86^.^.
TRINITY_DN69801_c7_g2	TRINITY_DN69801_c7_g2_i1	TRINITY_DN69801_c7_g2_i1.p1	1-1734[+]	FBpp0087958^FBpp0087958^Q:169-1731,H:38-556^65.6%ID^E:3.8e-201^.^.
TRINITY_DN69828_c0_g1	TRINITY_DN69828_c0_g1_i2	TRINITY_DN69828_c0_g1_i2.p1	2-571[+]	FBpp0082570^FBpp0082570^Q:101-553,H:1-151^66%ID^E:1.6e-54^.^.
TRINITY_DN69830_c0_g1	TRINITY_DN69830_c0_g1_i1	TRINITY_DN69830_c0_g1_i1.p1	618-1775[+]	FBpp0074770^FBpp0074770^Q:651-1793,H:23-406^68.4%ID^E:4.5e-153^.^.`FBpp0074772^FBpp0074772^Q:651-1763,H:23-395^49.3%ID^E:2.4e-98^.^.`FBpp0074775^FBpp0074775^Q:651-1763,H:23-397^46.2%ID^E:8.3e-91^.^.`FBpp0074779^FBpp0074779^Q:651-1763,H:23-398^46.4%ID^E:9.1e-90^.^.`FBpp0074771^FBpp0074771^Q:651-1760,H:23-398^46.3%ID^E:1.4e-85^.^.`FBpp0074776^FBpp0074776^Q:651-1757,H:23-394^44.4%ID^E:5.2e-85^.^.`FB…
TRINITY_DN69830_c0_g1	TRINITY_DN69830_c0_g1_i7	TRINITY_DN69830_c0_g1_i7.p1	823-1959[+]	FBpp0074770^FBpp0074770^Q:853-1977,H:29-406^68.4%ID^E:1.7e-150^.^.`FBpp0074772^FBpp0074772^Q:853-1947,H:29-395^49.1%ID^E:1.2e-95^.^.`FBpp0074775^FBpp0074775^Q:853-1947,H:29-397^45.8%ID^E:3.2e-88^.^.`FBpp0074779^FBpp0074779^Q:853-1947,H:29-398^46.1%ID^E:3.6e-87^.^.`FBpp0074771^FBpp0074771^Q:853-1944,H:29-398^46%ID^E:5.3e-83^.^.`FBpp0074776^FBpp0074776^Q:853-1941,H:29-394^44%ID^E:2e-82^.^.`FBpp0074…
TRINITY_DN69840_c0_g1	TRINITY_DN69840_c0_g1_i1	TRINITY_DN69840_c0_g1_i1.p1	191-2413[+]	FBpp0072475^FBpp0072475^Q:197-2335,H:7-793^56.4%ID^E:6.4e-237^.^.`FBpp0087865^FBpp0087865^Q:281-1354,H:157-518^34.6%ID^E:4.7e-54^.^.`FBpp0311849^FBpp0311849^Q:281-1354,H:157-518^34.6%ID^E:4.7e-54^.^.`FBpp0073828^FBpp0073828^Q:287-1453,H:512-899^33.2%ID^E:6.2e-54^.^.`FBpp0076003^FBpp0076003^Q:281-1336,H:269-623^34.8%ID^E:9.8e-52^.^.`FBpp0080997^FBpp0080997^Q:299-1378,H:67-419^34.1%ID^E:2.2e-51^.^.…
TRINITY_DN69842_c1_g2	TRINITY_DN69842_c1_g2_i1	TRINITY_DN69842_c1_g2_i1.p1	214-753[+]	FBpp0085044^FBpp0085044^Q:232-750,H:1-182^56.5%ID^E:3.2e-50^.^.`FBpp0085043^FBpp0085043^Q:232-750,H:1-195^52.3%ID^E:2e-47^.^.`FBpp0085045^FBpp0085045^Q:232-639,H:1-136^57.4%ID^E:1.4e-37^.^.
TRINITY_DN69841_c0_g2	TRINITY_DN69841_c0_g2_i1	TRINITY_DN69841_c0_g2_i1.p1	79-819[+]	FBpp0077570^FBpp0077570^Q:79-801,H:1-241^48%ID^E:1.1e-55^.^.`FBpp0305723^FBpp0305723^Q:79-801,H:1-241^48%ID^E:1.1e-55^.^.
TRINITY_DN69856_c0_g1	TRINITY_DN69856_c0_g1_i1	TRINITY_DN69856_c0_g1_i1.p1	322-1569[+]	FBpp0073829^FBpp0073829^Q:928-1560,H:104-314^71.6%ID^E:2.7e-92^.^.`FBpp0073831^FBpp0073831^Q:928-1560,H:104-314^71.6%ID^E:2.7e-92^.^.`FBpp0310008^FBpp0310008^Q:928-1560,H:104-314^71.6%ID^E:2.7e-92^.^.
TRINITY_DN69852_c0_g1	TRINITY_DN69852_c0_g1_i2	TRINITY_DN69852_c0_g1_i2.p1	322-1965[+]	FBpp0111766^FBpp0111766^Q:322-1941,H:1-540^88.9%ID^E:9.8e-277^.^.`FBpp0074741^FBpp0074741^Q:322-1788,H:1-489^90.4%ID^E:1.7e-252^.^.`FBpp0305471^FBpp0305471^Q:322-1788,H:1-489^90.4%ID^E:1.7e-252^.^.`FBpp0293732^FBpp0293732^Q:307-1605,H:268-711^35.2%ID^E:2e-67^.^.`FBpp0293736^FBpp0293736^Q:307-1605,H:268-711^35.2%ID^E:2e-67^.^.`FBpp0293737^FBpp0293737^Q:307-1605,H:268-711^35.2%ID^E:2e-67^.^.`FBpp02…
TRINITY_DN69852_c0_g1	TRINITY_DN69852_c0_g1_i4	TRINITY_DN69852_c0_g1_i4.p1	322-1950[+]	FBpp0111766^FBpp0111766^Q:322-1944,H:1-541^88.9%ID^E:1.7e-277^.^.`FBpp0074741^FBpp0074741^Q:322-1788,H:1-489^90.4%ID^E:1.1e-252^.^.`FBpp0305471^FBpp0305471^Q:322-1788,H:1-489^90.4%ID^E:1.1e-252^.^.`FBpp0293732^FBpp0293732^Q:307-1605,H:268-711^35.2%ID^E:1.3e-67^.^.`FBpp0293736^FBpp0293736^Q:307-1605,H:268-711^35.2%ID^E:1.3e-67^.^.`FBpp0293737^FBpp0293737^Q:307-1605,H:268-711^35.2%ID^E:1.3e-67^.^.`…
TRINITY_DN69850_c1_g5	TRINITY_DN69850_c1_g5_i1	TRINITY_DN69850_c1_g5_i1.p1	272-1798[+]	FBpp0084787^FBpp0084787^Q:281-1522,H:7-427^67.5%ID^E:3.5e-159^.^.
TRINITY_DN69845_c4_g1	TRINITY_DN69845_c4_g1_i1	TRINITY_DN69845_c4_g1_i1.p1	480-1952[+]	FBpp0083097^FBpp0083097^Q:510-1949,H:12-494^58.1%ID^E:1.4e-168^.^.
TRINITY_DN69845_c4_g1	TRINITY_DN69845_c4_g1_i3	TRINITY_DN69845_c4_g1_i3.p1	505-1725[+]	FBpp0083097^FBpp0083097^Q:529-1722,H:98-494^61.3%ID^E:7.4e-150^.^.
TRINITY_DN69866_c0_g2	TRINITY_DN69866_c0_g2_i1	TRINITY_DN69866_c0_g2_i1.p1	2-643[+]	FBpp0088670^FBpp0088670^Q:56-298,H:38-116^55.6%ID^E:7.4e-16^.^.`FBpp0088669^FBpp0088669^Q:56-298,H:44-122^55.6%ID^E:7.4e-16^.^.`FBpp0308556^FBpp0308556^Q:56-298,H:44-116^49.4%ID^E:1.2e-10^.^.
TRINITY_DN69867_c0_g1	TRINITY_DN69867_c0_g1_i1	TRINITY_DN69867_c0_g1_i1.p1	385-1455[+]	FBpp0083704^FBpp0083704^Q:385-1428,H:1-422^74.9%ID^E:1.7e-175^.^.`FBpp0087061^FBpp0087061^Q:454-1419,H:359-739^26.7%ID^E:2.2e-21^.^.`FBpp0087062^FBpp0087062^Q:454-1419,H:359-739^26.7%ID^E:2.2e-21^.^.
TRINITY_DN69867_c0_g1	TRINITY_DN69867_c0_g1_i3	TRINITY_DN69867_c0_g1_i3.p1	899-1654[+]	FBpp0083704^FBpp0083704^Q:650-1627,H:24-422^73.7%ID^E:3.1e-162^.^.`FBpp0087061^FBpp0087061^Q:668-1618,H:364-739^26%ID^E:3e-19^.^.`FBpp0087062^FBpp0087062^Q:668-1618,H:364-739^26%ID^E:3e-19^.^.
TRINITY_DN69871_c0_g1	TRINITY_DN69871_c0_g1_i1	TRINITY_DN69871_c0_g1_i1.p1	50-1471[+]	FBpp0087866^FBpp0087866^Q:71-1261,H:9-394^35%ID^E:3.7e-66^.^.`FBpp0291842^FBpp0291842^Q:182-748,H:31-220^27.5%ID^E:5.4e-09^.^.`FBpp0291843^FBpp0291843^Q:182-748,H:105-294^27.5%ID^E:5.4e-09^.^.`FBpp0291844^FBpp0291844^Q:182-748,H:53-242^27.5%ID^E:5.4e-09^.^.`FBpp0291846^FBpp0291846^Q:182-748,H:53-242^27.5%ID^E:5.4e-09^.^.`FBpp0291847^FBpp0291847^Q:182-748,H:105-294^27.5%ID^E:5.4e-09^.^.`FBpp029184…
TRINITY_DN69879_c1_g2	TRINITY_DN69879_c1_g2_i1	TRINITY_DN69879_c1_g2_i1.p1	687-2594[+]	FBpp0071672^FBpp0071672^Q:684-2585,H:7-713^32.2%ID^E:1.9e-102^.^.`FBpp0072342^FBpp0072342^Q:180-500,H:13-119^47.7%ID^E:8.3e-26^.^.`FBpp0302052^FBpp0302052^Q:180-500,H:13-119^47.7%ID^E:8.3e-26^.^.
TRINITY_DN69879_c1_g2	TRINITY_DN69879_c1_g2_i1	TRINITY_DN69879_c1_g2_i1.p3	147-506[+]	FBpp0071672^FBpp0071672^Q:684-2585,H:7-713^32.2%ID^E:1.9e-102^.^.`FBpp0072342^FBpp0072342^Q:180-500,H:13-119^47.7%ID^E:8.3e-26^.^.`FBpp0302052^FBpp0302052^Q:180-500,H:13-119^47.7%ID^E:8.3e-26^.^.
TRINITY_DN69885_c0_g1	TRINITY_DN69885_c0_g1_i2	TRINITY_DN69885_c0_g1_i2.p1	444-2513[+]	FBpp0086845^FBpp0086845^Q:465-2507,H:3-683^76.8%ID^E:0^.^.
TRINITY_DN69844_c3_g3	TRINITY_DN69844_c3_g3_i2	TRINITY_DN69844_c3_g3_i2.p1	143-1636[+]	FBpp0079598^FBpp0079598^Q:143-1519,H:1-627^32.6%ID^E:4.1e-48^.^.`FBpp0304504^FBpp0304504^Q:143-1519,H:1-627^32.6%ID^E:4.1e-48^.^.`FBpp0304505^FBpp0304505^Q:143-1519,H:1-627^32.6%ID^E:4.1e-48^.^.`FBpp0423185^FBpp0423185^Q:143-1519,H:1-627^32.6%ID^E:4.1e-48^.^.
TRINITY_DN69844_c3_g3	TRINITY_DN69844_c3_g3_i5	TRINITY_DN69844_c3_g3_i5.p1	215-1645[+]	FBpp0079598^FBpp0079598^Q:215-1618,H:1-612^30.4%ID^E:9.2e-37^.^.`FBpp0304504^FBpp0304504^Q:215-1618,H:1-612^30.4%ID^E:9.2e-37^.^.`FBpp0304505^FBpp0304505^Q:215-1618,H:1-612^30.4%ID^E:9.2e-37^.^.`FBpp0423185^FBpp0423185^Q:215-1618,H:1-612^30.4%ID^E:9.2e-37^.^.
TRINITY_DN69844_c3_g3	TRINITY_DN69844_c3_g3_i6	TRINITY_DN69844_c3_g3_i6.p1	981-2192[+]	FBpp0079598^FBpp0079598^Q:1188-2075,H:286-627^38.4%ID^E:3.4e-38^.^.`FBpp0304504^FBpp0304504^Q:1188-2075,H:286-627^38.4%ID^E:3.4e-38^.^.`FBpp0304505^FBpp0304505^Q:1188-2075,H:286-627^38.4%ID^E:3.4e-38^.^.`FBpp0423185^FBpp0423185^Q:1188-2075,H:286-627^38.4%ID^E:3.4e-38^.^.
TRINITY_DN69941_c0_g1	TRINITY_DN69941_c0_g1_i1	TRINITY_DN69941_c0_g1_i1.p1	162-1031[+]	FBpp0077650^FBpp0077650^Q:153-1019,H:6-293^64.4%ID^E:2.3e-109^.^.
TRINITY_DN69941_c0_g1	TRINITY_DN69941_c0_g1_i2	TRINITY_DN69941_c0_g1_i2.p1	162-986[+]	FBpp0077650^FBpp0077650^Q:153-1037,H:6-280^61%ID^E:4.4e-102^.^.
TRINITY_DN69902_c0_g1	TRINITY_DN69902_c0_g1_i1	TRINITY_DN69902_c0_g1_i1.p1	98-1201[+]	FBpp0087084^FBpp0087084^Q:98-1198,H:1-368^92.4%ID^E:3e-198^.^.`FBpp0083213^FBpp0083213^Q:107-1195,H:3-363^55.6%ID^E:7.1e-115^.^.
TRINITY_DN69903_c4_g2	TRINITY_DN69903_c4_g2_i1	TRINITY_DN69903_c4_g2_i1.p1	349-2238[+]	FBpp0071063^FBpp0071063^Q:349-2232,H:1-711^60.4%ID^E:3.3e-246^.^.`FBpp0089361^FBpp0089361^Q:349-2232,H:1-711^60.4%ID^E:3.3e-246^.^.`FBpp0309124^FBpp0309124^Q:349-2232,H:1-711^60.4%ID^E:3.3e-246^.^.`FBpp0309125^FBpp0309125^Q:349-2232,H:1-711^60.4%ID^E:3.3e-246^.^.
TRINITY_DN69907_c1_g2	TRINITY_DN69907_c1_g2_i1	TRINITY_DN69907_c1_g2_i1.p1	37-2229[+]	FBpp0072065^FBpp0072065^Q:379-2223,H:159-802^52%ID^E:1.4e-189^.^.
TRINITY_DN69913_c0_g1	TRINITY_DN69913_c0_g1_i2	TRINITY_DN69913_c0_g1_i2.p1	59-1408[+]	FBpp0075302^FBpp0075302^Q:59-1384,H:1-445^56.9%ID^E:8.1e-155^.^.
TRINITY_DN69920_c0_g1	TRINITY_DN69920_c0_g1_i1	TRINITY_DN69920_c0_g1_i1.p1	121-702[+]	FBpp0081860^FBpp0081860^Q:121-699,H:1-194^53.1%ID^E:5.5e-38^.^.
TRINITY_DN69917_c0_g1	TRINITY_DN69917_c0_g1_i1	TRINITY_DN69917_c0_g1_i1.p1	95-1084[+]	FBpp0077694^FBpp0077694^Q:83-904,H:7-279^65.7%ID^E:1.1e-101^.^.
TRINITY_DN69928_c0_g1	TRINITY_DN69928_c0_g1_i1	TRINITY_DN69928_c0_g1_i1.p1	1-312[+]	FBpp0075829^FBpp0075829^Q:1-309,H:13-115^79.6%ID^E:3.1e-43^.^.`FBpp0288463^FBpp0288463^Q:1-309,H:23-125^79.6%ID^E:3.1e-43^.^.`FBpp0305417^FBpp0305417^Q:1-309,H:13-115^79.6%ID^E:3.1e-43^.^.`FBpp0296928^FBpp0296928^Q:1-309,H:13-115^79.6%ID^E:3.1e-43^.^.
TRINITY_DN69924_c0_g2	TRINITY_DN69924_c0_g2_i1	TRINITY_DN69924_c0_g2_i1.p1	90-968[+]	FBpp0077676^FBpp0077676^Q:90-953,H:1-293^63.1%ID^E:1.4e-110^.^.
TRINITY_DN69929_c0_g1	TRINITY_DN69929_c0_g1_i1	TRINITY_DN69929_c0_g1_i1.p1	1-519[+]	FBpp0076858^FBpp0076858^Q:139-516,H:13-138^56.3%ID^E:2.9e-33^.^.
TRINITY_DN69931_c0_g1	TRINITY_DN69931_c0_g1_i1	TRINITY_DN69931_c0_g1_i1.p1	1-414[+]	FBpp0073441^FBpp0073441^Q:4-402,H:78-210^65.4%ID^E:2.2e-48^.^.`FBpp0306531^FBpp0306531^Q:4-402,H:78-210^65.4%ID^E:2.2e-48^.^.
TRINITY_DN69935_c0_g1	TRINITY_DN69935_c0_g1_i2	TRINITY_DN69935_c0_g1_i2.p1	378-1235[+]	FBpp0079356^FBpp0079356^Q:402-1160,H:8-267^45.8%ID^E:1.4e-60^.^.`FBpp0079357^FBpp0079357^Q:402-1160,H:8-267^45.8%ID^E:1.4e-60^.^.`FBpp0271928^FBpp0271928^Q:402-1160,H:8-267^45.8%ID^E:1.4e-60^.^.`FBpp0271912^FBpp0271912^Q:411-1106,H:5-231^28.5%ID^E:4.2e-25^.^.`FBpp0079355^FBpp0079355^Q:402-1100,H:4-239^30.3%ID^E:6.1e-24^.^.`FBpp0289517^FBpp0289517^Q:402-1100,H:4-239^30.3%ID^E:6.1e-24^.^.`FBpp03092…
TRINITY_DN69934_c0_g1	TRINITY_DN69934_c0_g1_i1	TRINITY_DN69934_c0_g1_i1.p1	146-901[+]	FBpp0082758^FBpp0082758^Q:176-886,H:8-239^61.6%ID^E:2.2e-82^.^.`FBpp0077489^FBpp0077489^Q:170-784,H:5-211^28.4%ID^E:1.7e-21^.^.`FBpp0306799^FBpp0306799^Q:170-784,H:5-211^28.4%ID^E:1.7e-21^.^.
TRINITY_DN69969_c0_g1	TRINITY_DN69969_c0_g1_i4	TRINITY_DN69969_c0_g1_i4.p1	123-752[+]	FBpp0079943^FBpp0079943^Q:129-749,H:2-208^94.2%ID^E:3.3e-108^.^.`FBpp0312096^FBpp0312096^Q:129-749,H:2-208^94.2%ID^E:3.3e-108^.^.`FBpp0077475^FBpp0077475^Q:159-743,H:29-217^41%ID^E:5.6e-39^.^.`FBpp0077470^FBpp0077470^Q:159-743,H:29-217^41%ID^E:5.6e-39^.^.`FBpp0077471^FBpp0077471^Q:159-743,H:29-217^41%ID^E:5.6e-39^.^.`FBpp0077472^FBpp0077472^Q:159-743,H:29-217^41%ID^E:5.6e-39^.^.`FBpp0077473^FBpp0…
TRINITY_DN69969_c0_g1	TRINITY_DN69969_c0_g1_i5	TRINITY_DN69969_c0_g1_i5.p1	123-803[+]	FBpp0079943^FBpp0079943^Q:129-683,H:2-186^95.1%ID^E:4.4e-96^.^.`FBpp0312096^FBpp0312096^Q:129-683,H:2-186^95.1%ID^E:4.4e-96^.^.`FBpp0077475^FBpp0077475^Q:159-671,H:29-199^43.9%ID^E:4.2e-38^.^.`FBpp0077470^FBpp0077470^Q:159-671,H:29-199^43.9%ID^E:4.2e-38^.^.`FBpp0077471^FBpp0077471^Q:159-671,H:29-199^43.9%ID^E:4.2e-38^.^.`FBpp0077472^FBpp0077472^Q:159-671,H:29-199^43.9%ID^E:4.2e-38^.^.`FBpp0077473…
TRINITY_DN69969_c0_g1	TRINITY_DN69969_c0_g1_i6	TRINITY_DN69969_c0_g1_i6.p1	123-803[+]	FBpp0079943^FBpp0079943^Q:129-683,H:2-186^95.1%ID^E:4.4e-96^.^.`FBpp0312096^FBpp0312096^Q:129-683,H:2-186^95.1%ID^E:4.4e-96^.^.`FBpp0077475^FBpp0077475^Q:159-671,H:29-199^43.9%ID^E:4.2e-38^.^.`FBpp0077470^FBpp0077470^Q:159-671,H:29-199^43.9%ID^E:4.2e-38^.^.`FBpp0077471^FBpp0077471^Q:159-671,H:29-199^43.9%ID^E:4.2e-38^.^.`FBpp0077472^FBpp0077472^Q:159-671,H:29-199^43.9%ID^E:4.2e-38^.^.`FBpp0077473…
TRINITY_DN69939_c0_g1	TRINITY_DN69939_c0_g1_i1	TRINITY_DN69939_c0_g1_i1.p1	140-802[+]	FBpp0078598^FBpp0078598^Q:140-799,H:1-223^59.6%ID^E:2.8e-59^.^.`FBpp0312584^FBpp0312584^Q:140-799,H:1-223^59.6%ID^E:2.8e-59^.^.
TRINITY_DN69939_c0_g1	TRINITY_DN69939_c0_g1_i3	TRINITY_DN69939_c0_g1_i3.p2	463-855[+]	FBpp0078598^FBpp0078598^Q:235-852,H:15-223^59.3%ID^E:4.1e-53^.^.`FBpp0312584^FBpp0312584^Q:235-852,H:15-223^59.3%ID^E:4.1e-53^.^.
TRINITY_DN69950_c0_g1	TRINITY_DN69950_c0_g1_i1	TRINITY_DN69950_c0_g1_i1.p1	1068-1493[+]	FBpp0072477^FBpp0072477^Q:1068-1421,H:1-156^46.2%ID^E:4e-22^.^.
TRINITY_DN69950_c0_g2	TRINITY_DN69950_c0_g2_i1	.	.	FBpp0072477^FBpp0072477^Q:5-358,H:1-156^46.2%ID^E:1.3e-21^.^.
TRINITY_DN69945_c0_g3	TRINITY_DN69945_c0_g3_i1	TRINITY_DN69945_c0_g3_i1.p1	181-480[+]	FBpp0087252^FBpp0087252^Q:181-474,H:1-96^43.4%ID^E:1.2e-10^.^.
TRINITY_DN69945_c1_g1	TRINITY_DN69945_c1_g1_i1	TRINITY_DN69945_c1_g1_i1.p1	688-1260[+]	FBpp0086599^FBpp0086599^Q:694-1257,H:7-194^75%ID^E:8.6e-79^.^.
TRINITY_DN69959_c0_g1	TRINITY_DN69959_c0_g1_i1	TRINITY_DN69959_c0_g1_i1.p1	134-1090[+]	FBpp0084788^FBpp0084788^Q:158-1087,H:15-323^53.4%ID^E:1.3e-94^.^.`FBpp0086668^FBpp0086668^Q:407-1084,H:169-395^44.9%ID^E:3.4e-50^.^.
TRINITY_DN69961_c0_g2	TRINITY_DN69961_c0_g2_i5	TRINITY_DN69961_c0_g2_i5.p1	619-1923[+]	FBpp0072278^FBpp0072278^Q:739-1821,H:37-333^37.7%ID^E:1.2e-56^.^.
TRINITY_DN69965_c1_g1	TRINITY_DN69965_c1_g1_i3	TRINITY_DN69965_c1_g1_i3.p2	2-802[+]	FBpp0070877^FBpp0070877^Q:2-799,H:6-271^71.1%ID^E:1.4e-101^.^.`FBpp0070878^FBpp0070878^Q:2-799,H:6-271^71.1%ID^E:1.4e-101^.^.`FBpp0309986^FBpp0309986^Q:2-799,H:6-271^71.1%ID^E:1.4e-101^.^.`FBpp0309987^FBpp0309987^Q:2-799,H:6-271^71.1%ID^E:1.4e-101^.^.`FBpp0311460^FBpp0311460^Q:2-799,H:6-271^71.1%ID^E:1.4e-101^.^.`FBpp0079443^FBpp0079443^Q:401-670,H:32-119^36.7%ID^E:2.3e-08^.^.`FBpp0307465^FBpp030…
TRINITY_DN69965_c1_g1	TRINITY_DN69965_c1_g1_i4	TRINITY_DN69965_c1_g1_i4.p3	561-866[+]	FBpp0070877^FBpp0070877^Q:186-863,H:46-271^75.2%ID^E:5.1e-94^.^.`FBpp0070878^FBpp0070878^Q:186-863,H:46-271^75.2%ID^E:5.1e-94^.^.`FBpp0309986^FBpp0309986^Q:186-863,H:46-271^75.2%ID^E:5.1e-94^.^.`FBpp0309987^FBpp0309987^Q:186-863,H:46-271^75.2%ID^E:5.1e-94^.^.`FBpp0311460^FBpp0311460^Q:186-863,H:46-271^75.2%ID^E:5.1e-94^.^.`FBpp0079443^FBpp0079443^Q:465-734,H:32-119^36.7%ID^E:2.5e-08^.^.`FBpp03074…
TRINITY_DN69966_c0_g2	TRINITY_DN69966_c0_g2_i1	TRINITY_DN69966_c0_g2_i1.p1	302-2881[+]	FBpp0089212^FBpp0089212^Q:314-2875,H:11-1012^45.2%ID^E:8.5e-204^.^.`FBpp0089213^FBpp0089213^Q:314-2875,H:11-1012^45.2%ID^E:8.5e-204^.^.`FBpp0073979^FBpp0073979^Q:314-2875,H:11-1012^45.2%ID^E:8.5e-204^.^.`FBpp0311354^FBpp0311354^Q:314-2875,H:11-1012^45.2%ID^E:8.5e-204^.^.`FBpp0309266^FBpp0309266^Q:314-2875,H:11-1021^44.7%ID^E:1.4e-201^.^.`FBpp0309267^FBpp0309267^Q:314-2875,H:11-1021^44.7%ID^E:1.4e…
TRINITY_DN69985_c0_g1	TRINITY_DN69985_c0_g1_i1	TRINITY_DN69985_c0_g1_i1.p2	1-339[+]	.
TRINITY_DN69974_c2_g1	TRINITY_DN69974_c2_g1_i1	.	.	FBpp0290365^FBpp0290365^Q:296-808,H:105-273^75.4%ID^E:4.9e-69^.^.`FBpp0309243^FBpp0309243^Q:296-808,H:102-270^75.4%ID^E:4.9e-69^.^.`FBpp0083666^FBpp0083666^Q:398-763,H:823-944^34.4%ID^E:2.8e-16^.^.`FBpp0083668^FBpp0083668^Q:398-763,H:457-578^34.4%ID^E:2.8e-16^.^.`FBpp0083669^FBpp0083669^Q:398-763,H:111-232^34.4%ID^E:2.8e-16^.^.`FBpp0301188^FBpp0301188^Q:398-763,H:128-249^34.4%ID^E:2.8e-16^.^.`FBp…
TRINITY_DN69974_c2_g1	TRINITY_DN69974_c2_g1_i2	.	.	FBpp0290365^FBpp0290365^Q:2032-2769,H:1-273^60%ID^E:2.9e-73^.^.`FBpp0309243^FBpp0309243^Q:2032-2769,H:1-270^58.8%ID^E:8.8e-70^.^.`FBpp0076792^FBpp0076792^Q:197-433,H:1-79^79.7%ID^E:2.3e-33^.^.`FBpp0083666^FBpp0083666^Q:2359-2724,H:823-944^34.4%ID^E:9.6e-16^.^.`FBpp0083668^FBpp0083668^Q:2359-2724,H:457-578^34.4%ID^E:9.6e-16^.^.`FBpp0083669^FBpp0083669^Q:2359-2724,H:111-232^34.4%ID^E:9.6e-16^.^.`FB…
TRINITY_DN69974_c2_g1	TRINITY_DN69974_c2_g1_i4	.	.	FBpp0290365^FBpp0290365^Q:230-742,H:105-273^75.4%ID^E:6.1e-69^.^.`FBpp0309243^FBpp0309243^Q:230-742,H:102-270^75.4%ID^E:6.1e-69^.^.`FBpp0083666^FBpp0083666^Q:332-697,H:823-944^34.4%ID^E:2.7e-16^.^.`FBpp0083668^FBpp0083668^Q:332-697,H:457-578^34.4%ID^E:2.7e-16^.^.`FBpp0083669^FBpp0083669^Q:332-697,H:111-232^34.4%ID^E:2.7e-16^.^.`FBpp0301188^FBpp0301188^Q:332-697,H:128-249^34.4%ID^E:2.7e-16^.^.`FBp…
TRINITY_DN69974_c3_g2	TRINITY_DN69974_c3_g2_i3	TRINITY_DN69974_c3_g2_i3.p1	537-1547[+]	FBpp0075117^FBpp0075117^Q:537-1532,H:1-335^86%ID^E:6.9e-162^.^.`FBpp0303950^FBpp0303950^Q:537-1532,H:1-335^86%ID^E:6.9e-162^.^.
TRINITY_DN69974_c3_g2	TRINITY_DN69974_c3_g2_i5	TRINITY_DN69974_c3_g2_i5.p1	282-1292[+]	FBpp0075117^FBpp0075117^Q:282-1277,H:1-335^86%ID^E:8.1e-162^.^.`FBpp0303950^FBpp0303950^Q:282-1277,H:1-335^86%ID^E:8.1e-162^.^.
TRINITY_DN70094_c0_g1	TRINITY_DN70094_c0_g1_i6	TRINITY_DN70094_c0_g1_i6.p1	134-568[+]	FBpp0073316^FBpp0073316^Q:134-565,H:1-144^93.8%ID^E:8.6e-82^.^.
TRINITY_DN70039_c0_g1	TRINITY_DN70039_c0_g1_i1	TRINITY_DN70039_c0_g1_i1.p1	143-3490[+]	FBpp0082592^FBpp0082592^Q:167-3487,H:3-1144^45.2%ID^E:2.3e-279^.^.
TRINITY_DN70000_c0_g1	TRINITY_DN70000_c0_g1_i3	TRINITY_DN70000_c0_g1_i3.p1	235-1896[+]	FBpp0076665^FBpp0076665^Q:295-1890,H:11-508^76.1%ID^E:1.1e-233^.^.`FBpp0076666^FBpp0076666^Q:295-1890,H:11-579^71.9%ID^E:5.5e-233^.^.`FBpp0311654^FBpp0311654^Q:295-1890,H:11-579^71.9%ID^E:5.5e-233^.^.`FBpp0076523^FBpp0076523^Q:661-1881,H:46-451^48.8%ID^E:5.7e-113^.^.`FBpp0099602^FBpp0099602^Q:661-1881,H:41-446^48.8%ID^E:5.7e-113^.^.`FBpp0306707^FBpp0306707^Q:661-1881,H:46-451^48.8%ID^E:5.7e-113^.…
TRINITY_DN70000_c0_g1	TRINITY_DN70000_c0_g1_i4	TRINITY_DN70000_c0_g1_i4.p1	252-1913[+]	FBpp0076665^FBpp0076665^Q:312-1907,H:11-508^75.9%ID^E:3.4e-233^.^.`FBpp0076666^FBpp0076666^Q:312-1907,H:11-579^71.8%ID^E:2.2e-232^.^.`FBpp0311654^FBpp0311654^Q:312-1907,H:11-579^71.8%ID^E:2.2e-232^.^.`FBpp0076523^FBpp0076523^Q:678-1898,H:46-451^48.8%ID^E:5.9e-113^.^.`FBpp0099602^FBpp0099602^Q:678-1898,H:41-446^48.8%ID^E:5.9e-113^.^.`FBpp0306707^FBpp0306707^Q:678-1898,H:46-451^48.8%ID^E:5.9e-113^.…
TRINITY_DN70010_c0_g1	TRINITY_DN70010_c0_g1_i2	TRINITY_DN70010_c0_g1_i2.p1	328-1227[+]	FBpp0086984^FBpp0086984^Q:346-1200,H:11-294^52.4%ID^E:1.3e-84^.^.
TRINITY_DN70012_c0_g1	TRINITY_DN70012_c0_g1_i4	TRINITY_DN70012_c0_g1_i4.p1	158-1264[+]	FBpp0078510^FBpp0078510^Q:185-1261,H:12-369^81.3%ID^E:1.3e-171^.^.`FBpp0078511^FBpp0078511^Q:185-1261,H:12-369^81.3%ID^E:1.3e-171^.^.`FBpp0311383^FBpp0311383^Q:185-1261,H:12-369^81.3%ID^E:1.3e-171^.^.`FBpp0311384^FBpp0311384^Q:185-1261,H:12-369^81.3%ID^E:1.3e-171^.^.
TRINITY_DN70016_c0_g1	TRINITY_DN70016_c0_g1_i2	TRINITY_DN70016_c0_g1_i2.p1	150-821[+]	FBpp0077108^FBpp0077108^Q:192-818,H:23-231^76.6%ID^E:5.3e-103^.^.`FBpp0304846^FBpp0304846^Q:192-818,H:23-231^76.6%ID^E:5.3e-103^.^.`FBpp0079077^FBpp0079077^Q:219-818,H:21-219^49.8%ID^E:3.2e-55^.^.`FBpp0303564^FBpp0303564^Q:219-818,H:21-219^49.8%ID^E:3.2e-55^.^.`FBpp0082040^FBpp0082040^Q:150-818,H:1-220^46.9%ID^E:5.6e-52^.^.
TRINITY_DN70021_c0_g1	TRINITY_DN70021_c0_g1_i3	TRINITY_DN70021_c0_g1_i3.p2	149-469[+]	FBpp0080488^FBpp0080488^Q:149-463,H:1-110^74.5%ID^E:1.5e-40^.^.`FBpp0310328^FBpp0310328^Q:149-463,H:1-110^74.5%ID^E:1.5e-40^.^.`FBpp0300961^FBpp0300961^Q:149-463,H:1-110^74.5%ID^E:1.5e-40^.^.`FBpp0074151^FBpp0074151^Q:203-415,H:8-70^38%ID^E:7.2e-11^.^.`FBpp0111906^FBpp0111906^Q:203-415,H:8-70^38%ID^E:7.2e-11^.^.
TRINITY_DN70019_c0_g1	TRINITY_DN70019_c0_g1_i2	TRINITY_DN70019_c0_g1_i2.p1	738-1808[+]	FBpp0310354^FBpp0310354^Q:708-1904,H:58-449^86.2%ID^E:1.7e-199^.^.`FBpp0310355^FBpp0310355^Q:708-1904,H:58-450^84.9%ID^E:3e-196^.^.`FBpp0307400^FBpp0307400^Q:708-1904,H:58-450^85%ID^E:1.1e-195^.^.`FBpp0307401^FBpp0307401^Q:726-1904,H:65-451^86%ID^E:7.4e-195^.^.`FBpp0307399^FBpp0307399^Q:708-1904,H:58-441^85.2%ID^E:9.7e-195^.^.`FBpp0307404^FBpp0307404^Q:708-1904,H:58-450^84%ID^E:2.8e-194^.^.`FBpp0…
TRINITY_DN70019_c0_g1	TRINITY_DN70019_c0_g1_i10	TRINITY_DN70019_c0_g1_i10.p1	738-1787[+]	FBpp0310354^FBpp0310354^Q:708-1883,H:58-449^87.8%ID^E:1.1e-201^.^.`FBpp0310355^FBpp0310355^Q:708-1883,H:58-450^86.4%ID^E:1.9e-198^.^.`FBpp0307400^FBpp0307400^Q:708-1883,H:58-450^86.5%ID^E:7.1e-198^.^.`FBpp0307401^FBpp0307401^Q:726-1883,H:65-451^87.6%ID^E:4.6e-197^.^.`FBpp0307399^FBpp0307399^Q:708-1883,H:58-441^86.7%ID^E:6e-197^.^.`FBpp0307404^FBpp0307404^Q:708-1883,H:58-450^85.5%ID^E:1.8e-196^.^.…
TRINITY_DN70019_c0_g1	TRINITY_DN70019_c0_g1_i11	TRINITY_DN70019_c0_g1_i11.p1	738-1913[+]	FBpp0310354^FBpp0310354^Q:708-1910,H:58-455^91.6%ID^E:4.9e-217^.^.`FBpp0307400^FBpp0307400^Q:708-1910,H:58-456^91.1%ID^E:2.4e-216^.^.`FBpp0307401^FBpp0307401^Q:726-1910,H:65-457^92.2%ID^E:1.6e-215^.^.`FBpp0307399^FBpp0307399^Q:708-1910,H:58-447^91.8%ID^E:5.9e-215^.^.`FBpp0307404^FBpp0307404^Q:708-1910,H:58-456^90.1%ID^E:5.9e-215^.^.`FBpp0307403^FBpp0307403^Q:726-1910,H:65-448^92.9%ID^E:3.8e-214^.…
TRINITY_DN70019_c0_g1	TRINITY_DN70019_c0_g1_i22	TRINITY_DN70019_c0_g1_i22.p1	597-2006[+]	FBpp0310354^FBpp0310354^Q:597-2003,H:1-455^87.8%ID^E:1.8e-241^.^.`FBpp0307400^FBpp0307400^Q:597-2003,H:1-456^86.8%ID^E:1.2e-237^.^.`FBpp0307401^FBpp0307401^Q:597-2003,H:1-457^86.8%ID^E:3.5e-237^.^.`FBpp0307404^FBpp0307404^Q:597-2003,H:1-456^86%ID^E:2.9e-236^.^.`FBpp0310355^FBpp0310355^Q:597-2003,H:1-456^86.1%ID^E:3.2e-235^.^.`FBpp0307399^FBpp0307399^Q:597-2003,H:1-447^86.4%ID^E:8e-234^.^.`FBpp030…
TRINITY_DN70019_c0_g1	TRINITY_DN70019_c0_g1_i28	TRINITY_DN70019_c0_g1_i28.p1	597-1985[+]	FBpp0310354^FBpp0310354^Q:597-1982,H:1-455^89.2%ID^E:1.1e-243^.^.`FBpp0307400^FBpp0307400^Q:597-1982,H:1-456^88.1%ID^E:7.4e-240^.^.`FBpp0307401^FBpp0307401^Q:597-1982,H:1-457^88.1%ID^E:2.8e-239^.^.`FBpp0307404^FBpp0307404^Q:597-1982,H:1-456^87.3%ID^E:1.8e-238^.^.`FBpp0310355^FBpp0310355^Q:597-1982,H:1-456^87.4%ID^E:2e-237^.^.`FBpp0307399^FBpp0307399^Q:597-1982,H:1-447^87.7%ID^E:6.5e-236^.^.`FBpp0…
TRINITY_DN70020_c0_g3	TRINITY_DN70020_c0_g3_i1	TRINITY_DN70020_c0_g3_i1.p1	1552-3375[+]	FBpp0073197^FBpp0073197^Q:1612-3351,H:25-610^75.5%ID^E:1.7e-247^.^.`FBpp0073198^FBpp0073198^Q:1612-3351,H:25-610^75.5%ID^E:1.7e-247^.^.`FBpp0073199^FBpp0073199^Q:1612-3351,H:25-610^75.5%ID^E:1.7e-247^.^.`FBpp0073449^FBpp0073449^Q:1741-2727,H:234-547^60.1%ID^E:2.2e-109^.^.`FBpp0073400^FBpp0073400^Q:1747-2550,H:35-290^43.3%ID^E:1.9e-68^.^.`FBpp0073154^FBpp0073154^Q:1783-2565,H:216-472^29.8%ID^E:1e-…
TRINITY_DN70020_c0_g3	TRINITY_DN70020_c0_g3_i3	TRINITY_DN70020_c0_g3_i3.p1	438-2261[+]	FBpp0073197^FBpp0073197^Q:498-2237,H:25-610^75.5%ID^E:1.2e-247^.^.`FBpp0073198^FBpp0073198^Q:498-2237,H:25-610^75.5%ID^E:1.2e-247^.^.`FBpp0073199^FBpp0073199^Q:498-2237,H:25-610^75.5%ID^E:1.2e-247^.^.`FBpp0073449^FBpp0073449^Q:627-1613,H:234-547^60.1%ID^E:1.6e-109^.^.`FBpp0073400^FBpp0073400^Q:633-1436,H:35-290^43.3%ID^E:1.3e-68^.^.`FBpp0073154^FBpp0073154^Q:669-1451,H:216-472^29.8%ID^E:7.2e-38^.…
TRINITY_DN70020_c0_g3	TRINITY_DN70020_c0_g3_i4	TRINITY_DN70020_c0_g3_i4.p1	924-2747[+]	FBpp0073197^FBpp0073197^Q:984-2723,H:25-610^75.5%ID^E:1.4e-247^.^.`FBpp0073198^FBpp0073198^Q:984-2723,H:25-610^75.5%ID^E:1.4e-247^.^.`FBpp0073199^FBpp0073199^Q:984-2723,H:25-610^75.5%ID^E:1.4e-247^.^.`FBpp0073449^FBpp0073449^Q:1113-2099,H:234-547^60.1%ID^E:1.8e-109^.^.`FBpp0073400^FBpp0073400^Q:1119-1922,H:35-290^43.3%ID^E:1.6e-68^.^.`FBpp0073154^FBpp0073154^Q:1155-1937,H:216-472^29.8%ID^E:8.4e-3…
TRINITY_DN70033_c0_g1	TRINITY_DN70033_c0_g1_i1	TRINITY_DN70033_c0_g1_i1.p1	289-1251[+]	FBpp0077075^FBpp0077075^Q:298-1248,H:7-325^63.6%ID^E:1.6e-123^.^.`FBpp0081035^FBpp0081035^Q:316-1212,H:51-345^42.1%ID^E:3.4e-62^.^.`FBpp0303794^FBpp0303794^Q:316-1212,H:51-345^42.1%ID^E:3.4e-62^.^.`FBpp0303795^FBpp0303795^Q:316-1212,H:51-345^42.1%ID^E:3.4e-62^.^.`FBpp0303796^FBpp0303796^Q:316-1212,H:51-345^42.1%ID^E:3.4e-62^.^.`FBpp0071071^FBpp0071071^Q:334-1083,H:25-275^33.5%ID^E:8.3e-40^.^.`FBp…
TRINITY_DN70036_c0_g3	TRINITY_DN70036_c0_g3_i1	TRINITY_DN70036_c0_g3_i1.p1	59-1177[+]	FBpp0302862^FBpp0302862^Q:59-1126,H:5-359^67.8%ID^E:1.3e-139^.^.`FBpp0302864^FBpp0302864^Q:59-1126,H:5-359^67.8%ID^E:1.3e-139^.^.`FBpp0076414^FBpp0076414^Q:59-1126,H:5-364^67.1%ID^E:3.2e-138^.^.`FBpp0076415^FBpp0076415^Q:59-1126,H:5-364^67.1%ID^E:3.2e-138^.^.`FBpp0076416^FBpp0076416^Q:59-1126,H:5-364^67.1%ID^E:3.2e-138^.^.`FBpp0312165^FBpp0312165^Q:59-1126,H:5-364^67.1%ID^E:3.2e-138^.^.`FBpp03028…
TRINITY_DN70036_c0_g3	TRINITY_DN70036_c0_g3_i2	TRINITY_DN70036_c0_g3_i2.p1	701-1567[+]	FBpp0302862^FBpp0302862^Q:398-1405,H:25-359^68.8%ID^E:1.5e-132^.^.`FBpp0302864^FBpp0302864^Q:398-1405,H:25-359^68.8%ID^E:1.5e-132^.^.`FBpp0076414^FBpp0076414^Q:398-1405,H:25-364^68.1%ID^E:3.8e-131^.^.`FBpp0076415^FBpp0076415^Q:398-1405,H:25-364^68.1%ID^E:3.8e-131^.^.`FBpp0076416^FBpp0076416^Q:398-1405,H:25-364^68.1%ID^E:3.8e-131^.^.`FBpp0312165^FBpp0312165^Q:398-1405,H:25-364^68.1%ID^E:3.8e-131^.…
TRINITY_DN70035_c0_g1	TRINITY_DN70035_c0_g1_i2	TRINITY_DN70035_c0_g1_i2.p1	590-1084[+]	FBpp0082110^FBpp0082110^Q:590-1081,H:2-167^89.8%ID^E:1.4e-84^.^.`FBpp0082111^FBpp0082111^Q:590-1081,H:2-167^89.8%ID^E:1.4e-84^.^.
TRINITY_DN70035_c0_g1	TRINITY_DN70035_c0_g1_i5	TRINITY_DN70035_c0_g1_i5.p1	812-1306[+]	FBpp0082110^FBpp0082110^Q:812-1303,H:2-167^89.8%ID^E:1.6e-84^.^.`FBpp0082111^FBpp0082111^Q:812-1303,H:2-167^89.8%ID^E:1.6e-84^.^.
TRINITY_DN70035_c0_g1	TRINITY_DN70035_c0_g1_i7	TRINITY_DN70035_c0_g1_i7.p1	701-1195[+]	FBpp0082110^FBpp0082110^Q:701-1192,H:2-167^89.8%ID^E:1.5e-84^.^.`FBpp0082111^FBpp0082111^Q:701-1192,H:2-167^89.8%ID^E:1.5e-84^.^.
TRINITY_DN70038_c0_g1	TRINITY_DN70038_c0_g1_i2	TRINITY_DN70038_c0_g1_i2.p1	214-726[+]	FBpp0088004^FBpp0088004^Q:214-723,H:1-170^94.7%ID^E:9.1e-90^.^.`FBpp0301600^FBpp0301600^Q:214-723,H:1-170^94.7%ID^E:9.1e-90^.^.`FBpp0070731^FBpp0070731^Q:214-723,H:1-170^94.1%ID^E:2e-89^.^.`FBpp0300667^FBpp0300667^Q:214-723,H:1-170^94.1%ID^E:2e-89^.^.`FBpp0078381^FBpp0078381^Q:214-717,H:1-185^38.9%ID^E:5.3e-29^.^.`FBpp0306969^FBpp0306969^Q:214-717,H:1-185^38.9%ID^E:5.3e-29^.^.`FBpp0074319^FBpp007…
TRINITY_DN70072_c0_g1	TRINITY_DN70072_c0_g1_i1	TRINITY_DN70072_c0_g1_i1.p1	492-2096[+]	FBpp0112009^FBpp0112009^Q:492-2120,H:1-575^55.4%ID^E:1.5e-186^.^.`FBpp0085774^FBpp0085774^Q:492-2093,H:1-566^56%ID^E:7.7e-186^.^.`FBpp0085775^FBpp0085775^Q:492-2093,H:1-566^56%ID^E:7.7e-186^.^.`FBpp0085776^FBpp0085776^Q:636-2093,H:2-521^56.7%ID^E:1.1e-171^.^.`FBpp0070165^FBpp0070165^Q:2889-4094,H:4-423^37.4%ID^E:4.7e-66^.^.`FBpp0085959^FBpp0085959^Q:522-1814,H:85-521^30.1%ID^E:1.6e-50^.^.`FBpp030…
TRINITY_DN70072_c0_g1	TRINITY_DN70072_c0_g1_i1	TRINITY_DN70072_c0_g1_i1.p2	2874-4109[+]	FBpp0112009^FBpp0112009^Q:492-2120,H:1-575^55.4%ID^E:1.5e-186^.^.`FBpp0085774^FBpp0085774^Q:492-2093,H:1-566^56%ID^E:7.7e-186^.^.`FBpp0085775^FBpp0085775^Q:492-2093,H:1-566^56%ID^E:7.7e-186^.^.`FBpp0085776^FBpp0085776^Q:636-2093,H:2-521^56.7%ID^E:1.1e-171^.^.`FBpp0070165^FBpp0070165^Q:2889-4094,H:4-423^37.4%ID^E:4.7e-66^.^.`FBpp0085959^FBpp0085959^Q:522-1814,H:85-521^30.1%ID^E:1.6e-50^.^.`FBpp030…
TRINITY_DN70072_c0_g1	TRINITY_DN70072_c0_g1_i1	TRINITY_DN70072_c0_g1_i1.p3	4087-4668[-]	FBpp0112009^FBpp0112009^Q:492-2120,H:1-575^55.4%ID^E:1.5e-186^.^.`FBpp0085774^FBpp0085774^Q:492-2093,H:1-566^56%ID^E:7.7e-186^.^.`FBpp0085775^FBpp0085775^Q:492-2093,H:1-566^56%ID^E:7.7e-186^.^.`FBpp0085776^FBpp0085776^Q:636-2093,H:2-521^56.7%ID^E:1.1e-171^.^.`FBpp0070165^FBpp0070165^Q:2889-4094,H:4-423^37.4%ID^E:4.7e-66^.^.`FBpp0085959^FBpp0085959^Q:522-1814,H:85-521^30.1%ID^E:1.6e-50^.^.`FBpp030…
TRINITY_DN70072_c0_g1	TRINITY_DN70072_c0_g1_i2	TRINITY_DN70072_c0_g1_i2.p3	3890-4471[-]	FBpp0085774^FBpp0085774^Q:492-2300,H:1-636^53.4%ID^E:1.3e-195^.^.`FBpp0085775^FBpp0085775^Q:492-2300,H:1-636^53.4%ID^E:1.3e-195^.^.`FBpp0112009^FBpp0112009^Q:492-2171,H:1-589^54.4%ID^E:4.3e-186^.^.`FBpp0085776^FBpp0085776^Q:636-2300,H:2-591^53.9%ID^E:3.2e-181^.^.`FBpp0070165^FBpp0070165^Q:2692-3897,H:4-423^37.4%ID^E:4.5e-66^.^.`FBpp0085959^FBpp0085959^Q:522-1814,H:85-521^30.1%ID^E:1.5e-50^.^.`FBp…
TRINITY_DN70072_c0_g1	TRINITY_DN70072_c0_g1_i2	TRINITY_DN70072_c0_g1_i2.p1	492-2306[+]	FBpp0085774^FBpp0085774^Q:492-2300,H:1-636^53.4%ID^E:1.3e-195^.^.`FBpp0085775^FBpp0085775^Q:492-2300,H:1-636^53.4%ID^E:1.3e-195^.^.`FBpp0112009^FBpp0112009^Q:492-2171,H:1-589^54.4%ID^E:4.3e-186^.^.`FBpp0085776^FBpp0085776^Q:636-2300,H:2-591^53.9%ID^E:3.2e-181^.^.`FBpp0070165^FBpp0070165^Q:2692-3897,H:4-423^37.4%ID^E:4.5e-66^.^.`FBpp0085959^FBpp0085959^Q:522-1814,H:85-521^30.1%ID^E:1.5e-50^.^.`FBp…
TRINITY_DN70072_c0_g1	TRINITY_DN70072_c0_g1_i2	TRINITY_DN70072_c0_g1_i2.p2	2677-3912[+]	FBpp0085774^FBpp0085774^Q:492-2300,H:1-636^53.4%ID^E:1.3e-195^.^.`FBpp0085775^FBpp0085775^Q:492-2300,H:1-636^53.4%ID^E:1.3e-195^.^.`FBpp0112009^FBpp0112009^Q:492-2171,H:1-589^54.4%ID^E:4.3e-186^.^.`FBpp0085776^FBpp0085776^Q:636-2300,H:2-591^53.9%ID^E:3.2e-181^.^.`FBpp0070165^FBpp0070165^Q:2692-3897,H:4-423^37.4%ID^E:4.5e-66^.^.`FBpp0085959^FBpp0085959^Q:522-1814,H:85-521^30.1%ID^E:1.5e-50^.^.`FBp…
TRINITY_DN70048_c9_g1	TRINITY_DN70048_c9_g1_i1	TRINITY_DN70048_c9_g1_i1.p1	114-758[+]	FBpp0073458^FBpp0073458^Q:138-629,H:11-177^43.1%ID^E:9.6e-36^.^.
TRINITY_DN70055_c1_g4	TRINITY_DN70055_c1_g4_i6	TRINITY_DN70055_c1_g4_i6.p1	427-2229[+]	FBpp0072026^FBpp0072026^Q:442-2226,H:17-675^33%ID^E:6.2e-91^.^.`FBpp0312192^FBpp0312192^Q:442-2226,H:17-675^33%ID^E:6.2e-91^.^.`FBpp0075149^FBpp0075149^Q:526-2202,H:90-661^30.8%ID^E:2.4e-66^.^.`FBpp0070468^FBpp0070468^Q:526-2199,H:112-680^30.4%ID^E:3.7e-59^.^.`FBpp0077292^FBpp0077292^Q:517-2208,H:39-603^25.8%ID^E:5.9e-41^.^.`FBpp0077294^FBpp0077294^Q:517-2208,H:39-603^25.8%ID^E:5.9e-41^.^.`FBpp02…
TRINITY_DN70055_c1_g4	TRINITY_DN70055_c1_g4_i9	TRINITY_DN70055_c1_g4_i9.p1	479-2281[+]	FBpp0072026^FBpp0072026^Q:494-2278,H:17-675^33%ID^E:8.3e-91^.^.`FBpp0312192^FBpp0312192^Q:494-2278,H:17-675^33%ID^E:8.3e-91^.^.`FBpp0075149^FBpp0075149^Q:578-2254,H:90-661^30.8%ID^E:2.4e-66^.^.`FBpp0070468^FBpp0070468^Q:578-2251,H:112-680^30.4%ID^E:3.8e-59^.^.`FBpp0077292^FBpp0077292^Q:569-2260,H:39-603^25.8%ID^E:6e-41^.^.`FBpp0077294^FBpp0077294^Q:569-2260,H:39-603^25.8%ID^E:6e-41^.^.`FBpp029402…
TRINITY_DN70087_c0_g1	TRINITY_DN70087_c0_g1_i1	TRINITY_DN70087_c0_g1_i1.p1	320-1432[+]	FBpp0110418^FBpp0110418^Q:329-1426,H:91-456^68.2%ID^E:1.2e-140^.^.`FBpp0306274^FBpp0306274^Q:329-1426,H:91-456^68.2%ID^E:1.2e-140^.^.`FBpp0086942^FBpp0086942^Q:368-1411,H:6-347^42.8%ID^E:2.4e-72^.^.`FBpp0086943^FBpp0086943^Q:368-1411,H:6-347^42.8%ID^E:2.4e-72^.^.`FBpp0086944^FBpp0086944^Q:368-1411,H:6-347^42.8%ID^E:2.4e-72^.^.`FBpp0086946^FBpp0086946^Q:368-1411,H:6-347^42.8%ID^E:2.4e-72^.^.`FBpp0…
TRINITY_DN70086_c0_g1	TRINITY_DN70086_c0_g1_i3	TRINITY_DN70086_c0_g1_i3.p1	170-1726[+]	FBpp0074650^FBpp0074650^Q:164-1723,H:1-543^62.7%ID^E:9.7e-191^.^.`FBpp0079527^FBpp0079527^Q:173-1723,H:8-522^46.3%ID^E:6.2e-121^.^.`FBpp0081584^FBpp0081584^Q:164-1684,H:4-500^47%ID^E:1.4e-117^.^.`FBpp0081585^FBpp0081585^Q:164-1684,H:4-500^47%ID^E:1.4e-117^.^.`FBpp0081586^FBpp0081586^Q:164-1684,H:4-500^47%ID^E:1.4e-117^.^.`FBpp0290407^FBpp0290407^Q:164-1684,H:4-500^47%ID^E:1.4e-117^.^.
TRINITY_DN70097_c0_g1	TRINITY_DN70097_c0_g1_i1	TRINITY_DN70097_c0_g1_i1.p1	254-1891[+]	FBpp0077517^FBpp0077517^Q:260-1852,H:4-576^46.6%ID^E:1e-137^.^.`FBpp0304039^FBpp0304039^Q:260-1852,H:4-576^46.6%ID^E:1e-137^.^.
TRINITY_DN70100_c0_g1	TRINITY_DN70100_c0_g1_i1	TRINITY_DN70100_c0_g1_i1.p1	104-919[+]	FBpp0072116^FBpp0072116^Q:368-820,H:79-229^61.6%ID^E:3.7e-55^.^.
TRINITY_DN70116_c0_g1	TRINITY_DN70116_c0_g1_i3	.	.	FBpp0083398^FBpp0083398^Q:620-1075,H:13-169^69%ID^E:1.7e-56^.^.`FBpp0306773^FBpp0306773^Q:620-1075,H:13-169^69%ID^E:1.7e-56^.^.
TRINITY_DN70121_c0_g1	TRINITY_DN70121_c0_g1_i2	TRINITY_DN70121_c0_g1_i2.p1	400-1728[+]	FBpp0306391^FBpp0306391^Q:499-1692,H:30-411^42.4%ID^E:8.9e-82^.^.`FBpp0310716^FBpp0310716^Q:499-1692,H:30-411^42.4%ID^E:8.9e-82^.^.`FBpp0306390^FBpp0306390^Q:1039-1692,H:38-258^63.5%ID^E:2.9e-80^.^.`FBpp0306389^FBpp0306389^Q:1069-1692,H:1-211^64.6%ID^E:1.7e-77^.^.
TRINITY_DN70121_c0_g1	TRINITY_DN70121_c0_g1_i4	TRINITY_DN70121_c0_g1_i4.p1	1269-1952[+]	FBpp0306390^FBpp0306390^Q:1263-1916,H:38-258^63.5%ID^E:2.5e-80^.^.`FBpp0306391^FBpp0306391^Q:1263-1916,H:191-411^63.5%ID^E:2.5e-80^.^.`FBpp0310716^FBpp0310716^Q:1263-1916,H:191-411^63.5%ID^E:2.5e-80^.^.`FBpp0306389^FBpp0306389^Q:1293-1916,H:1-211^64.6%ID^E:2e-77^.^.
TRINITY_DN70121_c0_g1	TRINITY_DN70121_c0_g1_i4	TRINITY_DN70121_c0_g1_i4.p2	400-1014[+]	FBpp0306390^FBpp0306390^Q:1263-1916,H:38-258^63.5%ID^E:2.5e-80^.^.`FBpp0306391^FBpp0306391^Q:1263-1916,H:191-411^63.5%ID^E:2.5e-80^.^.`FBpp0310716^FBpp0310716^Q:1263-1916,H:191-411^63.5%ID^E:2.5e-80^.^.`FBpp0306389^FBpp0306389^Q:1293-1916,H:1-211^64.6%ID^E:2e-77^.^.
TRINITY_DN70121_c0_g1	TRINITY_DN70121_c0_g1_i5	TRINITY_DN70121_c0_g1_i5.p2	400-1014[+]	FBpp0306390^FBpp0306390^Q:1170-1823,H:38-258^63.5%ID^E:3.1e-80^.^.`FBpp0306391^FBpp0306391^Q:1170-1823,H:191-411^63.5%ID^E:3.1e-80^.^.`FBpp0310716^FBpp0310716^Q:1170-1823,H:191-411^63.5%ID^E:3.1e-80^.^.`FBpp0306389^FBpp0306389^Q:1200-1823,H:1-211^64.6%ID^E:1.9e-77^.^.
TRINITY_DN70121_c0_g1	TRINITY_DN70121_c0_g1_i5	TRINITY_DN70121_c0_g1_i5.p1	1176-1859[+]	FBpp0306390^FBpp0306390^Q:1170-1823,H:38-258^63.5%ID^E:3.1e-80^.^.`FBpp0306391^FBpp0306391^Q:1170-1823,H:191-411^63.5%ID^E:3.1e-80^.^.`FBpp0310716^FBpp0310716^Q:1170-1823,H:191-411^63.5%ID^E:3.1e-80^.^.`FBpp0306389^FBpp0306389^Q:1200-1823,H:1-211^64.6%ID^E:1.9e-77^.^.
TRINITY_DN70120_c0_g1	TRINITY_DN70120_c0_g1_i1	TRINITY_DN70120_c0_g1_i1.p1	610-1023[+]	FBpp0087203^FBpp0087203^Q:247-1020,H:28-339^47.1%ID^E:1.5e-66^.^.`FBpp0087205^FBpp0087205^Q:244-1020,H:11-323^46.6%ID^E:3.3e-66^.^.`FBpp0087204^FBpp0087204^Q:640-1020,H:92-226^60%ID^E:8.5e-38^.^.
TRINITY_DN70120_c0_g1	TRINITY_DN70120_c0_g1_i2	TRINITY_DN70120_c0_g1_i2.p1	115-927[+]	FBpp0087205^FBpp0087205^Q:127-924,H:4-323^47.2%ID^E:1.6e-70^.^.`FBpp0087203^FBpp0087203^Q:151-924,H:28-339^47.1%ID^E:6.2e-67^.^.`FBpp0087204^FBpp0087204^Q:544-924,H:92-226^60%ID^E:7.9e-38^.^.
TRINITY_DN70127_c0_g1	TRINITY_DN70127_c0_g1_i1	TRINITY_DN70127_c0_g1_i1.p1	99-602[+]	FBpp0074058^FBpp0074058^Q:99-599,H:1-167^90.4%ID^E:1.3e-89^.^.`FBpp0309143^FBpp0309143^Q:99-599,H:1-167^90.4%ID^E:1.3e-89^.^.`FBpp0110481^FBpp0110481^Q:123-584,H:10-163^56.5%ID^E:1.3e-46^.^.`FBpp0082303^FBpp0082303^Q:123-584,H:10-163^55.2%ID^E:2.5e-45^.^.`FBpp0303976^FBpp0303976^Q:123-584,H:10-162^56.5%ID^E:5.6e-45^.^.`FBpp0289558^FBpp0289558^Q:108-662,H:40-225^43.1%ID^E:8.4e-41^.^.`FBpp0290404^F…
TRINITY_DN70136_c0_g1	TRINITY_DN70136_c0_g1_i1	TRINITY_DN70136_c0_g1_i1.p2	161-1234[+]	FBpp0073366^FBpp0073366^Q:176-1231,H:19-384^56.2%ID^E:6.6e-108^.^.`FBpp0073365^FBpp0073365^Q:176-1231,H:19-384^56.2%ID^E:6.6e-108^.^.`FBpp0072596^FBpp0072596^Q:260-1231,H:77-438^30.2%ID^E:3.7e-42^.^.`FBpp0072597^FBpp0072597^Q:578-1231,H:57-283^36.9%ID^E:1.1e-41^.^.`FBpp0072578^FBpp0072578^Q:608-1231,H:102-307^39%ID^E:8.8e-36^.^.`FBpp0305409^FBpp0305409^Q:608-1231,H:102-307^39%ID^E:8.8e-36^.^.`FBp…
TRINITY_DN70136_c0_g1	TRINITY_DN70136_c0_g1_i2	TRINITY_DN70136_c0_g1_i2.p1	161-1330[+]	FBpp0073366^FBpp0073366^Q:176-1312,H:19-411^56.6%ID^E:7.4e-121^.^.`FBpp0073365^FBpp0073365^Q:176-1312,H:19-411^56.6%ID^E:7.4e-121^.^.`FBpp0072596^FBpp0072596^Q:260-1294,H:77-459^30.9%ID^E:2.4e-47^.^.`FBpp0072597^FBpp0072597^Q:578-1294,H:57-304^37.4%ID^E:7.1e-47^.^.`FBpp0072578^FBpp0072578^Q:608-1282,H:102-324^38.3%ID^E:2.4e-39^.^.`FBpp0305409^FBpp0305409^Q:608-1282,H:102-324^38.3%ID^E:2.4e-39^.^.…
TRINITY_DN70141_c0_g1	TRINITY_DN70141_c0_g1_i1	TRINITY_DN70141_c0_g1_i1.p1	237-1442[+]	FBpp0071848^FBpp0071848^Q:237-1439,H:7-404^81.8%ID^E:6.9e-189^.^.`FBpp0078013^FBpp0078013^Q:363-1241,H:804-1093^48.1%ID^E:5.5e-77^.^.`FBpp0078014^FBpp0078014^Q:363-1241,H:804-1093^48.1%ID^E:5.5e-77^.^.`FBpp0304962^FBpp0304962^Q:363-1241,H:804-1093^48.1%ID^E:5.5e-77^.^.`FBpp0087515^FBpp0087515^Q:336-1292,H:44-349^38.9%ID^E:2.5e-58^.^.`FBpp0086483^FBpp0086483^Q:360-1256,H:3-286^41.9%ID^E:2e-55^.^.`…
TRINITY_DN70141_c0_g1	TRINITY_DN70141_c0_g1_i2	TRINITY_DN70141_c0_g1_i2.p1	504-1496[+]	FBpp0071848^FBpp0071848^Q:237-1493,H:7-404^78.3%ID^E:5.7e-186^.^.`FBpp0078013^FBpp0078013^Q:363-1295,H:804-1093^45.4%ID^E:5.8e-74^.^.`FBpp0078014^FBpp0078014^Q:363-1295,H:804-1093^45.4%ID^E:5.8e-74^.^.`FBpp0304962^FBpp0304962^Q:363-1295,H:804-1093^45.4%ID^E:5.8e-74^.^.`FBpp0087515^FBpp0087515^Q:336-1346,H:44-349^36.8%ID^E:2.1e-55^.^.`FBpp0086483^FBpp0086483^Q:360-1310,H:3-286^39.5%ID^E:1.3e-52^.^…
TRINITY_DN70124_c0_g1	TRINITY_DN70124_c0_g1_i5	TRINITY_DN70124_c0_g1_i5.p1	84-824[+]	FBpp0083355^FBpp0083355^Q:126-764,H:17-236^35.5%ID^E:2.1e-33^.^.`FBpp0083356^FBpp0083356^Q:207-764,H:77-263^38%ID^E:1e-32^.^.
TRINITY_DN70146_c0_g1	TRINITY_DN70146_c0_g1_i1	TRINITY_DN70146_c0_g1_i1.p1	542-1600[+]	FBpp0085743^FBpp0085743^Q:542-1597,H:1-373^67.4%ID^E:3.4e-141^.^.`FBpp0085742^FBpp0085742^Q:542-1597,H:1-385^65.3%ID^E:1.6e-138^.^.`FBpp0112011^FBpp0112011^Q:542-1597,H:1-361^62.9%ID^E:7.6e-125^.^.`FBpp0112010^FBpp0112010^Q:542-1597,H:1-373^60.9%ID^E:3.5e-122^.^.
TRINITY_DN70146_c0_g1	TRINITY_DN70146_c0_g1_i3	TRINITY_DN70146_c0_g1_i3.p1	25-1053[+]	FBpp0085743^FBpp0085743^Q:76-1050,H:24-373^67.1%ID^E:1.6e-132^.^.`FBpp0085742^FBpp0085742^Q:76-1050,H:24-385^64.9%ID^E:7.5e-130^.^.`FBpp0112011^FBpp0112011^Q:76-1050,H:24-361^62.4%ID^E:3.6e-116^.^.`FBpp0112010^FBpp0112010^Q:76-1050,H:24-373^60.2%ID^E:1.7e-113^.^.
TRINITY_DN70146_c0_g4	TRINITY_DN70146_c0_g4_i3	TRINITY_DN70146_c0_g4_i3.p1	1-3471[+]	FBpp0071851^FBpp0071851^Q:1-3267,H:46-1149^29.4%ID^E:1.2e-140^.^.
TRINITY_DN70157_c0_g3	TRINITY_DN70157_c0_g3_i1	TRINITY_DN70157_c0_g3_i1.p1	226-579[+]	FBpp0077213^FBpp0077213^Q:226-576,H:1-117^47%ID^E:1.1e-18^.^.`FBpp0311456^FBpp0311456^Q:226-576,H:1-117^47%ID^E:1.1e-18^.^.
TRINITY_DN70152_c0_g1	TRINITY_DN70152_c0_g1_i1	TRINITY_DN70152_c0_g1_i1.p1	429-5555[+]	FBpp0289478^FBpp0289478^Q:429-1961,H:1-496^75.6%ID^E:3.7e-203^.^.`FBpp0293598^FBpp0293598^Q:429-1961,H:1-493^75%ID^E:1.1e-199^.^.`FBpp0293599^FBpp0293599^Q:429-1961,H:1-493^75%ID^E:1.1e-199^.^.`FBpp0289193^FBpp0289193^Q:630-1961,H:1-450^81.6%ID^E:9.9e-196^.^.`FBpp0289194^FBpp0289194^Q:630-1961,H:1-450^81.6%ID^E:9.9e-196^.^.`FBpp0289769^FBpp0289769^Q:630-1961,H:1-450^81.6%ID^E:9.9e-196^.^.`FBpp030…
TRINITY_DN70152_c0_g1	TRINITY_DN70152_c0_g1_i3	TRINITY_DN70152_c0_g1_i3.p1	429-5504[+]	FBpp0293598^FBpp0293598^Q:429-1964,H:1-494^75%ID^E:1.3e-200^.^.`FBpp0293599^FBpp0293599^Q:429-1964,H:1-494^75%ID^E:1.3e-200^.^.`FBpp0289478^FBpp0289478^Q:429-4328,H:1-1308^66.1%ID^E:6.5e-200^.^.`FBpp0307674^FBpp0307674^Q:630-1964,H:1-451^81.7%ID^E:1.2e-196^.^.`FBpp0289193^FBpp0289193^Q:630-4328,H:1-1262^67.8%ID^E:1.3e-192^.^.`FBpp0289194^FBpp0289194^Q:630-4328,H:1-1262^67.8%ID^E:1.3e-192^.^.`FBpp…
TRINITY_DN70167_c0_g1	TRINITY_DN70167_c0_g1_i1	TRINITY_DN70167_c0_g1_i1.p1	1-2937[+]	FBpp0082689^FBpp0082689^Q:1-2793,H:744-1687^68.7%ID^E:0^.^.
TRINITY_DN70165_c0_g2	TRINITY_DN70165_c0_g2_i2	TRINITY_DN70165_c0_g2_i2.p2	1-300[+]	.
TRINITY_DN70155_c0_g2	TRINITY_DN70155_c0_g2_i10	TRINITY_DN70155_c0_g2_i10.p1	943-1893[+]	FBpp0089241^FBpp0089241^Q:943-1887,H:1-373^61.4%ID^E:7.8e-75^.^.`FBpp0089086^FBpp0089086^Q:943-1887,H:1-373^61.4%ID^E:7.8e-75^.^.`FBpp0089242^FBpp0089242^Q:943-1887,H:1-360^63.1%ID^E:8.6e-74^.^.`FBpp0089247^FBpp0089247^Q:943-1887,H:1-360^63.1%ID^E:8.6e-74^.^.`FBpp0081161^FBpp0081161^Q:943-1887,H:1-377^60.8%ID^E:4.3e-73^.^.`FBpp0081162^FBpp0081162^Q:943-1887,H:1-377^60.8%ID^E:4.3e-73^.^.`FBpp00892…
TRINITY_DN70155_c0_g2	TRINITY_DN70155_c0_g2_i11	TRINITY_DN70155_c0_g2_i11.p1	833-1783[+]	FBpp0089241^FBpp0089241^Q:833-1777,H:1-373^61.4%ID^E:7.6e-75^.^.`FBpp0089086^FBpp0089086^Q:833-1777,H:1-373^61.4%ID^E:7.6e-75^.^.`FBpp0089242^FBpp0089242^Q:833-1777,H:1-360^63.1%ID^E:8.4e-74^.^.`FBpp0089247^FBpp0089247^Q:833-1777,H:1-360^63.1%ID^E:8.4e-74^.^.`FBpp0081161^FBpp0081161^Q:833-1777,H:1-377^60.8%ID^E:4.2e-73^.^.`FBpp0081162^FBpp0081162^Q:833-1777,H:1-377^60.8%ID^E:4.2e-73^.^.`FBpp00892…
TRINITY_DN70160_c0_g2	TRINITY_DN70160_c0_g2_i6	TRINITY_DN70160_c0_g2_i6.p1	2488-4941[+]	FBpp0290220^FBpp0290220^Q:2509-4800,H:9-784^56.7%ID^E:2.5e-251^.^.
TRINITY_DN70160_c0_g2	TRINITY_DN70160_c0_g2_i6	TRINITY_DN70160_c0_g2_i6.p2	204-782[-]	FBpp0290220^FBpp0290220^Q:2509-4800,H:9-784^56.7%ID^E:2.5e-251^.^.
TRINITY_DN70160_c0_g1	TRINITY_DN70160_c0_g1_i9	TRINITY_DN70160_c0_g1_i9.p1	589-1467[+]	.
TRINITY_DN70160_c0_g1	TRINITY_DN70160_c0_g1_i14	TRINITY_DN70160_c0_g1_i14.p1	589-1410[+]	.
TRINITY_DN70160_c0_g1	TRINITY_DN70160_c0_g1_i16	TRINITY_DN70160_c0_g1_i16.p1	772-1548[+]	.
TRINITY_DN70181_c0_g1	TRINITY_DN70181_c0_g1_i1	TRINITY_DN70181_c0_g1_i1.p1	375-920[+]	FBpp0087227^FBpp0087227^Q:375-857,H:1-161^78.9%ID^E:8.5e-73^.^.
TRINITY_DN70173_c0_g2	TRINITY_DN70173_c0_g2_i1	TRINITY_DN70173_c0_g2_i1.p1	1-1047[+]	FBpp0071794^FBpp0071794^Q:1-1044,H:205-552^92.5%ID^E:2.1e-180^.^.
TRINITY_DN70183_c0_g1	TRINITY_DN70183_c0_g1_i1	TRINITY_DN70183_c0_g1_i1.p1	267-818[+]	.
TRINITY_DN70183_c0_g1	TRINITY_DN70183_c0_g1_i2	TRINITY_DN70183_c0_g1_i2.p1	623-1174[+]	.
TRINITY_DN70183_c0_g1	TRINITY_DN70183_c0_g1_i3	TRINITY_DN70183_c0_g1_i3.p1	644-1195[+]	.
TRINITY_DN70170_c1_g1	TRINITY_DN70170_c1_g1_i1	TRINITY_DN70170_c1_g1_i1.p1	761-1288[+]	FBpp0075979^FBpp0075979^Q:761-1198,H:1-146^67.1%ID^E:4.3e-52^.^.`FBpp0075980^FBpp0075980^Q:761-1198,H:1-146^67.1%ID^E:4.3e-52^.^.`FBpp0075981^FBpp0075981^Q:761-1198,H:1-146^67.1%ID^E:4.3e-52^.^.
TRINITY_DN70170_c2_g1	TRINITY_DN70170_c2_g1_i3	TRINITY_DN70170_c2_g1_i3.p1	273-881[+]	FBpp0075296^FBpp0075296^Q:285-650,H:4-127^52.4%ID^E:6.9e-31^.^.`FBpp0075297^FBpp0075297^Q:285-650,H:4-127^52.4%ID^E:6.9e-31^.^.`FBpp0075298^FBpp0075298^Q:285-650,H:4-127^52.4%ID^E:6.9e-31^.^.
TRINITY_DN70170_c2_g1	TRINITY_DN70170_c2_g1_i10	TRINITY_DN70170_c2_g1_i10.p1	273-827[+]	FBpp0075296^FBpp0075296^Q:285-824,H:4-191^53.7%ID^E:3.7e-41^.^.`FBpp0075297^FBpp0075297^Q:285-782,H:4-171^52.4%ID^E:5.2e-35^.^.`FBpp0075298^FBpp0075298^Q:285-707,H:4-146^55.2%ID^E:3.2e-32^.^.
TRINITY_DN70170_c2_g1	TRINITY_DN70170_c2_g1_i14	TRINITY_DN70170_c2_g1_i14.p1	455-1072[+]	FBpp0075296^FBpp0075296^Q:476-841,H:4-127^52.4%ID^E:5.8e-31^.^.`FBpp0075297^FBpp0075297^Q:476-841,H:4-127^52.4%ID^E:5.8e-31^.^.`FBpp0075298^FBpp0075298^Q:476-841,H:4-127^52.4%ID^E:5.8e-31^.^.
TRINITY_DN70170_c2_g1	TRINITY_DN70170_c2_g1_i16	TRINITY_DN70170_c2_g1_i16.p1	273-827[+]	FBpp0075296^FBpp0075296^Q:285-824,H:4-191^53.7%ID^E:3.3e-41^.^.`FBpp0075297^FBpp0075297^Q:285-782,H:4-171^52.4%ID^E:4.6e-35^.^.`FBpp0075298^FBpp0075298^Q:285-707,H:4-146^55.2%ID^E:2.8e-32^.^.
TRINITY_DN70195_c2_g1	TRINITY_DN70195_c2_g1_i2	TRINITY_DN70195_c2_g1_i2.p1	128-3313[+]	FBpp0078372^FBpp0078372^Q:131-3226,H:13-1103^41.5%ID^E:4e-216^.^.
TRINITY_DN70250_c0_g2	TRINITY_DN70250_c0_g2_i2	TRINITY_DN70250_c0_g2_i2.p1	2-1606[+]	FBpp0087533^FBpp0087533^Q:110-1585,H:26-514^60.9%ID^E:1.1e-182^.^.`FBpp0087534^FBpp0087534^Q:110-1585,H:26-514^60.9%ID^E:1.1e-182^.^.`FBpp0083900^FBpp0083900^Q:98-1582,H:9-510^36.4%ID^E:5.8e-104^.^.`FBpp0083901^FBpp0083901^Q:98-1582,H:9-510^36.4%ID^E:5.8e-104^.^.`FBpp0300414^FBpp0300414^Q:98-1582,H:9-510^36.4%ID^E:5.8e-104^.^.`FBpp0072319^FBpp0072319^Q:116-1561,H:8-488^36.2%ID^E:9.7e-99^.^.`FBpp0…
TRINITY_DN70296_c2_g1	TRINITY_DN70296_c2_g1_i1	TRINITY_DN70296_c2_g1_i1.p1	300-770[+]	FBpp0073750^FBpp0073750^Q:321-731,H:3-138^59.1%ID^E:7.1e-42^.^.
TRINITY_DN70296_c3_g3	TRINITY_DN70296_c3_g3_i4	TRINITY_DN70296_c3_g3_i4.p1	1136-3523[+]	FBpp0077501^FBpp0077501^Q:1229-3508,H:81-840^85.7%ID^E:0^.^.`FBpp0099923^FBpp0099923^Q:1229-3508,H:81-840^85.7%ID^E:0^.^.
TRINITY_DN70296_c3_g3	TRINITY_DN70296_c3_g3_i6	TRINITY_DN70296_c3_g3_i6.p1	851-3385[+]	FBpp0077501^FBpp0077501^Q:851-3370,H:1-840^85.1%ID^E:0^.^.`FBpp0099923^FBpp0099923^Q:851-3370,H:1-840^85.1%ID^E:0^.^.
TRINITY_DN70296_c3_g3	TRINITY_DN70296_c3_g3_i7	TRINITY_DN70296_c3_g3_i7.p1	1094-3355[+]	FBpp0077501^FBpp0077501^Q:1064-3340,H:82-840^85.6%ID^E:0^.^.`FBpp0099923^FBpp0099923^Q:1064-3340,H:82-840^85.6%ID^E:0^.^.
TRINITY_DN70296_c3_g3	TRINITY_DN70296_c3_g3_i7	TRINITY_DN70296_c3_g3_i7.p2	243-980[+]	FBpp0077501^FBpp0077501^Q:1064-3340,H:82-840^85.6%ID^E:0^.^.`FBpp0099923^FBpp0099923^Q:1064-3340,H:82-840^85.6%ID^E:0^.^.
TRINITY_DN70203_c0_g1	TRINITY_DN70203_c0_g1_i2	TRINITY_DN70203_c0_g1_i2.p1	3-1298[+]	FBpp0082816^FBpp0082816^Q:129-1298,H:3-392^81.8%ID^E:2.7e-181^.^.
TRINITY_DN70209_c0_g3	TRINITY_DN70209_c0_g3_i3	TRINITY_DN70209_c0_g3_i3.p1	941-1711[+]	FBpp0082793^FBpp0082793^Q:941-1648,H:1-363^44.6%ID^E:4.1e-59^.^.`FBpp0082796^FBpp0082796^Q:1049-1648,H:84-337^53.1%ID^E:3.3e-56^.^.`FBpp0082795^FBpp0082795^Q:1049-1648,H:84-346^51.3%ID^E:6.8e-54^.^.`FBpp0082797^FBpp0082797^Q:1049-1648,H:84-354^49.8%ID^E:5.8e-53^.^.`FBpp0089155^FBpp0089155^Q:1049-1648,H:84-329^47.2%ID^E:1.1e-43^.^.`FBpp0082794^FBpp0082794^Q:1049-1648,H:84-320^47.2%ID^E:9.2e-43^.^.…
TRINITY_DN70216_c0_g1	TRINITY_DN70216_c0_g1_i1	TRINITY_DN70216_c0_g1_i1.p1	85-1014[+]	FBpp0084729^FBpp0084729^Q:112-1011,H:7-306^76.7%ID^E:2e-131^.^.
TRINITY_DN70212_c3_g3	TRINITY_DN70212_c3_g3_i2	TRINITY_DN70212_c3_g3_i2.p1	88-2517[+]	FBpp0084610^FBpp0084610^Q:97-2271,H:3-731^57.3%ID^E:4.9e-238^.^.
TRINITY_DN70243_c0_g1	TRINITY_DN70243_c0_g1_i1	TRINITY_DN70243_c0_g1_i1.p1	90-1502[+]	FBpp0077934^FBpp0077934^Q:114-1442,H:5-480^42.5%ID^E:7.8e-103^.^.
TRINITY_DN70243_c1_g1	TRINITY_DN70243_c1_g1_i1	TRINITY_DN70243_c1_g1_i1.p1	269-1141[+]	FBpp0077885^FBpp0077885^Q:278-1126,H:5-286^66.8%ID^E:5.1e-108^.^.
TRINITY_DN70231_c0_g1	TRINITY_DN70231_c0_g1_i1	TRINITY_DN70231_c0_g1_i1.p1	389-1147[+]	FBpp0087248^FBpp0087248^Q:479-1141,H:15-237^55.6%ID^E:1.7e-64^.^.`FBpp0271912^FBpp0271912^Q:500-1135,H:22-230^32.9%ID^E:1.4e-26^.^.`FBpp0081765^FBpp0081765^Q:506-1108,H:47-276^28.3%ID^E:6.5e-16^.^.`FBpp0303183^FBpp0303183^Q:506-1108,H:47-276^28.3%ID^E:6.5e-16^.^.`FBpp0297595^FBpp0297595^Q:506-1108,H:47-276^28.3%ID^E:6.5e-16^.^.
TRINITY_DN70231_c0_g1	TRINITY_DN70231_c0_g1_i3	TRINITY_DN70231_c0_g1_i3.p1	3-836[+]	FBpp0087248^FBpp0087248^Q:189-830,H:22-237^56.9%ID^E:5.9e-65^.^.`FBpp0271912^FBpp0271912^Q:189-824,H:22-230^32.9%ID^E:4.9e-27^.^.`FBpp0081765^FBpp0081765^Q:195-797,H:47-276^28.3%ID^E:2.3e-16^.^.`FBpp0303183^FBpp0303183^Q:195-797,H:47-276^28.3%ID^E:2.3e-16^.^.`FBpp0297595^FBpp0297595^Q:195-797,H:47-276^28.3%ID^E:2.3e-16^.^.
TRINITY_DN70231_c0_g1	TRINITY_DN70231_c0_g1_i5	TRINITY_DN70231_c0_g1_i5.p1	1291-2013[+]	FBpp0087248^FBpp0087248^Q:1309-2007,H:3-237^56.2%ID^E:1.5e-69^.^.`FBpp0271912^FBpp0271912^Q:1327-2001,H:9-230^34.1%ID^E:1.9e-29^.^.`FBpp0081765^FBpp0081765^Q:1306-1974,H:24-276^29.2%ID^E:8.1e-20^.^.`FBpp0303183^FBpp0303183^Q:1306-1974,H:24-276^29.2%ID^E:8.1e-20^.^.`FBpp0297595^FBpp0297595^Q:1306-1974,H:24-276^29.2%ID^E:8.1e-20^.^.`FBpp0088103^FBpp0088103^Q:1312-1986,H:3-205^30.1%ID^E:3.9e-14^.^.
TRINITY_DN70230_c0_g2	TRINITY_DN70230_c0_g2_i1	TRINITY_DN70230_c0_g2_i1.p1	1047-2825[+]	FBpp0087903^FBpp0087903^Q:1425-2822,H:178-702^47.9%ID^E:3.8e-106^.^.`FBpp0087904^FBpp0087904^Q:1425-2822,H:182-706^47.9%ID^E:3.8e-106^.^.`FBpp0308390^FBpp0308390^Q:1425-2822,H:178-713^47%ID^E:9.3e-105^.^.`FBpp0082593^FBpp0082593^Q:1428-1751,H:494-598^35.2%ID^E:1.1e-15^.^.`FBpp0078969^FBpp0078969^Q:1434-1673,H:592-671^35%ID^E:1.1e-12^.^.`FBpp0311570^FBpp0311570^Q:1434-1673,H:592-671^35%ID^E:1.1e-1…
TRINITY_DN70230_c0_g2	TRINITY_DN70230_c0_g2_i4	TRINITY_DN70230_c0_g2_i4.p1	717-2495[+]	FBpp0087903^FBpp0087903^Q:1095-2492,H:178-702^47.9%ID^E:2.1e-106^.^.`FBpp0087904^FBpp0087904^Q:1095-2492,H:182-706^47.9%ID^E:2.1e-106^.^.`FBpp0308390^FBpp0308390^Q:1095-2492,H:178-713^47%ID^E:5.1e-105^.^.`FBpp0082593^FBpp0082593^Q:1098-1421,H:494-598^35.2%ID^E:5.8e-16^.^.`FBpp0078969^FBpp0078969^Q:1104-1343,H:592-671^35%ID^E:6e-13^.^.`FBpp0311570^FBpp0311570^Q:1104-1343,H:592-671^35%ID^E:6e-13^.^…
TRINITY_DN70230_c0_g2	TRINITY_DN70230_c0_g2_i7	TRINITY_DN70230_c0_g2_i7.p1	1264-3042[+]	FBpp0087903^FBpp0087903^Q:1642-3039,H:178-702^47.9%ID^E:4e-106^.^.`FBpp0087904^FBpp0087904^Q:1642-3039,H:182-706^47.9%ID^E:4e-106^.^.`FBpp0308390^FBpp0308390^Q:1642-3039,H:178-713^47%ID^E:9.7e-105^.^.`FBpp0082593^FBpp0082593^Q:1645-1968,H:494-598^35.2%ID^E:1.1e-15^.^.`FBpp0078969^FBpp0078969^Q:1651-1890,H:592-671^35%ID^E:1.1e-12^.^.`FBpp0311570^FBpp0311570^Q:1651-1890,H:592-671^35%ID^E:1.1e-12^.^…
TRINITY_DN70239_c0_g1	TRINITY_DN70239_c0_g1_i2	TRINITY_DN70239_c0_g1_i2.p1	168-1751[+]	FBpp0073140^FBpp0073140^Q:183-1760,H:7-548^49.3%ID^E:6.2e-152^.^.`FBpp0073139^FBpp0073139^Q:183-1760,H:7-548^49.3%ID^E:6.2e-152^.^.`FBpp0301544^FBpp0301544^Q:183-1760,H:7-548^49.3%ID^E:6.2e-152^.^.`FBpp0301747^FBpp0301747^Q:183-1760,H:7-548^49.3%ID^E:6.2e-152^.^.`FBpp0072428^FBpp0072428^Q:183-1658,H:19-498^21.9%ID^E:7.2e-15^.^.`FBpp0072429^FBpp0072429^Q:459-1658,H:47-434^20.7%ID^E:6.3e-11^.^.
TRINITY_DN70288_c0_g1	TRINITY_DN70288_c0_g1_i2	TRINITY_DN70288_c0_g1_i2.p1	1-981[+]	FBpp0071365^FBpp0071365^Q:1-972,H:87-469^41.8%ID^E:1.3e-72^.^.`FBpp0309414^FBpp0309414^Q:1-972,H:87-469^41.8%ID^E:1.3e-72^.^.
TRINITY_DN70241_c3_g2	TRINITY_DN70241_c3_g2_i2	TRINITY_DN70241_c3_g2_i2.p1	470-2506[+]	FBpp0085054^FBpp0085054^Q:485-2476,H:15-681^72%ID^E:1.8e-285^.^.`FBpp0085055^FBpp0085055^Q:506-2476,H:6-665^72.5%ID^E:7.5e-284^.^.`FBpp0085056^FBpp0085056^Q:515-2476,H:12-668^72.6%ID^E:2.8e-283^.^.`FBpp0085057^FBpp0085057^Q:515-2476,H:12-668^72.6%ID^E:2.8e-283^.^.`FBpp0303322^FBpp0303322^Q:515-2476,H:12-668^72.6%ID^E:2.8e-283^.^.`FBpp0297541^FBpp0297541^Q:485-2476,H:15-693^70.7%ID^E:8.3e-283^.^.`…
TRINITY_DN70241_c3_g2	TRINITY_DN70241_c3_g2_i4	TRINITY_DN70241_c3_g2_i4.p1	465-2372[+]	FBpp0085054^FBpp0085054^Q:363-2342,H:19-681^72.1%ID^E:2.7e-283^.^.`FBpp0085056^FBpp0085056^Q:381-2342,H:12-668^72.6%ID^E:3.5e-283^.^.`FBpp0085057^FBpp0085057^Q:381-2342,H:12-668^72.6%ID^E:3.5e-283^.^.`FBpp0085055^FBpp0085055^Q:360-2342,H:2-665^72%ID^E:3.5e-283^.^.`FBpp0303322^FBpp0303322^Q:381-2342,H:12-668^72.6%ID^E:3.5e-283^.^.`FBpp0297541^FBpp0297541^Q:363-2342,H:19-693^70.9%ID^E:1.2e-280^.^.`…
TRINITY_DN70244_c0_g2	TRINITY_DN70244_c0_g2_i5	TRINITY_DN70244_c0_g2_i5.p1	430-4542[+]	FBpp0070303^FBpp0070303^Q:430-4539,H:1-1525^54.2%ID^E:0^.^.`FBpp0310568^FBpp0310568^Q:430-4539,H:1-1525^54.2%ID^E:0^.^.
TRINITY_DN70258_c0_g1	TRINITY_DN70258_c0_g1_i1	TRINITY_DN70258_c0_g1_i1.p1	370-879[+]	FBpp0077936^FBpp0077936^Q:412-828,H:10-152^50%ID^E:1.1e-34^.^.
TRINITY_DN70256_c0_g1	TRINITY_DN70256_c0_g1_i1	TRINITY_DN70256_c0_g1_i1.p1	125-733[+]	FBpp0090944^FBpp0090944^Q:143-733,H:11-207^36%ID^E:5.3e-33^.^.
TRINITY_DN70256_c0_g2	TRINITY_DN70256_c0_g2_i2	TRINITY_DN70256_c0_g2_i2.p1	261-1550[+]	FBpp0087678^FBpp0087678^Q:261-1517,H:1-468^66%ID^E:6.8e-155^.^.`FBpp0293338^FBpp0293338^Q:261-1517,H:1-468^66%ID^E:6.8e-155^.^.`FBpp0111843^FBpp0111843^Q:234-1517,H:59-535^64.4%ID^E:3.7e-153^.^.`FBpp0305213^FBpp0305213^Q:264-1517,H:17-483^65.5%ID^E:8.3e-153^.^.`FBpp0087087^FBpp0087087^Q:291-515,H:119-190^42.7%ID^E:1.5e-08^.^.`FBpp0087088^FBpp0087088^Q:291-515,H:119-190^42.7%ID^E:1.5e-08^.^.
TRINITY_DN70256_c0_g2	TRINITY_DN70256_c0_g2_i3	TRINITY_DN70256_c0_g2_i3.p1	261-1550[+]	FBpp0087678^FBpp0087678^Q:261-1517,H:1-468^66%ID^E:7.3e-155^.^.`FBpp0293338^FBpp0293338^Q:261-1517,H:1-468^66%ID^E:7.3e-155^.^.`FBpp0111843^FBpp0111843^Q:234-1517,H:59-535^64.4%ID^E:4e-153^.^.`FBpp0305213^FBpp0305213^Q:264-1517,H:17-483^65.5%ID^E:8.9e-153^.^.`FBpp0087087^FBpp0087087^Q:291-515,H:119-190^42.7%ID^E:1.6e-08^.^.`FBpp0087088^FBpp0087088^Q:291-515,H:119-190^42.7%ID^E:1.6e-08^.^.
TRINITY_DN70256_c0_g2	TRINITY_DN70256_c0_g2_i6	TRINITY_DN70256_c0_g2_i6.p1	266-1555[+]	FBpp0087678^FBpp0087678^Q:266-1522,H:1-468^66%ID^E:7.5e-155^.^.`FBpp0293338^FBpp0293338^Q:266-1522,H:1-468^66%ID^E:7.5e-155^.^.`FBpp0111843^FBpp0111843^Q:239-1522,H:59-535^64.4%ID^E:4.1e-153^.^.`FBpp0305213^FBpp0305213^Q:269-1522,H:17-483^65.5%ID^E:9.1e-153^.^.`FBpp0087087^FBpp0087087^Q:296-520,H:119-190^42.7%ID^E:1.6e-08^.^.`FBpp0087088^FBpp0087088^Q:296-520,H:119-190^42.7%ID^E:1.6e-08^.^.
TRINITY_DN70256_c0_g2	TRINITY_DN70256_c0_g2_i10	TRINITY_DN70256_c0_g2_i10.p1	266-1555[+]	FBpp0087678^FBpp0087678^Q:266-1522,H:1-468^66%ID^E:7.6e-155^.^.`FBpp0293338^FBpp0293338^Q:266-1522,H:1-468^66%ID^E:7.6e-155^.^.`FBpp0111843^FBpp0111843^Q:239-1522,H:59-535^64.4%ID^E:4.2e-153^.^.`FBpp0305213^FBpp0305213^Q:269-1522,H:17-483^65.5%ID^E:9.3e-153^.^.`FBpp0087087^FBpp0087087^Q:296-520,H:119-190^42.7%ID^E:1.7e-08^.^.`FBpp0087088^FBpp0087088^Q:296-520,H:119-190^42.7%ID^E:1.7e-08^.^.
TRINITY_DN70259_c1_g1	TRINITY_DN70259_c1_g1_i1	TRINITY_DN70259_c1_g1_i1.p1	218-1345[+]	FBpp0080146^FBpp0080146^Q:218-1342,H:1-377^66.7%ID^E:6.4e-153^.^.`FBpp0080147^FBpp0080147^Q:218-1342,H:1-377^66.7%ID^E:6.4e-153^.^.
TRINITY_DN70259_c1_g1	TRINITY_DN70259_c1_g1_i5	TRINITY_DN70259_c1_g1_i5.p1	218-1345[+]	FBpp0080146^FBpp0080146^Q:218-1342,H:1-377^66.7%ID^E:6.6e-153^.^.`FBpp0080147^FBpp0080147^Q:218-1342,H:1-377^66.7%ID^E:6.6e-153^.^.
TRINITY_DN70262_c0_g1	TRINITY_DN70262_c0_g1_i1	TRINITY_DN70262_c0_g1_i1.p1	260-841[+]	FBpp0073355^FBpp0073355^Q:272-835,H:4-192^51.8%ID^E:1.6e-50^.^.`FBpp0309254^FBpp0309254^Q:272-835,H:4-192^51.8%ID^E:1.6e-50^.^.`FBpp0309255^FBpp0309255^Q:272-835,H:4-192^51.8%ID^E:1.6e-50^.^.
TRINITY_DN70206_c1_g1	TRINITY_DN70206_c1_g1_i3	.	.	FBpp0291726^FBpp0291726^Q:10-273,H:1-88^88.6%ID^E:8.7e-41^.^.`FBpp0078656^FBpp0078656^Q:10-273,H:1-88^88.6%ID^E:8.7e-41^.^.`FBpp0078655^FBpp0078655^Q:10-273,H:1-88^88.6%ID^E:8.7e-41^.^.
TRINITY_DN70282_c0_g2	TRINITY_DN70282_c0_g2_i3	TRINITY_DN70282_c0_g2_i3.p1	3-356[+]	.
TRINITY_DN70240_c2_g1	TRINITY_DN70240_c2_g1_i1	TRINITY_DN70240_c2_g1_i1.p1	190-1605[+]	FBpp0070368^FBpp0070368^Q:202-1593,H:4-467^74.4%ID^E:1.1e-208^.^.`FBpp0303827^FBpp0303827^Q:202-1593,H:4-467^74.4%ID^E:1.1e-208^.^.
TRINITY_DN70240_c2_g1	TRINITY_DN70240_c2_g1_i2	TRINITY_DN70240_c2_g1_i2.p1	297-1667[+]	FBpp0070368^FBpp0070368^Q:264-1655,H:4-467^74.4%ID^E:1.2e-208^.^.`FBpp0303827^FBpp0303827^Q:264-1655,H:4-467^74.4%ID^E:1.2e-208^.^.
TRINITY_DN70240_c3_g2	TRINITY_DN70240_c3_g2_i1	TRINITY_DN70240_c3_g2_i1.p1	147-1643[+]	FBpp0075561^FBpp0075561^Q:204-1634,H:1-530^31.8%ID^E:2.9e-52^.^.`FBpp0083441^FBpp0083441^Q:1380-1640,H:472-557^50.6%ID^E:2.3e-17^.^.`FBpp0297440^FBpp0297440^Q:1380-1640,H:472-557^50.6%ID^E:2.3e-17^.^.`FBpp0297441^FBpp0297441^Q:1380-1640,H:472-557^50.6%ID^E:2.3e-17^.^.`FBpp0297442^FBpp0297442^Q:1380-1640,H:472-557^50.6%ID^E:2.3e-17^.^.`FBpp0079732^FBpp0079732^Q:1467-1625,H:236-286^47.2%ID^E:3.4e-0…
TRINITY_DN70240_c3_g1	TRINITY_DN70240_c3_g1_i4	TRINITY_DN70240_c3_g1_i4.p2	499-1098[+]	FBpp0071049^FBpp0071049^Q:499-1095,H:1-199^74.4%ID^E:8.2e-81^.^.`FBpp0088416^FBpp0088416^Q:691-1068,H:50-176^31.2%ID^E:1.6e-07^.^.`FBpp0312219^FBpp0312219^Q:691-1068,H:50-176^31.2%ID^E:1.6e-07^.^.
TRINITY_DN70240_c3_g1	TRINITY_DN70240_c3_g1_i4	TRINITY_DN70240_c3_g1_i4.p1	1775-2842[+]	FBpp0071049^FBpp0071049^Q:499-1095,H:1-199^74.4%ID^E:8.2e-81^.^.`FBpp0088416^FBpp0088416^Q:691-1068,H:50-176^31.2%ID^E:1.6e-07^.^.`FBpp0312219^FBpp0312219^Q:691-1068,H:50-176^31.2%ID^E:1.6e-07^.^.
TRINITY_DN70240_c3_g1	TRINITY_DN70240_c3_g1_i5	TRINITY_DN70240_c3_g1_i5.p1	2027-3094[+]	FBpp0071049^FBpp0071049^Q:499-1095,H:1-199^74.4%ID^E:8.8e-81^.^.`FBpp0088416^FBpp0088416^Q:691-1068,H:50-176^31.2%ID^E:1.7e-07^.^.`FBpp0312219^FBpp0312219^Q:691-1068,H:50-176^31.2%ID^E:1.7e-07^.^.
TRINITY_DN70240_c3_g1	TRINITY_DN70240_c3_g1_i5	TRINITY_DN70240_c3_g1_i5.p2	499-1098[+]	FBpp0071049^FBpp0071049^Q:499-1095,H:1-199^74.4%ID^E:8.8e-81^.^.`FBpp0088416^FBpp0088416^Q:691-1068,H:50-176^31.2%ID^E:1.7e-07^.^.`FBpp0312219^FBpp0312219^Q:691-1068,H:50-176^31.2%ID^E:1.7e-07^.^.
TRINITY_DN70329_c1_g2	TRINITY_DN70329_c1_g2_i1	TRINITY_DN70329_c1_g2_i1.p1	3-1088[+]	FBpp0088282^FBpp0088282^Q:3-1091,H:114-477^90.4%ID^E:1.5e-195^.^.`FBpp0088281^FBpp0088281^Q:3-1091,H:114-477^90.4%ID^E:1.5e-195^.^.`FBpp0289606^FBpp0289606^Q:3-1091,H:114-477^90.4%ID^E:1.5e-195^.^.`FBpp0099498^FBpp0099498^Q:3-1091,H:114-503^84.4%ID^E:1.7e-191^.^.`FBpp0099497^FBpp0099497^Q:3-1091,H:114-496^84.9%ID^E:4.2e-190^.^.`FBpp0088283^FBpp0088283^Q:3-1091,H:114-496^84.9%ID^E:4.2e-190^.^.`FBp…
TRINITY_DN70329_c1_g2	TRINITY_DN70329_c1_g2_i2	TRINITY_DN70329_c1_g2_i2.p1	3-1151[+]	FBpp0099496^FBpp0099496^Q:3-1154,H:114-517^84.7%ID^E:4.4e-198^.^.`FBpp0289607^FBpp0289607^Q:3-1154,H:114-517^84.7%ID^E:4.4e-198^.^.`FBpp0289608^FBpp0289608^Q:3-1154,H:114-518^84.4%ID^E:9.7e-198^.^.`FBpp0099498^FBpp0099498^Q:3-1154,H:114-503^85.5%ID^E:5.9e-195^.^.`FBpp0305831^FBpp0305831^Q:3-1154,H:114-491^86.8%ID^E:1.3e-194^.^.`FBpp0088282^FBpp0088282^Q:3-1154,H:114-477^85.5%ID^E:1.6e-192^.^.`FBp…
TRINITY_DN70329_c1_g2	TRINITY_DN70329_c1_g2_i4	TRINITY_DN70329_c1_g2_i4.p1	3-1208[+]	FBpp0099496^FBpp0099496^Q:3-1211,H:114-517^86.9%ID^E:2.4e-207^.^.`FBpp0289607^FBpp0289607^Q:3-1211,H:114-517^86.9%ID^E:2.4e-207^.^.`FBpp0289608^FBpp0289608^Q:3-1211,H:114-518^86.7%ID^E:5.3e-207^.^.`FBpp0305830^FBpp0305830^Q:3-1211,H:114-509^85.6%ID^E:3.7e-200^.^.`FBpp0099498^FBpp0099498^Q:3-1211,H:114-503^84.6%ID^E:2.4e-199^.^.`FBpp0099497^FBpp0099497^Q:3-1211,H:114-496^83.1%ID^E:4.2e-196^.^.`FBp…
TRINITY_DN70361_c0_g1	TRINITY_DN70361_c0_g1_i1	TRINITY_DN70361_c0_g1_i1.p1	266-1171[+]	FBpp0080890^FBpp0080890^Q:266-1162,H:1-299^86%ID^E:2e-148^.^.`FBpp0312086^FBpp0312086^Q:266-1162,H:1-299^86%ID^E:2e-148^.^.
TRINITY_DN70361_c0_g1	TRINITY_DN70361_c0_g1_i3	TRINITY_DN70361_c0_g1_i3.p1	1101-1664[+]	FBpp0080890^FBpp0080890^Q:837-1655,H:27-299^87.2%ID^E:2.5e-138^.^.`FBpp0312086^FBpp0312086^Q:837-1655,H:27-299^87.2%ID^E:2.5e-138^.^.
TRINITY_DN70361_c0_g1	TRINITY_DN70361_c0_g1_i4	TRINITY_DN70361_c0_g1_i4.p1	906-1469[+]	FBpp0080890^FBpp0080890^Q:642-1460,H:27-299^87.2%ID^E:2.9e-138^.^.`FBpp0312086^FBpp0312086^Q:642-1460,H:27-299^87.2%ID^E:2.9e-138^.^.
TRINITY_DN70336_c0_g1	TRINITY_DN70336_c0_g1_i2	TRINITY_DN70336_c0_g1_i2.p1	149-1225[+]	FBpp0074130^FBpp0074130^Q:158-1039,H:4-313^33.3%ID^E:7.9e-49^.^.`FBpp0075533^FBpp0075533^Q:236-919,H:353-577^28.3%ID^E:6.1e-25^.^.`FBpp0305244^FBpp0305244^Q:236-919,H:341-565^28.3%ID^E:6.1e-25^.^.`FBpp0086655^FBpp0086655^Q:230-934,H:174-400^30.5%ID^E:6.7e-24^.^.`FBpp0086656^FBpp0086656^Q:230-934,H:275-501^30.5%ID^E:6.7e-24^.^.`FBpp0086657^FBpp0086657^Q:230-934,H:132-358^30.5%ID^E:6.7e-24^.^.`FBpp…
TRINITY_DN70343_c0_g1	TRINITY_DN70343_c0_g1_i1	TRINITY_DN70343_c0_g1_i1.p1	2-1036[+]	FBpp0084938^FBpp0084938^Q:41-1027,H:7-332^54.1%ID^E:1.2e-97^.^.`FBpp0082095^FBpp0082095^Q:50-916,H:54-347^36.7%ID^E:2.1e-49^.^.`FBpp0082096^FBpp0082096^Q:50-916,H:54-347^36.7%ID^E:2.1e-49^.^.`FBpp0082097^FBpp0082097^Q:50-916,H:54-347^36.7%ID^E:2.1e-49^.^.`FBpp0082098^FBpp0082098^Q:50-916,H:54-347^36.7%ID^E:2.1e-49^.^.`FBpp0082099^FBpp0082099^Q:50-916,H:54-347^36.7%ID^E:2.1e-49^.^.`FBpp0082064^FBp…
TRINITY_DN70338_c0_g1	TRINITY_DN70338_c0_g1_i1	TRINITY_DN70338_c0_g1_i1.p1	241-1179[+]	FBpp0075595^FBpp0075595^Q:310-1173,H:16-306^57.4%ID^E:5.2e-94^.^.`FBpp0311496^FBpp0311496^Q:310-1173,H:16-306^57.4%ID^E:5.2e-94^.^.`FBpp0081087^FBpp0081087^Q:310-1080,H:3-267^40.9%ID^E:8.1e-47^.^.
TRINITY_DN70358_c1_g1	TRINITY_DN70358_c1_g1_i1	TRINITY_DN70358_c1_g1_i1.p1	146-1081[+]	FBpp0111867^FBpp0111867^Q:146-1057,H:1-313^50.8%ID^E:1.6e-76^.^.`FBpp0070858^FBpp0070858^Q:146-1057,H:1-333^49%ID^E:6.1e-76^.^.`FBpp0308580^FBpp0308580^Q:146-1057,H:1-353^46.6%ID^E:1.8e-72^.^.`FBpp0308579^FBpp0308579^Q:146-1057,H:1-359^45.9%ID^E:9.1e-72^.^.
TRINITY_DN70358_c1_g1	TRINITY_DN70358_c1_g1_i4	TRINITY_DN70358_c1_g1_i4.p1	476-1411[+]	FBpp0111867^FBpp0111867^Q:476-1387,H:1-313^50.8%ID^E:2.1e-76^.^.`FBpp0070858^FBpp0070858^Q:476-1387,H:1-333^49%ID^E:7.8e-76^.^.`FBpp0308580^FBpp0308580^Q:476-1387,H:1-353^46.6%ID^E:2.4e-72^.^.`FBpp0308579^FBpp0308579^Q:476-1387,H:1-359^45.9%ID^E:1.2e-71^.^.
TRINITY_DN70367_c0_g1	TRINITY_DN70367_c0_g1_i1	TRINITY_DN70367_c0_g1_i1.p1	1-426[+]	FBpp0084929^FBpp0084929^Q:1-414,H:9-150^50%ID^E:1.1e-27^.^.
TRINITY_DN70376_c0_g2	TRINITY_DN70376_c0_g2_i1	.	.	FBpp0112462^FBpp0112462^Q:10-264,H:48-132^67.1%ID^E:5.5e-23^.^.`FBpp0112463^FBpp0112463^Q:10-264,H:48-132^67.1%ID^E:5.5e-23^.^.
TRINITY_DN70375_c1_g1	TRINITY_DN70375_c1_g1_i1	TRINITY_DN70375_c1_g1_i1.p1	2-754[+]	FBpp0297155^FBpp0297155^Q:116-751,H:7-220^72.9%ID^E:2.2e-84^.^.`FBpp0071620^FBpp0071620^Q:116-751,H:7-216^71.5%ID^E:5e-81^.^.`FBpp0289626^FBpp0289626^Q:116-751,H:7-216^71.5%ID^E:5e-81^.^.`FBpp0309697^FBpp0309697^Q:116-751,H:7-216^71.5%ID^E:5e-81^.^.`FBpp0309698^FBpp0309698^Q:116-751,H:7-216^71.5%ID^E:5e-81^.^.`FBpp0081899^FBpp0081899^Q:110-490,H:1-129^51.2%ID^E:4.7e-31^.^.`FBpp0085703^FBpp0085703…
TRINITY_DN70380_c0_g1	TRINITY_DN70380_c0_g1_i2	TRINITY_DN70380_c0_g1_i2.p1	497-1306[+]	FBpp0076233^FBpp0076233^Q:497-1303,H:1-267^57.2%ID^E:6e-83^.^.`FBpp0076234^FBpp0076234^Q:497-1303,H:1-267^57.2%ID^E:6e-83^.^.`FBpp0076235^FBpp0076235^Q:497-1303,H:1-267^57.2%ID^E:6e-83^.^.`FBpp0085513^FBpp0085513^Q:503-1267,H:1-214^27.8%ID^E:1.5e-14^.^.`FBpp0311637^FBpp0311637^Q:503-1267,H:1-214^27.8%ID^E:1.5e-14^.^.`FBpp0070429^FBpp0070429^Q:527-1282,H:44-296^28%ID^E:1.9e-12^.^.`FBpp0297988^FBpp…
TRINITY_DN70380_c0_g1	TRINITY_DN70380_c0_g1_i3	TRINITY_DN70380_c0_g1_i3.p1	433-1242[+]	FBpp0076233^FBpp0076233^Q:433-1239,H:1-267^57.2%ID^E:4.9e-83^.^.`FBpp0076234^FBpp0076234^Q:433-1239,H:1-267^57.2%ID^E:4.9e-83^.^.`FBpp0076235^FBpp0076235^Q:433-1239,H:1-267^57.2%ID^E:4.9e-83^.^.`FBpp0085513^FBpp0085513^Q:439-1203,H:1-214^27.8%ID^E:1.3e-14^.^.`FBpp0311637^FBpp0311637^Q:439-1203,H:1-214^27.8%ID^E:1.3e-14^.^.`FBpp0079356^FBpp0079356^Q:415-1236,H:4-253^26.9%ID^E:1.5e-12^.^.`FBpp00793…
TRINITY_DN70380_c0_g1	TRINITY_DN70380_c0_g1_i7	TRINITY_DN70380_c0_g1_i7.p1	433-1242[+]	FBpp0076233^FBpp0076233^Q:433-1239,H:1-267^57.2%ID^E:4.9e-83^.^.`FBpp0076234^FBpp0076234^Q:433-1239,H:1-267^57.2%ID^E:4.9e-83^.^.`FBpp0076235^FBpp0076235^Q:433-1239,H:1-267^57.2%ID^E:4.9e-83^.^.`FBpp0085513^FBpp0085513^Q:439-1203,H:1-214^27.8%ID^E:1.3e-14^.^.`FBpp0311637^FBpp0311637^Q:439-1203,H:1-214^27.8%ID^E:1.3e-14^.^.`FBpp0079356^FBpp0079356^Q:415-1236,H:4-253^26.9%ID^E:1.6e-12^.^.`FBpp00793…
TRINITY_DN70372_c0_g1	TRINITY_DN70372_c0_g1_i7	TRINITY_DN70372_c0_g1_i7.p1	159-593[+]	FBpp0076184^FBpp0076184^Q:204-1319,H:11-192^40.4%ID^E:3.5e-64^.^.`FBpp0110163^FBpp0110163^Q:204-1319,H:11-192^40.4%ID^E:3.5e-64^.^.`FBpp0110163^FBpp0110163^Q:1534-1692,H:185-237^88.7%ID^E:1.8e-20^.^.
TRINITY_DN70398_c0_g1	TRINITY_DN70398_c0_g1_i1	TRINITY_DN70398_c0_g1_i1.p1	3-434[+]	FBpp0297827^FBpp0297827^Q:6-425,H:5-146^59.2%ID^E:1.1e-43^.^.`FBpp0297828^FBpp0297828^Q:6-425,H:5-146^59.2%ID^E:1.1e-43^.^.`FBpp0312179^FBpp0312179^Q:6-425,H:5-146^59.2%ID^E:1.1e-43^.^.
TRINITY_DN70347_c0_g2	TRINITY_DN70347_c0_g2_i3	TRINITY_DN70347_c0_g2_i3.p2	3247-4647[+]	FBpp0071296^FBpp0071296^Q:3301-4629,H:92-534^76.3%ID^E:6.7e-202^.^.`FBpp0071297^FBpp0071297^Q:3310-4629,H:2-441^76.6%ID^E:1.1e-201^.^.`FBpp0305527^FBpp0305527^Q:3310-4629,H:2-441^76.6%ID^E:1.1e-201^.^.`FBpp0084383^FBpp0084383^Q:3298-4638,H:38-485^54.5%ID^E:1.9e-140^.^.`FBpp0086530^FBpp0086530^Q:3310-4626,H:6-452^52.8%ID^E:1.7e-136^.^.`FBpp0086579^FBpp0086579^Q:473-2239,H:1-591^37.9%ID^E:2.1e-123^…
TRINITY_DN70347_c0_g2	TRINITY_DN70347_c0_g2_i3	TRINITY_DN70347_c0_g2_i3.p1	473-2272[+]	FBpp0071296^FBpp0071296^Q:3301-4629,H:92-534^76.3%ID^E:6.7e-202^.^.`FBpp0071297^FBpp0071297^Q:3310-4629,H:2-441^76.6%ID^E:1.1e-201^.^.`FBpp0305527^FBpp0305527^Q:3310-4629,H:2-441^76.6%ID^E:1.1e-201^.^.`FBpp0084383^FBpp0084383^Q:3298-4638,H:38-485^54.5%ID^E:1.9e-140^.^.`FBpp0086530^FBpp0086530^Q:3310-4626,H:6-452^52.8%ID^E:1.7e-136^.^.`FBpp0086579^FBpp0086579^Q:473-2239,H:1-591^37.9%ID^E:2.1e-123^…
TRINITY_DN70347_c0_g2	TRINITY_DN70347_c0_g2_i5	TRINITY_DN70347_c0_g2_i5.p1	473-2272[+]	FBpp0086579^FBpp0086579^Q:473-2239,H:1-591^37.9%ID^E:2.9e-123^.^.`FBpp0071296^FBpp0071296^Q:3301-3828,H:92-267^74.4%ID^E:7.7e-76^.^.`FBpp0071297^FBpp0071297^Q:3310-3828,H:2-174^75.1%ID^E:1.3e-75^.^.`FBpp0305527^FBpp0305527^Q:3310-3828,H:2-174^75.1%ID^E:1.3e-75^.^.`FBpp0071296^FBpp0071296^Q:6059-6559,H:368-534^77.8%ID^E:9.2e-69^.^.`FBpp0071297^FBpp0071297^Q:6059-6559,H:275-441^77.8%ID^E:9.2e-69^.^…
TRINITY_DN70347_c0_g2	TRINITY_DN70347_c0_g2_i5	TRINITY_DN70347_c0_g2_i5.p3	6065-6577[+]	FBpp0086579^FBpp0086579^Q:473-2239,H:1-591^37.9%ID^E:2.9e-123^.^.`FBpp0071296^FBpp0071296^Q:3301-3828,H:92-267^74.4%ID^E:7.7e-76^.^.`FBpp0071297^FBpp0071297^Q:3310-3828,H:2-174^75.1%ID^E:1.3e-75^.^.`FBpp0305527^FBpp0305527^Q:3310-3828,H:2-174^75.1%ID^E:1.3e-75^.^.`FBpp0071296^FBpp0071296^Q:6059-6559,H:368-534^77.8%ID^E:9.2e-69^.^.`FBpp0071297^FBpp0071297^Q:6059-6559,H:275-441^77.8%ID^E:9.2e-69^.^…
TRINITY_DN70347_c0_g2	TRINITY_DN70347_c0_g2_i8	TRINITY_DN70347_c0_g2_i8.p1	473-2272[+]	FBpp0071296^FBpp0071296^Q:3301-6072,H:92-534^34.6%ID^E:1.1e-127^.^.`FBpp0071297^FBpp0071297^Q:3310-6072,H:2-441^34.6%ID^E:1.8e-127^.^.`FBpp0305527^FBpp0305527^Q:3310-6072,H:2-441^34.6%ID^E:1.8e-127^.^.`FBpp0086579^FBpp0086579^Q:473-2239,H:1-591^37.9%ID^E:2.7e-123^.^.`FBpp0084383^FBpp0084383^Q:5374-6081,H:249-485^52.7%ID^E:5.5e-68^.^.`FBpp0086530^FBpp0086530^Q:3310-6069,H:6-452^24.5%ID^E:1.6e-67^.…
TRINITY_DN70347_c0_g2	TRINITY_DN70347_c0_g2_i8	TRINITY_DN70347_c0_g2_i8.p2	5350-6090[+]	FBpp0071296^FBpp0071296^Q:3301-6072,H:92-534^34.6%ID^E:1.1e-127^.^.`FBpp0071297^FBpp0071297^Q:3310-6072,H:2-441^34.6%ID^E:1.8e-127^.^.`FBpp0305527^FBpp0305527^Q:3310-6072,H:2-441^34.6%ID^E:1.8e-127^.^.`FBpp0086579^FBpp0086579^Q:473-2239,H:1-591^37.9%ID^E:2.7e-123^.^.`FBpp0084383^FBpp0084383^Q:5374-6081,H:249-485^52.7%ID^E:5.5e-68^.^.`FBpp0086530^FBpp0086530^Q:3310-6069,H:6-452^24.5%ID^E:1.6e-67^.…
TRINITY_DN70389_c0_g1	TRINITY_DN70389_c0_g1_i1	TRINITY_DN70389_c0_g1_i1.p1	152-949[+]	FBpp0081305^FBpp0081305^Q:152-925,H:1-267^68.7%ID^E:1.1e-92^.^.`FBpp0308781^FBpp0308781^Q:176-925,H:1-259^67.7%ID^E:1.6e-88^.^.
TRINITY_DN70389_c2_g3	TRINITY_DN70389_c2_g3_i1	TRINITY_DN70389_c2_g3_i1.p1	219-2096[+]	FBpp0072216^FBpp0072216^Q:285-2093,H:34-636^68.5%ID^E:4.8e-252^.^.`FBpp0310092^FBpp0310092^Q:285-2093,H:34-636^68.5%ID^E:4.8e-252^.^.`FBpp0072463^FBpp0072463^Q:1638-2078,H:24-169^57.1%ID^E:9.3e-46^.^.`FBpp0087366^FBpp0087366^Q:1629-2090,H:1-154^47.4%ID^E:1.1e-38^.^.`FBpp0086323^FBpp0086323^Q:1641-2081,H:284-429^47.6%ID^E:2.4e-38^.^.`FBpp0075761^FBpp0075761^Q:1641-1991,H:17-133^53%ID^E:1.2e-32^.^.…
TRINITY_DN70396_c0_g2	TRINITY_DN70396_c0_g2_i1	TRINITY_DN70396_c0_g2_i1.p1	116-9751[+]	FBpp0087984^FBpp0087984^Q:116-9715,H:1-3302^41%ID^E:0^.^.`FBpp0301727^FBpp0301727^Q:116-9715,H:1-3302^41%ID^E:0^.^.`FBpp0271898^FBpp0271898^Q:119-2656,H:1-886^18.6%ID^E:5.6e-21^.^.
TRINITY_DN70465_c0_g1	TRINITY_DN70465_c0_g1_i1	TRINITY_DN70465_c0_g1_i1.p1	3-2042[+]	FBpp0076339^FBpp0076339^Q:3-2036,H:17-692^56.6%ID^E:5.5e-219^.^.
TRINITY_DN70496_c1_g1	TRINITY_DN70496_c1_g1_i1	TRINITY_DN70496_c1_g1_i1.p1	473-2806[+]	FBpp0077357^FBpp0077357^Q:473-2650,H:1-741^62.8%ID^E:2.6e-277^.^.`FBpp0084212^FBpp0084212^Q:791-2440,H:420-1091^29.2%ID^E:6.3e-66^.^.`FBpp0084213^FBpp0084213^Q:791-2440,H:420-1091^29.2%ID^E:6.3e-66^.^.`FBpp0311051^FBpp0311051^Q:791-2440,H:155-826^29.2%ID^E:6.3e-66^.^.`FBpp0311052^FBpp0311052^Q:791-2440,H:155-826^29.2%ID^E:6.3e-66^.^.`FBpp0077803^FBpp0077803^Q:803-2434,H:1998-2525^30%ID^E:7.7e-64^…
TRINITY_DN70496_c1_g2	TRINITY_DN70496_c1_g2_i1	.	.	FBpp0071293^FBpp0071293^Q:195-554,H:8-142^49.6%ID^E:3.5e-20^.^.
TRINITY_DN70496_c1_g2	TRINITY_DN70496_c1_g2_i2	TRINITY_DN70496_c1_g2_i2.p1	487-897[+]	FBpp0071293^FBpp0071293^Q:517-894,H:1-142^47.2%ID^E:9.6e-16^.^.
TRINITY_DN70401_c2_g2	TRINITY_DN70401_c2_g2_i1	TRINITY_DN70401_c2_g2_i1.p2	173-886[+]	FBpp0081638^FBpp0081638^Q:179-760,H:4-197^55.2%ID^E:3.1e-59^.^.`FBpp0112123^FBpp0112123^Q:179-760,H:4-197^55.2%ID^E:3.1e-59^.^.
TRINITY_DN70401_c2_g1	TRINITY_DN70401_c2_g1_i4	TRINITY_DN70401_c2_g1_i4.p1	446-1258[+]	FBpp0070359^FBpp0070359^Q:446-1162,H:1-241^61.2%ID^E:2.6e-81^.^.
TRINITY_DN70401_c2_g6	TRINITY_DN70401_c2_g6_i1	TRINITY_DN70401_c2_g6_i1.p1	1-561[+]	FBpp0087250^FBpp0087250^Q:88-552,H:9-164^45.9%ID^E:1.6e-30^.^.`FBpp0311866^FBpp0311866^Q:88-552,H:9-164^45.9%ID^E:1.6e-30^.^.
TRINITY_DN70401_c2_g6	TRINITY_DN70401_c2_g6_i1	TRINITY_DN70401_c2_g6_i1.p2	1071-1394[-]	FBpp0087250^FBpp0087250^Q:88-552,H:9-164^45.9%ID^E:1.6e-30^.^.`FBpp0311866^FBpp0311866^Q:88-552,H:9-164^45.9%ID^E:1.6e-30^.^.
TRINITY_DN70410_c0_g1	TRINITY_DN70410_c0_g1_i1	TRINITY_DN70410_c0_g1_i1.p1	94-969[+]	FBpp0082187^FBpp0082187^Q:94-966,H:1-294^70.7%ID^E:7.2e-122^.^.`FBpp0082392^FBpp0082392^Q:1404-1033,H:194-323^36.6%ID^E:2.4e-16^.^.
TRINITY_DN70416_c2_g1	TRINITY_DN70416_c2_g1_i1	.	.	FBpp0288818^FBpp0288818^Q:643-1056,H:22-152^51.4%ID^E:3.3e-35^.^.
TRINITY_DN70445_c0_g1	TRINITY_DN70445_c0_g1_i1	.	.	FBpp0080872^FBpp0080872^Q:1-213,H:66-136^88.7%ID^E:6.3e-29^.^.
TRINITY_DN70417_c0_g1	TRINITY_DN70417_c0_g1_i2	TRINITY_DN70417_c0_g1_i2.p1	513-1793[+]	FBpp0085131^FBpp0085131^Q:513-1790,H:1-436^62.6%ID^E:1.4e-148^.^.`FBpp0311406^FBpp0311406^Q:513-1790,H:1-436^62.6%ID^E:1.4e-148^.^.
TRINITY_DN70417_c0_g1	TRINITY_DN70417_c0_g1_i3	TRINITY_DN70417_c0_g1_i3.p1	513-1793[+]	FBpp0085131^FBpp0085131^Q:513-1790,H:1-436^62.6%ID^E:1.4e-148^.^.`FBpp0311406^FBpp0311406^Q:513-1790,H:1-436^62.6%ID^E:1.4e-148^.^.
TRINITY_DN70412_c0_g3	TRINITY_DN70412_c0_g3_i1	TRINITY_DN70412_c0_g3_i1.p1	579-1265[+]	FBpp0074386^FBpp0074386^Q:579-1262,H:1-225^67.5%ID^E:1.8e-82^.^.`FBpp0086074^FBpp0086074^Q:621-1262,H:10-229^40.9%ID^E:6.4e-48^.^.
TRINITY_DN70425_c0_g1	TRINITY_DN70425_c0_g1_i3	TRINITY_DN70425_c0_g1_i3.p1	135-1448[+]	FBpp0083645^FBpp0083645^Q:135-1445,H:1-437^96.8%ID^E:2.8e-248^.^.`FBpp0083646^FBpp0083646^Q:135-1445,H:1-437^96.8%ID^E:2.8e-248^.^.`FBpp0291080^FBpp0291080^Q:135-1445,H:1-437^96.8%ID^E:2.8e-248^.^.`FBpp0081592^FBpp0081592^Q:147-1442,H:6-424^41.3%ID^E:1.2e-89^.^.`FBpp0070992^FBpp0070992^Q:135-1442,H:1-414^25.7%ID^E:5e-40^.^.`FBpp0304594^FBpp0304594^Q:135-1442,H:1-414^25.7%ID^E:5e-40^.^.
TRINITY_DN70440_c0_g1	TRINITY_DN70440_c0_g1_i3	TRINITY_DN70440_c0_g1_i3.p1	93-584[+]	FBpp0084247^FBpp0084247^Q:102-566,H:5-169^48.5%ID^E:2.7e-27^.^.
TRINITY_DN70451_c0_g2	TRINITY_DN70451_c0_g2_i1	TRINITY_DN70451_c0_g2_i1.p1	200-2206[+]	FBpp0083990^FBpp0083990^Q:254-2182,H:18-667^69.9%ID^E:6.1e-283^.^.`FBpp0311939^FBpp0311939^Q:254-2182,H:18-667^69.9%ID^E:6.1e-283^.^.`FBpp0078067^FBpp0078067^Q:284-2134,H:26-661^34.9%ID^E:5.7e-103^.^.`FBpp0305337^FBpp0305337^Q:284-2134,H:26-661^34.9%ID^E:5.7e-103^.^.`FBpp0078068^FBpp0078068^Q:626-2134,H:1-515^35%ID^E:5.5e-82^.^.`FBpp0083205^FBpp0083205^Q:866-2083,H:138-530^23.6%ID^E:1.1e-16^.^.
TRINITY_DN70450_c0_g2	TRINITY_DN70450_c0_g2_i1	TRINITY_DN70450_c0_g2_i1.p1	1-546[+]	.
TRINITY_DN70453_c0_g1	TRINITY_DN70453_c0_g1_i1	TRINITY_DN70453_c0_g1_i1.p1	132-1079[+]	FBpp0084506^FBpp0084506^Q:186-1076,H:23-366^55%ID^E:2.9e-57^.^.`FBpp0304092^FBpp0304092^Q:186-1076,H:20-363^55%ID^E:2.9e-57^.^.`FBpp0084505^FBpp0084505^Q:240-539,H:20-119^63%ID^E:8.9e-30^.^.
TRINITY_DN70454_c0_g2	TRINITY_DN70454_c0_g2_i2	TRINITY_DN70454_c0_g2_i2.p1	350-2776[+]	FBpp0071559^FBpp0071559^Q:317-2671,H:241-1113^45.7%ID^E:1.9e-187^.^.`FBpp0309675^FBpp0309675^Q:317-2671,H:241-1113^45.7%ID^E:1.9e-187^.^.`FBpp0309676^FBpp0309676^Q:317-2671,H:241-1113^45.7%ID^E:1.9e-187^.^.`FBpp0300846^FBpp0300846^Q:2126-2686,H:1318-1520^25.6%ID^E:4.1e-12^.^.`FBpp0301274^FBpp0301274^Q:449-703,H:239-345^32.7%ID^E:1.2e-11^.^.`FBpp0288697^FBpp0288697^Q:449-703,H:239-345^32.7%ID^E:1.…
TRINITY_DN70448_c0_g1	TRINITY_DN70448_c0_g1_i3	TRINITY_DN70448_c0_g1_i3.p1	2-811[+]	FBpp0074226^FBpp0074226^Q:86-808,H:1-242^78.1%ID^E:1.3e-111^.^.`FBpp0309486^FBpp0309486^Q:86-808,H:1-242^78.1%ID^E:1.3e-111^.^.`FBpp0075010^FBpp0075010^Q:212-799,H:32-227^52%ID^E:2.8e-58^.^.
TRINITY_DN70459_c0_g1	TRINITY_DN70459_c0_g1_i1	TRINITY_DN70459_c0_g1_i1.p1	45-1082[+]	FBpp0080045^FBpp0080045^Q:66-1079,H:11-380^34.9%ID^E:3.3e-56^.^.
TRINITY_DN70459_c0_g2	TRINITY_DN70459_c0_g2_i1	TRINITY_DN70459_c0_g2_i1.p1	127-1413[+]	FBpp0079294^FBpp0079294^Q:136-1410,H:2-426^46%ID^E:6.1e-105^.^.
TRINITY_DN70466_c0_g2	TRINITY_DN70466_c0_g2_i1	.	.	FBpp0077128^FBpp0077128^Q:22-192,H:62-118^75.4%ID^E:2.6e-18^.^.`FBpp0303851^FBpp0303851^Q:22-192,H:62-118^75.4%ID^E:2.6e-18^.^.`FBpp0303852^FBpp0303852^Q:22-192,H:62-118^75.4%ID^E:2.6e-18^.^.
TRINITY_DN70468_c0_g1	TRINITY_DN70468_c0_g1_i1	TRINITY_DN70468_c0_g1_i1.p1	3-356[+]	FBpp0081916^FBpp0081916^Q:27-353,H:88-196^72.5%ID^E:1.1e-40^.^.`FBpp0081918^FBpp0081918^Q:27-353,H:88-196^72.5%ID^E:1.1e-40^.^.`FBpp0288644^FBpp0288644^Q:27-353,H:52-160^72.5%ID^E:1.1e-40^.^.`FBpp0307200^FBpp0307200^Q:27-353,H:52-160^72.5%ID^E:1.1e-40^.^.
TRINITY_DN70467_c0_g1	TRINITY_DN70467_c0_g1_i1	TRINITY_DN70467_c0_g1_i1.p1	895-2886[+]	FBpp0079316^FBpp0079316^Q:685-2778,H:72-770^48.1%ID^E:2.6e-203^.^.`FBpp0304313^FBpp0304313^Q:685-2778,H:72-770^48.1%ID^E:2.6e-203^.^.
TRINITY_DN70467_c0_g1	TRINITY_DN70467_c0_g1_i2	TRINITY_DN70467_c0_g1_i2.p1	393-2810[+]	FBpp0079316^FBpp0079316^Q:537-2702,H:47-770^47.9%ID^E:1.6e-205^.^.`FBpp0304313^FBpp0304313^Q:537-2702,H:47-770^47.9%ID^E:1.6e-205^.^.
TRINITY_DN70471_c0_g4	TRINITY_DN70471_c0_g4_i2	TRINITY_DN70471_c0_g4_i2.p1	202-1437[+]	FBpp0079217^FBpp0079217^Q:211-1395,H:9-432^45.7%ID^E:7.6e-103^.^.`FBpp0302967^FBpp0302967^Q:211-1395,H:9-432^45.7%ID^E:7.6e-103^.^.`FBpp0302966^FBpp0302966^Q:211-1395,H:9-395^45.9%ID^E:4.3e-98^.^.
TRINITY_DN70471_c0_g4	TRINITY_DN70471_c0_g4_i4	TRINITY_DN70471_c0_g4_i4.p1	202-1374[+]	FBpp0302966^FBpp0302966^Q:211-1332,H:9-395^47.7%ID^E:7.5e-100^.^.`FBpp0079217^FBpp0079217^Q:211-1332,H:9-432^44.1%ID^E:2.5e-95^.^.`FBpp0302967^FBpp0302967^Q:211-1332,H:9-432^44.1%ID^E:2.5e-95^.^.
TRINITY_DN70480_c0_g1	TRINITY_DN70480_c0_g1_i1	TRINITY_DN70480_c0_g1_i1.p1	122-1240[+]	FBpp0077950^FBpp0077950^Q:122-1216,H:1-393^34.9%ID^E:9.8e-56^.^.`FBpp0293952^FBpp0293952^Q:122-1216,H:1-393^34.9%ID^E:9.8e-56^.^.
TRINITY_DN70489_c0_g1	TRINITY_DN70489_c0_g1_i1	TRINITY_DN70489_c0_g1_i1.p1	139-561[+]	FBpp0070136^FBpp0070136^Q:139-561,H:1-141^73.8%ID^E:2.1e-58^.^.`FBpp0301847^FBpp0301847^Q:139-561,H:1-143^72.7%ID^E:6.8e-57^.^.
TRINITY_DN70483_c0_g2	TRINITY_DN70483_c0_g2_i2	TRINITY_DN70483_c0_g2_i2.p1	590-2341[+]	FBpp0070377^FBpp0070377^Q:590-2314,H:1-616^56.8%ID^E:8.4e-187^.^.`FBpp0309617^FBpp0309617^Q:590-2314,H:1-616^56.8%ID^E:8.4e-187^.^.`FBpp0072490^FBpp0072490^Q:671-2290,H:73-752^38.3%ID^E:3.7e-110^.^.`FBpp0311256^FBpp0311256^Q:671-2290,H:73-752^38.3%ID^E:3.7e-110^.^.`FBpp0086661^FBpp0086661^Q:680-2332,H:48-677^33.3%ID^E:1.8e-80^.^.`FBpp0086662^FBpp0086662^Q:680-2332,H:48-677^33.3%ID^E:1.8e-80^.^.`F…
TRINITY_DN70473_c5_g1	TRINITY_DN70473_c5_g1_i5	TRINITY_DN70473_c5_g1_i5.p1	470-1462[+]	FBpp0082261^FBpp0082261^Q:536-1486,H:54-370^76.3%ID^E:5.1e-145^.^.`FBpp0112923^FBpp0112923^Q:536-1486,H:54-370^76.3%ID^E:5.1e-145^.^.`FBpp0112924^FBpp0112924^Q:536-1486,H:54-370^76.3%ID^E:5.1e-145^.^.`FBpp0112925^FBpp0112925^Q:536-1486,H:54-370^76.3%ID^E:5.1e-145^.^.`FBpp0288485^FBpp0288485^Q:557-1459,H:14-312^43%ID^E:4.5e-69^.^.`FBpp0306633^FBpp0306633^Q:557-1459,H:14-312^43%ID^E:4.5e-69^.^.`FBp…
TRINITY_DN70473_c5_g1	TRINITY_DN70473_c5_g1_i5	TRINITY_DN70473_c5_g1_i5.p2	2028-2366[+]	FBpp0082261^FBpp0082261^Q:536-1486,H:54-370^76.3%ID^E:5.1e-145^.^.`FBpp0112923^FBpp0112923^Q:536-1486,H:54-370^76.3%ID^E:5.1e-145^.^.`FBpp0112924^FBpp0112924^Q:536-1486,H:54-370^76.3%ID^E:5.1e-145^.^.`FBpp0112925^FBpp0112925^Q:536-1486,H:54-370^76.3%ID^E:5.1e-145^.^.`FBpp0288485^FBpp0288485^Q:557-1459,H:14-312^43%ID^E:4.5e-69^.^.`FBpp0306633^FBpp0306633^Q:557-1459,H:14-312^43%ID^E:4.5e-69^.^.`FBp…
TRINITY_DN70473_c5_g1	TRINITY_DN70473_c5_g1_i7	TRINITY_DN70473_c5_g1_i7.p1	470-2305[+]	FBpp0082261^FBpp0082261^Q:536-1579,H:54-401^77.3%ID^E:3.8e-161^.^.`FBpp0112923^FBpp0112923^Q:536-1579,H:54-401^77.3%ID^E:3.8e-161^.^.`FBpp0112924^FBpp0112924^Q:536-1579,H:54-401^77.3%ID^E:3.8e-161^.^.`FBpp0112925^FBpp0112925^Q:536-1579,H:54-401^77.3%ID^E:3.8e-161^.^.`FBpp0288485^FBpp0288485^Q:557-1555,H:14-345^41.9%ID^E:1.8e-70^.^.`FBpp0306633^FBpp0306633^Q:557-1555,H:14-345^41.9%ID^E:1.8e-70^.^.…
TRINITY_DN70493_c0_g1	TRINITY_DN70493_c0_g1_i1	TRINITY_DN70493_c0_g1_i1.p1	158-2176[+]	FBpp0079066^FBpp0079066^Q:326-2164,H:52-664^68.8%ID^E:4.5e-245^.^.
TRINITY_DN70586_c0_g1	TRINITY_DN70586_c0_g1_i1	TRINITY_DN70586_c0_g1_i1.p2	430-846[+]	FBpp0070860^FBpp0070860^Q:1398-1862,H:39-199^47.9%ID^E:3e-40^.^.`FBpp0072894^FBpp0072894^Q:430-825,H:1-128^48.5%ID^E:2e-28^.^.`FBpp0072895^FBpp0072895^Q:430-825,H:1-128^48.5%ID^E:2e-28^.^.`FBpp0072896^FBpp0072896^Q:430-825,H:1-128^48.5%ID^E:2e-28^.^.`FBpp0310626^FBpp0310626^Q:430-825,H:1-128^48.5%ID^E:2e-28^.^.
TRINITY_DN70586_c0_g1	TRINITY_DN70586_c0_g1_i1	TRINITY_DN70586_c0_g1_i1.p1	1377-1889[+]	FBpp0070860^FBpp0070860^Q:1398-1862,H:39-199^47.9%ID^E:3e-40^.^.`FBpp0072894^FBpp0072894^Q:430-825,H:1-128^48.5%ID^E:2e-28^.^.`FBpp0072895^FBpp0072895^Q:430-825,H:1-128^48.5%ID^E:2e-28^.^.`FBpp0072896^FBpp0072896^Q:430-825,H:1-128^48.5%ID^E:2e-28^.^.`FBpp0310626^FBpp0310626^Q:430-825,H:1-128^48.5%ID^E:2e-28^.^.
TRINITY_DN70586_c0_g2	TRINITY_DN70586_c0_g2_i1	TRINITY_DN70586_c0_g2_i1.p1	287-1384[+]	FBpp0075742^FBpp0075742^Q:287-1378,H:1-366^63.5%ID^E:2.6e-135^.^.`FBpp0312081^FBpp0312081^Q:287-1378,H:1-366^63.5%ID^E:2.6e-135^.^.`FBpp0075741^FBpp0075741^Q:287-1378,H:1-367^62%ID^E:3.9e-131^.^.`FBpp0312082^FBpp0312082^Q:287-1378,H:1-367^62%ID^E:3.9e-131^.^.
TRINITY_DN70586_c0_g1	TRINITY_DN70586_c0_g1_i3	TRINITY_DN70586_c0_g1_i3.p1	1272-1784[+]	FBpp0070860^FBpp0070860^Q:1293-1757,H:39-199^47.9%ID^E:2.8e-40^.^.`FBpp0072894^FBpp0072894^Q:325-720,H:1-128^48.5%ID^E:1.9e-28^.^.`FBpp0072895^FBpp0072895^Q:325-720,H:1-128^48.5%ID^E:1.9e-28^.^.`FBpp0072896^FBpp0072896^Q:325-720,H:1-128^48.5%ID^E:1.9e-28^.^.`FBpp0310626^FBpp0310626^Q:325-720,H:1-128^48.5%ID^E:1.9e-28^.^.
TRINITY_DN70586_c0_g1	TRINITY_DN70586_c0_g1_i3	TRINITY_DN70586_c0_g1_i3.p2	325-741[+]	FBpp0070860^FBpp0070860^Q:1293-1757,H:39-199^47.9%ID^E:2.8e-40^.^.`FBpp0072894^FBpp0072894^Q:325-720,H:1-128^48.5%ID^E:1.9e-28^.^.`FBpp0072895^FBpp0072895^Q:325-720,H:1-128^48.5%ID^E:1.9e-28^.^.`FBpp0072896^FBpp0072896^Q:325-720,H:1-128^48.5%ID^E:1.9e-28^.^.`FBpp0310626^FBpp0310626^Q:325-720,H:1-128^48.5%ID^E:1.9e-28^.^.
TRINITY_DN70586_c0_g1	TRINITY_DN70586_c0_g1_i4	TRINITY_DN70586_c0_g1_i4.p1	1208-1720[+]	FBpp0070860^FBpp0070860^Q:1229-1693,H:39-199^47.9%ID^E:2.7e-40^.^.`FBpp0072894^FBpp0072894^Q:261-656,H:1-128^48.5%ID^E:1.8e-28^.^.`FBpp0072895^FBpp0072895^Q:261-656,H:1-128^48.5%ID^E:1.8e-28^.^.`FBpp0072896^FBpp0072896^Q:261-656,H:1-128^48.5%ID^E:1.8e-28^.^.`FBpp0310626^FBpp0310626^Q:261-656,H:1-128^48.5%ID^E:1.8e-28^.^.
TRINITY_DN70586_c0_g1	TRINITY_DN70586_c0_g1_i4	TRINITY_DN70586_c0_g1_i4.p2	261-677[+]	FBpp0070860^FBpp0070860^Q:1229-1693,H:39-199^47.9%ID^E:2.7e-40^.^.`FBpp0072894^FBpp0072894^Q:261-656,H:1-128^48.5%ID^E:1.8e-28^.^.`FBpp0072895^FBpp0072895^Q:261-656,H:1-128^48.5%ID^E:1.8e-28^.^.`FBpp0072896^FBpp0072896^Q:261-656,H:1-128^48.5%ID^E:1.8e-28^.^.`FBpp0310626^FBpp0310626^Q:261-656,H:1-128^48.5%ID^E:1.8e-28^.^.
TRINITY_DN70586_c0_g2	TRINITY_DN70586_c0_g2_i2	TRINITY_DN70586_c0_g2_i2.p1	1534-2145[+]	FBpp0075742^FBpp0075742^Q:1327-2139,H:96-366^72.3%ID^E:8.2e-117^.^.`FBpp0312081^FBpp0312081^Q:1327-2139,H:96-366^72.3%ID^E:8.2e-117^.^.`FBpp0075741^FBpp0075741^Q:1333-2139,H:98-367^70.7%ID^E:1.2e-112^.^.`FBpp0312082^FBpp0312082^Q:1333-2139,H:98-367^70.7%ID^E:1.2e-112^.^.`FBpp0075742^FBpp0075742^Q:287-565,H:1-95^38.5%ID^E:3.6e-11^.^.`FBpp0312081^FBpp0312081^Q:287-565,H:1-95^38.5%ID^E:3.6e-11^.^.`F…
TRINITY_DN70548_c0_g2	TRINITY_DN70548_c0_g2_i1	TRINITY_DN70548_c0_g2_i1.p2	1-633[+]	FBpp0081546^FBpp0081546^Q:151-624,H:63-225^54.6%ID^E:3.6e-40^.^.`FBpp0081547^FBpp0081547^Q:145-624,H:174-338^53.9%ID^E:6.1e-40^.^.`FBpp0306716^FBpp0306716^Q:145-624,H:175-339^53.9%ID^E:6.1e-40^.^.
TRINITY_DN70546_c0_g1	TRINITY_DN70546_c0_g1_i1	TRINITY_DN70546_c0_g1_i1.p1	29-2185[+]	FBpp0076549^FBpp0076549^Q:41-2176,H:5-721^43.3%ID^E:2.3e-167^.^.
TRINITY_DN70500_c0_g1	TRINITY_DN70500_c0_g1_i3	TRINITY_DN70500_c0_g1_i3.p1	37-684[+]	FBpp0085690^FBpp0085690^Q:37-681,H:5-223^51.6%ID^E:2e-58^.^.
TRINITY_DN70501_c0_g1	TRINITY_DN70501_c0_g1_i2	TRINITY_DN70501_c0_g1_i2.p1	657-1697[+]	FBpp0083563^FBpp0083563^Q:681-1694,H:3-346^60.2%ID^E:3.5e-119^.^.`FBpp0083562^FBpp0083562^Q:681-1694,H:3-346^60.2%ID^E:3.5e-119^.^.`FBpp0306427^FBpp0306427^Q:681-1694,H:3-346^60.2%ID^E:3.5e-119^.^.
TRINITY_DN70501_c0_g1	TRINITY_DN70501_c0_g1_i3	TRINITY_DN70501_c0_g1_i3.p1	872-1912[+]	FBpp0083563^FBpp0083563^Q:896-1909,H:3-346^60.2%ID^E:3.3e-119^.^.`FBpp0083562^FBpp0083562^Q:896-1909,H:3-346^60.2%ID^E:3.3e-119^.^.`FBpp0306427^FBpp0306427^Q:896-1909,H:3-346^60.2%ID^E:3.3e-119^.^.
TRINITY_DN70504_c0_g2	TRINITY_DN70504_c0_g2_i1	.	.	FBpp0085448^FBpp0085448^Q:31-276,H:19-102^50%ID^E:9.5e-20^.^.
TRINITY_DN70504_c1_g1	TRINITY_DN70504_c1_g1_i1	TRINITY_DN70504_c1_g1_i1.p1	204-743[+]	FBpp0076798^FBpp0076798^Q:312-722,H:30-170^62.4%ID^E:7.3e-47^.^.
TRINITY_DN70504_c1_g1	TRINITY_DN70504_c1_g1_i3	TRINITY_DN70504_c1_g1_i3.p1	204-800[+]	FBpp0076798^FBpp0076798^Q:312-728,H:30-172^60.8%ID^E:1.6e-46^.^.
TRINITY_DN70509_c0_g1	TRINITY_DN70509_c0_g1_i1	TRINITY_DN70509_c0_g1_i1.p1	192-1430[+]	FBpp0289094^FBpp0289094^Q:261-1394,H:6-405^31.9%ID^E:7.3e-39^.^.`FBpp0309239^FBpp0309239^Q:261-1394,H:6-405^31.9%ID^E:7.3e-39^.^.
TRINITY_DN70510_c0_g2	TRINITY_DN70510_c0_g2_i2	.	.	FBpp0075686^FBpp0075686^Q:1-225,H:17-91^90.7%ID^E:5.8e-34^.^.
TRINITY_DN70510_c0_g2	TRINITY_DN70510_c0_g2_i3	.	.	FBpp0075686^FBpp0075686^Q:1-216,H:20-91^90.3%ID^E:1.9e-32^.^.
TRINITY_DN70517_c1_g2	TRINITY_DN70517_c1_g2_i1	TRINITY_DN70517_c1_g2_i1.p1	84-536[+]	FBpp0074679^FBpp0074679^Q:189-533,H:81-182^52.2%ID^E:7.9e-26^.^.`FBpp0304969^FBpp0304969^Q:189-533,H:81-182^52.2%ID^E:7.9e-26^.^.
TRINITY_DN70517_c1_g2	TRINITY_DN70517_c1_g2_i2	TRINITY_DN70517_c1_g2_i2.p1	93-545[+]	FBpp0074679^FBpp0074679^Q:198-542,H:81-182^52.2%ID^E:1.7e-25^.^.`FBpp0304969^FBpp0304969^Q:198-542,H:81-182^52.2%ID^E:1.7e-25^.^.
TRINITY_DN70505_c1_g1	TRINITY_DN70505_c1_g1_i1	TRINITY_DN70505_c1_g1_i1.p1	524-2317[+]	FBpp0308371^FBpp0308371^Q:554-2305,H:7-967^33.8%ID^E:2.4e-121^.^.`FBpp0112209^FBpp0112209^Q:554-2305,H:7-968^33.7%ID^E:3.2e-121^.^.`FBpp0293587^FBpp0293587^Q:554-2305,H:7-968^33.7%ID^E:3.2e-121^.^.`FBpp0088691^FBpp0088691^Q:2111-2293,H:156-213^52.5%ID^E:8.3e-13^.^.`FBpp0088692^FBpp0088692^Q:2111-2293,H:156-213^52.5%ID^E:8.3e-13^.^.`FBpp0088690^FBpp0088690^Q:2111-2293,H:43-100^52.5%ID^E:8.3e-13^.^…
TRINITY_DN70505_c1_g1	TRINITY_DN70505_c1_g1_i2	TRINITY_DN70505_c1_g1_i2.p1	794-2368[+]	FBpp0308371^FBpp0308371^Q:554-2356,H:7-967^33.2%ID^E:2.6e-118^.^.`FBpp0112209^FBpp0112209^Q:554-2356,H:7-968^33.2%ID^E:3.3e-118^.^.`FBpp0293587^FBpp0293587^Q:554-2356,H:7-968^33.2%ID^E:3.3e-118^.^.`FBpp0088691^FBpp0088691^Q:2162-2344,H:156-213^52.5%ID^E:8.5e-13^.^.`FBpp0088692^FBpp0088692^Q:2162-2344,H:156-213^52.5%ID^E:8.5e-13^.^.`FBpp0088690^FBpp0088690^Q:2162-2344,H:43-100^52.5%ID^E:8.5e-13^.^…
TRINITY_DN70505_c1_g1	TRINITY_DN70505_c1_g1_i3	TRINITY_DN70505_c1_g1_i3.p1	922-2496[+]	FBpp0308371^FBpp0308371^Q:892-2484,H:60-967^31.3%ID^E:4.1e-95^.^.`FBpp0112209^FBpp0112209^Q:892-2484,H:60-968^31.2%ID^E:5.4e-95^.^.`FBpp0293587^FBpp0293587^Q:892-2484,H:60-968^31.2%ID^E:5.4e-95^.^.`FBpp0308371^FBpp0308371^Q:554-712,H:7-59^77.4%ID^E:1.1e-18^.^.`FBpp0112209^FBpp0112209^Q:554-712,H:7-59^77.4%ID^E:1.1e-18^.^.`FBpp0293587^FBpp0293587^Q:554-712,H:7-59^77.4%ID^E:1.1e-18^.^.`FBpp0088691^…
TRINITY_DN70520_c0_g1	TRINITY_DN70520_c0_g1_i1	TRINITY_DN70520_c0_g1_i1.p1	317-1957[+]	FBpp0079703^FBpp0079703^Q:440-1954,H:37-675^37.2%ID^E:1.8e-54^.^.
TRINITY_DN70515_c0_g1	TRINITY_DN70515_c0_g1_i1	TRINITY_DN70515_c0_g1_i1.p1	307-1743[+]	FBpp0071515^FBpp0071515^Q:352-2088,H:19-525^51.4%ID^E:9.7e-146^.^.`FBpp0071516^FBpp0071516^Q:352-2088,H:57-563^51.4%ID^E:9.7e-146^.^.`FBpp0071517^FBpp0071517^Q:352-2088,H:19-525^51.4%ID^E:9.7e-146^.^.`FBpp0309685^FBpp0309685^Q:352-2088,H:19-525^51.4%ID^E:9.7e-146^.^.
TRINITY_DN70515_c0_g1	TRINITY_DN70515_c0_g1_i3	TRINITY_DN70515_c0_g1_i3.p1	307-1878[+]	FBpp0071515^FBpp0071515^Q:352-1872,H:19-525^58.6%ID^E:3.1e-155^.^.`FBpp0071516^FBpp0071516^Q:352-1872,H:57-563^58.6%ID^E:3.1e-155^.^.`FBpp0071517^FBpp0071517^Q:352-1872,H:19-525^58.6%ID^E:3.1e-155^.^.`FBpp0309685^FBpp0309685^Q:352-1872,H:19-525^58.6%ID^E:3.1e-155^.^.
TRINITY_DN70527_c0_g1	TRINITY_DN70527_c0_g1_i2	TRINITY_DN70527_c0_g1_i2.p1	191-1135[+]	FBpp0076823^FBpp0076823^Q:227-1132,H:17-324^46.8%ID^E:8.7e-75^.^.`FBpp0075707^FBpp0075707^Q:230-1132,H:38-334^36.5%ID^E:3.8e-54^.^.`FBpp0087617^FBpp0087617^Q:191-1132,H:1-308^25.9%ID^E:1.4e-19^.^.
TRINITY_DN70530_c0_g1	TRINITY_DN70530_c0_g1_i1	TRINITY_DN70530_c0_g1_i1.p1	52-9606[+]	FBpp0088734^FBpp0088734^Q:1-9597,H:5436-8643^65.5%ID^E:0^.^.`FBpp0290554^FBpp0290554^Q:1-9597,H:5721-8928^65.5%ID^E:0^.^.`FBpp0311242^FBpp0311242^Q:1-9597,H:5390-8597^65.5%ID^E:0^.^.`FBpp0306553^FBpp0306553^Q:1-9597,H:5654-8861^65.5%ID^E:0^.^.`FBpp0306552^FBpp0306552^Q:1-9597,H:5215-8403^65.2%ID^E:0^.^.`FBpp0307628^FBpp0307628^Q:6112-7719,H:84-598^36.7%ID^E:9.2e-104^.^.`FBpp0307630^FBpp0307630^Q:…
TRINITY_DN70530_c0_g1	TRINITY_DN70530_c0_g1_i3	TRINITY_DN70530_c0_g1_i3.p1	52-9549[+]	FBpp0306552^FBpp0306552^Q:1-9540,H:5215-8403^65.6%ID^E:0^.^.`FBpp0088734^FBpp0088734^Q:1-9540,H:5436-8643^65.2%ID^E:0^.^.`FBpp0290554^FBpp0290554^Q:1-9540,H:5721-8928^65.2%ID^E:0^.^.`FBpp0311242^FBpp0311242^Q:1-9540,H:5390-8597^65.2%ID^E:0^.^.`FBpp0306553^FBpp0306553^Q:1-9540,H:5654-8861^65.2%ID^E:0^.^.`FBpp0307628^FBpp0307628^Q:6112-7719,H:84-598^36.7%ID^E:9.2e-104^.^.`FBpp0307630^FBpp0307630^Q:…
TRINITY_DN70536_c0_g1	TRINITY_DN70536_c0_g1_i2	TRINITY_DN70536_c0_g1_i2.p1	3-416[+]	FBpp0086531^FBpp0086531^Q:3-407,H:28-164^58.3%ID^E:2.5e-38^.^.
TRINITY_DN70537_c0_g1	TRINITY_DN70537_c0_g1_i1	TRINITY_DN70537_c0_g1_i1.p1	231-845[+]	FBpp0078273^FBpp0078273^Q:231-842,H:1-197^56.9%ID^E:1.6e-64^.^.`FBpp0078274^FBpp0078274^Q:231-842,H:1-197^56.9%ID^E:1.6e-64^.^.
TRINITY_DN70537_c0_g1	TRINITY_DN70537_c0_g1_i2	TRINITY_DN70537_c0_g1_i2.p1	231-824[+]	FBpp0078273^FBpp0078273^Q:231-821,H:1-197^58.9%ID^E:4.5e-67^.^.`FBpp0078274^FBpp0078274^Q:231-821,H:1-197^58.9%ID^E:4.5e-67^.^.
TRINITY_DN70544_c0_g1	TRINITY_DN70544_c0_g1_i1	TRINITY_DN70544_c0_g1_i1.p1	394-1323[+]	FBpp0080850^FBpp0080850^Q:394-705,H:1-138^36.2%ID^E:1e-11^.^.`FBpp0304540^FBpp0304540^Q:394-705,H:1-138^36.2%ID^E:1e-11^.^.`FBpp0080849^FBpp0080849^Q:394-1251,H:1-342^34.8%ID^E:3.8e-11^.^.
TRINITY_DN70551_c0_g2	TRINITY_DN70551_c0_g2_i3	TRINITY_DN70551_c0_g2_i3.p1	247-783[+]	FBpp0075430^FBpp0075430^Q:262-663,H:8-144^38.4%ID^E:5.3e-23^.^.`FBpp0290457^FBpp0290457^Q:262-663,H:8-144^38.4%ID^E:5.3e-23^.^.`FBpp0075429^FBpp0075429^Q:310-663,H:15-131^42.4%ID^E:9e-23^.^.
TRINITY_DN70551_c0_g2	TRINITY_DN70551_c0_g2_i6	TRINITY_DN70551_c0_g2_i6.p1	633-1169[+]	FBpp0075430^FBpp0075430^Q:648-1049,H:8-144^38.4%ID^E:7.9e-23^.^.`FBpp0290457^FBpp0290457^Q:648-1049,H:8-144^38.4%ID^E:7.9e-23^.^.`FBpp0075429^FBpp0075429^Q:696-1049,H:15-131^42.4%ID^E:1.3e-22^.^.
TRINITY_DN70551_c0_g2	TRINITY_DN70551_c0_g2_i7	TRINITY_DN70551_c0_g2_i7.p1	416-1042[+]	FBpp0075430^FBpp0075430^Q:521-922,H:8-144^38.4%ID^E:7e-23^.^.`FBpp0290457^FBpp0290457^Q:521-922,H:8-144^38.4%ID^E:7e-23^.^.`FBpp0075429^FBpp0075429^Q:569-922,H:15-131^42.4%ID^E:1.2e-22^.^.
TRINITY_DN70555_c0_g1	TRINITY_DN70555_c0_g1_i1	TRINITY_DN70555_c0_g1_i1.p1	3-665[+]	FBpp0088416^FBpp0088416^Q:6-662,H:1-218^68.9%ID^E:2e-86^.^.`FBpp0312219^FBpp0312219^Q:6-662,H:1-218^68.9%ID^E:2e-86^.^.
TRINITY_DN70559_c0_g2	TRINITY_DN70559_c0_g2_i3	TRINITY_DN70559_c0_g2_i3.p1	115-699[+]	FBpp0073959^FBpp0073959^Q:115-636,H:17-192^64.2%ID^E:3e-59^.^.`FBpp0290813^FBpp0290813^Q:115-636,H:17-192^64.2%ID^E:3e-59^.^.`FBpp0305868^FBpp0305868^Q:115-636,H:17-192^64.2%ID^E:3e-59^.^.`FBpp0080101^FBpp0080101^Q:115-648,H:1-181^39.2%ID^E:1e-27^.^.`FBpp0309564^FBpp0309564^Q:115-648,H:1-181^39.2%ID^E:1e-27^.^.
TRINITY_DN70565_c0_g1	TRINITY_DN70565_c0_g1_i2	TRINITY_DN70565_c0_g1_i2.p1	145-792[+]	FBpp0081576^FBpp0081576^Q:286-792,H:1-169^79.9%ID^E:6e-75^.^.`FBpp0081571^FBpp0081571^Q:286-792,H:1-169^79.3%ID^E:1.3e-74^.^.`FBpp0292157^FBpp0292157^Q:286-792,H:1-169^79.3%ID^E:1.3e-74^.^.
TRINITY_DN70567_c0_g1	TRINITY_DN70567_c0_g1_i1	TRINITY_DN70567_c0_g1_i1.p1	243-2057[+]	FBpp0085514^FBpp0085514^Q:249-2054,H:8-635^45.2%ID^E:4.7e-130^.^.`FBpp0089175^FBpp0089175^Q:249-2054,H:7-634^45.2%ID^E:4.7e-130^.^.
TRINITY_DN70572_c0_g1	TRINITY_DN70572_c0_g1_i6	TRINITY_DN70572_c0_g1_i6.p1	279-848[+]	FBpp0112245^FBpp0112245^Q:285-866,H:4-200^53.3%ID^E:1.3e-57^.^.`FBpp0306211^FBpp0306211^Q:285-866,H:4-200^53.3%ID^E:1.3e-57^.^.`FBpp0075359^FBpp0075359^Q:609-866,H:1-87^55.2%ID^E:2.2e-23^.^.`FBpp0289982^FBpp0289982^Q:609-866,H:1-87^55.2%ID^E:2.2e-23^.^.`FBpp0073607^FBpp0073607^Q:489-752,H:128-217^34.4%ID^E:3.8e-12^.^.`FBpp0309558^FBpp0309558^Q:489-752,H:128-217^34.4%ID^E:3.8e-12^.^.
TRINITY_DN70575_c0_g1	TRINITY_DN70575_c0_g1_i1	TRINITY_DN70575_c0_g1_i1.p1	71-682[+]	FBpp0075305^FBpp0075305^Q:161-673,H:22-192^64.9%ID^E:9.5e-58^.^.`FBpp0312134^FBpp0312134^Q:161-673,H:22-192^64.9%ID^E:9.5e-58^.^.`FBpp0306207^FBpp0306207^Q:161-673,H:22-192^64.9%ID^E:9.5e-58^.^.
TRINITY_DN70585_c0_g1	TRINITY_DN70585_c0_g1_i1	TRINITY_DN70585_c0_g1_i1.p1	35-517[+]	FBpp0071373^FBpp0071373^Q:170-517,H:5-120^66.4%ID^E:5.9e-39^.^.`FBpp0305117^FBpp0305117^Q:170-517,H:5-120^66.4%ID^E:5.9e-39^.^.`FBpp0310433^FBpp0310433^Q:170-517,H:5-120^66.4%ID^E:5.9e-39^.^.
TRINITY_DN70581_c0_g1	TRINITY_DN70581_c0_g1_i2	TRINITY_DN70581_c0_g1_i2.p1	588-1796[+]	FBpp0077925^FBpp0077925^Q:606-1745,H:3-410^56.5%ID^E:7.2e-127^.^.
TRINITY_DN70581_c0_g2	TRINITY_DN70581_c0_g2_i2	TRINITY_DN70581_c0_g2_i2.p1	2123-2692[-]	FBpp0079250^FBpp0079250^Q:2710-2156,H:11-196^40.6%ID^E:3e-35^.^.`FBpp0079249^FBpp0079249^Q:2668-2156,H:7-178^42.2%ID^E:8.7e-35^.^.
TRINITY_DN70588_c0_g2	TRINITY_DN70588_c0_g2_i1	.	.	FBpp0099872^FBpp0099872^Q:1-276,H:30-115^81.5%ID^E:5e-34^.^.`FBpp0099873^FBpp0099873^Q:1-276,H:30-115^81.5%ID^E:5e-34^.^.`FBpp0293215^FBpp0293215^Q:1-276,H:30-115^81.5%ID^E:5e-34^.^.`FBpp0293216^FBpp0293216^Q:1-276,H:30-115^81.5%ID^E:5e-34^.^.`FBpp0305266^FBpp0305266^Q:1-276,H:30-115^81.5%ID^E:5e-34^.^.`FBpp0305267^FBpp0305267^Q:1-276,H:30-115^81.5%ID^E:5e-34^.^.
TRINITY_DN70593_c0_g1	TRINITY_DN70593_c0_g1_i1	TRINITY_DN70593_c0_g1_i1.p1	40-570[+]	FBpp0073853^FBpp0073853^Q:37-564,H:9-190^40.1%ID^E:2.9e-30^.^.
TRINITY_DN70557_c1_g1	TRINITY_DN70557_c1_g1_i1	TRINITY_DN70557_c1_g1_i1.p2	2-451[+]	FBpp0071766^FBpp0071766^Q:5-448,H:1-148^89.2%ID^E:5.6e-73^.^.`FBpp0309759^FBpp0309759^Q:5-448,H:1-148^89.2%ID^E:5.6e-73^.^.
TRINITY_DN70557_c1_g1	TRINITY_DN70557_c1_g1_i4	TRINITY_DN70557_c1_g1_i4.p1	2-403[+]	FBpp0071766^FBpp0071766^Q:8-403,H:5-136^87.9%ID^E:5.4e-64^.^.`FBpp0309759^FBpp0309759^Q:8-403,H:5-136^87.9%ID^E:5.4e-64^.^.
TRINITY_DN70557_c1_g1	TRINITY_DN70557_c1_g1_i7	TRINITY_DN70557_c1_g1_i7.p2	1-456[+]	FBpp0071766^FBpp0071766^Q:10-453,H:1-148^90.5%ID^E:1.7e-73^.^.`FBpp0309759^FBpp0309759^Q:10-453,H:1-148^90.5%ID^E:1.7e-73^.^.
TRINITY_DN70599_c0_g1	TRINITY_DN70599_c0_g1_i1	TRINITY_DN70599_c0_g1_i1.p1	80-2032[+]	FBpp0084819^FBpp0084819^Q:80-2017,H:1-670^62.2%ID^E:1.3e-236^.^.`FBpp0085115^FBpp0085115^Q:794-1834,H:328-678^35%ID^E:3.6e-58^.^.`FBpp0110261^FBpp0110261^Q:266-1837,H:20-564^29.1%ID^E:6.1e-58^.^.`FBpp0297355^FBpp0297355^Q:266-1837,H:20-564^29.1%ID^E:6.1e-58^.^.`FBpp0306946^FBpp0306946^Q:266-1837,H:20-564^29.1%ID^E:6.1e-58^.^.`FBpp0082641^FBpp0082641^Q:1217-1864,H:885-1107^43.9%ID^E:3.3e-43^.^.`FB…
TRINITY_DN70644_c0_g2	TRINITY_DN70644_c0_g2_i2	TRINITY_DN70644_c0_g2_i2.p1	373-1056[+]	FBpp0084124^FBpp0084124^Q:388-1056,H:45-283^51.5%ID^E:3e-66^.^.`FBpp0084125^FBpp0084125^Q:388-1056,H:45-283^51.5%ID^E:3e-66^.^.`FBpp0307941^FBpp0307941^Q:388-1056,H:14-252^51.5%ID^E:3e-66^.^.`FBpp0422970^FBpp0422970^Q:388-1056,H:14-252^51.5%ID^E:3e-66^.^.
TRINITY_DN70698_c1_g1	TRINITY_DN70698_c1_g1_i2	TRINITY_DN70698_c1_g1_i2.p1	247-2052[+]	FBpp0076598^FBpp0076598^Q:4357-5193,H:8-322^52.6%ID^E:1.7e-70^.^.`FBpp0301214^FBpp0301214^Q:4357-5193,H:8-322^52.6%ID^E:1.7e-70^.^.`FBpp0301215^FBpp0301215^Q:4357-5193,H:8-322^52.6%ID^E:1.7e-70^.^.`FBpp0070227^FBpp0070227^Q:751-1209,H:293-455^34.8%ID^E:9.2e-16^.^.`FBpp0304567^FBpp0304567^Q:751-1209,H:293-455^34.8%ID^E:9.2e-16^.^.`FBpp0301888^FBpp0301888^Q:124-1338,H:814-1222^24.1%ID^E:5.6e-13^.^.…
TRINITY_DN70698_c1_g1	TRINITY_DN70698_c1_g1_i2	TRINITY_DN70698_c1_g1_i2.p2	4780-5205[+]	FBpp0076598^FBpp0076598^Q:4357-5193,H:8-322^52.6%ID^E:1.7e-70^.^.`FBpp0301214^FBpp0301214^Q:4357-5193,H:8-322^52.6%ID^E:1.7e-70^.^.`FBpp0301215^FBpp0301215^Q:4357-5193,H:8-322^52.6%ID^E:1.7e-70^.^.`FBpp0070227^FBpp0070227^Q:751-1209,H:293-455^34.8%ID^E:9.2e-16^.^.`FBpp0304567^FBpp0304567^Q:751-1209,H:293-455^34.8%ID^E:9.2e-16^.^.`FBpp0301888^FBpp0301888^Q:124-1338,H:814-1222^24.1%ID^E:5.6e-13^.^.…
TRINITY_DN70698_c1_g1	TRINITY_DN70698_c1_g1_i3	TRINITY_DN70698_c1_g1_i3.p2	4974-5399[+]	FBpp0076598^FBpp0076598^Q:4551-5387,H:8-322^52.6%ID^E:1.8e-70^.^.`FBpp0301214^FBpp0301214^Q:4551-5387,H:8-322^52.6%ID^E:1.8e-70^.^.`FBpp0301215^FBpp0301215^Q:4551-5387,H:8-322^52.6%ID^E:1.8e-70^.^.`FBpp0070227^FBpp0070227^Q:751-1209,H:293-455^34.8%ID^E:9.6e-16^.^.`FBpp0304567^FBpp0304567^Q:751-1209,H:293-455^34.8%ID^E:9.6e-16^.^.`FBpp0301888^FBpp0301888^Q:124-1338,H:814-1222^24.1%ID^E:5.8e-13^.^.…
TRINITY_DN70698_c1_g1	TRINITY_DN70698_c1_g1_i3	TRINITY_DN70698_c1_g1_i3.p1	247-2052[+]	FBpp0076598^FBpp0076598^Q:4551-5387,H:8-322^52.6%ID^E:1.8e-70^.^.`FBpp0301214^FBpp0301214^Q:4551-5387,H:8-322^52.6%ID^E:1.8e-70^.^.`FBpp0301215^FBpp0301215^Q:4551-5387,H:8-322^52.6%ID^E:1.8e-70^.^.`FBpp0070227^FBpp0070227^Q:751-1209,H:293-455^34.8%ID^E:9.6e-16^.^.`FBpp0304567^FBpp0304567^Q:751-1209,H:293-455^34.8%ID^E:9.6e-16^.^.`FBpp0301888^FBpp0301888^Q:124-1338,H:814-1222^24.1%ID^E:5.8e-13^.^.…
TRINITY_DN70698_c1_g1	TRINITY_DN70698_c1_g1_i6	TRINITY_DN70698_c1_g1_i6.p2	4891-5316[+]	FBpp0076598^FBpp0076598^Q:4468-5304,H:8-322^52.6%ID^E:1.7e-70^.^.`FBpp0301214^FBpp0301214^Q:4468-5304,H:8-322^52.6%ID^E:1.7e-70^.^.`FBpp0301215^FBpp0301215^Q:4468-5304,H:8-322^52.6%ID^E:1.7e-70^.^.`FBpp0070227^FBpp0070227^Q:751-1209,H:293-455^34.8%ID^E:9.4e-16^.^.`FBpp0304567^FBpp0304567^Q:751-1209,H:293-455^34.8%ID^E:9.4e-16^.^.`FBpp0301888^FBpp0301888^Q:124-1338,H:814-1222^24.1%ID^E:5.7e-13^.^.…
TRINITY_DN70698_c1_g1	TRINITY_DN70698_c1_g1_i6	TRINITY_DN70698_c1_g1_i6.p1	247-2052[+]	FBpp0076598^FBpp0076598^Q:4468-5304,H:8-322^52.6%ID^E:1.7e-70^.^.`FBpp0301214^FBpp0301214^Q:4468-5304,H:8-322^52.6%ID^E:1.7e-70^.^.`FBpp0301215^FBpp0301215^Q:4468-5304,H:8-322^52.6%ID^E:1.7e-70^.^.`FBpp0070227^FBpp0070227^Q:751-1209,H:293-455^34.8%ID^E:9.4e-16^.^.`FBpp0304567^FBpp0304567^Q:751-1209,H:293-455^34.8%ID^E:9.4e-16^.^.`FBpp0301888^FBpp0301888^Q:124-1338,H:814-1222^24.1%ID^E:5.7e-13^.^.…
TRINITY_DN70650_c0_g2	TRINITY_DN70650_c0_g2_i1	TRINITY_DN70650_c0_g2_i1.p1	1-966[+]	FBpp0297284^FBpp0297284^Q:136-963,H:4-291^64.9%ID^E:2.4e-107^.^.`FBpp0297286^FBpp0297286^Q:136-963,H:4-291^64.9%ID^E:2.4e-107^.^.`FBpp0075314^FBpp0075314^Q:139-963,H:2-288^64.8%ID^E:6.9e-107^.^.`FBpp0304267^FBpp0304267^Q:139-963,H:2-288^64.8%ID^E:6.9e-107^.^.`FBpp0297285^FBpp0297285^Q:139-963,H:11-297^64.8%ID^E:6.9e-107^.^.`FBpp0086918^FBpp0086918^Q:295-900,H:111-313^36.1%ID^E:7.3e-32^.^.`FBpp008…
TRINITY_DN70650_c0_g2	TRINITY_DN70650_c0_g2_i2	TRINITY_DN70650_c0_g2_i2.p1	117-947[+]	FBpp0075314^FBpp0075314^Q:117-944,H:1-288^64.9%ID^E:1.6e-107^.^.`FBpp0304267^FBpp0304267^Q:117-944,H:1-288^64.9%ID^E:1.6e-107^.^.`FBpp0297285^FBpp0297285^Q:117-944,H:10-297^64.6%ID^E:4.8e-107^.^.`FBpp0297284^FBpp0297284^Q:120-944,H:5-291^64.8%ID^E:6.2e-107^.^.`FBpp0297286^FBpp0297286^Q:120-944,H:5-291^64.8%ID^E:6.2e-107^.^.`FBpp0086918^FBpp0086918^Q:276-881,H:111-313^36.1%ID^E:8.6e-32^.^.`FBpp008…
TRINITY_DN70602_c6_g1	TRINITY_DN70602_c6_g1_i3	TRINITY_DN70602_c6_g1_i3.p1	768-3395[+]	FBpp0077399^FBpp0077399^Q:720-3392,H:39-932^53.9%ID^E:3.5e-279^.^.`FBpp0307125^FBpp0307125^Q:720-3392,H:39-932^53.9%ID^E:3.5e-279^.^.
TRINITY_DN70602_c6_g1	TRINITY_DN70602_c6_g1_i5	TRINITY_DN70602_c6_g1_i5.p1	545-3343[+]	FBpp0077399^FBpp0077399^Q:563-3340,H:5-932^53.4%ID^E:4.5e-287^.^.`FBpp0307125^FBpp0307125^Q:563-3340,H:5-932^53.4%ID^E:4.5e-287^.^.
TRINITY_DN70612_c0_g1	TRINITY_DN70612_c0_g1_i3	TRINITY_DN70612_c0_g1_i3.p1	914-2107[+]	FBpp0083198^FBpp0083198^Q:875-2104,H:26-485^66.1%ID^E:5.8e-165^.^.`FBpp0089166^FBpp0089166^Q:872-2092,H:52-421^56%ID^E:1.1e-123^.^.`FBpp0081946^FBpp0081946^Q:872-2092,H:52-425^56%ID^E:9.4e-123^.^.`FBpp0291040^FBpp0291040^Q:872-2092,H:52-415^54.8%ID^E:3.1e-118^.^.`FBpp0307399^FBpp0307399^Q:917-2083,H:46-436^34.7%ID^E:3.5e-61^.^.`FBpp0310354^FBpp0310354^Q:917-2083,H:46-444^34.4%ID^E:3.5e-61^.^.`FBp…
TRINITY_DN70612_c0_g1	TRINITY_DN70612_c0_g1_i4	TRINITY_DN70612_c0_g1_i4.p1	749-2062[+]	FBpp0083198^FBpp0083198^Q:767-2059,H:5-485^63.6%ID^E:5.1e-166^.^.`FBpp0089166^FBpp0089166^Q:809-2047,H:46-421^55.4%ID^E:7.5e-125^.^.`FBpp0081946^FBpp0081946^Q:809-2047,H:46-425^55.4%ID^E:6.4e-124^.^.`FBpp0291040^FBpp0291040^Q:809-2047,H:46-415^54.2%ID^E:2.1e-119^.^.`FBpp0310354^FBpp0310354^Q:872-2038,H:46-444^34.4%ID^E:3.4e-61^.^.`FBpp0307399^FBpp0307399^Q:872-2038,H:46-436^34.7%ID^E:4.5e-61^.^.`…
TRINITY_DN70614_c0_g4	TRINITY_DN70614_c0_g4_i1	TRINITY_DN70614_c0_g4_i1.p1	658-1515[+]	FBpp0303115^FBpp0303115^Q:667-1560,H:3-295^60.3%ID^E:1.5e-98^.^.`FBpp0081629^FBpp0081629^Q:667-1512,H:3-279^60.9%ID^E:4.1e-93^.^.`FBpp0073114^FBpp0073114^Q:781-1368,H:79-272^33.5%ID^E:2.8e-25^.^.`FBpp0289848^FBpp0289848^Q:781-1368,H:79-272^33.5%ID^E:2.8e-25^.^.`FBpp0073075^FBpp0073075^Q:769-1338,H:5-293^27%ID^E:8.7e-19^.^.`FBpp0073076^FBpp0073076^Q:769-1338,H:5-293^27%ID^E:8.7e-19^.^.
TRINITY_DN70622_c0_g2	TRINITY_DN70622_c0_g2_i1	TRINITY_DN70622_c0_g2_i1.p1	430-1113[+]	FBpp0073975^FBpp0073975^Q:457-1110,H:9-225^63.3%ID^E:1.1e-78^.^.`FBpp0073976^FBpp0073976^Q:457-1110,H:9-225^63.3%ID^E:1.1e-78^.^.
TRINITY_DN70623_c0_g2	TRINITY_DN70623_c0_g2_i1	TRINITY_DN70623_c0_g2_i1.p1	164-3463[+]	FBpp0070812^FBpp0070812^Q:164-3217,H:3-968^35.7%ID^E:4.6e-168^.^.
TRINITY_DN70621_c1_g1	TRINITY_DN70621_c1_g1_i1	TRINITY_DN70621_c1_g1_i1.p1	344-1141[+]	FBpp0070249^FBpp0070249^Q:344-1003,H:1-222^73.9%ID^E:7.8e-96^.^.`FBpp0308661^FBpp0308661^Q:344-1003,H:1-222^73.9%ID^E:7.8e-96^.^.`FBpp0112209^FBpp0112209^Q:785-964,H:906-965^52.5%ID^E:8.2e-13^.^.`FBpp0293587^FBpp0293587^Q:785-964,H:906-965^52.5%ID^E:8.2e-13^.^.`FBpp0308371^FBpp0308371^Q:785-964,H:905-964^52.5%ID^E:8.2e-13^.^.
TRINITY_DN70621_c1_g1	TRINITY_DN70621_c1_g1_i6	TRINITY_DN70621_c1_g1_i6.p2	866-1531[+]	FBpp0070249^FBpp0070249^Q:344-1393,H:1-222^46.6%ID^E:1.3e-79^.^.`FBpp0308661^FBpp0308661^Q:344-1393,H:1-222^46.6%ID^E:1.3e-79^.^.`FBpp0112209^FBpp0112209^Q:1175-1354,H:906-965^52.5%ID^E:1.1e-12^.^.`FBpp0293587^FBpp0293587^Q:1175-1354,H:906-965^52.5%ID^E:1.1e-12^.^.`FBpp0308371^FBpp0308371^Q:1175-1354,H:905-964^52.5%ID^E:1.1e-12^.^.
TRINITY_DN70621_c1_g1	TRINITY_DN70621_c1_g1_i7	TRINITY_DN70621_c1_g1_i7.p1	234-899[+]	FBpp0070249^FBpp0070249^Q:168-761,H:22-222^69.7%ID^E:7e-79^.^.`FBpp0308661^FBpp0308661^Q:168-761,H:22-222^69.7%ID^E:7e-79^.^.`FBpp0112209^FBpp0112209^Q:543-722,H:906-965^52.5%ID^E:6.7e-13^.^.`FBpp0293587^FBpp0293587^Q:543-722,H:906-965^52.5%ID^E:6.7e-13^.^.`FBpp0308371^FBpp0308371^Q:543-722,H:905-964^52.5%ID^E:6.7e-13^.^.
TRINITY_DN70625_c0_g1	TRINITY_DN70625_c0_g1_i3	TRINITY_DN70625_c0_g1_i3.p1	357-2078[+]	FBpp0077311^FBpp0077311^Q:411-1985,H:42-551^61.9%ID^E:4.7e-187^.^.`FBpp0077310^FBpp0077310^Q:411-1985,H:42-551^61.9%ID^E:4.7e-187^.^.`FBpp0077312^FBpp0077312^Q:411-1985,H:42-551^61.9%ID^E:4.7e-187^.^.
TRINITY_DN70627_c0_g1	TRINITY_DN70627_c0_g1_i1	TRINITY_DN70627_c0_g1_i1.p1	134-1300[+]	FBpp0084616^FBpp0084616^Q:233-1288,H:33-390^47.5%ID^E:1.7e-90^.^.
TRINITY_DN70627_c0_g2	TRINITY_DN70627_c0_g2_i2	.	.	FBpp0072103^FBpp0072103^Q:283-468,H:12-73^91.9%ID^E:3.3e-27^.^.`FBpp0310003^FBpp0310003^Q:283-468,H:12-73^91.9%ID^E:3.3e-27^.^.
TRINITY_DN70617_c0_g2	TRINITY_DN70617_c0_g2_i1	TRINITY_DN70617_c0_g2_i1.p1	180-1241[+]	FBpp0083939^FBpp0083939^Q:198-1118,H:4-305^53.9%ID^E:5.6e-96^.^.
TRINITY_DN70629_c0_g1	TRINITY_DN70629_c0_g1_i1	TRINITY_DN70629_c0_g1_i1.p1	237-797[+]	FBpp0081290^FBpp0081290^Q:237-794,H:1-186^94.6%ID^E:2.1e-102^.^.`FBpp0308779^FBpp0308779^Q:237-794,H:1-186^94.6%ID^E:2.1e-102^.^.`FBpp0308780^FBpp0308780^Q:237-794,H:1-186^94.6%ID^E:2.1e-102^.^.`FBpp0075272^FBpp0075272^Q:258-767,H:4-172^32.9%ID^E:1.1e-26^.^.
TRINITY_DN70649_c3_g3	TRINITY_DN70649_c3_g3_i1	TRINITY_DN70649_c3_g3_i1.p2	687-1088[+]	FBpp0297863^FBpp0297863^Q:720-974,H:12-96^54.1%ID^E:1.9e-18^.^.`FBpp0297862^FBpp0297862^Q:720-980,H:12-98^50.6%ID^E:7.3e-18^.^.
TRINITY_DN70668_c0_g1	TRINITY_DN70668_c0_g1_i1	TRINITY_DN70668_c0_g1_i1.p1	179-1609[+]	FBpp0081607^FBpp0081607^Q:182-1603,H:49-519^71.1%ID^E:1.2e-209^.^.`FBpp0081606^FBpp0081606^Q:182-1603,H:49-519^71.1%ID^E:1.2e-209^.^.`FBpp0304082^FBpp0304082^Q:182-1603,H:49-519^71.1%ID^E:1.2e-209^.^.`FBpp0309720^FBpp0309720^Q:683-1540,H:105-408^41.7%ID^E:6.2e-60^.^.`FBpp0423099^FBpp0423099^Q:683-1540,H:121-424^41.7%ID^E:6.2e-60^.^.`FBpp0309721^FBpp0309721^Q:254-1540,H:50-493^33.5%ID^E:1.4e-59^.^…
TRINITY_DN70677_c0_g1	TRINITY_DN70677_c0_g1_i2	TRINITY_DN70677_c0_g1_i2.p1	193-1467[+]	FBpp0081310^FBpp0081310^Q:217-1461,H:1-495^29.8%ID^E:1.6e-24^.^.
TRINITY_DN70647_c0_g1	TRINITY_DN70647_c0_g1_i1	TRINITY_DN70647_c0_g1_i1.p1	27-749[+]	FBpp0078415^FBpp0078415^Q:78-749,H:27-255^47.2%ID^E:1.6e-53^.^.
TRINITY_DN70646_c0_g1	TRINITY_DN70646_c0_g1_i2	TRINITY_DN70646_c0_g1_i2.p1	161-640[+]	FBpp0082512^FBpp0082512^Q:257-631,H:32-156^72.8%ID^E:1.6e-49^.^.`FBpp0082513^FBpp0082513^Q:257-631,H:42-166^72.8%ID^E:1.6e-49^.^.
TRINITY_DN70608_c0_g2	TRINITY_DN70608_c0_g2_i2	TRINITY_DN70608_c0_g2_i2.p1	970-2568[+]	FBpp0290449^FBpp0290449^Q:973-2166,H:19-413^51.1%ID^E:3.8e-112^.^.`FBpp0087949^FBpp0087949^Q:973-2148,H:19-407^50.4%ID^E:5.1e-109^.^.`FBpp0087950^FBpp0087950^Q:973-2148,H:102-490^50.4%ID^E:5.1e-109^.^.
TRINITY_DN70645_c0_g1	TRINITY_DN70645_c0_g1_i3	TRINITY_DN70645_c0_g1_i3.p1	130-756[+]	FBpp0085373^FBpp0085373^Q:130-738,H:1-203^62.1%ID^E:1e-72^.^.`FBpp0070245^FBpp0070245^Q:157-735,H:31-224^35%ID^E:6.9e-24^.^.`FBpp0070246^FBpp0070246^Q:157-735,H:31-224^35%ID^E:6.9e-24^.^.
TRINITY_DN70645_c0_g1	TRINITY_DN70645_c0_g1_i4	TRINITY_DN70645_c0_g1_i4.p1	130-804[+]	FBpp0085373^FBpp0085373^Q:130-762,H:1-211^61.6%ID^E:9.4e-75^.^.`FBpp0070245^FBpp0070245^Q:157-744,H:31-227^35%ID^E:1.7e-23^.^.`FBpp0070246^FBpp0070246^Q:157-744,H:31-227^35%ID^E:1.7e-23^.^.
TRINITY_DN70652_c0_g1	TRINITY_DN70652_c0_g1_i1	TRINITY_DN70652_c0_g1_i1.p1	178-1695[+]	FBpp0071534^FBpp0071534^Q:187-1677,H:3-507^48.5%ID^E:6.4e-122^.^.`FBpp0086790^FBpp0086790^Q:196-1038,H:84-371^32.5%ID^E:5.6e-25^.^.`FBpp0290603^FBpp0290603^Q:196-1038,H:84-371^32.5%ID^E:5.6e-25^.^.`FBpp0088054^FBpp0088054^Q:196-1017,H:59-338^32.5%ID^E:4.7e-24^.^.`FBpp0302537^FBpp0302537^Q:193-903,H:41-302^29.6%ID^E:2.1e-19^.^.`FBpp0302538^FBpp0302538^Q:193-903,H:33-294^29.6%ID^E:2.1e-19^.^.`FBpp0…
TRINITY_DN70656_c1_g1	TRINITY_DN70656_c1_g1_i1	TRINITY_DN70656_c1_g1_i1.p1	272-1567[+]	FBpp0312548^FBpp0312548^Q:1220-1540,H:443-555^36.2%ID^E:3.4e-07^.^.
TRINITY_DN70660_c0_g1	TRINITY_DN70660_c0_g1_i1	TRINITY_DN70660_c0_g1_i1.p1	970-1587[+]	FBpp0087272^FBpp0087272^Q:364-1578,H:67-464^49.1%ID^E:2.2e-106^.^.`FBpp0087272^FBpp0087272^Q:93-239,H:25-73^63.3%ID^E:2.6e-11^.^.
TRINITY_DN70660_c0_g1	TRINITY_DN70660_c0_g1_i3	TRINITY_DN70660_c0_g1_i3.p1	195-1442[+]	FBpp0087272^FBpp0087272^Q:93-1433,H:25-464^50.8%ID^E:9.7e-125^.^.
TRINITY_DN70657_c0_g2	TRINITY_DN70657_c0_g2_i2	TRINITY_DN70657_c0_g2_i2.p1	405-2660[+]	FBpp0076558^FBpp0076558^Q:405-2657,H:1-753^74%ID^E:1.9e-259^.^.
TRINITY_DN70657_c0_g1	TRINITY_DN70657_c0_g1_i2	TRINITY_DN70657_c0_g1_i2.p1	482-3805[+]	FBpp0076297^FBpp0076297^Q:503-3724,H:3-1173^43%ID^E:8.9e-244^.^.`FBpp0306019^FBpp0306019^Q:503-3724,H:3-1173^43%ID^E:8.9e-244^.^.
TRINITY_DN70667_c0_g1	TRINITY_DN70667_c0_g1_i1	TRINITY_DN70667_c0_g1_i1.p1	70-1056[+]	FBpp0080320^FBpp0080320^Q:79-1053,H:16-337^70.5%ID^E:4.7e-136^.^.`FBpp0294011^FBpp0294011^Q:79-1053,H:16-341^69.8%ID^E:2.6e-134^.^.
TRINITY_DN70655_c1_g1	TRINITY_DN70655_c1_g1_i2	TRINITY_DN70655_c1_g1_i2.p1	207-1700[+]	FBpp0082588^FBpp0082588^Q:318-1688,H:52-513^44%ID^E:6.9e-118^.^.`FBpp0082589^FBpp0082589^Q:318-1688,H:10-471^44%ID^E:6.9e-118^.^.`FBpp0081780^FBpp0081780^Q:771-1667,H:56-358^38.9%ID^E:3.5e-61^.^.`FBpp0082341^FBpp0082341^Q:744-1667,H:10-322^38.9%ID^E:4.3e-51^.^.`FBpp0079751^FBpp0079751^Q:759-1667,H:1-309^33.4%ID^E:1.4e-38^.^.`FBpp0081628^FBpp0081628^Q:618-1688,H:96-471^30.6%ID^E:1.1e-35^.^.`FBpp03…
TRINITY_DN70666_c0_g1	TRINITY_DN70666_c0_g1_i2	TRINITY_DN70666_c0_g1_i2.p1	488-1591[+]	FBpp0085925^FBpp0085925^Q:644-1129,H:78-233^53.1%ID^E:1.8e-38^.^.`FBpp0311543^FBpp0311543^Q:644-1129,H:78-233^53.1%ID^E:1.8e-38^.^.
TRINITY_DN70666_c0_g1	TRINITY_DN70666_c0_g1_i5	TRINITY_DN70666_c0_g1_i5.p1	488-1921[+]	FBpp0085925^FBpp0085925^Q:644-1129,H:78-233^53.1%ID^E:1.6e-38^.^.`FBpp0311543^FBpp0311543^Q:644-1129,H:78-233^53.1%ID^E:1.6e-38^.^.
TRINITY_DN70666_c0_g1	TRINITY_DN70666_c0_g1_i6	TRINITY_DN70666_c0_g1_i6.p1	488-2017[+]	FBpp0085925^FBpp0085925^Q:644-1129,H:78-233^53.1%ID^E:1.6e-38^.^.`FBpp0311543^FBpp0311543^Q:644-1129,H:78-233^53.1%ID^E:1.6e-38^.^.
TRINITY_DN70664_c7_g3	TRINITY_DN70664_c7_g3_i7	TRINITY_DN70664_c7_g3_i7.p1	167-1759[+]	FBpp0086665^FBpp0086665^Q:194-1744,H:4-512^44.4%ID^E:3e-130^.^.`FBpp0074807^FBpp0074807^Q:194-1666,H:9-498^28.8%ID^E:6.1e-59^.^.`FBpp0293781^FBpp0293781^Q:314-1747,H:5-493^25.9%ID^E:6.1e-43^.^.`FBpp0293782^FBpp0293782^Q:338-1747,H:21-497^25.6%ID^E:1.7e-40^.^.`FBpp0304342^FBpp0304342^Q:338-1747,H:21-497^25.6%ID^E:1.7e-40^.^.`FBpp0086127^FBpp0086127^Q:314-1705,H:13-472^26.7%ID^E:1.1e-36^.^.
TRINITY_DN70664_c7_g1	TRINITY_DN70664_c7_g1_i4	TRINITY_DN70664_c7_g1_i4.p1	96-2168[+]	FBpp0071937^FBpp0071937^Q:96-2150,H:1-688^63.9%ID^E:1e-281^.^.`FBpp0071938^FBpp0071938^Q:111-2150,H:78-760^63.9%ID^E:5.5e-280^.^.`FBpp0111853^FBpp0111853^Q:246-2150,H:1-638^63%ID^E:7.3e-256^.^.`FBpp0078854^FBpp0078854^Q:465-1589,H:185-566^44.1%ID^E:2.8e-90^.^.`FBpp0311457^FBpp0311457^Q:465-1589,H:185-566^44.1%ID^E:2.8e-90^.^.`FBpp0111901^FBpp0111901^Q:450-1580,H:212-641^32.5%ID^E:1.2e-59^.^.`FBpp…
TRINITY_DN70664_c7_g1	TRINITY_DN70664_c7_g1_i8	TRINITY_DN70664_c7_g1_i8.p1	96-2012[+]	FBpp0071937^FBpp0071937^Q:96-1790,H:1-570^68.1%ID^E:2.9e-246^.^.`FBpp0071938^FBpp0071938^Q:111-1790,H:78-642^68.1%ID^E:2.1e-244^.^.`FBpp0111853^FBpp0111853^Q:246-1790,H:1-520^67.3%ID^E:2.1e-220^.^.`FBpp0078854^FBpp0078854^Q:465-1589,H:185-566^44.1%ID^E:2.6e-90^.^.`FBpp0311457^FBpp0311457^Q:465-1589,H:185-566^44.1%ID^E:2.6e-90^.^.`FBpp0111901^FBpp0111901^Q:450-1580,H:212-641^32.5%ID^E:1.1e-59^.^.`…
TRINITY_DN70671_c0_g1	TRINITY_DN70671_c0_g1_i1	TRINITY_DN70671_c0_g1_i1.p1	75-1439[+]	FBpp0078278^FBpp0078278^Q:117-1436,H:13-502^46%ID^E:1.8e-117^.^.
TRINITY_DN70680_c0_g1	TRINITY_DN70680_c0_g1_i5	TRINITY_DN70680_c0_g1_i5.p1	414-2222[+]	FBpp0089042^FBpp0089042^Q:483-2219,H:89-670^63.9%ID^E:4.9e-237^.^.`FBpp0309355^FBpp0309355^Q:483-2219,H:89-670^63.9%ID^E:4.9e-237^.^.
TRINITY_DN70680_c0_g1	TRINITY_DN70680_c0_g1_i8	TRINITY_DN70680_c0_g1_i8.p1	278-1960[+]	FBpp0089042^FBpp0089042^Q:215-1957,H:87-670^63.9%ID^E:9.8e-237^.^.`FBpp0309355^FBpp0309355^Q:215-1957,H:87-670^63.9%ID^E:9.8e-237^.^.
TRINITY_DN70690_c0_g1	TRINITY_DN70690_c0_g1_i1	TRINITY_DN70690_c0_g1_i1.p1	744-2111[+]	FBpp0303127^FBpp0303127^Q:1008-2174,H:140-533^61.8%ID^E:6.2e-100^.^.`FBpp0088412^FBpp0088412^Q:1008-2105,H:140-509^63%ID^E:3.2e-96^.^.`FBpp0088974^FBpp0088974^Q:1008-2105,H:140-514^62.2%ID^E:3e-94^.^.`FBpp0309364^FBpp0309364^Q:1401-1763,H:185-308^37.9%ID^E:4.7e-15^.^.`FBpp0309365^FBpp0309365^Q:1401-1763,H:185-308^37.9%ID^E:4.7e-15^.^.`FBpp0309366^FBpp0309366^Q:1401-1763,H:515-638^37.9%ID^E:4.7e-1…
TRINITY_DN70696_c0_g1	TRINITY_DN70696_c0_g1_i1	TRINITY_DN70696_c0_g1_i1.p1	496-1914[+]	FBpp0078965^FBpp0078965^Q:502-1911,H:7-607^31.1%ID^E:6.3e-60^.^.`FBpp0078966^FBpp0078966^Q:934-1911,H:184-558^36.2%ID^E:3.8e-57^.^.`FBpp0304612^FBpp0304612^Q:934-1911,H:184-558^36.2%ID^E:3.8e-57^.^.
TRINITY_DN70605_c2_g2	TRINITY_DN70605_c2_g2_i1	TRINITY_DN70605_c2_g2_i1.p1	580-1122[+]	FBpp0081650^FBpp0081650^Q:136-1113,H:2-328^65%ID^E:1.3e-121^.^.`FBpp0086375^FBpp0086375^Q:286-1104,H:123-410^24.1%ID^E:4.5e-21^.^.`FBpp0086379^FBpp0086379^Q:286-1104,H:123-410^24.1%ID^E:4.5e-21^.^.`FBpp0089100^FBpp0089100^Q:286-1104,H:123-410^24.1%ID^E:4.5e-21^.^.`FBpp0293289^FBpp0293289^Q:286-1104,H:123-410^24.1%ID^E:4.5e-21^.^.`FBpp0082995^FBpp0082995^Q:415-1101,H:455-693^27%ID^E:2.2e-20^.^.`FB…
TRINITY_DN70605_c2_g2	TRINITY_DN70605_c2_g2_i1	TRINITY_DN70605_c2_g2_i1.p2	132-590[-]	FBpp0081650^FBpp0081650^Q:136-1113,H:2-328^65%ID^E:1.3e-121^.^.`FBpp0086375^FBpp0086375^Q:286-1104,H:123-410^24.1%ID^E:4.5e-21^.^.`FBpp0086379^FBpp0086379^Q:286-1104,H:123-410^24.1%ID^E:4.5e-21^.^.`FBpp0089100^FBpp0089100^Q:286-1104,H:123-410^24.1%ID^E:4.5e-21^.^.`FBpp0293289^FBpp0293289^Q:286-1104,H:123-410^24.1%ID^E:4.5e-21^.^.`FBpp0082995^FBpp0082995^Q:415-1101,H:455-693^27%ID^E:2.2e-20^.^.`FB…
TRINITY_DN70605_c2_g2	TRINITY_DN70605_c2_g2_i2	TRINITY_DN70605_c2_g2_i2.p1	277-1266[+]	FBpp0081650^FBpp0081650^Q:277-1257,H:1-328^65.2%ID^E:1.7e-122^.^.`FBpp0086375^FBpp0086375^Q:430-1248,H:123-410^24.1%ID^E:5e-21^.^.`FBpp0086379^FBpp0086379^Q:430-1248,H:123-410^24.1%ID^E:5e-21^.^.`FBpp0089100^FBpp0089100^Q:430-1248,H:123-410^24.1%ID^E:5e-21^.^.`FBpp0293289^FBpp0293289^Q:430-1248,H:123-410^24.1%ID^E:5e-21^.^.`FBpp0082995^FBpp0082995^Q:559-1245,H:455-693^27%ID^E:2.5e-20^.^.`FBpp0074…
TRINITY_DN70743_c0_g1	TRINITY_DN70743_c0_g1_i1	TRINITY_DN70743_c0_g1_i1.p1	141-2105[+]	FBpp0070336^FBpp0070336^Q:147-2087,H:5-659^37.4%ID^E:7.5e-88^.^.`FBpp0089217^FBpp0089217^Q:147-2087,H:5-659^37.4%ID^E:7.5e-88^.^.
TRINITY_DN70700_c0_g1	TRINITY_DN70700_c0_g1_i1	TRINITY_DN70700_c0_g1_i1.p1	111-1154[+]	FBpp0082953^FBpp0082953^Q:126-1151,H:9-433^40.8%ID^E:2.2e-49^.^.`FBpp0080104^FBpp0080104^Q:909-1076,H:213-268^75%ID^E:3.5e-23^.^.`FBpp0080103^FBpp0080103^Q:141-1076,H:3-282^33.7%ID^E:1.1e-21^.^.`FBpp0074385^FBpp0074385^Q:861-1082,H:607-686^47.5%ID^E:1.4e-19^.^.
TRINITY_DN70702_c0_g4	TRINITY_DN70702_c0_g4_i4	TRINITY_DN70702_c0_g4_i4.p1	759-2039[+]	FBpp0085565^FBpp0085565^Q:759-2036,H:35-513^37.8%ID^E:1.9e-67^.^.`FBpp0289922^FBpp0289922^Q:759-2036,H:35-513^37.8%ID^E:1.9e-67^.^.
TRINITY_DN70708_c0_g1	TRINITY_DN70708_c0_g1_i2	TRINITY_DN70708_c0_g1_i2.p2	17-409[+]	FBpp0085468^FBpp0085468^Q:17-409,H:1-134^45%ID^E:1.8e-30^.^.`FBpp0305158^FBpp0305158^Q:17-409,H:1-134^45%ID^E:1.8e-30^.^.
TRINITY_DN70798_c0_g1	TRINITY_DN70798_c0_g1_i1	TRINITY_DN70798_c0_g1_i1.p1	2494-3072[+]	FBpp0071555^FBpp0071555^Q:2134-2679,H:27-208^86.3%ID^E:2.1e-91^.^.`FBpp0071556^FBpp0071556^Q:2134-2679,H:27-208^86.3%ID^E:2.1e-91^.^.`FBpp0303268^FBpp0303268^Q:2134-2679,H:27-208^86.3%ID^E:2.1e-91^.^.`FBpp0303269^FBpp0303269^Q:2134-2679,H:27-208^86.3%ID^E:2.1e-91^.^.`FBpp0302571^FBpp0302571^Q:2134-2679,H:27-208^86.3%ID^E:2.1e-91^.^.
TRINITY_DN70711_c0_g2	TRINITY_DN70711_c0_g2_i1	TRINITY_DN70711_c0_g2_i1.p1	1-594[+]	FBpp0086853^FBpp0086853^Q:1-591,H:225-418^56.8%ID^E:2.8e-56^.^.`FBpp0086854^FBpp0086854^Q:1-591,H:221-414^56.8%ID^E:2.8e-56^.^.`FBpp0305354^FBpp0305354^Q:1-591,H:197-390^56.8%ID^E:2.8e-56^.^.
TRINITY_DN70710_c0_g1	TRINITY_DN70710_c0_g1_i1	TRINITY_DN70710_c0_g1_i1.p1	101-883[+]	FBpp0083317^FBpp0083317^Q:125-874,H:11-261^56.7%ID^E:1e-79^.^.
TRINITY_DN70703_c0_g1	TRINITY_DN70703_c0_g1_i1	TRINITY_DN70703_c0_g1_i1.p1	339-956[+]	FBpp0088220^FBpp0088220^Q:327-947,H:25-310^51.2%ID^E:1.7e-68^.^.`FBpp0300568^FBpp0300568^Q:327-947,H:26-311^51.2%ID^E:1.7e-68^.^.`FBpp0078222^FBpp0078222^Q:324-899,H:17-173^43.8%ID^E:4.2e-40^.^.`FBpp0078224^FBpp0078224^Q:324-899,H:17-173^43.8%ID^E:4.2e-40^.^.`FBpp0078225^FBpp0078225^Q:324-899,H:17-173^43.8%ID^E:4.2e-40^.^.`FBpp0078226^FBpp0078226^Q:324-899,H:17-173^43.8%ID^E:4.2e-40^.^.`FBpp01117…
TRINITY_DN70703_c0_g2	TRINITY_DN70703_c0_g2_i2	TRINITY_DN70703_c0_g2_i2.p1	1052-1879[+]	FBpp0073993^FBpp0073993^Q:890-1873,H:126-488^53.2%ID^E:5.4e-100^.^.`FBpp0073990^FBpp0073990^Q:890-1873,H:126-488^53.2%ID^E:5.4e-100^.^.`FBpp0073991^FBpp0073991^Q:890-1873,H:126-488^53.2%ID^E:5.4e-100^.^.`FBpp0300843^FBpp0300843^Q:890-1873,H:126-488^53.2%ID^E:5.4e-100^.^.`FBpp0310123^FBpp0310123^Q:890-1873,H:126-488^53.2%ID^E:5.4e-100^.^.
TRINITY_DN70703_c0_g3	TRINITY_DN70703_c0_g3_i1	TRINITY_DN70703_c0_g3_i1.p1	253-921[+]	FBpp0084543^FBpp0084543^Q:232-906,H:4-232^53.2%ID^E:4.5e-54^.^.
TRINITY_DN70703_c0_g2	TRINITY_DN70703_c0_g2_i3	TRINITY_DN70703_c0_g2_i3.p1	345-1496[+]	FBpp0073993^FBpp0073993^Q:420-1490,H:97-488^52.3%ID^E:2.6e-108^.^.`FBpp0073990^FBpp0073990^Q:420-1490,H:97-488^52.3%ID^E:2.6e-108^.^.`FBpp0073991^FBpp0073991^Q:420-1490,H:97-488^52.3%ID^E:2.6e-108^.^.`FBpp0300843^FBpp0300843^Q:420-1490,H:97-488^52.3%ID^E:2.6e-108^.^.`FBpp0310123^FBpp0310123^Q:420-1490,H:97-488^52.3%ID^E:2.6e-108^.^.
TRINITY_DN70703_c0_g1	TRINITY_DN70703_c0_g1_i3	TRINITY_DN70703_c0_g1_i3.p1	485-1240[+]	FBpp0088220^FBpp0088220^Q:554-1231,H:4-310^50.3%ID^E:4.5e-70^.^.`FBpp0300568^FBpp0300568^Q:554-1231,H:4-311^49.8%ID^E:2.2e-69^.^.`FBpp0078222^FBpp0078222^Q:608-1183,H:17-173^43.8%ID^E:1.4e-39^.^.`FBpp0078224^FBpp0078224^Q:608-1183,H:17-173^43.8%ID^E:1.4e-39^.^.`FBpp0078225^FBpp0078225^Q:608-1183,H:17-173^43.8%ID^E:1.4e-39^.^.`FBpp0078226^FBpp0078226^Q:608-1183,H:17-173^43.8%ID^E:1.4e-39^.^.`FBpp0…
TRINITY_DN70703_c0_g2	TRINITY_DN70703_c0_g2_i4	TRINITY_DN70703_c0_g2_i4.p1	484-1311[+]	FBpp0073993^FBpp0073993^Q:337-1305,H:131-488^53.3%ID^E:5.8e-99^.^.`FBpp0073990^FBpp0073990^Q:337-1305,H:131-488^53.3%ID^E:5.8e-99^.^.`FBpp0073991^FBpp0073991^Q:337-1305,H:131-488^53.3%ID^E:5.8e-99^.^.`FBpp0300843^FBpp0300843^Q:337-1305,H:131-488^53.3%ID^E:5.8e-99^.^.`FBpp0310123^FBpp0310123^Q:337-1305,H:131-488^53.3%ID^E:5.8e-99^.^.
TRINITY_DN70703_c0_g1	TRINITY_DN70703_c0_g1_i4	TRINITY_DN70703_c0_g1_i4.p1	646-1329[+]	FBpp0088220^FBpp0088220^Q:643-1320,H:4-310^50.3%ID^E:4.6e-70^.^.`FBpp0300568^FBpp0300568^Q:643-1320,H:4-311^49.8%ID^E:2.3e-69^.^.`FBpp0078222^FBpp0078222^Q:697-1272,H:17-173^43.8%ID^E:1.5e-39^.^.`FBpp0078224^FBpp0078224^Q:697-1272,H:17-173^43.8%ID^E:1.5e-39^.^.`FBpp0078225^FBpp0078225^Q:697-1272,H:17-173^43.8%ID^E:1.5e-39^.^.`FBpp0078226^FBpp0078226^Q:697-1272,H:17-173^43.8%ID^E:1.5e-39^.^.`FBpp0…
TRINITY_DN70703_c0_g3	TRINITY_DN70703_c0_g3_i2	TRINITY_DN70703_c0_g3_i2.p1	564-974[+]	FBpp0084543^FBpp0084543^Q:456-959,H:64-232^61.5%ID^E:4.2e-55^.^.
TRINITY_DN70715_c0_g1	TRINITY_DN70715_c0_g1_i1	.	.	FBpp0077130^FBpp0077130^Q:87-281,H:1-65^52.3%ID^E:1.2e-12^.^.
TRINITY_DN70713_c0_g1	TRINITY_DN70713_c0_g1_i3	TRINITY_DN70713_c0_g1_i3.p1	83-568[+]	FBpp0081488^FBpp0081488^Q:83-568,H:1-162^82.1%ID^E:6.4e-79^.^.`FBpp0075119^FBpp0075119^Q:71-418,H:18-133^32.8%ID^E:1.4e-12^.^.
TRINITY_DN70718_c0_g1	TRINITY_DN70718_c0_g1_i1	TRINITY_DN70718_c0_g1_i1.p1	71-1054[+]	FBpp0075751^FBpp0075751^Q:86-1051,H:6-324^42.2%ID^E:1.6e-71^.^.`FBpp0305576^FBpp0305576^Q:86-1051,H:6-324^42.2%ID^E:1.6e-71^.^.`FBpp0312410^FBpp0312410^Q:86-1051,H:6-324^42.2%ID^E:1.6e-71^.^.
TRINITY_DN70723_c0_g2	TRINITY_DN70723_c0_g2_i1	.	.	FBpp0112504^FBpp0112504^Q:10-237,H:104-177^68.4%ID^E:5.1e-22^.^.
TRINITY_DN70723_c0_g2	TRINITY_DN70723_c0_g2_i3	.	.	FBpp0112504^FBpp0112504^Q:1-255,H:108-190^62.4%ID^E:1.7e-23^.^.
TRINITY_DN70726_c0_g1	TRINITY_DN70726_c0_g1_i1	TRINITY_DN70726_c0_g1_i1.p1	358-1329[+]	FBpp0077060^FBpp0077060^Q:358-1311,H:1-317^93.4%ID^E:1e-180^.^.`FBpp0293677^FBpp0293677^Q:358-1311,H:1-317^93.4%ID^E:1e-180^.^.`FBpp0301179^FBpp0301179^Q:358-1311,H:1-317^93.4%ID^E:1e-180^.^.`FBpp0308582^FBpp0308582^Q:358-1311,H:1-317^93.4%ID^E:1e-180^.^.`FBpp0077060^FBpp0077060^Q:2204-2287,H:316-343^89.3%ID^E:4.3e-09^.^.`FBpp0293677^FBpp0293677^Q:2204-2287,H:316-343^89.3%ID^E:4.3e-09^.^.`FBpp030…
TRINITY_DN70726_c0_g1	TRINITY_DN70726_c0_g1_i3	TRINITY_DN70726_c0_g1_i3.p1	358-1392[+]	FBpp0077060^FBpp0077060^Q:358-1389,H:1-343^93.3%ID^E:1.5e-197^.^.`FBpp0293677^FBpp0293677^Q:358-1389,H:1-343^93.3%ID^E:1.5e-197^.^.`FBpp0301179^FBpp0301179^Q:358-1389,H:1-343^93.3%ID^E:1.5e-197^.^.`FBpp0308582^FBpp0308582^Q:358-1389,H:1-343^93.3%ID^E:1.5e-197^.^.
TRINITY_DN70726_c1_g1	TRINITY_DN70726_c1_g1_i3	TRINITY_DN70726_c1_g1_i3.p1	546-1829[+]	FBpp0077369^FBpp0077369^Q:546-1820,H:1-421^50%ID^E:6.3e-108^.^.
TRINITY_DN70728_c0_g2	TRINITY_DN70728_c0_g2_i4	TRINITY_DN70728_c0_g2_i4.p2	2987-4150[+]	FBpp0079653^FBpp0079653^Q:2993-4138,H:8-405^50.7%ID^E:8.6e-115^.^.`FBpp0311172^FBpp0311172^Q:2993-4138,H:8-405^50.7%ID^E:8.6e-115^.^.`FBpp0112536^FBpp0112536^Q:3068-4138,H:58-420^43.5%ID^E:1.5e-82^.^.`FBpp0291011^FBpp0291011^Q:3068-4138,H:58-420^43.5%ID^E:1.5e-82^.^.`FBpp0291016^FBpp0291016^Q:3068-4138,H:58-420^43.5%ID^E:1.5e-82^.^.`FBpp0291017^FBpp0291017^Q:3068-4138,H:58-420^43.5%ID^E:1.5e-82^.…
TRINITY_DN70728_c0_g2	TRINITY_DN70728_c0_g2_i4	TRINITY_DN70728_c0_g2_i4.p1	1220-2689[+]	FBpp0079653^FBpp0079653^Q:2993-4138,H:8-405^50.7%ID^E:8.6e-115^.^.`FBpp0311172^FBpp0311172^Q:2993-4138,H:8-405^50.7%ID^E:8.6e-115^.^.`FBpp0112536^FBpp0112536^Q:3068-4138,H:58-420^43.5%ID^E:1.5e-82^.^.`FBpp0291011^FBpp0291011^Q:3068-4138,H:58-420^43.5%ID^E:1.5e-82^.^.`FBpp0291016^FBpp0291016^Q:3068-4138,H:58-420^43.5%ID^E:1.5e-82^.^.`FBpp0291017^FBpp0291017^Q:3068-4138,H:58-420^43.5%ID^E:1.5e-82^.…
TRINITY_DN70735_c2_g4	TRINITY_DN70735_c2_g4_i1	.	.	.
TRINITY_DN70736_c0_g2	TRINITY_DN70736_c0_g2_i1	TRINITY_DN70736_c0_g2_i1.p1	302-1048[+]	FBpp0082240^FBpp0082240^Q:302-1045,H:1-250^31.1%ID^E:2.4e-27^.^.`FBpp0292357^FBpp0292357^Q:302-1045,H:1-250^31.1%ID^E:2.4e-27^.^.
TRINITY_DN70736_c0_g2	TRINITY_DN70736_c0_g2_i4	TRINITY_DN70736_c0_g2_i4.p1	164-910[+]	FBpp0082240^FBpp0082240^Q:164-907,H:1-250^31.1%ID^E:1.4e-27^.^.`FBpp0292357^FBpp0292357^Q:164-907,H:1-250^31.1%ID^E:1.4e-27^.^.
TRINITY_DN70748_c0_g1	TRINITY_DN70748_c0_g1_i4	TRINITY_DN70748_c0_g1_i4.p2	1579-2418[+]	FBpp0085470^FBpp0085470^Q:226-2388,H:999-1697^68.2%ID^E:6.6e-293^.^.`FBpp0290638^FBpp0290638^Q:226-2388,H:668-1366^68.2%ID^E:6.6e-293^.^.`FBpp0290635^FBpp0290635^Q:226-2388,H:133-834^67.5%ID^E:3.2e-287^.^.`FBpp0300997^FBpp0300997^Q:226-2388,H:987-1740^63.3%ID^E:8.7e-285^.^.`FBpp0290637^FBpp0290637^Q:226-2388,H:999-1780^61.1%ID^E:2e-281^.^.`FBpp0085469^FBpp0085469^Q:256-2259,H:38-680^38.5%ID^E:2.6…
TRINITY_DN70748_c0_g1	TRINITY_DN70748_c0_g1_i4	TRINITY_DN70748_c0_g1_i4.p1	388-1524[+]	FBpp0085470^FBpp0085470^Q:226-2388,H:999-1697^68.2%ID^E:6.6e-293^.^.`FBpp0290638^FBpp0290638^Q:226-2388,H:668-1366^68.2%ID^E:6.6e-293^.^.`FBpp0290635^FBpp0290635^Q:226-2388,H:133-834^67.5%ID^E:3.2e-287^.^.`FBpp0300997^FBpp0300997^Q:226-2388,H:987-1740^63.3%ID^E:8.7e-285^.^.`FBpp0290637^FBpp0290637^Q:226-2388,H:999-1780^61.1%ID^E:2e-281^.^.`FBpp0085469^FBpp0085469^Q:256-2259,H:38-680^38.5%ID^E:2.6…
TRINITY_DN70748_c0_g1	TRINITY_DN70748_c0_g1_i10	TRINITY_DN70748_c0_g1_i10.p1	388-2352[+]	FBpp0085470^FBpp0085470^Q:226-2322,H:999-1697^70.4%ID^E:5.6e-297^.^.`FBpp0290638^FBpp0290638^Q:226-2322,H:668-1366^70.4%ID^E:5.6e-297^.^.`FBpp0290635^FBpp0290635^Q:226-2322,H:133-834^69.7%ID^E:2.7e-291^.^.`FBpp0300997^FBpp0300997^Q:226-2322,H:987-1740^65.1%ID^E:7.4e-289^.^.`FBpp0290637^FBpp0290637^Q:226-2322,H:999-1780^62.8%ID^E:1.7e-285^.^.`FBpp0085469^FBpp0085469^Q:256-2193,H:38-680^39.6%ID^E:5…
TRINITY_DN70758_c0_g2	TRINITY_DN70758_c0_g2_i1	TRINITY_DN70758_c0_g2_i1.p1	194-865[+]	FBpp0087398^FBpp0087398^Q:215-859,H:9-223^59.1%ID^E:3.1e-70^.^.
TRINITY_DN70759_c0_g1	TRINITY_DN70759_c0_g1_i1	TRINITY_DN70759_c0_g1_i1.p1	69-950[+]	FBpp0070301^FBpp0070301^Q:231-944,H:2-242^58.9%ID^E:8.5e-85^.^.`FBpp0304831^FBpp0304831^Q:231-944,H:2-242^58.9%ID^E:8.5e-85^.^.
TRINITY_DN70763_c0_g1	TRINITY_DN70763_c0_g1_i1	TRINITY_DN70763_c0_g1_i1.p1	69-503[+]	FBpp0087511^FBpp0087511^Q:69-503,H:1-143^58.9%ID^E:5.2e-40^.^.
TRINITY_DN70762_c0_g1	TRINITY_DN70762_c0_g1_i1	TRINITY_DN70762_c0_g1_i1.p1	637-2403[+]	FBpp0082817^FBpp0082817^Q:85-2400,H:1-784^66.2%ID^E:5.3e-240^.^.`FBpp0290769^FBpp0290769^Q:169-336,H:3-59^53.4%ID^E:5.1e-09^.^.`FBpp0075048^FBpp0075048^Q:169-336,H:3-59^53.4%ID^E:5.1e-09^.^.`FBpp0311297^FBpp0311297^Q:169-336,H:3-59^53.4%ID^E:5.1e-09^.^.
TRINITY_DN70762_c0_g1	TRINITY_DN70762_c0_g1_i1	TRINITY_DN70762_c0_g1_i1.p2	1-531[+]	FBpp0082817^FBpp0082817^Q:85-2400,H:1-784^66.2%ID^E:5.3e-240^.^.`FBpp0290769^FBpp0290769^Q:169-336,H:3-59^53.4%ID^E:5.1e-09^.^.`FBpp0075048^FBpp0075048^Q:169-336,H:3-59^53.4%ID^E:5.1e-09^.^.`FBpp0311297^FBpp0311297^Q:169-336,H:3-59^53.4%ID^E:5.1e-09^.^.
TRINITY_DN70762_c0_g1	TRINITY_DN70762_c0_g1_i2	TRINITY_DN70762_c0_g1_i2.p1	85-2358[+]	FBpp0082817^FBpp0082817^Q:85-2355,H:1-784^67.4%ID^E:6.6e-243^.^.`FBpp0290769^FBpp0290769^Q:169-336,H:3-59^53.4%ID^E:5e-09^.^.`FBpp0075048^FBpp0075048^Q:169-336,H:3-59^53.4%ID^E:5e-09^.^.`FBpp0311297^FBpp0311297^Q:169-336,H:3-59^53.4%ID^E:5e-09^.^.
TRINITY_DN70757_c7_g1	TRINITY_DN70757_c7_g1_i1	TRINITY_DN70757_c7_g1_i1.p1	793-2535[+]	FBpp0074395^FBpp0074395^Q:799-2532,H:6-591^70.6%ID^E:5.9e-260^.^.`FBpp0074396^FBpp0074396^Q:799-2532,H:6-591^70.6%ID^E:5.9e-260^.^.`FBpp0311917^FBpp0311917^Q:799-2532,H:6-591^70.6%ID^E:5.9e-260^.^.`FBpp0110323^FBpp0110323^Q:916-2523,H:99-626^38.4%ID^E:9.5e-109^.^.`FBpp0078663^FBpp0078663^Q:916-2523,H:99-626^38.3%ID^E:1.4e-107^.^.`FBpp0072842^FBpp0072842^Q:997-2520,H:140-650^41.7%ID^E:3.7e-105^.^.…
TRINITY_DN70757_c7_g1	TRINITY_DN70757_c7_g1_i3	TRINITY_DN70757_c7_g1_i3.p1	700-2442[+]	FBpp0074395^FBpp0074395^Q:706-2439,H:6-591^70.6%ID^E:5.7e-260^.^.`FBpp0074396^FBpp0074396^Q:706-2439,H:6-591^70.6%ID^E:5.7e-260^.^.`FBpp0311917^FBpp0311917^Q:706-2439,H:6-591^70.6%ID^E:5.7e-260^.^.`FBpp0110323^FBpp0110323^Q:823-2430,H:99-626^38.4%ID^E:9.1e-109^.^.`FBpp0078663^FBpp0078663^Q:823-2430,H:99-626^38.3%ID^E:1.3e-107^.^.`FBpp0072842^FBpp0072842^Q:904-2427,H:140-650^41.7%ID^E:3.6e-105^.^.…
TRINITY_DN70776_c0_g1	TRINITY_DN70776_c0_g1_i1	TRINITY_DN70776_c0_g1_i1.p1	883-2589[+]	FBpp0082383^FBpp0082383^Q:901-2583,H:9-587^55.1%ID^E:6.6e-33^.^.
TRINITY_DN70767_c0_g1	TRINITY_DN70767_c0_g1_i2	TRINITY_DN70767_c0_g1_i2.p1	95-775[+]	FBpp0078349^FBpp0078349^Q:95-772,H:1-226^77%ID^E:5.6e-88^.^.`FBpp0078350^FBpp0078350^Q:95-772,H:1-226^77%ID^E:5.6e-88^.^.`FBpp0311965^FBpp0311965^Q:95-772,H:1-226^77%ID^E:5.6e-88^.^.
TRINITY_DN70742_c0_g1	TRINITY_DN70742_c0_g1_i1	TRINITY_DN70742_c0_g1_i1.p1	39-2456[+]	FBpp0087865^FBpp0087865^Q:126-2432,H:4-777^53.7%ID^E:7.8e-185^.^.`FBpp0311849^FBpp0311849^Q:126-2432,H:4-777^53.7%ID^E:7.8e-185^.^.`FBpp0080997^FBpp0080997^Q:591-1661,H:66-415^39.8%ID^E:3.4e-63^.^.`FBpp0087645^FBpp0087645^Q:561-1625,H:2-354^38.8%ID^E:1.7e-54^.^.`FBpp0078298^FBpp0078298^Q:567-1661,H:137-504^36%ID^E:1.4e-53^.^.`FBpp0078299^FBpp0078299^Q:567-1661,H:134-501^36%ID^E:1.4e-53^.^.`FBpp00…
TRINITY_DN70742_c1_g2	TRINITY_DN70742_c1_g2_i5	.	.	.
TRINITY_DN70742_c1_g2	TRINITY_DN70742_c1_g2_i6	.	.	.
TRINITY_DN70772_c0_g1	TRINITY_DN70772_c0_g1_i3	TRINITY_DN70772_c0_g1_i3.p1	481-2013[+]	FBpp0073400^FBpp0073400^Q:490-1992,H:20-652^54.1%ID^E:2.4e-179^.^.`FBpp0073449^FBpp0073449^Q:523-1314,H:232-509^45.9%ID^E:9.3e-75^.^.`FBpp0073197^FBpp0073197^Q:520-1302,H:66-338^43.2%ID^E:3.3e-72^.^.`FBpp0073198^FBpp0073198^Q:520-1302,H:66-338^43.2%ID^E:3.3e-72^.^.`FBpp0073199^FBpp0073199^Q:520-1302,H:66-338^43.2%ID^E:3.3e-72^.^.
TRINITY_DN70747_c0_g1	TRINITY_DN70747_c0_g1_i1	TRINITY_DN70747_c0_g1_i1.p1	1179-3089[+]	FBpp0293273^FBpp0293273^Q:1071-2972,H:130-762^82.6%ID^E:7.5e-308^.^.`FBpp0293274^FBpp0293274^Q:1071-2972,H:130-762^82.6%ID^E:7.5e-308^.^.`FBpp0083565^FBpp0083565^Q:1071-3098,H:130-791^32.6%ID^E:2.4e-96^.^.`FBpp0083566^FBpp0083566^Q:1071-3098,H:130-791^32.6%ID^E:2.4e-96^.^.`FBpp0308298^FBpp0308298^Q:1071-3098,H:130-795^32.6%ID^E:5.9e-95^.^.`FBpp0077666^FBpp0077666^Q:1077-3056,H:255-943^28.5%ID^E:2…
TRINITY_DN70747_c0_g1	TRINITY_DN70747_c0_g1_i15	TRINITY_DN70747_c0_g1_i15.p1	652-3027[+]	FBpp0293273^FBpp0293273^Q:667-2910,H:10-762^82%ID^E:0^.^.`FBpp0293274^FBpp0293274^Q:667-2910,H:10-762^82%ID^E:0^.^.`FBpp0083565^FBpp0083565^Q:661-3036,H:12-791^31.9%ID^E:6.6e-115^.^.`FBpp0083566^FBpp0083566^Q:661-3036,H:12-791^31.9%ID^E:6.6e-115^.^.`FBpp0308298^FBpp0308298^Q:661-3036,H:12-795^31.9%ID^E:1.6e-113^.^.`FBpp0077666^FBpp0077666^Q:730-2994,H:157-943^29%ID^E:7.1e-93^.^.`FBpp0300577^FBpp0…
TRINITY_DN70747_c0_g1	TRINITY_DN70747_c0_g1_i21	TRINITY_DN70747_c0_g1_i21.p1	958-3021[+]	FBpp0293273^FBpp0293273^Q:667-2967,H:10-762^79.9%ID^E:0^.^.`FBpp0293274^FBpp0293274^Q:667-2967,H:10-762^79.9%ID^E:0^.^.`FBpp0083565^FBpp0083565^Q:661-3006,H:12-777^31.3%ID^E:1.1e-111^.^.`FBpp0083566^FBpp0083566^Q:661-3006,H:12-777^31.3%ID^E:1.1e-111^.^.`FBpp0308298^FBpp0308298^Q:661-3006,H:12-781^31.3%ID^E:2.7e-110^.^.`FBpp0077666^FBpp0077666^Q:730-2877,H:157-891^28.9%ID^E:2.4e-90^.^.`FBpp0300577…
TRINITY_DN70788_c0_g1	TRINITY_DN70788_c0_g1_i1	TRINITY_DN70788_c0_g1_i1.p1	2-718[+]	FBpp0073084^FBpp0073084^Q:98-703,H:16-216^50.5%ID^E:8.8e-49^.^.
TRINITY_DN70841_c0_g1	TRINITY_DN70841_c0_g1_i1	TRINITY_DN70841_c0_g1_i1.p1	71-952[+]	FBpp0076735^FBpp0076735^Q:545-895,H:312-426^65.8%ID^E:3.6e-33^.^.`FBpp0303119^FBpp0303119^Q:545-895,H:312-426^64.2%ID^E:8.9e-32^.^.
TRINITY_DN70842_c1_g1	TRINITY_DN70842_c1_g1_i1	TRINITY_DN70842_c1_g1_i1.p1	73-798[+]	FBpp0082228^FBpp0082228^Q:103-765,H:15-237^45.8%ID^E:1.9e-56^.^.`FBpp0081582^FBpp0081582^Q:82-696,H:3-204^32.6%ID^E:4.3e-24^.^.`FBpp0306686^FBpp0306686^Q:127-696,H:32-203^33.5%ID^E:2.1e-23^.^.
TRINITY_DN70804_c0_g1	TRINITY_DN70804_c0_g1_i1	TRINITY_DN70804_c0_g1_i1.p1	131-1057[+]	FBpp0423042^FBpp0423042^Q:161-1048,H:31-332^58.5%ID^E:3e-106^.^.`FBpp0301202^FBpp0301202^Q:230-1048,H:12-280^61.9%ID^E:9.1e-103^.^.`FBpp0084142^FBpp0084142^Q:374-1048,H:1-222^64%ID^E:4.1e-87^.^.`FBpp0084143^FBpp0084143^Q:374-1048,H:1-222^64%ID^E:4.1e-87^.^.`FBpp0112196^FBpp0112196^Q:374-1048,H:1-222^64%ID^E:4.1e-87^.^.`FBpp0291598^FBpp0291598^Q:374-1048,H:1-222^64%ID^E:4.1e-87^.^.`FBpp0291596^FBp…
TRINITY_DN70814_c0_g1	TRINITY_DN70814_c0_g1_i1	TRINITY_DN70814_c0_g1_i1.p1	2-358[+]	FBpp0079940^FBpp0079940^Q:8-358,H:1-114^73.1%ID^E:3.5e-46^.^.
TRINITY_DN70806_c1_g1	TRINITY_DN70806_c1_g1_i1	TRINITY_DN70806_c1_g1_i1.p1	2-1192[+]	FBpp0081618^FBpp0081618^Q:56-1183,H:4-378^53.8%ID^E:1.5e-104^.^.
TRINITY_DN70805_c0_g1	TRINITY_DN70805_c0_g1_i1	TRINITY_DN70805_c0_g1_i1.p1	160-1398[+]	FBpp0089045^FBpp0089045^Q:160-1389,H:1-413^79.7%ID^E:2.4e-196^.^.`FBpp0310241^FBpp0310241^Q:160-1389,H:1-413^79.7%ID^E:2.4e-196^.^.`FBpp0310184^FBpp0310184^Q:160-1389,H:1-385^75.1%ID^E:2e-182^.^.`FBpp0290715^FBpp0290715^Q:160-1389,H:1-554^57.4%ID^E:1.1e-169^.^.`FBpp0290716^FBpp0290716^Q:160-1389,H:1-554^57.4%ID^E:1.1e-169^.^.`FBpp0099496^FBpp0099496^Q:202-1146,H:6-317^37.7%ID^E:2.7e-54^.^.`FBpp00…
TRINITY_DN70821_c0_g1	TRINITY_DN70821_c0_g1_i1	TRINITY_DN70821_c0_g1_i1.p1	296-1075[+]	FBpp0078007^FBpp0078007^Q:323-1060,H:19-276^54.8%ID^E:6.8e-60^.^.`FBpp0078008^FBpp0078008^Q:323-1060,H:19-276^54.8%ID^E:6.8e-60^.^.
TRINITY_DN70833_c0_g1	TRINITY_DN70833_c0_g1_i1	TRINITY_DN70833_c0_g1_i1.p1	3-2150[+]	FBpp0310224^FBpp0310224^Q:732-2147,H:6-457^39.8%ID^E:1.1e-78^.^.`FBpp0070661^FBpp0070661^Q:399-2147,H:9-583^35.5%ID^E:5.5e-78^.^.
TRINITY_DN70824_c0_g1	TRINITY_DN70824_c0_g1_i2	TRINITY_DN70824_c0_g1_i2.p1	157-1374[+]	FBpp0087806^FBpp0087806^Q:157-1215,H:1-346^61.3%ID^E:7.4e-106^.^.`FBpp0308450^FBpp0308450^Q:157-1215,H:1-346^61.3%ID^E:7.4e-106^.^.
TRINITY_DN70824_c0_g1	TRINITY_DN70824_c0_g1_i3	TRINITY_DN70824_c0_g1_i3.p1	127-1239[+]	FBpp0087806^FBpp0087806^Q:253-1239,H:24-345^61.2%ID^E:4.9e-100^.^.`FBpp0308450^FBpp0308450^Q:253-1239,H:24-345^61.2%ID^E:4.9e-100^.^.
TRINITY_DN70853_c0_g2	TRINITY_DN70853_c0_g2_i1	.	.	FBpp0073777^FBpp0073777^Q:319-546,H:11-85^52.6%ID^E:1.2e-18^.^.`FBpp0309370^FBpp0309370^Q:319-546,H:11-85^52.6%ID^E:1.2e-18^.^.`FBpp0309371^FBpp0309371^Q:319-546,H:11-85^52.6%ID^E:1.2e-18^.^.
TRINITY_DN70861_c0_g1	TRINITY_DN70861_c0_g1_i1	TRINITY_DN70861_c0_g1_i1.p1	270-1097[+]	FBpp0074044^FBpp0074044^Q:270-1094,H:1-276^77.9%ID^E:1.6e-124^.^.`FBpp0074045^FBpp0074045^Q:270-1094,H:1-276^77.9%ID^E:1.6e-124^.^.`FBpp0074046^FBpp0074046^Q:270-1094,H:1-276^77.9%ID^E:1.6e-124^.^.`FBpp0309275^FBpp0309275^Q:270-1094,H:1-276^77.9%ID^E:1.6e-124^.^.
TRINITY_DN70862_c0_g1	TRINITY_DN70862_c0_g1_i1	TRINITY_DN70862_c0_g1_i1.p1	556-3264[+]	FBpp0079845^FBpp0079845^Q:1246-2820,H:218-743^72.6%ID^E:1.7e-256^.^.`FBpp0293786^FBpp0293786^Q:1246-2820,H:218-743^72.6%ID^E:1.7e-256^.^.`FBpp0307451^FBpp0307451^Q:1246-2820,H:218-743^72.6%ID^E:1.7e-256^.^.`FBpp0079846^FBpp0079846^Q:1246-2649,H:218-686^75.1%ID^E:2.3e-237^.^.`FBpp0307448^FBpp0307448^Q:1246-2820,H:218-688^65.7%ID^E:1.1e-220^.^.`FBpp0307449^FBpp0307449^Q:1246-2820,H:218-659^61.1%ID^…
TRINITY_DN70867_c0_g1	TRINITY_DN70867_c0_g1_i1	TRINITY_DN70867_c0_g1_i1.p2	1477-2370[+]	FBpp0080153^FBpp0080153^Q:1483-2349,H:9-294^84.1%ID^E:6.2e-148^.^.`FBpp0312212^FBpp0312212^Q:1483-2313,H:9-285^85.2%ID^E:1.2e-146^.^.`FBpp0310255^FBpp0310255^Q:1483-2304,H:9-282^86.1%ID^E:2.6e-146^.^.`FBpp0080823^FBpp0080823^Q:51-1094,H:1-351^36.5%ID^E:8.1e-63^.^.`FBpp0304597^FBpp0304597^Q:75-1091,H:10-357^33.1%ID^E:1.8e-46^.^.`FBpp0292056^FBpp0292056^Q:75-1091,H:10-357^33.1%ID^E:1.8e-46^.^.`FBpp…
TRINITY_DN70867_c0_g1	TRINITY_DN70867_c0_g1_i1	TRINITY_DN70867_c0_g1_i1.p1	63-1097[+]	FBpp0080153^FBpp0080153^Q:1483-2349,H:9-294^84.1%ID^E:6.2e-148^.^.`FBpp0312212^FBpp0312212^Q:1483-2313,H:9-285^85.2%ID^E:1.2e-146^.^.`FBpp0310255^FBpp0310255^Q:1483-2304,H:9-282^86.1%ID^E:2.6e-146^.^.`FBpp0080823^FBpp0080823^Q:51-1094,H:1-351^36.5%ID^E:8.1e-63^.^.`FBpp0304597^FBpp0304597^Q:75-1091,H:10-357^33.1%ID^E:1.8e-46^.^.`FBpp0292056^FBpp0292056^Q:75-1091,H:10-357^33.1%ID^E:1.8e-46^.^.`FBpp…
TRINITY_DN70867_c0_g1	TRINITY_DN70867_c0_g1_i3	TRINITY_DN70867_c0_g1_i3.p1	991-1596[+]	FBpp0080153^FBpp0080153^Q:832-1593,H:31-284^85%ID^E:2.4e-134^.^.`FBpp0312212^FBpp0312212^Q:832-1590,H:31-283^85.8%ID^E:2.4e-134^.^.`FBpp0310255^FBpp0310255^Q:832-1587,H:31-282^85.7%ID^E:6.9e-134^.^.
TRINITY_DN70867_c0_g1	TRINITY_DN70867_c0_g1_i4	TRINITY_DN70867_c0_g1_i4.p1	63-1097[+]	FBpp0080153^FBpp0080153^Q:1483-2310,H:9-284^85.5%ID^E:8.9e-147^.^.`FBpp0312212^FBpp0312212^Q:1483-2307,H:9-283^86.2%ID^E:8.9e-147^.^.`FBpp0310255^FBpp0310255^Q:1483-2304,H:9-282^86.1%ID^E:2.6e-146^.^.`FBpp0080823^FBpp0080823^Q:51-1094,H:1-351^36.5%ID^E:8e-63^.^.`FBpp0304597^FBpp0304597^Q:75-1091,H:10-357^33.1%ID^E:1.8e-46^.^.`FBpp0292056^FBpp0292056^Q:75-1091,H:10-357^33.1%ID^E:1.8e-46^.^.`FBpp00…
TRINITY_DN70867_c0_g1	TRINITY_DN70867_c0_g1_i4	TRINITY_DN70867_c0_g1_i4.p2	1477-2313[+]	FBpp0080153^FBpp0080153^Q:1483-2310,H:9-284^85.5%ID^E:8.9e-147^.^.`FBpp0312212^FBpp0312212^Q:1483-2307,H:9-283^86.2%ID^E:8.9e-147^.^.`FBpp0310255^FBpp0310255^Q:1483-2304,H:9-282^86.1%ID^E:2.6e-146^.^.`FBpp0080823^FBpp0080823^Q:51-1094,H:1-351^36.5%ID^E:8e-63^.^.`FBpp0304597^FBpp0304597^Q:75-1091,H:10-357^33.1%ID^E:1.8e-46^.^.`FBpp0292056^FBpp0292056^Q:75-1091,H:10-357^33.1%ID^E:1.8e-46^.^.`FBpp00…
TRINITY_DN70858_c0_g2	TRINITY_DN70858_c0_g2_i2	TRINITY_DN70858_c0_g2_i2.p1	265-1602[+]	FBpp0081666^FBpp0081666^Q:265-1599,H:1-443^88.8%ID^E:7.4e-238^.^.`FBpp0081667^FBpp0081667^Q:265-1599,H:1-443^88.8%ID^E:7.4e-238^.^.`FBpp0081668^FBpp0081668^Q:265-1599,H:1-443^88.8%ID^E:7.4e-238^.^.`FBpp0081669^FBpp0081669^Q:265-1599,H:1-443^88.8%ID^E:7.4e-238^.^.`FBpp0081670^FBpp0081670^Q:265-1599,H:1-443^88.8%ID^E:7.4e-238^.^.`FBpp0081671^FBpp0081671^Q:265-1599,H:1-443^88.8%ID^E:7.4e-238^.^.`FBp…
TRINITY_DN70880_c0_g1	TRINITY_DN70880_c0_g1_i1	.	.	FBpp0077550^FBpp0077550^Q:4-231,H:101-176^50%ID^E:1.3e-14^.^.`FBpp0305722^FBpp0305722^Q:4-231,H:101-176^50%ID^E:1.3e-14^.^.
TRINITY_DN70883_c0_g1	TRINITY_DN70883_c0_g1_i2	TRINITY_DN70883_c0_g1_i2.p1	1-993[+]	FBpp0089004^FBpp0089004^Q:43-990,H:2-314^67.4%ID^E:6.1e-121^.^.`FBpp0089005^FBpp0089005^Q:43-990,H:2-314^67.4%ID^E:6.1e-121^.^.`FBpp0302625^FBpp0302625^Q:43-990,H:2-314^67.4%ID^E:6.1e-121^.^.`FBpp0304973^FBpp0304973^Q:43-990,H:2-314^67.4%ID^E:6.1e-121^.^.`FBpp0304974^FBpp0304974^Q:43-657,H:2-205^70.2%ID^E:2.9e-78^.^.
TRINITY_DN70887_c0_g2	TRINITY_DN70887_c0_g2_i2	TRINITY_DN70887_c0_g2_i2.p1	1-471[+]	FBpp0082412^FBpp0082412^Q:1-465,H:41-195^69.7%ID^E:4.5e-58^.^.
TRINITY_DN70894_c0_g2	TRINITY_DN70894_c0_g2_i1	TRINITY_DN70894_c0_g2_i1.p1	3-530[+]	FBpp0075989^FBpp0075989^Q:828-661,H:345-405^50.8%ID^E:8.3e-11^.^.`FBpp0303962^FBpp0303962^Q:828-661,H:345-405^50.8%ID^E:8.3e-11^.^.
TRINITY_DN70898_c1_g1	TRINITY_DN70898_c1_g1_i1	TRINITY_DN70898_c1_g1_i1.p1	209-3250[+]	FBpp0087853^FBpp0087853^Q:2351-3247,H:1043-1332^53.6%ID^E:1.4e-72^.^.`FBpp0291129^FBpp0291129^Q:2351-3247,H:1043-1332^53.6%ID^E:1.4e-72^.^.`FBpp0291130^FBpp0291130^Q:2351-3247,H:1043-1332^53.6%ID^E:1.4e-72^.^.`FBpp0291131^FBpp0291131^Q:2351-3247,H:1043-1332^53.6%ID^E:1.4e-72^.^.`FBpp0293223^FBpp0293223^Q:2351-3247,H:1043-1330^53%ID^E:6.5e-70^.^.`FBpp0087854^FBpp0087854^Q:2351-3247,H:1043-1343^51.…
TRINITY_DN70898_c1_g1	TRINITY_DN70898_c1_g1_i3	TRINITY_DN70898_c1_g1_i3.p1	209-2941[+]	FBpp0087854^FBpp0087854^Q:2219-2926,H:1043-1269^53.8%ID^E:4.2e-57^.^.`FBpp0100030^FBpp0100030^Q:2219-2926,H:1043-1269^53.8%ID^E:4.2e-57^.^.`FBpp0087852^FBpp0087852^Q:2219-2926,H:1043-1269^53.8%ID^E:4.2e-57^.^.`FBpp0087853^FBpp0087853^Q:2219-2926,H:1043-1269^53.8%ID^E:4.2e-57^.^.`FBpp0291129^FBpp0291129^Q:2219-2926,H:1043-1269^53.8%ID^E:4.2e-57^.^.`FBpp0291130^FBpp0291130^Q:2219-2926,H:1043-1269^5…
TRINITY_DN70992_c0_g1	TRINITY_DN70992_c0_g1_i3	TRINITY_DN70992_c0_g1_i3.p1	1669-2253[+]	FBpp0289558^FBpp0289558^Q:221-763,H:64-244^81.9%ID^E:1.5e-84^.^.`FBpp0290404^FBpp0290404^Q:221-763,H:64-244^81.9%ID^E:1.5e-84^.^.`FBpp0075345^FBpp0075345^Q:221-763,H:64-242^80.8%ID^E:9.4e-82^.^.`FBpp0304405^FBpp0304405^Q:221-763,H:64-242^80.8%ID^E:9.4e-82^.^.`FBpp0073970^FBpp0073970^Q:1708-2250,H:100-277^62.1%ID^E:2e-60^.^.`FBpp0073971^FBpp0073971^Q:1708-2250,H:100-277^62.1%ID^E:2e-60^.^.`FBpp007…
TRINITY_DN70992_c0_g1	TRINITY_DN70992_c0_g1_i3	TRINITY_DN70992_c0_g1_i3.p2	311-829[+]	FBpp0289558^FBpp0289558^Q:221-763,H:64-244^81.9%ID^E:1.5e-84^.^.`FBpp0290404^FBpp0290404^Q:221-763,H:64-244^81.9%ID^E:1.5e-84^.^.`FBpp0075345^FBpp0075345^Q:221-763,H:64-242^80.8%ID^E:9.4e-82^.^.`FBpp0304405^FBpp0304405^Q:221-763,H:64-242^80.8%ID^E:9.4e-82^.^.`FBpp0073970^FBpp0073970^Q:1708-2250,H:100-277^62.1%ID^E:2e-60^.^.`FBpp0073971^FBpp0073971^Q:1708-2250,H:100-277^62.1%ID^E:2e-60^.^.`FBpp007…
TRINITY_DN70992_c0_g1	TRINITY_DN70992_c0_g1_i5	TRINITY_DN70992_c0_g1_i5.p1	311-829[+]	FBpp0289558^FBpp0289558^Q:221-763,H:64-244^81.9%ID^E:1.1e-84^.^.`FBpp0290404^FBpp0290404^Q:221-763,H:64-244^81.9%ID^E:1.1e-84^.^.`FBpp0075345^FBpp0075345^Q:221-763,H:64-242^80.8%ID^E:6.5e-82^.^.`FBpp0304405^FBpp0304405^Q:221-763,H:64-242^80.8%ID^E:6.5e-82^.^.`FBpp0110481^FBpp0110481^Q:212-661,H:26-166^49.3%ID^E:3.1e-36^.^.`FBpp0082303^FBpp0082303^Q:212-574,H:26-146^54.5%ID^E:3.8e-34^.^.`FBpp03039…
TRINITY_DN70992_c0_g1	TRINITY_DN70992_c0_g1_i11	TRINITY_DN70992_c0_g1_i11.p2	311-886[+]	FBpp0289558^FBpp0289558^Q:221-778,H:64-250^77%ID^E:2.5e-82^.^.`FBpp0290404^FBpp0290404^Q:221-778,H:64-250^77%ID^E:2.5e-82^.^.`FBpp0075345^FBpp0075345^Q:221-778,H:64-248^75.9%ID^E:1.5e-79^.^.`FBpp0304405^FBpp0304405^Q:221-778,H:64-248^75.9%ID^E:1.5e-79^.^.`FBpp0073970^FBpp0073970^Q:1765-2307,H:100-277^62.1%ID^E:2.1e-60^.^.`FBpp0073971^FBpp0073971^Q:1765-2307,H:100-277^62.1%ID^E:2.1e-60^.^.`FBpp007…
TRINITY_DN70992_c0_g1	TRINITY_DN70992_c0_g1_i11	TRINITY_DN70992_c0_g1_i11.p1	1726-2310[+]	FBpp0289558^FBpp0289558^Q:221-778,H:64-250^77%ID^E:2.5e-82^.^.`FBpp0290404^FBpp0290404^Q:221-778,H:64-250^77%ID^E:2.5e-82^.^.`FBpp0075345^FBpp0075345^Q:221-778,H:64-248^75.9%ID^E:1.5e-79^.^.`FBpp0304405^FBpp0304405^Q:221-778,H:64-248^75.9%ID^E:1.5e-79^.^.`FBpp0073970^FBpp0073970^Q:1765-2307,H:100-277^62.1%ID^E:2.1e-60^.^.`FBpp0073971^FBpp0073971^Q:1765-2307,H:100-277^62.1%ID^E:2.1e-60^.^.`FBpp007…
TRINITY_DN70907_c0_g1	TRINITY_DN70907_c0_g1_i1	TRINITY_DN70907_c0_g1_i1.p2	3-311[+]	FBpp0070443^FBpp0070443^Q:27-311,H:28-122^83.2%ID^E:5e-41^.^.`FBpp0300988^FBpp0300988^Q:27-311,H:42-136^83.2%ID^E:5e-41^.^.
TRINITY_DN70901_c0_g3	TRINITY_DN70901_c0_g3_i3	TRINITY_DN70901_c0_g3_i3.p1	360-1133[+]	FBpp0076085^FBpp0076085^Q:360-1130,H:1-266^61.4%ID^E:7.7e-85^.^.`FBpp0076086^FBpp0076086^Q:360-1130,H:1-266^61.4%ID^E:7.7e-85^.^.`FBpp0076087^FBpp0076087^Q:495-1130,H:18-231^70.1%ID^E:4.2e-83^.^.
TRINITY_DN70905_c0_g1	TRINITY_DN70905_c0_g1_i2	TRINITY_DN70905_c0_g1_i2.p1	214-1809[+]	FBpp0074466^FBpp0074466^Q:226-1548,H:9-454^61.3%ID^E:1.1e-127^.^.`FBpp0309972^FBpp0309972^Q:226-1548,H:9-454^61.3%ID^E:1.1e-127^.^.`FBpp0078137^FBpp0078137^Q:319-543,H:1-72^42.7%ID^E:6.4e-11^.^.`FBpp0073559^FBpp0073559^Q:319-522,H:1-65^35.3%ID^E:1.7e-08^.^.`FBpp0073560^FBpp0073560^Q:319-522,H:1-65^35.3%ID^E:1.7e-08^.^.`FBpp0078566^FBpp0078566^Q:289-558,H:695-781^27.8%ID^E:6.2e-06^.^.
TRINITY_DN70994_c0_g1	TRINITY_DN70994_c0_g1_i1	TRINITY_DN70994_c0_g1_i1.p1	219-1064[+]	FBpp0071771^FBpp0071771^Q:285-1037,H:22-278^47.1%ID^E:1.5e-55^.^.
TRINITY_DN70994_c0_g2	TRINITY_DN70994_c0_g2_i1	TRINITY_DN70994_c0_g2_i1.p1	233-1867[+]	FBpp0087676^FBpp0087676^Q:224-1831,H:2-553^59.4%ID^E:5.7e-177^.^.`FBpp0087677^FBpp0087677^Q:224-1132,H:2-313^57.1%ID^E:2.2e-96^.^.`FBpp0087676^FBpp0087676^Q:2143-2373,H:552-628^64.9%ID^E:5.1e-24^.^.
TRINITY_DN70994_c0_g2	TRINITY_DN70994_c0_g2_i2	TRINITY_DN70994_c0_g2_i2.p2	233-1096[+]	FBpp0087676^FBpp0087676^Q:224-2449,H:2-628^49.7%ID^E:1.7e-192^.^.`FBpp0087677^FBpp0087677^Q:224-1078,H:2-295^57.5%ID^E:3.2e-90^.^.
TRINITY_DN70994_c0_g2	TRINITY_DN70994_c0_g2_i2	TRINITY_DN70994_c0_g2_i2.p1	1514-2455[+]	FBpp0087676^FBpp0087676^Q:224-2449,H:2-628^49.7%ID^E:1.7e-192^.^.`FBpp0087677^FBpp0087677^Q:224-1078,H:2-295^57.5%ID^E:3.2e-90^.^.
TRINITY_DN70994_c0_g2	TRINITY_DN70994_c0_g2_i4	TRINITY_DN70994_c0_g2_i4.p1	233-2062[+]	FBpp0087676^FBpp0087676^Q:224-2056,H:2-628^60.1%ID^E:1.4e-208^.^.`FBpp0087677^FBpp0087677^Q:224-1132,H:2-313^57.1%ID^E:1.9e-96^.^.
TRINITY_DN70916_c0_g1	TRINITY_DN70916_c0_g1_i2	TRINITY_DN70916_c0_g1_i2.p1	143-1645[+]	FBpp0080386^FBpp0080386^Q:200-1621,H:21-494^49.5%ID^E:1.2e-135^.^.`FBpp0310367^FBpp0310367^Q:200-1621,H:21-494^49.5%ID^E:1.2e-135^.^.`FBpp0074694^FBpp0074694^Q:158-1564,H:4-479^32.6%ID^E:2.9e-68^.^.`FBpp0082159^FBpp0082159^Q:149-1642,H:6-509^30.9%ID^E:1e-57^.^.`FBpp0074380^FBpp0074380^Q:143-1642,H:28-520^27.5%ID^E:1.9e-51^.^.`FBpp0074381^FBpp0074381^Q:143-1642,H:28-520^27.5%ID^E:1.9e-51^.^.`FBpp0…
TRINITY_DN70917_c0_g1	TRINITY_DN70917_c0_g1_i1	TRINITY_DN70917_c0_g1_i1.p1	129-926[+]	FBpp0081539^FBpp0081539^Q:129-920,H:1-304^29.6%ID^E:1e-05^.^.
TRINITY_DN70942_c0_g1	TRINITY_DN70942_c0_g1_i1	TRINITY_DN70942_c0_g1_i1.p1	3-800[+]	FBpp0082525^FBpp0082525^Q:183-719,H:65-243^71.5%ID^E:5.7e-76^.^.
TRINITY_DN70942_c1_g1	TRINITY_DN70942_c1_g1_i1	TRINITY_DN70942_c1_g1_i1.p1	116-2509[+]	FBpp0072782^FBpp0072782^Q:125-2473,H:10-871^48.4%ID^E:3.6e-238^.^.
TRINITY_DN70910_c0_g1	TRINITY_DN70910_c0_g1_i2	TRINITY_DN70910_c0_g1_i2.p1	662-1786[+]	FBpp0293725^FBpp0293725^Q:662-1765,H:1-365^79.8%ID^E:6.4e-147^.^.`FBpp0073832^FBpp0073832^Q:662-1765,H:1-378^78.1%ID^E:1.2e-145^.^.`FBpp0099734^FBpp0099734^Q:662-1765,H:1-376^77.6%ID^E:2.3e-144^.^.`FBpp0293726^FBpp0293726^Q:662-1765,H:1-360^80%ID^E:8.7e-144^.^.`FBpp0293724^FBpp0293724^Q:662-1765,H:1-358^79.5%ID^E:1.6e-142^.^.`FBpp0293719^FBpp0293719^Q:662-1765,H:1-369^77.2%ID^E:5.8e-140^.^.`FBpp0…
TRINITY_DN70910_c0_g1	TRINITY_DN70910_c0_g1_i8	TRINITY_DN70910_c0_g1_i8.p1	662-1561[+]	FBpp0293725^FBpp0293725^Q:662-1966,H:1-365^68.6%ID^E:2.6e-138^.^.`FBpp0073832^FBpp0073832^Q:662-1966,H:1-378^67.4%ID^E:5e-137^.^.`FBpp0099734^FBpp0099734^Q:662-1966,H:1-376^67%ID^E:9.4e-136^.^.`FBpp0293726^FBpp0293726^Q:662-1966,H:1-360^68.3%ID^E:1.8e-134^.^.`FBpp0293724^FBpp0293724^Q:662-1966,H:1-358^67.9%ID^E:3.3e-133^.^.`FBpp0293719^FBpp0293719^Q:662-1966,H:1-369^66.2%ID^E:1.2e-130^.^.`FBpp028…
TRINITY_DN70910_c0_g1	TRINITY_DN70910_c0_g1_i14	TRINITY_DN70910_c0_g1_i14.p1	662-1762[+]	FBpp0073832^FBpp0073832^Q:662-1741,H:1-378^79.7%ID^E:4e-149^.^.`FBpp0293725^FBpp0293725^Q:662-1741,H:1-365^81.6%ID^E:4e-149^.^.`FBpp0293726^FBpp0293726^Q:662-1741,H:1-360^81.8%ID^E:2.9e-147^.^.`FBpp0099734^FBpp0099734^Q:662-1741,H:1-376^79.2%ID^E:1.4e-146^.^.`FBpp0293724^FBpp0293724^Q:662-1741,H:1-358^81.2%ID^E:1e-144^.^.`FBpp0293719^FBpp0293719^Q:662-1741,H:1-369^78.8%ID^E:3.6e-142^.^.`FBpp02937…
TRINITY_DN70906_c1_g1	TRINITY_DN70906_c1_g1_i2	TRINITY_DN70906_c1_g1_i2.p1	293-2869[+]	FBpp0289158^FBpp0289158^Q:467-2866,H:65-867^45.5%ID^E:9.1e-210^.^.`FBpp0289159^FBpp0289159^Q:467-2866,H:65-867^45.5%ID^E:9.1e-210^.^.`FBpp0289160^FBpp0289160^Q:467-2866,H:65-867^45.5%ID^E:9.1e-210^.^.`FBpp0290939^FBpp0290939^Q:467-2791,H:65-842^45.2%ID^E:9.1e-202^.^.`FBpp0111705^FBpp0111705^Q:599-2866,H:34-795^31.5%ID^E:9.7e-119^.^.`FBpp0079754^FBpp0079754^Q:410-2866,H:38-866^30.5%ID^E:2.4e-117^.…
TRINITY_DN70906_c1_g1	TRINITY_DN70906_c1_g1_i3	TRINITY_DN70906_c1_g1_i3.p1	293-2401[+]	FBpp0289158^FBpp0289158^Q:467-2353,H:65-699^43%ID^E:2.4e-151^.^.`FBpp0289159^FBpp0289159^Q:467-2353,H:65-699^43%ID^E:2.4e-151^.^.`FBpp0289160^FBpp0289160^Q:467-2353,H:65-699^43%ID^E:2.4e-151^.^.`FBpp0290939^FBpp0290939^Q:467-2353,H:65-699^43%ID^E:2.4e-151^.^.`FBpp0111705^FBpp0111705^Q:599-2353,H:34-622^28.7%ID^E:2.9e-80^.^.`FBpp0079754^FBpp0079754^Q:410-2353,H:38-693^27.8%ID^E:7.2e-79^.^.`FBpp007…
TRINITY_DN70906_c1_g1	TRINITY_DN70906_c1_g1_i5	TRINITY_DN70906_c1_g1_i5.p1	293-2362[+]	FBpp0289158^FBpp0289158^Q:467-2647,H:65-732^39.9%ID^E:4e-155^.^.`FBpp0289159^FBpp0289159^Q:467-2647,H:65-732^39.9%ID^E:4e-155^.^.`FBpp0289160^FBpp0289160^Q:467-2647,H:65-732^39.9%ID^E:4e-155^.^.`FBpp0290939^FBpp0290939^Q:467-2647,H:65-732^39.9%ID^E:4e-155^.^.`FBpp0111705^FBpp0111705^Q:599-2353,H:34-622^28.7%ID^E:1.9e-80^.^.`FBpp0079754^FBpp0079754^Q:410-2353,H:38-693^27.8%ID^E:3.6e-79^.^.`FBpp007…
TRINITY_DN70926_c0_g1	TRINITY_DN70926_c0_g1_i1	TRINITY_DN70926_c0_g1_i1.p1	57-515[+]	FBpp0078424^FBpp0078424^Q:57-512,H:1-151^41.4%ID^E:4.4e-26^.^.`FBpp0293538^FBpp0293538^Q:57-512,H:1-151^41.4%ID^E:4.4e-26^.^.`FBpp0293539^FBpp0293539^Q:57-512,H:1-151^41.4%ID^E:4.4e-26^.^.
TRINITY_DN70931_c0_g1	TRINITY_DN70931_c0_g1_i1	TRINITY_DN70931_c0_g1_i1.p1	1-390[+]	FBpp0087491^FBpp0087491^Q:106-387,H:29-124^54.2%ID^E:1.3e-23^.^.`FBpp0293004^FBpp0293004^Q:106-387,H:29-124^54.2%ID^E:1.3e-23^.^.
TRINITY_DN70933_c0_g1	TRINITY_DN70933_c0_g1_i3	TRINITY_DN70933_c0_g1_i3.p1	136-984[+]	FBpp0076374^FBpp0076374^Q:136-969,H:1-276^61.3%ID^E:1.4e-69^.^.
TRINITY_DN70934_c0_g1	TRINITY_DN70934_c0_g1_i1	TRINITY_DN70934_c0_g1_i1.p1	228-998[+]	FBpp0078823^FBpp0078823^Q:288-989,H:41-272^59.4%ID^E:1.5e-73^.^.`FBpp0291422^FBpp0291422^Q:288-989,H:41-272^59.4%ID^E:1.5e-73^.^.`FBpp0309826^FBpp0309826^Q:288-989,H:41-272^59.4%ID^E:1.5e-73^.^.
TRINITY_DN70934_c1_g1	TRINITY_DN70934_c1_g1_i2	TRINITY_DN70934_c1_g1_i2.p1	94-1812[+]	FBpp0075105^FBpp0075105^Q:382-1809,H:123-607^40.3%ID^E:2.7e-105^.^.`FBpp0305787^FBpp0305787^Q:382-1809,H:123-607^40.3%ID^E:2.7e-105^.^.`FBpp0112083^FBpp0112083^Q:382-597,H:107-174^43.1%ID^E:2.7e-12^.^.`FBpp0305236^FBpp0305236^Q:382-597,H:107-174^43.1%ID^E:2.7e-12^.^.`FBpp0080497^FBpp0080497^Q:403-573,H:95-147^49.1%ID^E:9.6e-10^.^.`FBpp0310778^FBpp0310778^Q:403-573,H:82-134^49.1%ID^E:9.6e-10^.^.`F…
TRINITY_DN70940_c0_g1	TRINITY_DN70940_c0_g1_i1	TRINITY_DN70940_c0_g1_i1.p1	87-2288[+]	FBpp0085829^FBpp0085829^Q:123-2282,H:7-739^66.7%ID^E:7.4e-273^.^.
TRINITY_DN70935_c0_g1	TRINITY_DN70935_c0_g1_i1	TRINITY_DN70935_c0_g1_i1.p1	225-1991[+]	FBpp0099974^FBpp0099974^Q:234-1988,H:7-591^83.4%ID^E:1.6e-280^.^.`FBpp0099975^FBpp0099975^Q:234-1988,H:7-591^83.4%ID^E:1.6e-280^.^.`FBpp0293227^FBpp0293227^Q:234-1988,H:7-591^83.4%ID^E:1.6e-280^.^.`FBpp0308836^FBpp0308836^Q:234-1985,H:7-590^83.4%ID^E:4.7e-280^.^.`FBpp0297239^FBpp0297239^Q:234-1985,H:7-590^83.4%ID^E:4.7e-280^.^.
TRINITY_DN70935_c0_g1	TRINITY_DN70935_c0_g1_i3	TRINITY_DN70935_c0_g1_i3.p1	225-1991[+]	FBpp0308836^FBpp0308836^Q:234-1988,H:7-591^83.1%ID^E:8.1e-280^.^.`FBpp0297239^FBpp0297239^Q:234-1988,H:7-591^83.1%ID^E:8.1e-280^.^.`FBpp0099974^FBpp0099974^Q:234-1982,H:7-589^83.4%ID^E:1.1e-279^.^.`FBpp0099975^FBpp0099975^Q:234-1982,H:7-589^83.4%ID^E:1.1e-279^.^.`FBpp0293227^FBpp0293227^Q:234-1982,H:7-589^83.4%ID^E:1.1e-279^.^.
TRINITY_DN70986_c0_g1	TRINITY_DN70986_c0_g1_i2	TRINITY_DN70986_c0_g1_i2.p1	440-1093[+]	FBpp0087352^FBpp0087352^Q:440-1090,H:1-218^92.3%ID^E:2.2e-112^.^.`FBpp0422979^FBpp0422979^Q:440-1090,H:1-218^92.3%ID^E:2.2e-112^.^.`FBpp0077029^FBpp0077029^Q:473-1042,H:2-193^51.6%ID^E:1.2e-54^.^.`FBpp0074690^FBpp0074690^Q:479-1087,H:3-205^46.3%ID^E:2e-52^.^.`FBpp0300990^FBpp0300990^Q:479-1087,H:3-205^46.3%ID^E:2e-52^.^.`FBpp0083503^FBpp0083503^Q:470-958,H:3-165^49.7%ID^E:1.2e-46^.^.`FBpp0070027^…
TRINITY_DN70951_c0_g1	TRINITY_DN70951_c0_g1_i2	TRINITY_DN70951_c0_g1_i2.p1	3-689[+]	FBpp0076264^FBpp0076264^Q:12-686,H:1-250^32%ID^E:2.2e-25^.^.
TRINITY_DN70952_c0_g2	TRINITY_DN70952_c0_g2_i5	TRINITY_DN70952_c0_g2_i5.p1	414-2804[+]	FBpp0085154^FBpp0085154^Q:141-2801,H:1-879^71.1%ID^E:0^.^.`FBpp0290505^FBpp0290505^Q:141-2801,H:1-878^71.1%ID^E:0^.^.`FBpp0303129^FBpp0303129^Q:141-2801,H:1-878^71.1%ID^E:0^.^.`FBpp0085155^FBpp0085155^Q:237-2801,H:19-883^72.8%ID^E:0^.^.
TRINITY_DN70960_c0_g1	TRINITY_DN70960_c0_g1_i1	TRINITY_DN70960_c0_g1_i1.p1	358-1428[+]	FBpp0297900^FBpp0297900^Q:388-1392,H:1-346^63%ID^E:1.1e-123^.^.`FBpp0297899^FBpp0297899^Q:388-1392,H:1-350^62.3%ID^E:5.9e-122^.^.`FBpp0077637^FBpp0077637^Q:388-1392,H:1-350^62.3%ID^E:5.9e-122^.^.`FBpp0307363^FBpp0307363^Q:388-1392,H:1-350^62.3%ID^E:5.9e-122^.^.`FBpp0076830^FBpp0076830^Q:388-1392,H:1-332^48.2%ID^E:1.1e-83^.^.`FBpp0076829^FBpp0076829^Q:388-1392,H:1-332^48.2%ID^E:1.1e-83^.^.`FBpp007…
TRINITY_DN70964_c0_g6	TRINITY_DN70964_c0_g6_i4	TRINITY_DN70964_c0_g6_i4.p1	2-427[+]	FBpp0082731^FBpp0082731^Q:5-424,H:9-150^70.4%ID^E:2.3e-56^.^.`FBpp0312505^FBpp0312505^Q:5-424,H:9-150^70.4%ID^E:2.3e-56^.^.`FBpp0312506^FBpp0312506^Q:5-424,H:9-150^70.4%ID^E:2.3e-56^.^.
TRINITY_DN70967_c0_g1	TRINITY_DN70967_c0_g1_i4	TRINITY_DN70967_c0_g1_i4.p1	1-426[+]	FBpp0074115^FBpp0074115^Q:43-381,H:1-113^44.2%ID^E:7.7e-22^.^.`FBpp0309740^FBpp0309740^Q:43-381,H:1-113^44.2%ID^E:7.7e-22^.^.
TRINITY_DN70975_c0_g3	TRINITY_DN70975_c0_g3_i2	TRINITY_DN70975_c0_g3_i2.p1	1-366[+]	FBpp0099973^FBpp0099973^Q:1-366,H:54-175^70.5%ID^E:4.5e-41^.^.`FBpp0076258^FBpp0076258^Q:1-366,H:54-175^70.5%ID^E:4.5e-41^.^.`FBpp0099972^FBpp0099972^Q:1-366,H:54-175^70.5%ID^E:4.5e-41^.^.
TRINITY_DN70973_c0_g2	TRINITY_DN70973_c0_g2_i7	TRINITY_DN70973_c0_g2_i7.p1	900-1961[+]	FBpp0085611^FBpp0085611^Q:948-1955,H:14-350^48.4%ID^E:6.6e-92^.^.`FBpp0085612^FBpp0085612^Q:948-1955,H:14-350^48.4%ID^E:6.6e-92^.^.`FBpp0310597^FBpp0310597^Q:948-1955,H:14-350^48.4%ID^E:6.6e-92^.^.`FBpp0087995^FBpp0087995^Q:1107-1868,H:43-297^40.9%ID^E:5.5e-46^.^.`FBpp0307929^FBpp0307929^Q:1107-1868,H:43-297^40.9%ID^E:5.5e-46^.^.`FBpp0087996^FBpp0087996^Q:1107-1862,H:14-266^37.8%ID^E:1.6e-42^.^.`…
TRINITY_DN70973_c0_g2	TRINITY_DN70973_c0_g2_i8	TRINITY_DN70973_c0_g2_i8.p1	624-1685[+]	FBpp0085611^FBpp0085611^Q:672-1679,H:14-350^48.4%ID^E:5.7e-92^.^.`FBpp0085612^FBpp0085612^Q:672-1679,H:14-350^48.4%ID^E:5.7e-92^.^.`FBpp0310597^FBpp0310597^Q:672-1679,H:14-350^48.4%ID^E:5.7e-92^.^.`FBpp0087995^FBpp0087995^Q:831-1592,H:43-297^40.9%ID^E:4.8e-46^.^.`FBpp0307929^FBpp0307929^Q:831-1592,H:43-297^40.9%ID^E:4.8e-46^.^.`FBpp0087996^FBpp0087996^Q:831-1586,H:14-266^37.8%ID^E:1.4e-42^.^.`FBp…
TRINITY_DN70984_c0_g4	TRINITY_DN70984_c0_g4_i2	TRINITY_DN70984_c0_g4_i2.p1	326-1051[+]	FBpp0080817^FBpp0080817^Q:326-1048,H:1-241^78%ID^E:1.9e-108^.^.
TRINITY_DN70990_c0_g2	TRINITY_DN70990_c0_g2_i1	TRINITY_DN70990_c0_g2_i1.p2	1-330[+]	FBpp0080329^FBpp0080329^Q:13-327,H:61-165^55.2%ID^E:2e-30^.^.`FBpp0310296^FBpp0310296^Q:13-327,H:61-165^55.2%ID^E:2e-30^.^.
TRINITY_DN70993_c0_g1	TRINITY_DN70993_c0_g1_i2	TRINITY_DN70993_c0_g1_i2.p1	1-1071[+]	FBpp0078422^FBpp0078422^Q:7-1053,H:19-434^41.2%ID^E:5.4e-79^.^.`FBpp0306928^FBpp0306928^Q:7-1053,H:19-435^41.1%ID^E:7.1e-79^.^.`FBpp0078421^FBpp0078421^Q:214-1053,H:17-352^44.8%ID^E:5.3e-74^.^.
TRINITY_DN70988_c5_g2	TRINITY_DN70988_c5_g2_i2	TRINITY_DN70988_c5_g2_i2.p1	402-1514[+]	FBpp0078331^FBpp0078331^Q:402-1511,H:1-370^80%ID^E:1.9e-179^.^.
TRINITY_DN70985_c0_g1	TRINITY_DN70985_c0_g1_i3	.	.	FBpp0077219^FBpp0077219^Q:411-632,H:1-74^85.1%ID^E:1e-34^.^.`FBpp0077220^FBpp0077220^Q:411-632,H:1-74^85.1%ID^E:1e-34^.^.`FBpp0311097^FBpp0311097^Q:411-632,H:1-74^85.1%ID^E:1e-34^.^.`FBpp0077246^FBpp0077246^Q:471-644,H:215-271^62.1%ID^E:8.1e-16^.^.`FBpp0077179^FBpp0077179^Q:462-644,H:230-289^59%ID^E:1.1e-15^.^.`FBpp0077180^FBpp0077180^Q:462-644,H:230-289^59%ID^E:1.1e-15^.^.`FBpp0077181^FBpp007718…
TRINITY_DN70985_c0_g1	TRINITY_DN70985_c0_g1_i6	.	.	FBpp0077219^FBpp0077219^Q:879-1121,H:1-81^85.2%ID^E:1.6e-39^.^.`FBpp0077220^FBpp0077220^Q:879-1121,H:1-81^85.2%ID^E:1.6e-39^.^.`FBpp0311097^FBpp0311097^Q:879-1100,H:1-74^85.1%ID^E:3.4e-34^.^.`FBpp0077246^FBpp0077246^Q:939-1112,H:215-281^55.9%ID^E:2.7e-15^.^.`FBpp0077179^FBpp0077179^Q:930-1100,H:230-285^61.4%ID^E:6.1e-15^.^.`FBpp0077180^FBpp0077180^Q:930-1100,H:230-285^61.4%ID^E:6.1e-15^.^.`FBpp00…
TRINITY_DN70985_c0_g1	TRINITY_DN70985_c0_g1_i7	.	.	FBpp0311097^FBpp0311097^Q:411-653,H:1-81^82.7%ID^E:4.4e-38^.^.`FBpp0077219^FBpp0077219^Q:411-632,H:1-74^85.1%ID^E:1e-34^.^.`FBpp0077220^FBpp0077220^Q:411-632,H:1-74^85.1%ID^E:1e-34^.^.`FBpp0077246^FBpp0077246^Q:471-641,H:215-270^63.2%ID^E:9.6e-17^.^.`FBpp0077179^FBpp0077179^Q:462-641,H:230-288^60%ID^E:1.6e-16^.^.`FBpp0077180^FBpp0077180^Q:462-641,H:230-288^60%ID^E:1.6e-16^.^.`FBpp0077181^FBpp0077…
TRINITY_DN70978_c0_g1	TRINITY_DN70978_c0_g1_i4	TRINITY_DN70978_c0_g1_i4.p1	2-766[+]	FBpp0083603^FBpp0083603^Q:35-760,H:7-247^50.8%ID^E:2.9e-64^.^.`FBpp0302621^FBpp0302621^Q:35-760,H:7-247^50.8%ID^E:2.9e-64^.^.`FBpp0073324^FBpp0073324^Q:26-751,H:1-246^40.3%ID^E:1.6e-46^.^.`FBpp0291423^FBpp0291423^Q:26-751,H:1-247^38.5%ID^E:7.8e-46^.^.`FBpp0073450^FBpp0073450^Q:26-745,H:1-245^40.4%ID^E:5.1e-45^.^.`FBpp0297622^FBpp0297622^Q:26-745,H:1-246^35.8%ID^E:3.6e-43^.^.`FBpp0071206^FBpp00712…
TRINITY_DN70978_c1_g1	TRINITY_DN70978_c1_g1_i5	TRINITY_DN70978_c1_g1_i5.p2	620-1936[+]	FBpp0074418^FBpp0074418^Q:638-1933,H:96-560^48.4%ID^E:1.7e-121^.^.`FBpp0309678^FBpp0309678^Q:638-1933,H:96-560^48.4%ID^E:1.7e-121^.^.`FBpp0071604^FBpp0071604^Q:2631-4220,H:22-553^40.2%ID^E:9.5e-112^.^.`FBpp0083815^FBpp0083815^Q:2646-4217,H:113-656^35.6%ID^E:1e-89^.^.`FBpp0083813^FBpp0083813^Q:2646-4217,H:98-641^35.6%ID^E:1e-89^.^.`FBpp0311034^FBpp0311034^Q:2646-4217,H:98-641^35.6%ID^E:1e-89^.^.`F…
TRINITY_DN70978_c1_g1	TRINITY_DN70978_c1_g1_i5	TRINITY_DN70978_c1_g1_i5.p1	2619-4241[+]	FBpp0074418^FBpp0074418^Q:638-1933,H:96-560^48.4%ID^E:1.7e-121^.^.`FBpp0309678^FBpp0309678^Q:638-1933,H:96-560^48.4%ID^E:1.7e-121^.^.`FBpp0071604^FBpp0071604^Q:2631-4220,H:22-553^40.2%ID^E:9.5e-112^.^.`FBpp0083815^FBpp0083815^Q:2646-4217,H:113-656^35.6%ID^E:1e-89^.^.`FBpp0083813^FBpp0083813^Q:2646-4217,H:98-641^35.6%ID^E:1e-89^.^.`FBpp0311034^FBpp0311034^Q:2646-4217,H:98-641^35.6%ID^E:1e-89^.^.`F…
TRINITY_DN70978_c1_g1	TRINITY_DN70978_c1_g1_i9	TRINITY_DN70978_c1_g1_i9.p1	620-1936[+]	FBpp0074418^FBpp0074418^Q:638-1933,H:96-560^48.4%ID^E:1.4e-121^.^.`FBpp0309678^FBpp0309678^Q:638-1933,H:96-560^48.4%ID^E:1.4e-121^.^.`FBpp0071604^FBpp0071604^Q:2649-3683,H:22-376^45.8%ID^E:5.9e-80^.^.`FBpp0288391^FBpp0288391^Q:2634-3677,H:32-388^39.7%ID^E:7.4e-59^.^.`FBpp0297077^FBpp0297077^Q:2634-3677,H:46-402^39.7%ID^E:7.4e-59^.^.`FBpp0297078^FBpp0297078^Q:2634-3677,H:15-371^39.7%ID^E:7.4e-59^.…
TRINITY_DN70978_c1_g1	TRINITY_DN70978_c1_g1_i9	TRINITY_DN70978_c1_g1_i9.p2	2637-3710[+]	FBpp0074418^FBpp0074418^Q:638-1933,H:96-560^48.4%ID^E:1.4e-121^.^.`FBpp0309678^FBpp0309678^Q:638-1933,H:96-560^48.4%ID^E:1.4e-121^.^.`FBpp0071604^FBpp0071604^Q:2649-3683,H:22-376^45.8%ID^E:5.9e-80^.^.`FBpp0288391^FBpp0288391^Q:2634-3677,H:32-388^39.7%ID^E:7.4e-59^.^.`FBpp0297077^FBpp0297077^Q:2634-3677,H:46-402^39.7%ID^E:7.4e-59^.^.`FBpp0297078^FBpp0297078^Q:2634-3677,H:15-371^39.7%ID^E:7.4e-59^.…
TRINITY_DN70978_c1_g3	TRINITY_DN70978_c1_g3_i1	TRINITY_DN70978_c1_g3_i1.p1	816-5375[+]	FBpp0077881^FBpp0077881^Q:921-4562,H:22-1261^50.8%ID^E:0^.^.`FBpp0303959^FBpp0303959^Q:921-4562,H:22-1261^50.8%ID^E:0^.^.`FBpp0303960^FBpp0303960^Q:921-4562,H:22-1261^50.8%ID^E:0^.^.`FBpp0305379^FBpp0305379^Q:1485-3554,H:327-1030^25.3%ID^E:5.9e-52^.^.`FBpp0305380^FBpp0305380^Q:1485-3554,H:327-1030^25.3%ID^E:5.9e-52^.^.`FBpp0309808^FBpp0309808^Q:1050-3392,H:286-1101^25.8%ID^E:2.8e-49^.^.`FBpp02940…
TRINITY_DN70978_c1_g1	TRINITY_DN70978_c1_g1_i11	TRINITY_DN70978_c1_g1_i11.p2	620-1936[+]	FBpp0074418^FBpp0074418^Q:638-1933,H:96-560^48.4%ID^E:1.7e-121^.^.`FBpp0309678^FBpp0309678^Q:638-1933,H:96-560^48.4%ID^E:1.7e-121^.^.`FBpp0071604^FBpp0071604^Q:2571-4160,H:22-553^40.2%ID^E:9.4e-112^.^.`FBpp0083815^FBpp0083815^Q:2586-4157,H:113-656^35.6%ID^E:1e-89^.^.`FBpp0083813^FBpp0083813^Q:2586-4157,H:98-641^35.6%ID^E:1e-89^.^.`FBpp0311034^FBpp0311034^Q:2586-4157,H:98-641^35.6%ID^E:1e-89^.^.`F…
TRINITY_DN70978_c1_g1	TRINITY_DN70978_c1_g1_i11	TRINITY_DN70978_c1_g1_i11.p1	2559-4181[+]	FBpp0074418^FBpp0074418^Q:638-1933,H:96-560^48.4%ID^E:1.7e-121^.^.`FBpp0309678^FBpp0309678^Q:638-1933,H:96-560^48.4%ID^E:1.7e-121^.^.`FBpp0071604^FBpp0071604^Q:2571-4160,H:22-553^40.2%ID^E:9.4e-112^.^.`FBpp0083815^FBpp0083815^Q:2586-4157,H:113-656^35.6%ID^E:1e-89^.^.`FBpp0083813^FBpp0083813^Q:2586-4157,H:98-641^35.6%ID^E:1e-89^.^.`FBpp0311034^FBpp0311034^Q:2586-4157,H:98-641^35.6%ID^E:1e-89^.^.`F…
TRINITY_DN70997_c0_g1	TRINITY_DN70997_c0_g1_i1	TRINITY_DN70997_c0_g1_i1.p1	269-877[+]	FBpp0071229^FBpp0071229^Q:269-868,H:1-200^73%ID^E:2.3e-87^.^.`FBpp0081328^FBpp0081328^Q:296-835,H:8-178^39.2%ID^E:5.8e-30^.^.`FBpp0078222^FBpp0078222^Q:269-817,H:1-173^35%ID^E:7.1e-28^.^.`FBpp0078224^FBpp0078224^Q:269-817,H:1-173^35%ID^E:7.1e-28^.^.`FBpp0078225^FBpp0078225^Q:269-817,H:1-173^35%ID^E:7.1e-28^.^.`FBpp0078226^FBpp0078226^Q:269-817,H:1-173^35%ID^E:7.1e-28^.^.`FBpp0111771^FBpp0111771^Q…
TRINITY_DN71098_c0_g1	TRINITY_DN71098_c0_g1_i2	TRINITY_DN71098_c0_g1_i2.p1	102-500[+]	.
TRINITY_DN71098_c0_g3	TRINITY_DN71098_c0_g3_i1	TRINITY_DN71098_c0_g3_i1.p1	80-1747[+]	FBpp0070351^FBpp0070351^Q:128-1726,H:38-612^44.4%ID^E:6.4e-126^.^.`FBpp0070352^FBpp0070352^Q:188-1726,H:1-557^45.1%ID^E:1.9e-125^.^.
TRINITY_DN71051_c1_g1	TRINITY_DN71051_c1_g1_i2	TRINITY_DN71051_c1_g1_i2.p1	272-1501[+]	FBpp0079610^FBpp0079610^Q:272-1495,H:1-407^69.1%ID^E:6.1e-180^.^.`FBpp0293060^FBpp0293060^Q:272-1495,H:1-407^69.1%ID^E:6.1e-180^.^.`FBpp0070422^FBpp0070422^Q:635-1108,H:71-226^27.5%ID^E:7.4e-08^.^.`FBpp0300790^FBpp0300790^Q:635-1108,H:71-226^27.5%ID^E:7.4e-08^.^.
TRINITY_DN71021_c0_g2	TRINITY_DN71021_c0_g2_i2	TRINITY_DN71021_c0_g2_i2.p1	1-519[+]	FBpp0076607^FBpp0076607^Q:79-519,H:34-188^48.4%ID^E:1.5e-37^.^.
TRINITY_DN71037_c0_g2	TRINITY_DN71037_c0_g2_i3	TRINITY_DN71037_c0_g2_i3.p1	739-2724[+]	FBpp0086442^FBpp0086442^Q:742-3624,H:3-724^56.3%ID^E:1e-289^.^.`FBpp0086443^FBpp0086443^Q:742-3624,H:3-724^56.3%ID^E:1e-289^.^.`FBpp0086444^FBpp0086444^Q:742-3624,H:3-724^56.3%ID^E:1e-289^.^.`FBpp0111813^FBpp0111813^Q:742-3624,H:3-724^56.3%ID^E:1e-289^.^.`FBpp0087981^FBpp0087981^Q:763-2658,H:4-635^45.1%ID^E:1.3e-159^.^.`FBpp0294018^FBpp0294018^Q:871-2517,H:2-554^40.3%ID^E:4.7e-122^.^.`FBpp0301956…
TRINITY_DN71037_c0_g2	TRINITY_DN71037_c0_g2_i9	TRINITY_DN71037_c0_g2_i9.p1	739-2724[+]	FBpp0086442^FBpp0086442^Q:742-2658,H:3-647^75%ID^E:1.7e-284^.^.`FBpp0086443^FBpp0086443^Q:742-2658,H:3-647^75%ID^E:1.7e-284^.^.`FBpp0086444^FBpp0086444^Q:742-2658,H:3-647^75%ID^E:1.7e-284^.^.`FBpp0111813^FBpp0111813^Q:742-2658,H:3-647^75%ID^E:1.7e-284^.^.`FBpp0087981^FBpp0087981^Q:763-2658,H:4-635^45.1%ID^E:1.3e-159^.^.`FBpp0294018^FBpp0294018^Q:871-2517,H:2-554^40.3%ID^E:4.8e-122^.^.`FBpp0301956…
TRINITY_DN71024_c0_g1	TRINITY_DN71024_c0_g1_i1	TRINITY_DN71024_c0_g1_i1.p1	130-1773[+]	FBpp0077508^FBpp0077508^Q:205-1362,H:53-471^34.8%ID^E:1e-65^.^.`FBpp0077509^FBpp0077509^Q:205-1362,H:53-471^34.8%ID^E:1e-65^.^.`FBpp0077510^FBpp0077510^Q:205-1362,H:53-471^34.8%ID^E:1e-65^.^.`FBpp0077511^FBpp0077511^Q:205-1362,H:53-471^34.8%ID^E:1e-65^.^.
TRINITY_DN71019_c0_g2	TRINITY_DN71019_c0_g2_i2	TRINITY_DN71019_c0_g2_i2.p1	1672-2040[+]	FBpp0080727^FBpp0080727^Q:1624-2034,H:81-217^73%ID^E:3.6e-45^.^.`FBpp0309283^FBpp0309283^Q:1624-2034,H:81-217^73%ID^E:3.6e-45^.^.
TRINITY_DN71035_c0_g1	TRINITY_DN71035_c0_g1_i2	TRINITY_DN71035_c0_g1_i2.p1	3-884[+]	FBpp0078532^FBpp0078532^Q:39-872,H:3-277^75.2%ID^E:1.1e-119^.^.`FBpp0085334^FBpp0085334^Q:24-872,H:2-283^39.4%ID^E:1.7e-59^.^.
TRINITY_DN71033_c0_g1	TRINITY_DN71033_c0_g1_i7	TRINITY_DN71033_c0_g1_i7.p1	76-2688[+]	FBpp0308988^FBpp0308988^Q:160-2682,H:37-884^40.2%ID^E:4.7e-173^.^.`FBpp0086669^FBpp0086669^Q:160-2682,H:37-884^40.2%ID^E:4.7e-173^.^.`FBpp0305379^FBpp0305379^Q:427-2493,H:260-983^25.6%ID^E:2.9e-42^.^.`FBpp0305380^FBpp0305380^Q:427-2493,H:260-983^25.6%ID^E:2.9e-42^.^.`FBpp0309808^FBpp0309808^Q:151-2679,H:61-863^24.2%ID^E:1.5e-41^.^.`FBpp0294010^FBpp0294010^Q:151-2679,H:61-863^24.2%ID^E:1.5e-41^.^.…
TRINITY_DN71033_c0_g1	TRINITY_DN71033_c0_g1_i8	TRINITY_DN71033_c0_g1_i8.p1	678-3422[+]	FBpp0308988^FBpp0308988^Q:249-3245,H:33-1046^37.7%ID^E:1.6e-185^.^.`FBpp0086669^FBpp0086669^Q:249-3245,H:33-1046^37.7%ID^E:1.6e-185^.^.`FBpp0305379^FBpp0305379^Q:528-2594,H:260-983^25.6%ID^E:3.4e-42^.^.`FBpp0305380^FBpp0305380^Q:528-2594,H:260-983^25.6%ID^E:3.4e-42^.^.`FBpp0309808^FBpp0309808^Q:255-2789,H:62-866^24.2%ID^E:5.8e-42^.^.`FBpp0294010^FBpp0294010^Q:255-2789,H:62-866^24.2%ID^E:5.8e-42^.…
TRINITY_DN71086_c0_g1	TRINITY_DN71086_c0_g1_i2	TRINITY_DN71086_c0_g1_i2.p1	753-2009[+]	FBpp0074802^FBpp0074802^Q:765-2000,H:10-408^47.8%ID^E:4.7e-97^.^.`FBpp0303122^FBpp0303122^Q:765-2000,H:10-408^47.8%ID^E:4.7e-97^.^.`FBpp0305422^FBpp0305422^Q:765-2000,H:10-408^47.8%ID^E:4.7e-97^.^.`FBpp0074803^FBpp0074803^Q:1242-2000,H:3-238^51.9%ID^E:2.8e-65^.^.`FBpp0081288^FBpp0081288^Q:1230-1778,H:94-272^35%ID^E:4.5e-23^.^.`FBpp0308778^FBpp0308778^Q:1275-1778,H:2-165^36.9%ID^E:1.3e-22^.^.`FBpp…
TRINITY_DN71055_c0_g2	TRINITY_DN71055_c0_g2_i1	.	.	FBpp0081380^FBpp0081380^Q:1-234,H:74-151^79.5%ID^E:2.7e-31^.^.
TRINITY_DN71070_c0_g1	TRINITY_DN71070_c0_g1_i1	TRINITY_DN71070_c0_g1_i1.p1	3-785[+]	FBpp0110448^FBpp0110448^Q:69-785,H:1-260^63.1%ID^E:5.4e-92^.^.`FBpp0310529^FBpp0310529^Q:69-785,H:1-260^63.1%ID^E:5.4e-92^.^.`FBpp0110465^FBpp0110465^Q:69-458,H:1-130^69.2%ID^E:1.9e-52^.^.
TRINITY_DN71066_c0_g1	TRINITY_DN71066_c0_g1_i3	TRINITY_DN71066_c0_g1_i3.p1	760-1701[+]	FBpp0074903^FBpp0074903^Q:769-1698,H:2-316^53.6%ID^E:3e-68^.^.`FBpp0305851^FBpp0305851^Q:769-1698,H:2-316^53.6%ID^E:3e-68^.^.
TRINITY_DN71071_c0_g1	TRINITY_DN71071_c0_g1_i4	TRINITY_DN71071_c0_g1_i4.p1	304-1674[+]	FBpp0290647^FBpp0290647^Q:343-1470,H:18-476^46.5%ID^E:2.7e-109^.^.`FBpp0423141^FBpp0423141^Q:343-1470,H:18-476^46.5%ID^E:2.7e-109^.^.`FBpp0305965^FBpp0305965^Q:343-1470,H:18-477^46.4%ID^E:6.6e-108^.^.
TRINITY_DN71078_c0_g1	TRINITY_DN71078_c0_g1_i1	TRINITY_DN71078_c0_g1_i1.p1	1-810[+]	FBpp0075567^FBpp0075567^Q:16-807,H:52-315^52.3%ID^E:1.6e-84^.^.
TRINITY_DN71072_c0_g1	TRINITY_DN71072_c0_g1_i2	TRINITY_DN71072_c0_g1_i2.p1	362-1708[+]	FBpp0088549^FBpp0088549^Q:554-1690,H:109-489^68%ID^E:2.5e-150^.^.`FBpp0088552^FBpp0088552^Q:554-1690,H:109-489^68%ID^E:2.5e-150^.^.`FBpp0088550^FBpp0088550^Q:554-1690,H:109-489^65.9%ID^E:2.6e-144^.^.`FBpp0088551^FBpp0088551^Q:554-1690,H:109-489^65.9%ID^E:2.6e-144^.^.`FBpp0088548^FBpp0088548^Q:554-1285,H:109-352^71.7%ID^E:5.6e-102^.^.
TRINITY_DN71072_c0_g1	TRINITY_DN71072_c0_g1_i10	TRINITY_DN71072_c0_g1_i10.p1	362-1684[+]	FBpp0088550^FBpp0088550^Q:554-1684,H:109-487^66.5%ID^E:2.8e-146^.^.`FBpp0088551^FBpp0088551^Q:554-1684,H:109-487^66.5%ID^E:2.8e-146^.^.`FBpp0088549^FBpp0088549^Q:554-1684,H:109-487^64.9%ID^E:7.8e-141^.^.`FBpp0088552^FBpp0088552^Q:554-1684,H:109-487^64.9%ID^E:7.8e-141^.^.`FBpp0088548^FBpp0088548^Q:554-1285,H:109-352^71.7%ID^E:5.5e-102^.^.
TRINITY_DN71072_c0_g1	TRINITY_DN71072_c0_g1_i12	TRINITY_DN71072_c0_g1_i12.p1	277-1266[+]	FBpp0088549^FBpp0088549^Q:187-1248,H:134-489^66.9%ID^E:6.1e-138^.^.`FBpp0088552^FBpp0088552^Q:187-1248,H:134-489^66.9%ID^E:6.1e-138^.^.`FBpp0088550^FBpp0088550^Q:187-1248,H:134-489^64.6%ID^E:6.5e-132^.^.`FBpp0088551^FBpp0088551^Q:187-1248,H:134-489^64.6%ID^E:6.5e-132^.^.`FBpp0088548^FBpp0088548^Q:187-843,H:134-352^70.3%ID^E:1.1e-89^.^.
TRINITY_DN71081_c0_g2	TRINITY_DN71081_c0_g2_i2	TRINITY_DN71081_c0_g2_i2.p1	654-2504[+]	FBpp0085115^FBpp0085115^Q:654-2504,H:1-612^65%ID^E:5.7e-220^.^.`FBpp0084819^FBpp0084819^Q:1638-2453,H:256-523^33.1%ID^E:4.1e-37^.^.`FBpp0110262^FBpp0110262^Q:654-2501,H:1-566^25.6%ID^E:1.6e-36^.^.`FBpp0110263^FBpp0110263^Q:654-2501,H:1-566^25.6%ID^E:1.6e-36^.^.`FBpp0082745^FBpp0082745^Q:654-2501,H:1-569^24%ID^E:5.6e-34^.^.`FBpp0082641^FBpp0082641^Q:2100-2501,H:903-1027^47.4%ID^E:2.6e-23^.^.`FBpp0…
TRINITY_DN71079_c0_g1	TRINITY_DN71079_c0_g1_i2	TRINITY_DN71079_c0_g1_i2.p1	1-750[+]	FBpp0086066^FBpp0086066^Q:22-741,H:1-243^73.7%ID^E:8.2e-98^.^.`FBpp0086067^FBpp0086067^Q:22-741,H:1-243^73.7%ID^E:8.2e-98^.^.`FBpp0072257^FBpp0072257^Q:43-702,H:5-222^35.1%ID^E:1e-31^.^.`FBpp0310089^FBpp0310089^Q:43-702,H:5-222^35.1%ID^E:1e-31^.^.`FBpp0082062^FBpp0082062^Q:28-669,H:1-210^35%ID^E:3.9e-31^.^.`FBpp0083336^FBpp0083336^Q:37-747,H:3-236^32.1%ID^E:1.1e-30^.^.`FBpp0073989^FBpp0073989^Q:3…
TRINITY_DN71082_c0_g1	TRINITY_DN71082_c0_g1_i2	TRINITY_DN71082_c0_g1_i2.p1	80-598[+]	FBpp0079166^FBpp0079166^Q:80-589,H:1-168^54.3%ID^E:1.7e-50^.^.`FBpp0302978^FBpp0302978^Q:80-589,H:1-168^54.3%ID^E:1.7e-50^.^.
TRINITY_DN71082_c0_g1	TRINITY_DN71082_c0_g1_i3	TRINITY_DN71082_c0_g1_i3.p1	1-375[+]	FBpp0079166^FBpp0079166^Q:1-366,H:63-185^55.3%ID^E:6.2e-38^.^.`FBpp0302978^FBpp0302978^Q:1-366,H:63-185^55.3%ID^E:6.2e-38^.^.
TRINITY_DN71059_c0_g1	TRINITY_DN71059_c0_g1_i3	TRINITY_DN71059_c0_g1_i3.p1	236-1156[+]	FBpp0087692^FBpp0087692^Q:233-1150,H:5-303^77.9%ID^E:3.2e-140^.^.`FBpp0291674^FBpp0291674^Q:233-1150,H:5-303^72.6%ID^E:7.4e-129^.^.`FBpp0291673^FBpp0291673^Q:527-1150,H:1-202^76.9%ID^E:8.6e-93^.^.`FBpp0077576^FBpp0077576^Q:395-1222,H:103-359^28%ID^E:2.9e-32^.^.`FBpp0294064^FBpp0294064^Q:395-1222,H:96-352^28%ID^E:2.9e-32^.^.`FBpp0297297^FBpp0297297^Q:395-1222,H:10-266^28%ID^E:2.9e-32^.^.`FBpp00757…
TRINITY_DN71059_c0_g1	TRINITY_DN71059_c0_g1_i4	TRINITY_DN71059_c0_g1_i4.p1	508-1449[+]	FBpp0291674^FBpp0291674^Q:505-1461,H:5-316^75.3%ID^E:6.4e-140^.^.`FBpp0087692^FBpp0087692^Q:505-1422,H:5-303^73.3%ID^E:1.2e-130^.^.`FBpp0291673^FBpp0291673^Q:799-1422,H:1-202^70.2%ID^E:2.5e-83^.^.`FBpp0077576^FBpp0077576^Q:667-1467,H:103-363^29.3%ID^E:6.2e-34^.^.`FBpp0294064^FBpp0294064^Q:667-1467,H:96-356^29.3%ID^E:6.2e-34^.^.`FBpp0297297^FBpp0297297^Q:667-1467,H:10-270^29.3%ID^E:6.2e-34^.^.`FBp…
TRINITY_DN71059_c0_g1	TRINITY_DN71059_c0_g1_i6	TRINITY_DN71059_c0_g1_i6.p1	1823-4078[+]	FBpp0085582^FBpp0085582^Q:2093-4060,H:93-856^40.5%ID^E:5.7e-164^.^.`FBpp0085583^FBpp0085583^Q:2093-4060,H:93-856^40.5%ID^E:5.7e-164^.^.`FBpp0085584^FBpp0085584^Q:2093-4060,H:93-856^40.5%ID^E:5.7e-164^.^.`FBpp0087692^FBpp0087692^Q:505-1176,H:5-221^76.9%ID^E:4.6e-97^.^.`FBpp0291674^FBpp0291674^Q:505-1176,H:5-221^76.9%ID^E:4.6e-97^.^.`FBpp0291673^FBpp0291673^Q:799-1176,H:1-120^74.6%ID^E:9.3e-50^.^.`…
TRINITY_DN71083_c0_g1	TRINITY_DN71083_c0_g1_i1	TRINITY_DN71083_c0_g1_i1.p1	207-773[+]	FBpp0085474^FBpp0085474^Q:180-770,H:24-223^82.5%ID^E:2.6e-93^.^.`FBpp0297918^FBpp0297918^Q:180-770,H:24-227^80.9%ID^E:1.4e-91^.^.`FBpp0087307^FBpp0087307^Q:1204-1028,H:736-793^47.5%ID^E:3.3e-08^.^.
TRINITY_DN71095_c0_g1	TRINITY_DN71095_c0_g1_i2	TRINITY_DN71095_c0_g1_i2.p1	1-783[+]	FBpp0084793^FBpp0084793^Q:1-777,H:56-327^53.3%ID^E:1.2e-81^.^.`FBpp0292508^FBpp0292508^Q:1-777,H:56-327^53.3%ID^E:1.2e-81^.^.
TRINITY_DN71084_c1_g1	TRINITY_DN71084_c1_g1_i3	TRINITY_DN71084_c1_g1_i3.p3	1571-1948[+]	FBpp0085955^FBpp0085955^Q:1574-1942,H:4-126^95.9%ID^E:9.8e-64^.^.`FBpp0085956^FBpp0085956^Q:1574-1942,H:4-126^95.9%ID^E:9.8e-64^.^.`FBpp0085957^FBpp0085957^Q:1574-1942,H:4-126^95.9%ID^E:9.8e-64^.^.`FBpp0085958^FBpp0085958^Q:1574-1942,H:4-126^95.9%ID^E:9.8e-64^.^.`FBpp0289710^FBpp0289710^Q:1574-1942,H:4-126^95.9%ID^E:9.8e-64^.^.`FBpp0289711^FBpp0289711^Q:1574-1942,H:4-126^95.9%ID^E:9.8e-64^.^.`FBp…
TRINITY_DN71084_c1_g1	TRINITY_DN71084_c1_g1_i8	TRINITY_DN71084_c1_g1_i8.p1	670-1047[+]	FBpp0085955^FBpp0085955^Q:673-1041,H:4-126^95.9%ID^E:8.6e-64^.^.`FBpp0085956^FBpp0085956^Q:673-1041,H:4-126^95.9%ID^E:8.6e-64^.^.`FBpp0085957^FBpp0085957^Q:673-1041,H:4-126^95.9%ID^E:8.6e-64^.^.`FBpp0085958^FBpp0085958^Q:673-1041,H:4-126^95.9%ID^E:8.6e-64^.^.`FBpp0289710^FBpp0289710^Q:673-1041,H:4-126^95.9%ID^E:8.6e-64^.^.`FBpp0289711^FBpp0289711^Q:673-1041,H:4-126^95.9%ID^E:8.6e-64^.^.`FBpp02937…
TRINITY_DN71097_c0_g1	TRINITY_DN71097_c0_g1_i1	.	.	FBpp0070039^FBpp0070039^Q:97-345,H:1-83^63.9%ID^E:6.4e-27^.^.`FBpp0070040^FBpp0070040^Q:97-345,H:1-83^63.9%ID^E:6.4e-27^.^.`FBpp0303825^FBpp0303825^Q:97-345,H:1-83^63.9%ID^E:6.4e-27^.^.
TRINITY_DN71099_c0_g1	TRINITY_DN71099_c0_g1_i1	TRINITY_DN71099_c0_g1_i1.p1	74-829[+]	FBpp0081981^FBpp0081981^Q:146-769,H:29-221^54.5%ID^E:8.7e-56^.^.`FBpp0307418^FBpp0307418^Q:146-583,H:29-175^61.9%ID^E:2.7e-49^.^.
TRINITY_DN71099_c0_g1	TRINITY_DN71099_c0_g1_i5	TRINITY_DN71099_c0_g1_i5.p1	74-694[+]	FBpp0081981^FBpp0081981^Q:146-616,H:29-182^59.2%ID^E:1.7e-49^.^.`FBpp0307418^FBpp0307418^Q:146-559,H:29-166^63%ID^E:2.2e-49^.^.
TRINITY_DN71099_c0_g1	TRINITY_DN71099_c0_g1_i6	TRINITY_DN71099_c0_g1_i6.p1	74-829[+]	FBpp0081981^FBpp0081981^Q:146-796,H:29-230^52.8%ID^E:1.5e-55^.^.`FBpp0307418^FBpp0307418^Q:146-583,H:29-175^61.9%ID^E:3.5e-49^.^.
TRINITY_DN71144_c0_g1	TRINITY_DN71144_c0_g1_i3	TRINITY_DN71144_c0_g1_i3.p1	1-558[+]	FBpp0306007^FBpp0306007^Q:100-468,H:174-285^59.3%ID^E:2.5e-23^.^.`FBpp0088333^FBpp0088333^Q:295-501,H:199-267^58%ID^E:1.9e-15^.^.`FBpp0088334^FBpp0088334^Q:295-501,H:194-262^58%ID^E:1.9e-15^.^.`FBpp0088335^FBpp0088335^Q:295-501,H:194-262^58%ID^E:1.9e-15^.^.`FBpp0088336^FBpp0088336^Q:295-501,H:189-257^58%ID^E:1.9e-15^.^.`FBpp0081170^FBpp0081170^Q:238-465,H:75-147^60.5%ID^E:3.3e-15^.^.`FBpp0081171^…
TRINITY_DN71100_c0_g2	TRINITY_DN71100_c0_g2_i1	TRINITY_DN71100_c0_g2_i1.p1	161-1033[+]	FBpp0082818^FBpp0082818^Q:161-1030,H:1-280^63.8%ID^E:2.7e-102^.^.`FBpp0307992^FBpp0307992^Q:161-1030,H:1-280^63.8%ID^E:2.7e-102^.^.`FBpp0082819^FBpp0082819^Q:161-1030,H:1-280^63.8%ID^E:3.6e-102^.^.`FBpp0307993^FBpp0307993^Q:161-1030,H:1-280^63.8%ID^E:3.6e-102^.^.
TRINITY_DN71103_c0_g2	TRINITY_DN71103_c0_g2_i1	.	.	FBpp0078433^FBpp0078433^Q:1-171,H:74-130^86%ID^E:3.3e-23^.^.
TRINITY_DN71107_c1_g1	TRINITY_DN71107_c1_g1_i3	TRINITY_DN71107_c1_g1_i3.p1	3-353[+]	FBpp0077625^FBpp0077625^Q:6-353,H:37-152^82.8%ID^E:9.6e-57^.^.
TRINITY_DN71102_c0_g1	TRINITY_DN71102_c0_g1_i2	TRINITY_DN71102_c0_g1_i2.p1	2-670[+]	FBpp0081639^FBpp0081639^Q:80-670,H:1-196^60.6%ID^E:2.6e-63^.^.`FBpp0081640^FBpp0081640^Q:80-670,H:1-196^60.6%ID^E:2.6e-63^.^.`FBpp0291086^FBpp0291086^Q:80-670,H:1-196^60.6%ID^E:2.6e-63^.^.`FBpp0291087^FBpp0291087^Q:80-670,H:1-196^60.6%ID^E:2.6e-63^.^.`FBpp0308776^FBpp0308776^Q:80-670,H:1-196^60.6%ID^E:2.6e-63^.^.
TRINITY_DN71110_c1_g1	TRINITY_DN71110_c1_g1_i2	TRINITY_DN71110_c1_g1_i2.p1	263-634[+]	FBpp0079706^FBpp0079706^Q:263-631,H:1-124^90.3%ID^E:5.4e-58^.^.`FBpp0079707^FBpp0079707^Q:263-631,H:1-124^90.3%ID^E:5.4e-58^.^.`FBpp0309219^FBpp0309219^Q:263-631,H:1-124^90.3%ID^E:5.4e-58^.^.
TRINITY_DN71110_c1_g1	TRINITY_DN71110_c1_g1_i3	.	.	FBpp0079706^FBpp0079706^Q:164-493,H:1-111^89.2%ID^E:1.5e-50^.^.`FBpp0079707^FBpp0079707^Q:164-493,H:1-111^89.2%ID^E:1.5e-50^.^.`FBpp0309219^FBpp0309219^Q:164-493,H:1-111^89.2%ID^E:1.5e-50^.^.
TRINITY_DN71140_c1_g1	TRINITY_DN71140_c1_g1_i1	TRINITY_DN71140_c1_g1_i1.p1	480-2927[+]	FBpp0309514^FBpp0309514^Q:513-2606,H:140-887^53.1%ID^E:2.4e-220^.^.`FBpp0309519^FBpp0309519^Q:513-2606,H:140-698^55.8%ID^E:5e-218^.^.`FBpp0309520^FBpp0309520^Q:423-2690,H:4-1065^40.8%ID^E:2e-198^.^.`FBpp0309521^FBpp0309521^Q:423-2690,H:4-1065^40.8%ID^E:2e-198^.^.`FBpp0309522^FBpp0309522^Q:423-2690,H:4-1065^40.8%ID^E:2e-198^.^.`FBpp0309517^FBpp0309517^Q:423-2606,H:4-1039^41.1%ID^E:2.2e-197^.^.`FBp…
TRINITY_DN71140_c1_g1	TRINITY_DN71140_c1_g1_i9	TRINITY_DN71140_c1_g1_i9.p1	480-2780[+]	FBpp0309514^FBpp0309514^Q:513-2639,H:140-898^52.6%ID^E:6.9e-221^.^.`FBpp0309519^FBpp0309519^Q:513-2639,H:140-709^55.2%ID^E:1.1e-218^.^.`FBpp0309520^FBpp0309520^Q:423-2642,H:4-1051^41%ID^E:7.5e-199^.^.`FBpp0309521^FBpp0309521^Q:423-2642,H:4-1051^41%ID^E:7.5e-199^.^.`FBpp0309522^FBpp0309522^Q:423-2642,H:4-1051^41%ID^E:7.5e-199^.^.`FBpp0309517^FBpp0309517^Q:423-2639,H:4-1050^40.8%ID^E:6.3e-198^.^.`F…
TRINITY_DN71119_c2_g5	TRINITY_DN71119_c2_g5_i1	TRINITY_DN71119_c2_g5_i1.p1	207-2603[+]	FBpp0072041^FBpp0072041^Q:645-2600,H:104-746^63%ID^E:2.6e-239^.^.`FBpp0073678^FBpp0073678^Q:1419-2588,H:241-639^24.3%ID^E:7.1e-19^.^.
TRINITY_DN71119_c2_g4	TRINITY_DN71119_c2_g4_i2	.	.	FBpp0303185^FBpp0303185^Q:315-725,H:28-164^67.2%ID^E:3.8e-51^.^.`FBpp0084384^FBpp0084384^Q:315-686,H:28-151^68.5%ID^E:1.9e-47^.^.
TRINITY_DN71119_c2_g4	TRINITY_DN71119_c2_g4_i3	.	.	FBpp0303185^FBpp0303185^Q:1549-1929,H:38-164^66.1%ID^E:1.1e-45^.^.`FBpp0084384^FBpp0084384^Q:1549-1890,H:38-151^67.5%ID^E:4.5e-42^.^.`FBpp0078305^FBpp0078305^Q:883-563,H:65-149^54.2%ID^E:1.3e-28^.^.`FBpp0311427^FBpp0311427^Q:883-563,H:65-149^54.2%ID^E:1.3e-28^.^.`FBpp0311428^FBpp0311428^Q:883-563,H:85-169^54.2%ID^E:1.3e-28^.^.`FBpp0078304^FBpp0078304^Q:886-566,H:50-135^47.2%ID^E:1.7e-25^.^.
TRINITY_DN71119_c2_g4	TRINITY_DN71119_c2_g4_i4	.	.	FBpp0303185^FBpp0303185^Q:1342-1722,H:38-164^66.1%ID^E:1.4e-45^.^.`FBpp0084384^FBpp0084384^Q:1342-1683,H:38-151^67.5%ID^E:7.1e-42^.^.`FBpp0078305^FBpp0078305^Q:883-563,H:65-149^54.2%ID^E:1.2e-28^.^.`FBpp0311427^FBpp0311427^Q:883-563,H:65-149^54.2%ID^E:1.2e-28^.^.`FBpp0311428^FBpp0311428^Q:883-563,H:85-169^54.2%ID^E:1.2e-28^.^.`FBpp0078304^FBpp0078304^Q:886-566,H:50-135^47.2%ID^E:1.6e-25^.^.
TRINITY_DN71106_c0_g1	TRINITY_DN71106_c0_g1_i1	TRINITY_DN71106_c0_g1_i1.p1	459-2063[+]	FBpp0079520^FBpp0079520^Q:453-2042,H:28-598^41.7%ID^E:8e-117^.^.`FBpp0310306^FBpp0310306^Q:453-2042,H:28-598^41.7%ID^E:8e-117^.^.`FBpp0292905^FBpp0292905^Q:453-2042,H:28-599^41.8%ID^E:5.2e-116^.^.
TRINITY_DN71106_c0_g1	TRINITY_DN71106_c0_g1_i2	TRINITY_DN71106_c0_g1_i2.p1	266-1909[+]	FBpp0079520^FBpp0079520^Q:281-1906,H:20-602^42%ID^E:4.3e-122^.^.`FBpp0310306^FBpp0310306^Q:281-1906,H:20-602^42%ID^E:4.3e-122^.^.`FBpp0292905^FBpp0292905^Q:281-1906,H:20-603^42.1%ID^E:2.8e-121^.^.`FBpp0084927^FBpp0084927^Q:263-535,H:4-86^36.6%ID^E:7.2e-08^.^.`FBpp0302568^FBpp0302568^Q:263-535,H:4-86^36.6%ID^E:7.2e-08^.^.
TRINITY_DN71106_c0_g1	TRINITY_DN71106_c0_g1_i4	TRINITY_DN71106_c0_g1_i4.p1	266-1915[+]	FBpp0079520^FBpp0079520^Q:281-1894,H:20-598^41.8%ID^E:5e-120^.^.`FBpp0310306^FBpp0310306^Q:281-1894,H:20-598^41.8%ID^E:5e-120^.^.`FBpp0292905^FBpp0292905^Q:281-1894,H:20-599^41.9%ID^E:3.2e-119^.^.`FBpp0084927^FBpp0084927^Q:263-535,H:4-86^36.6%ID^E:6.7e-08^.^.`FBpp0302568^FBpp0302568^Q:263-535,H:4-86^36.6%ID^E:6.7e-08^.^.
TRINITY_DN71127_c0_g2	TRINITY_DN71127_c0_g2_i1	TRINITY_DN71127_c0_g2_i1.p2	1367-1861[+]	FBpp0075214^FBpp0075214^Q:97-972,H:25-315^46.2%ID^E:3.7e-74^.^.`FBpp0075215^FBpp0075215^Q:88-972,H:12-326^33.9%ID^E:1.2e-53^.^.`FBpp0079798^FBpp0079798^Q:1367-1660,H:1-97^69.4%ID^E:6.2e-29^.^.`FBpp0079799^FBpp0079799^Q:1442-1660,H:1-72^64.4%ID^E:9.3e-17^.^.`FBpp0079797^FBpp0079797^Q:1367-1660,H:1-64^45.9%ID^E:2.6e-11^.^.`FBpp0079800^FBpp0079800^Q:1382-1660,H:8-66^43%ID^E:1.6e-08^.^.
TRINITY_DN71127_c0_g2	TRINITY_DN71127_c0_g2_i1	TRINITY_DN71127_c0_g2_i1.p1	1-990[+]	FBpp0075214^FBpp0075214^Q:97-972,H:25-315^46.2%ID^E:3.7e-74^.^.`FBpp0075215^FBpp0075215^Q:88-972,H:12-326^33.9%ID^E:1.2e-53^.^.`FBpp0079798^FBpp0079798^Q:1367-1660,H:1-97^69.4%ID^E:6.2e-29^.^.`FBpp0079799^FBpp0079799^Q:1442-1660,H:1-72^64.4%ID^E:9.3e-17^.^.`FBpp0079797^FBpp0079797^Q:1367-1660,H:1-64^45.9%ID^E:2.6e-11^.^.`FBpp0079800^FBpp0079800^Q:1382-1660,H:8-66^43%ID^E:1.6e-08^.^.
TRINITY_DN71127_c0_g2	TRINITY_DN71127_c0_g2_i4	TRINITY_DN71127_c0_g2_i4.p1	1-990[+]	FBpp0075214^FBpp0075214^Q:97-972,H:25-315^46.2%ID^E:3.8e-74^.^.`FBpp0075215^FBpp0075215^Q:88-972,H:12-326^33.9%ID^E:1.3e-53^.^.`FBpp0079798^FBpp0079798^Q:1367-1660,H:1-97^69.4%ID^E:6.3e-29^.^.`FBpp0079799^FBpp0079799^Q:1442-1660,H:1-72^64.4%ID^E:9.4e-17^.^.`FBpp0079797^FBpp0079797^Q:1367-1660,H:1-64^45.9%ID^E:2.7e-11^.^.`FBpp0079800^FBpp0079800^Q:1382-1660,H:8-66^43%ID^E:1.6e-08^.^.
TRINITY_DN71127_c0_g2	TRINITY_DN71127_c0_g2_i4	TRINITY_DN71127_c0_g2_i4.p2	1367-1861[+]	FBpp0075214^FBpp0075214^Q:97-972,H:25-315^46.2%ID^E:3.8e-74^.^.`FBpp0075215^FBpp0075215^Q:88-972,H:12-326^33.9%ID^E:1.3e-53^.^.`FBpp0079798^FBpp0079798^Q:1367-1660,H:1-97^69.4%ID^E:6.3e-29^.^.`FBpp0079799^FBpp0079799^Q:1442-1660,H:1-72^64.4%ID^E:9.4e-17^.^.`FBpp0079797^FBpp0079797^Q:1367-1660,H:1-64^45.9%ID^E:2.7e-11^.^.`FBpp0079800^FBpp0079800^Q:1382-1660,H:8-66^43%ID^E:1.6e-08^.^.
TRINITY_DN71146_c0_g1	TRINITY_DN71146_c0_g1_i2	TRINITY_DN71146_c0_g1_i2.p1	57-1058[+]	FBpp0087993^FBpp0087993^Q:57-1031,H:1-324^63.4%ID^E:5e-118^.^.`FBpp0307927^FBpp0307927^Q:57-1031,H:1-324^63.4%ID^E:5e-118^.^.`FBpp0087997^FBpp0087997^Q:93-1043,H:12-326^59.6%ID^E:4.1e-104^.^.`FBpp0087994^FBpp0087994^Q:126-1034,H:24-325^58.1%ID^E:2.6e-98^.^.`FBpp0307928^FBpp0307928^Q:126-1034,H:24-329^57.3%ID^E:4.9e-97^.^.`FBpp0087995^FBpp0087995^Q:108-1025,H:16-320^57.2%ID^E:1.6e-95^.^.`FBpp03079…
TRINITY_DN71131_c0_g1	TRINITY_DN71131_c0_g1_i1	TRINITY_DN71131_c0_g1_i1.p1	2292-3383[+]	FBpp0289938^FBpp0289938^Q:2322-3365,H:10-356^50.3%ID^E:1.4e-100^.^.`FBpp0289939^FBpp0289939^Q:2322-3365,H:10-356^50.3%ID^E:1.4e-100^.^.`FBpp0304916^FBpp0304916^Q:2322-3365,H:10-356^50.3%ID^E:1.4e-100^.^.`FBpp0289940^FBpp0289940^Q:2427-3365,H:113-424^52.1%ID^E:1.5e-94^.^.`FBpp0289941^FBpp0289941^Q:2427-3365,H:113-424^52.1%ID^E:1.5e-94^.^.`FBpp0304915^FBpp0304915^Q:2427-3365,H:108-419^52.1%ID^E:1.5…
TRINITY_DN71131_c0_g1	TRINITY_DN71131_c0_g1_i2	TRINITY_DN71131_c0_g1_i2.p1	2292-2831[+]	FBpp0289938^FBpp0289938^Q:2322-3416,H:10-356^48%ID^E:6.3e-98^.^.`FBpp0289939^FBpp0289939^Q:2322-3416,H:10-356^48%ID^E:6.3e-98^.^.`FBpp0304916^FBpp0304916^Q:2322-3416,H:10-356^48%ID^E:6.3e-98^.^.`FBpp0289940^FBpp0289940^Q:2427-3416,H:113-424^49.4%ID^E:6.7e-92^.^.`FBpp0289941^FBpp0289941^Q:2427-3416,H:113-424^49.4%ID^E:6.7e-92^.^.`FBpp0304915^FBpp0304915^Q:2427-3416,H:108-419^49.4%ID^E:6.7e-92^.^.`…
TRINITY_DN71131_c0_g1	TRINITY_DN71131_c0_g1_i2	TRINITY_DN71131_c0_g1_i2.p2	3108-3434[+]	FBpp0289938^FBpp0289938^Q:2322-3416,H:10-356^48%ID^E:6.3e-98^.^.`FBpp0289939^FBpp0289939^Q:2322-3416,H:10-356^48%ID^E:6.3e-98^.^.`FBpp0304916^FBpp0304916^Q:2322-3416,H:10-356^48%ID^E:6.3e-98^.^.`FBpp0289940^FBpp0289940^Q:2427-3416,H:113-424^49.4%ID^E:6.7e-92^.^.`FBpp0289941^FBpp0289941^Q:2427-3416,H:113-424^49.4%ID^E:6.7e-92^.^.`FBpp0304915^FBpp0304915^Q:2427-3416,H:108-419^49.4%ID^E:6.7e-92^.^.`…
TRINITY_DN71130_c0_g1	TRINITY_DN71130_c0_g1_i1	TRINITY_DN71130_c0_g1_i1.p1	1523-2674[+]	FBpp0082095^FBpp0082095^Q:1610-2665,H:53-377^57.7%ID^E:5.9e-117^.^.`FBpp0082096^FBpp0082096^Q:1610-2665,H:53-377^57.7%ID^E:5.9e-117^.^.`FBpp0082097^FBpp0082097^Q:1610-2665,H:53-377^57.7%ID^E:5.9e-117^.^.`FBpp0082098^FBpp0082098^Q:1610-2665,H:53-377^57.7%ID^E:5.9e-117^.^.`FBpp0082099^FBpp0082099^Q:1610-2665,H:53-377^57.7%ID^E:5.9e-117^.^.`FBpp0082064^FBpp0082064^Q:1658-2671,H:46-358^53.6%ID^E:2.6e…
TRINITY_DN71130_c0_g1	TRINITY_DN71130_c0_g1_i2	TRINITY_DN71130_c0_g1_i2.p1	1931-2731[+]	FBpp0082095^FBpp0082095^Q:1610-2722,H:53-377^55%ID^E:9.6e-115^.^.`FBpp0082096^FBpp0082096^Q:1610-2722,H:53-377^55%ID^E:9.6e-115^.^.`FBpp0082097^FBpp0082097^Q:1610-2722,H:53-377^55%ID^E:9.6e-115^.^.`FBpp0082098^FBpp0082098^Q:1610-2722,H:53-377^55%ID^E:9.6e-115^.^.`FBpp0082099^FBpp0082099^Q:1610-2722,H:53-377^55%ID^E:9.6e-115^.^.`FBpp0082064^FBpp0082064^Q:1658-2728,H:46-358^51.5%ID^E:3.8e-111^.^.`F…
TRINITY_DN71130_c0_g1	TRINITY_DN71130_c0_g1_i2	TRINITY_DN71130_c0_g1_i2.p3	1550-1891[-]	FBpp0082095^FBpp0082095^Q:1610-2722,H:53-377^55%ID^E:9.6e-115^.^.`FBpp0082096^FBpp0082096^Q:1610-2722,H:53-377^55%ID^E:9.6e-115^.^.`FBpp0082097^FBpp0082097^Q:1610-2722,H:53-377^55%ID^E:9.6e-115^.^.`FBpp0082098^FBpp0082098^Q:1610-2722,H:53-377^55%ID^E:9.6e-115^.^.`FBpp0082099^FBpp0082099^Q:1610-2722,H:53-377^55%ID^E:9.6e-115^.^.`FBpp0082064^FBpp0082064^Q:1658-2728,H:46-358^51.5%ID^E:3.8e-111^.^.`F…
TRINITY_DN71135_c0_g1	TRINITY_DN71135_c0_g1_i1	TRINITY_DN71135_c0_g1_i1.p1	104-1618[+]	FBpp0292904^FBpp0292904^Q:119-1264,H:9-389^66.3%ID^E:4.6e-149^.^.`FBpp0079486^FBpp0079486^Q:119-1348,H:9-412^63%ID^E:1.3e-148^.^.`FBpp0301148^FBpp0301148^Q:119-1348,H:9-412^63%ID^E:1.3e-148^.^.`FBpp0303021^FBpp0303021^Q:119-1348,H:9-412^63%ID^E:1.3e-148^.^.`FBpp0301150^FBpp0301150^Q:119-1360,H:9-422^61.3%ID^E:4.3e-147^.^.`FBpp0301149^FBpp0301149^Q:119-1219,H:9-371^67.4%ID^E:5.6e-147^.^.`FBpp00726…
TRINITY_DN71135_c0_g1	TRINITY_DN71135_c0_g1_i1	TRINITY_DN71135_c0_g1_i1.p2	1999-3141[+]	FBpp0292904^FBpp0292904^Q:119-1264,H:9-389^66.3%ID^E:4.6e-149^.^.`FBpp0079486^FBpp0079486^Q:119-1348,H:9-412^63%ID^E:1.3e-148^.^.`FBpp0301148^FBpp0301148^Q:119-1348,H:9-412^63%ID^E:1.3e-148^.^.`FBpp0303021^FBpp0303021^Q:119-1348,H:9-412^63%ID^E:1.3e-148^.^.`FBpp0301150^FBpp0301150^Q:119-1360,H:9-422^61.3%ID^E:4.3e-147^.^.`FBpp0301149^FBpp0301149^Q:119-1219,H:9-371^67.4%ID^E:5.6e-147^.^.`FBpp00726…
TRINITY_DN71135_c0_g1	TRINITY_DN71135_c0_g1_i1	TRINITY_DN71135_c0_g1_i1.p6	3387-3728[+]	FBpp0292904^FBpp0292904^Q:119-1264,H:9-389^66.3%ID^E:4.6e-149^.^.`FBpp0079486^FBpp0079486^Q:119-1348,H:9-412^63%ID^E:1.3e-148^.^.`FBpp0301148^FBpp0301148^Q:119-1348,H:9-412^63%ID^E:1.3e-148^.^.`FBpp0303021^FBpp0303021^Q:119-1348,H:9-412^63%ID^E:1.3e-148^.^.`FBpp0301150^FBpp0301150^Q:119-1360,H:9-422^61.3%ID^E:4.3e-147^.^.`FBpp0301149^FBpp0301149^Q:119-1219,H:9-371^67.4%ID^E:5.6e-147^.^.`FBpp00726…
TRINITY_DN71137_c0_g2	TRINITY_DN71137_c0_g2_i5	TRINITY_DN71137_c0_g2_i5.p1	781-2712[+]	FBpp0084363^FBpp0084363^Q:781-2436,H:1-700^35.8%ID^E:6.1e-84^.^.`FBpp0308679^FBpp0308679^Q:781-2436,H:1-700^35.8%ID^E:6.1e-84^.^.
TRINITY_DN71137_c0_g2	TRINITY_DN71137_c0_g2_i10	TRINITY_DN71137_c0_g2_i10.p1	851-2782[+]	FBpp0084363^FBpp0084363^Q:851-2506,H:1-700^35.8%ID^E:6.3e-84^.^.`FBpp0308679^FBpp0308679^Q:851-2506,H:1-700^35.8%ID^E:6.3e-84^.^.
TRINITY_DN71137_c0_g2	TRINITY_DN71137_c0_g2_i19	TRINITY_DN71137_c0_g2_i19.p1	901-2832[+]	FBpp0084363^FBpp0084363^Q:901-2556,H:1-700^35.8%ID^E:6.4e-84^.^.`FBpp0308679^FBpp0308679^Q:901-2556,H:1-700^35.8%ID^E:6.4e-84^.^.
TRINITY_DN71148_c0_g1	TRINITY_DN71148_c0_g1_i2	TRINITY_DN71148_c0_g1_i2.p1	624-1931[+]	FBpp0271769^FBpp0271769^Q:366-1877,H:78-585^65.2%ID^E:7.3e-202^.^.`FBpp0302681^FBpp0302681^Q:429-1877,H:1-487^65.5%ID^E:2.5e-194^.^.`FBpp0072307^FBpp0072307^Q:381-1721,H:24-476^36%ID^E:1.8e-78^.^.`FBpp0072308^FBpp0072308^Q:381-1721,H:55-507^36%ID^E:1.8e-78^.^.`FBpp0072309^FBpp0072309^Q:381-1721,H:24-476^36%ID^E:1.8e-78^.^.`FBpp0310112^FBpp0310112^Q:381-1721,H:24-476^36%ID^E:1.8e-78^.^.`FBpp031011…
TRINITY_DN71153_c0_g1	TRINITY_DN71153_c0_g1_i2	TRINITY_DN71153_c0_g1_i2.p1	543-3302[+]	FBpp0288819^FBpp0288819^Q:690-3299,H:72-940^71.6%ID^E:0^.^.`FBpp0304546^FBpp0304546^Q:690-3299,H:72-940^71.6%ID^E:0^.^.`FBpp0303609^FBpp0303609^Q:888-1817,H:172-494^28.7%ID^E:3e-28^.^.`FBpp0088737^FBpp0088737^Q:888-1817,H:172-494^28.7%ID^E:3e-28^.^.`FBpp0305564^FBpp0305564^Q:1143-1733,H:482-701^29.8%ID^E:2.2e-18^.^.`FBpp0077926^FBpp0077926^Q:1143-1733,H:482-711^28.5%ID^E:3.1e-17^.^.
TRINITY_DN71149_c0_g1	TRINITY_DN71149_c0_g1_i1	TRINITY_DN71149_c0_g1_i1.p1	211-1767[+]	FBpp0084272^FBpp0084272^Q:211-1764,H:1-607^36.9%ID^E:2.6e-70^.^.
TRINITY_DN71149_c1_g1	TRINITY_DN71149_c1_g1_i1	TRINITY_DN71149_c1_g1_i1.p1	810-1406[+]	FBpp0290123^FBpp0290123^Q:186-611,H:17-158^62%ID^E:7.2e-48^.^.`FBpp0086787^FBpp0086787^Q:1131-1373,H:135-215^49.4%ID^E:3.7e-12^.^.`FBpp0091051^FBpp0091051^Q:975-1385,H:2-132^36.5%ID^E:6.3e-12^.^.`FBpp0085250^FBpp0085250^Q:975-1385,H:2-132^36.5%ID^E:6.3e-12^.^.`FBpp0091053^FBpp0091053^Q:975-1385,H:2-132^36.5%ID^E:6.3e-12^.^.`FBpp0091056^FBpp0091056^Q:975-1385,H:2-132^36.5%ID^E:6.3e-12^.^.`FBpp0091…
TRINITY_DN71149_c1_g1	TRINITY_DN71149_c1_g1_i2	TRINITY_DN71149_c1_g1_i2.p1	73-543[+]	FBpp0290123^FBpp0290123^Q:73-540,H:1-156^63.5%ID^E:1.2e-53^.^.`FBpp0308465^FBpp0308465^Q:73-207,H:1-45^71.1%ID^E:3.4e-11^.^.
TRINITY_DN71165_c0_g1	TRINITY_DN71165_c0_g1_i1	TRINITY_DN71165_c0_g1_i1.p1	1-510[+]	FBpp0070558^FBpp0070558^Q:1-507,H:30-201^88.4%ID^E:1.2e-79^.^.`FBpp0070559^FBpp0070559^Q:1-507,H:30-201^88.4%ID^E:1.2e-79^.^.`FBpp0070557^FBpp0070557^Q:1-507,H:30-197^84.6%ID^E:2.3e-75^.^.`FBpp0081600^FBpp0081600^Q:1-507,H:22-189^50.3%ID^E:4.8e-41^.^.`FBpp0073068^FBpp0073068^Q:1-507,H:24-192^45.6%ID^E:5.5e-37^.^.`FBpp0072746^FBpp0072746^Q:1-507,H:22-184^45%ID^E:6.7e-35^.^.`FBpp0292253^FBpp0292253…
TRINITY_DN71185_c0_g1	TRINITY_DN71185_c0_g1_i2	.	.	FBpp0077125^FBpp0077125^Q:3-278,H:51-142^98.9%ID^E:3.4e-50^.^.
TRINITY_DN71188_c0_g1	TRINITY_DN71188_c0_g1_i3	TRINITY_DN71188_c0_g1_i3.p1	590-2110[+]	FBpp0078155^FBpp0078155^Q:788-1123,H:91-204^34.2%ID^E:1.1e-07^.^.
TRINITY_DN71188_c0_g1	TRINITY_DN71188_c0_g1_i5	TRINITY_DN71188_c0_g1_i5.p1	327-1880[+]	FBpp0078155^FBpp0078155^Q:558-893,H:91-204^34.2%ID^E:9.9e-08^.^.
TRINITY_DN71188_c0_g1	TRINITY_DN71188_c0_g1_i6	TRINITY_DN71188_c0_g1_i6.p1	412-2064[+]	FBpp0078155^FBpp0078155^Q:742-1077,H:91-204^34.2%ID^E:1.1e-07^.^.
TRINITY_DN71183_c1_g1	TRINITY_DN71183_c1_g1_i1	TRINITY_DN71183_c1_g1_i1.p1	143-1372[+]	FBpp0305313^FBpp0305313^Q:143-1369,H:1-373^60.2%ID^E:2.5e-122^.^.`FBpp0305312^FBpp0305312^Q:143-1369,H:1-502^54.4%ID^E:1.9e-117^.^.`FBpp0086941^FBpp0086941^Q:143-1369,H:1-602^47.5%ID^E:8.1e-105^.^.
TRINITY_DN71183_c1_g1	TRINITY_DN71183_c1_g1_i3	TRINITY_DN71183_c1_g1_i3.p1	143-1291[+]	FBpp0305313^FBpp0305313^Q:143-1288,H:1-373^62.8%ID^E:6.6e-125^.^.`FBpp0305312^FBpp0305312^Q:143-1288,H:1-502^48%ID^E:5.6e-116^.^.`FBpp0086941^FBpp0086941^Q:143-889,H:1-249^72.7%ID^E:2.9e-104^.^.`FBpp0086941^FBpp0086941^Q:1103-1288,H:541-602^75.8%ID^E:3.3e-23^.^.
TRINITY_DN71183_c1_g2	TRINITY_DN71183_c1_g2_i4	TRINITY_DN71183_c1_g2_i4.p1	406-1929[+]	FBpp0087520^FBpp0087520^Q:415-1947,H:6-506^54.8%ID^E:4.4e-160^.^.`FBpp0308504^FBpp0308504^Q:415-1947,H:6-506^54.8%ID^E:4.4e-160^.^.`FBpp0311694^FBpp0311694^Q:415-1947,H:6-506^54.8%ID^E:4.4e-160^.^.`FBpp0311693^FBpp0311693^Q:484-1947,H:9-486^55.1%ID^E:1.4e-153^.^.
TRINITY_DN71183_c1_g3	TRINITY_DN71183_c1_g3_i7	TRINITY_DN71183_c1_g3_i7.p1	319-3576[+]	FBpp0300997^FBpp0300997^Q:319-3342,H:1-1010^66.6%ID^E:0^.^.`FBpp0085470^FBpp0085470^Q:319-3342,H:1-1022^65.7%ID^E:0^.^.`FBpp0290637^FBpp0290637^Q:319-3342,H:1-1022^65.7%ID^E:0^.^.`FBpp0085469^FBpp0085469^Q:319-3420,H:1-725^49.1%ID^E:1.4e-265^.^.`FBpp0300998^FBpp0300998^Q:319-3420,H:1-739^48.4%ID^E:1.1e-262^.^.`FBpp0290634^FBpp0290634^Q:319-3327,H:1-686^50.1%ID^E:1.3e-260^.^.`FBpp0300999^FBpp03009…
TRINITY_DN71183_c1_g1	TRINITY_DN71183_c1_g1_i6	TRINITY_DN71183_c1_g1_i6.p1	929-1927[+]	FBpp0305313^FBpp0305313^Q:764-1924,H:23-373^59%ID^E:4.2e-112^.^.`FBpp0305312^FBpp0305312^Q:764-1924,H:23-502^53.1%ID^E:4.1e-107^.^.`FBpp0086941^FBpp0086941^Q:764-1924,H:23-602^46.2%ID^E:1.8e-94^.^.
TRINITY_DN71181_c6_g2	TRINITY_DN71181_c6_g2_i2	TRINITY_DN71181_c6_g2_i2.p1	175-2964[+]	FBpp0070045^FBpp0070045^Q:175-2613,H:3-778^23%ID^E:3e-53^.^.
TRINITY_DN71196_c0_g1	TRINITY_DN71196_c0_g1_i2	TRINITY_DN71196_c0_g1_i2.p1	447-1316[+]	FBpp0086020^FBpp0086020^Q:447-1316,H:1-316^59.9%ID^E:2.6e-99^.^.
TRINITY_DN71194_c0_g2	TRINITY_DN71194_c0_g2_i1	TRINITY_DN71194_c0_g2_i1.p1	114-824[+]	FBpp0081708^FBpp0081708^Q:114-629,H:1-174^37.9%ID^E:5.2e-21^.^.
TRINITY_DN71198_c0_g1	TRINITY_DN71198_c0_g1_i1	TRINITY_DN71198_c0_g1_i1.p1	170-1300[+]	FBpp0079650^FBpp0079650^Q:170-1270,H:1-372^64.8%ID^E:4.5e-136^.^.`FBpp0304059^FBpp0304059^Q:170-1270,H:1-372^64.8%ID^E:4.5e-136^.^.`FBpp0070739^FBpp0070739^Q:479-859,H:307-444^31.6%ID^E:9.7e-06^.^.`FBpp0070738^FBpp0070738^Q:479-859,H:307-444^31.6%ID^E:9.7e-06^.^.`FBpp0070741^FBpp0070741^Q:479-859,H:307-444^31.6%ID^E:9.7e-06^.^.`FBpp0309403^FBpp0309403^Q:479-859,H:307-444^31.6%ID^E:9.7e-06^.^.`FBp…
TRINITY_DN71293_c4_g2	TRINITY_DN71293_c4_g2_i8	TRINITY_DN71293_c4_g2_i8.p1	116-676[+]	FBpp0086010^FBpp0086010^Q:161-670,H:13-215^33.5%ID^E:1.9e-19^.^.
TRINITY_DN71204_c0_g1	TRINITY_DN71204_c0_g1_i1	TRINITY_DN71204_c0_g1_i1.p1	69-563[+]	FBpp0078688^FBpp0078688^Q:237-563,H:34-142^63.3%ID^E:1.2e-40^.^.
TRINITY_DN71207_c0_g1	TRINITY_DN71207_c0_g1_i1	.	.	FBpp0077303^FBpp0077303^Q:57-293,H:8-86^51.9%ID^E:5.2e-16^.^.`FBpp0302939^FBpp0302939^Q:57-293,H:8-86^51.9%ID^E:5.2e-16^.^.
TRINITY_DN71209_c1_g1	TRINITY_DN71209_c1_g1_i1	TRINITY_DN71209_c1_g1_i1.p1	175-1485[+]	FBpp0111965^FBpp0111965^Q:184-1464,H:4-456^39.5%ID^E:9.9e-87^.^.`FBpp0293656^FBpp0293656^Q:478-1464,H:14-364^42.5%ID^E:1.1e-72^.^.
TRINITY_DN71209_c1_g1	TRINITY_DN71209_c1_g1_i2	TRINITY_DN71209_c1_g1_i2.p1	991-1539[+]	FBpp0111965^FBpp0111965^Q:184-1518,H:4-456^39%ID^E:2.5e-85^.^.`FBpp0293656^FBpp0293656^Q:478-1518,H:14-364^41.7%ID^E:3.5e-71^.^.
TRINITY_DN71209_c1_g1	TRINITY_DN71209_c1_g1_i2	TRINITY_DN71209_c1_g1_i2.p2	175-699[+]	FBpp0111965^FBpp0111965^Q:184-1518,H:4-456^39%ID^E:2.5e-85^.^.`FBpp0293656^FBpp0293656^Q:478-1518,H:14-364^41.7%ID^E:3.5e-71^.^.
TRINITY_DN71215_c4_g1	TRINITY_DN71215_c4_g1_i2	TRINITY_DN71215_c4_g1_i2.p1	210-1241[+]	FBpp0078205^FBpp0078205^Q:3-1202,H:16-405^48.1%ID^E:1.3e-109^.^.`FBpp0304361^FBpp0304361^Q:3-1202,H:16-405^48.1%ID^E:1.3e-109^.^.
TRINITY_DN71246_c0_g1	TRINITY_DN71246_c0_g1_i2	TRINITY_DN71246_c0_g1_i2.p1	1-1527[+]	FBpp0084641^FBpp0084641^Q:121-1509,H:158-666^28.2%ID^E:2e-40^.^.
TRINITY_DN71212_c1_g1	TRINITY_DN71212_c1_g1_i1	TRINITY_DN71212_c1_g1_i1.p1	373-1896[+]	FBpp0100128^FBpp0100128^Q:514-1893,H:89-573^43.7%ID^E:3.2e-76^.^.`FBpp0304972^FBpp0304972^Q:514-1893,H:52-536^43.7%ID^E:3.2e-76^.^.`FBpp0074651^FBpp0074651^Q:514-1893,H:89-576^43.3%ID^E:4.1e-76^.^.`FBpp0302624^FBpp0302624^Q:514-1893,H:52-539^43.3%ID^E:4.1e-76^.^.`FBpp0304463^FBpp0304463^Q:514-1893,H:89-576^43.3%ID^E:4.1e-76^.^.
TRINITY_DN71217_c0_g1	TRINITY_DN71217_c0_g1_i3	TRINITY_DN71217_c0_g1_i3.p1	986-3871[+]	FBpp0311448^FBpp0311448^Q:968-3859,H:38-1026^40.2%ID^E:5.3e-196^.^.`FBpp0083211^FBpp0083211^Q:983-3859,H:3-986^40.3%ID^E:1.2e-195^.^.`FBpp0311447^FBpp0311447^Q:1103-3859,H:28-970^40.4%ID^E:7e-188^.^.
TRINITY_DN71224_c1_g1	TRINITY_DN71224_c1_g1_i2	TRINITY_DN71224_c1_g1_i2.p1	48-560[+]	FBpp0084782^FBpp0084782^Q:48-542,H:1-169^42.4%ID^E:3.9e-30^.^.
TRINITY_DN71294_c0_g2	TRINITY_DN71294_c0_g2_i1	TRINITY_DN71294_c0_g2_i1.p1	201-1016[+]	FBpp0082895^FBpp0082895^Q:201-1013,H:1-273^59.7%ID^E:3.7e-80^.^.`FBpp0302816^FBpp0302816^Q:339-1013,H:28-252^62.2%ID^E:1.6e-70^.^.`FBpp0302817^FBpp0302817^Q:339-1013,H:28-252^62.2%ID^E:1.6e-70^.^.`FBpp0082896^FBpp0082896^Q:492-1013,H:1-174^64.9%ID^E:3.7e-56^.^.`FBpp0083127^FBpp0083127^Q:216-1004,H:7-279^38.5%ID^E:3.5e-46^.^.
TRINITY_DN71233_c0_g1	TRINITY_DN71233_c0_g1_i1	TRINITY_DN71233_c0_g1_i1.p1	246-2225[+]	FBpp0073965^FBpp0073965^Q:252-2222,H:1-665^58.3%ID^E:8.1e-221^.^.`FBpp0081249^FBpp0081249^Q:741-1883,H:109-487^28.9%ID^E:5.9e-38^.^.`FBpp0305960^FBpp0305960^Q:741-1883,H:109-487^28.9%ID^E:5.9e-38^.^.
TRINITY_DN71233_c0_g2	TRINITY_DN71233_c0_g2_i2	TRINITY_DN71233_c0_g2_i2.p1	349-813[+]	FBpp0088522^FBpp0088522^Q:349-810,H:1-154^79.2%ID^E:9.6e-70^.^.`FBpp0081076^FBpp0081076^Q:349-804,H:1-152^65.8%ID^E:2.2e-58^.^.`FBpp0073230^FBpp0073230^Q:346-810,H:8-163^44.9%ID^E:2.8e-37^.^.`FBpp0082477^FBpp0082477^Q:355-792,H:2-146^38.5%ID^E:1.6e-24^.^.`FBpp0302691^FBpp0302691^Q:355-792,H:2-146^38.5%ID^E:1.6e-24^.^.`FBpp0307824^FBpp0307824^Q:355-792,H:2-146^38.5%ID^E:1.6e-24^.^.`FBpp0079704^FBp…
TRINITY_DN71244_c0_g3	TRINITY_DN71244_c0_g3_i2	.	.	FBpp0074554^FBpp0074554^Q:3-278,H:37-128^67.4%ID^E:2.4e-29^.^.`FBpp0311888^FBpp0311888^Q:3-278,H:37-128^67.4%ID^E:2.4e-29^.^.
TRINITY_DN71241_c0_g1	TRINITY_DN71241_c0_g1_i2	TRINITY_DN71241_c0_g1_i2.p1	2-682[+]	FBpp0082937^FBpp0082937^Q:167-673,H:1-169^59.8%ID^E:4.5e-54^.^.`FBpp0293544^FBpp0293544^Q:167-673,H:1-169^59.8%ID^E:4.5e-54^.^.
TRINITY_DN71238_c0_g2	TRINITY_DN71238_c0_g2_i3	TRINITY_DN71238_c0_g2_i3.p1	1-6693[+]	FBpp0303143^FBpp0303143^Q:7-6690,H:1091-3309^65%ID^E:0^.^.`FBpp0303144^FBpp0303144^Q:7-6690,H:1114-3332^65%ID^E:0^.^.`FBpp0303141^FBpp0303141^Q:7-6690,H:1088-3303^64.6%ID^E:0^.^.`FBpp0303145^FBpp0303145^Q:7-6690,H:1088-3303^64.6%ID^E:0^.^.`FBpp0303142^FBpp0303142^Q:7-6690,H:1088-3284^64.1%ID^E:0^.^.
TRINITY_DN71236_c2_g1	TRINITY_DN71236_c2_g1_i1	TRINITY_DN71236_c2_g1_i1.p1	348-2765[+]	FBpp0076276^FBpp0076276^Q:357-2192,H:69-796^37.8%ID^E:1.9e-109^.^.`FBpp0076277^FBpp0076277^Q:357-2192,H:69-796^37.8%ID^E:1.9e-109^.^.`FBpp0076278^FBpp0076278^Q:357-2192,H:69-796^37.8%ID^E:1.9e-109^.^.`FBpp0288542^FBpp0288542^Q:357-2192,H:69-796^37.8%ID^E:1.9e-109^.^.`FBpp0288543^FBpp0288543^Q:357-2192,H:69-796^37.8%ID^E:1.9e-109^.^.
TRINITY_DN71236_c2_g1	TRINITY_DN71236_c2_g1_i2	TRINITY_DN71236_c2_g1_i2.p1	757-3174[+]	FBpp0076276^FBpp0076276^Q:766-2601,H:69-796^37.8%ID^E:1.6e-109^.^.`FBpp0076277^FBpp0076277^Q:766-2601,H:69-796^37.8%ID^E:1.6e-109^.^.`FBpp0076278^FBpp0076278^Q:766-2601,H:69-796^37.8%ID^E:1.6e-109^.^.`FBpp0288542^FBpp0288542^Q:766-2601,H:69-796^37.8%ID^E:1.6e-109^.^.`FBpp0288543^FBpp0288543^Q:766-2601,H:69-796^37.8%ID^E:1.6e-109^.^.
TRINITY_DN71255_c2_g3	TRINITY_DN71255_c2_g3_i1	.	.	FBpp0073762^FBpp0073762^Q:244-468,H:1-75^70.7%ID^E:1.3e-29^.^.
TRINITY_DN71255_c2_g4	TRINITY_DN71255_c2_g4_i2	TRINITY_DN71255_c2_g4_i2.p1	3-464[+]	.
TRINITY_DN71259_c0_g1	TRINITY_DN71259_c0_g1_i1	TRINITY_DN71259_c0_g1_i1.p1	1-744[+]	FBpp0079711^FBpp0079711^Q:1-735,H:3-247^82.4%ID^E:4.9e-111^.^.
TRINITY_DN71253_c0_g3	TRINITY_DN71253_c0_g3_i2	TRINITY_DN71253_c0_g3_i2.p1	275-1852[+]	FBpp0303533^FBpp0303533^Q:302-1849,H:6-520^53.8%ID^E:1.3e-164^.^.`FBpp0077447^FBpp0077447^Q:302-1849,H:6-520^53.8%ID^E:1.3e-164^.^.
TRINITY_DN71270_c0_g2	TRINITY_DN71270_c0_g2_i1	.	.	FBpp0083893^FBpp0083893^Q:1-156,H:45-96^98.1%ID^E:6.4e-23^.^.`FBpp0289873^FBpp0289873^Q:1-156,H:45-96^98.1%ID^E:6.4e-23^.^.
TRINITY_DN71275_c0_g1	TRINITY_DN71275_c0_g1_i1	TRINITY_DN71275_c0_g1_i1.p1	202-2025[+]	FBpp0082981^FBpp0082981^Q:478-2025,H:160-682^45.3%ID^E:9.1e-136^.^.`FBpp0307572^FBpp0307572^Q:478-2025,H:160-682^45.3%ID^E:9.1e-136^.^.
TRINITY_DN71281_c0_g1	TRINITY_DN71281_c0_g1_i2	TRINITY_DN71281_c0_g1_i2.p1	81-1472[+]	FBpp0085950^FBpp0085950^Q:81-1466,H:1-463^49.6%ID^E:7e-128^.^.
TRINITY_DN71283_c0_g1	TRINITY_DN71283_c0_g1_i2	.	.	FBpp0082645^FBpp0082645^Q:10-291,H:58-151^89.4%ID^E:4.1e-45^.^.
TRINITY_DN71248_c0_g1	TRINITY_DN71248_c0_g1_i2	TRINITY_DN71248_c0_g1_i2.p1	129-2681[+]	FBpp0088055^FBpp0088055^Q:345-2678,H:83-866^79.3%ID^E:0^.^.`FBpp0311783^FBpp0311783^Q:345-2678,H:83-866^79.3%ID^E:0^.^.`FBpp0081756^FBpp0081756^Q:708-2423,H:64-658^35.7%ID^E:2.2e-87^.^.`FBpp0081317^FBpp0081317^Q:777-2390,H:237-778^33%ID^E:2.1e-85^.^.`FBpp0076312^FBpp0076312^Q:858-2378,H:135-636^37.2%ID^E:1e-84^.^.`FBpp0070913^FBpp0070913^Q:693-2393,H:46-648^32.6%ID^E:1.2e-80^.^.`FBpp0309417^FBpp0…
TRINITY_DN71280_c0_g3	TRINITY_DN71280_c0_g3_i2	TRINITY_DN71280_c0_g3_i2.p1	104-937[+]	FBpp0080121^FBpp0080121^Q:104-928,H:1-275^79.3%ID^E:9.7e-127^.^.`FBpp0078633^FBpp0078633^Q:128-904,H:43-333^26.8%ID^E:7e-16^.^.
TRINITY_DN71287_c0_g2	TRINITY_DN71287_c0_g2_i2	TRINITY_DN71287_c0_g2_i2.p1	173-1213[+]	FBpp0297900^FBpp0297900^Q:173-1201,H:1-346^64.2%ID^E:9.7e-123^.^.`FBpp0297899^FBpp0297899^Q:173-1201,H:1-350^63.4%ID^E:4.1e-121^.^.`FBpp0077637^FBpp0077637^Q:173-1201,H:1-350^63.4%ID^E:4.1e-121^.^.`FBpp0307363^FBpp0307363^Q:173-1201,H:1-350^63.4%ID^E:4.1e-121^.^.`FBpp0076830^FBpp0076830^Q:173-1207,H:1-334^56.2%ID^E:5e-87^.^.`FBpp0076829^FBpp0076829^Q:173-1207,H:1-334^56.2%ID^E:5e-87^.^.`FBpp00713…
TRINITY_DN71287_c0_g2	TRINITY_DN71287_c0_g2_i3	TRINITY_DN71287_c0_g2_i3.p1	217-1257[+]	FBpp0297900^FBpp0297900^Q:217-1245,H:1-346^64.2%ID^E:1e-122^.^.`FBpp0297899^FBpp0297899^Q:217-1245,H:1-350^63.4%ID^E:4.2e-121^.^.`FBpp0077637^FBpp0077637^Q:217-1245,H:1-350^63.4%ID^E:4.2e-121^.^.`FBpp0307363^FBpp0307363^Q:217-1245,H:1-350^63.4%ID^E:4.2e-121^.^.`FBpp0076830^FBpp0076830^Q:217-1251,H:1-334^56.2%ID^E:5.2e-87^.^.`FBpp0076829^FBpp0076829^Q:217-1251,H:1-334^56.2%ID^E:5.2e-87^.^.`FBpp007…
TRINITY_DN71264_c0_g1	TRINITY_DN71264_c0_g1_i3	TRINITY_DN71264_c0_g1_i3.p1	425-1642[+]	FBpp0077265^FBpp0077265^Q:425-1603,H:1-391^73%ID^E:7.3e-176^.^.`FBpp0300634^FBpp0300634^Q:425-1603,H:1-391^73%ID^E:7.3e-176^.^.`FBpp0304647^FBpp0304647^Q:689-1603,H:1-304^73.4%ID^E:5.8e-133^.^.`FBpp0083106^FBpp0083106^Q:2844-3428,H:1584-1783^30.7%ID^E:1.7e-23^.^.`FBpp0310713^FBpp0310713^Q:2844-3428,H:1584-1783^30.7%ID^E:1.7e-23^.^.`FBpp0310714^FBpp0310714^Q:2844-3428,H:1584-1783^30.7%ID^E:1.7e-23…
TRINITY_DN71264_c0_g1	TRINITY_DN71264_c0_g1_i3	TRINITY_DN71264_c0_g1_i3.p2	2433-3449[+]	FBpp0077265^FBpp0077265^Q:425-1603,H:1-391^73%ID^E:7.3e-176^.^.`FBpp0300634^FBpp0300634^Q:425-1603,H:1-391^73%ID^E:7.3e-176^.^.`FBpp0304647^FBpp0304647^Q:689-1603,H:1-304^73.4%ID^E:5.8e-133^.^.`FBpp0083106^FBpp0083106^Q:2844-3428,H:1584-1783^30.7%ID^E:1.7e-23^.^.`FBpp0310713^FBpp0310713^Q:2844-3428,H:1584-1783^30.7%ID^E:1.7e-23^.^.`FBpp0310714^FBpp0310714^Q:2844-3428,H:1584-1783^30.7%ID^E:1.7e-23…
TRINITY_DN71264_c0_g1	TRINITY_DN71264_c0_g1_i4	TRINITY_DN71264_c0_g1_i4.p1	2682-3623[+]	FBpp0077265^FBpp0077265^Q:833-1852,H:53-391^74.4%ID^E:2.4e-155^.^.`FBpp0300634^FBpp0300634^Q:833-1852,H:53-391^74.4%ID^E:2.4e-155^.^.`FBpp0304647^FBpp0304647^Q:938-1852,H:1-304^73.4%ID^E:4.5e-133^.^.`FBpp0083106^FBpp0083106^Q:3093-3611,H:1556-1733^30.7%ID^E:2.9e-23^.^.`FBpp0310713^FBpp0310713^Q:3093-3611,H:1556-1733^30.7%ID^E:2.9e-23^.^.`FBpp0310714^FBpp0310714^Q:3093-3611,H:1556-1733^30.7%ID^E:2…
TRINITY_DN71264_c0_g1	TRINITY_DN71264_c0_g1_i4	TRINITY_DN71264_c0_g1_i4.p2	1196-1891[+]	FBpp0077265^FBpp0077265^Q:833-1852,H:53-391^74.4%ID^E:2.4e-155^.^.`FBpp0300634^FBpp0300634^Q:833-1852,H:53-391^74.4%ID^E:2.4e-155^.^.`FBpp0304647^FBpp0304647^Q:938-1852,H:1-304^73.4%ID^E:4.5e-133^.^.`FBpp0083106^FBpp0083106^Q:3093-3611,H:1556-1733^30.7%ID^E:2.9e-23^.^.`FBpp0310713^FBpp0310713^Q:3093-3611,H:1556-1733^30.7%ID^E:2.9e-23^.^.`FBpp0310714^FBpp0310714^Q:3093-3611,H:1556-1733^30.7%ID^E:2…
TRINITY_DN71278_c1_g1	TRINITY_DN71278_c1_g1_i4	TRINITY_DN71278_c1_g1_i4.p2	1104-1814[+]	FBpp0076906^FBpp0076906^Q:1074-1811,H:111-356^77.2%ID^E:3.7e-110^.^.`FBpp0089304^FBpp0089304^Q:1074-1811,H:424-669^77.2%ID^E:3.7e-110^.^.`FBpp0089305^FBpp0089305^Q:1074-1811,H:424-669^77.2%ID^E:3.7e-110^.^.`FBpp0089306^FBpp0089306^Q:1074-1811,H:424-669^77.2%ID^E:3.7e-110^.^.`FBpp0076902^FBpp0076902^Q:1074-1811,H:424-669^77.2%ID^E:3.7e-110^.^.`FBpp0076903^FBpp0076903^Q:1074-1811,H:436-681^77.2%ID^…
TRINITY_DN71278_c1_g1	TRINITY_DN71278_c1_g1_i4	TRINITY_DN71278_c1_g1_i4.p1	178-1092[+]	FBpp0076906^FBpp0076906^Q:1074-1811,H:111-356^77.2%ID^E:3.7e-110^.^.`FBpp0089304^FBpp0089304^Q:1074-1811,H:424-669^77.2%ID^E:3.7e-110^.^.`FBpp0089305^FBpp0089305^Q:1074-1811,H:424-669^77.2%ID^E:3.7e-110^.^.`FBpp0089306^FBpp0089306^Q:1074-1811,H:424-669^77.2%ID^E:3.7e-110^.^.`FBpp0076902^FBpp0076902^Q:1074-1811,H:424-669^77.2%ID^E:3.7e-110^.^.`FBpp0076903^FBpp0076903^Q:1074-1811,H:436-681^77.2%ID^…
TRINITY_DN71278_c1_g1	TRINITY_DN71278_c1_g1_i5	TRINITY_DN71278_c1_g1_i5.p2	2322-3032[+]	FBpp0089304^FBpp0089304^Q:347-1381,H:108-449^70.4%ID^E:1.9e-132^.^.`FBpp0089305^FBpp0089305^Q:347-1381,H:108-449^70.4%ID^E:1.9e-132^.^.`FBpp0089306^FBpp0089306^Q:347-1381,H:108-449^70.4%ID^E:1.9e-132^.^.`FBpp0076902^FBpp0076902^Q:347-1381,H:108-449^70.4%ID^E:1.9e-132^.^.`FBpp0300180^FBpp0300180^Q:347-1381,H:108-449^70.4%ID^E:1.9e-132^.^.`FBpp0300181^FBpp0300181^Q:347-1381,H:108-449^70.4%ID^E:1.9e…
TRINITY_DN71278_c1_g1	TRINITY_DN71278_c1_g1_i5	TRINITY_DN71278_c1_g1_i5.p1	233-1327[+]	FBpp0089304^FBpp0089304^Q:347-1381,H:108-449^70.4%ID^E:1.9e-132^.^.`FBpp0089305^FBpp0089305^Q:347-1381,H:108-449^70.4%ID^E:1.9e-132^.^.`FBpp0089306^FBpp0089306^Q:347-1381,H:108-449^70.4%ID^E:1.9e-132^.^.`FBpp0076902^FBpp0076902^Q:347-1381,H:108-449^70.4%ID^E:1.9e-132^.^.`FBpp0300180^FBpp0300180^Q:347-1381,H:108-449^70.4%ID^E:1.9e-132^.^.`FBpp0300181^FBpp0300181^Q:347-1381,H:108-449^70.4%ID^E:1.9e…
TRINITY_DN71295_c0_g1	TRINITY_DN71295_c0_g1_i1	TRINITY_DN71295_c0_g1_i1.p1	552-2288[+]	FBpp0078015^FBpp0078015^Q:678-2234,H:93-611^66.6%ID^E:4.4e-216^.^.`FBpp0078017^FBpp0078017^Q:678-2234,H:93-611^66.6%ID^E:4.4e-216^.^.`FBpp0078018^FBpp0078018^Q:678-2234,H:93-611^66.6%ID^E:4.4e-216^.^.`FBpp0078019^FBpp0078019^Q:678-2234,H:93-611^66.6%ID^E:4.4e-216^.^.`FBpp0078020^FBpp0078020^Q:678-2234,H:93-611^66.6%ID^E:4.4e-216^.^.`FBpp0078021^FBpp0078021^Q:678-2234,H:93-611^66.6%ID^E:4.4e-216^.…
TRINITY_DN71298_c1_g1	TRINITY_DN71298_c1_g1_i3	TRINITY_DN71298_c1_g1_i3.p1	481-1176[+]	FBpp0085035^FBpp0085035^Q:481-1176,H:1-229^75.4%ID^E:2e-98^.^.`FBpp0085037^FBpp0085037^Q:481-1176,H:1-229^75.4%ID^E:2e-98^.^.`FBpp0291761^FBpp0291761^Q:481-1176,H:1-229^75.4%ID^E:2e-98^.^.`FBpp0291519^FBpp0291519^Q:481-1176,H:1-229^75.4%ID^E:2e-98^.^.`FBpp0307422^FBpp0307422^Q:481-1176,H:1-229^75.4%ID^E:2e-98^.^.`FBpp0307423^FBpp0307423^Q:481-1176,H:1-229^75.4%ID^E:2e-98^.^.`FBpp0291762^FBpp02917…
TRINITY_DN71298_c1_g1	TRINITY_DN71298_c1_g1_i6	TRINITY_DN71298_c1_g1_i6.p1	551-1246[+]	FBpp0085035^FBpp0085035^Q:551-1246,H:1-229^75%ID^E:4.7e-98^.^.`FBpp0085037^FBpp0085037^Q:551-1246,H:1-229^75%ID^E:4.7e-98^.^.`FBpp0291761^FBpp0291761^Q:551-1246,H:1-229^75%ID^E:4.7e-98^.^.`FBpp0291519^FBpp0291519^Q:551-1246,H:1-229^75%ID^E:4.7e-98^.^.`FBpp0307422^FBpp0307422^Q:551-1246,H:1-229^75%ID^E:4.7e-98^.^.`FBpp0307423^FBpp0307423^Q:551-1246,H:1-229^75%ID^E:4.7e-98^.^.`FBpp0291762^FBpp02917…
TRINITY_DN71391_c0_g1	TRINITY_DN71391_c0_g1_i1	TRINITY_DN71391_c0_g1_i1.p1	55-921[+]	FBpp0081087^FBpp0081087^Q:55-891,H:1-279^67%ID^E:1.2e-115^.^.`FBpp0075595^FBpp0075595^Q:58-843,H:15-271^37.5%ID^E:2e-43^.^.`FBpp0311496^FBpp0311496^Q:58-843,H:15-271^37.5%ID^E:2e-43^.^.`FBpp0070181^FBpp0070181^Q:70-612,H:27-197^32%ID^E:2.3e-18^.^.
TRINITY_DN71341_c0_g1	TRINITY_DN71341_c0_g1_i1	TRINITY_DN71341_c0_g1_i1.p1	77-781[+]	FBpp0078583^FBpp0078583^Q:89-727,H:8-222^56.5%ID^E:8.7e-71^.^.`FBpp0312343^FBpp0312343^Q:89-727,H:8-222^56.5%ID^E:8.7e-71^.^.
TRINITY_DN71341_c0_g1	TRINITY_DN71341_c0_g1_i2	TRINITY_DN71341_c0_g1_i2.p1	77-772[+]	FBpp0078583^FBpp0078583^Q:89-727,H:8-222^56.5%ID^E:1.2e-70^.^.`FBpp0312343^FBpp0312343^Q:89-727,H:8-222^56.5%ID^E:1.2e-70^.^.
TRINITY_DN71396_c1_g1	TRINITY_DN71396_c1_g1_i5	TRINITY_DN71396_c1_g1_i5.p1	664-2964[+]	FBpp0075535^FBpp0075535^Q:697-2958,H:148-949^57.6%ID^E:4.9e-226^.^.`FBpp0303219^FBpp0303219^Q:697-2958,H:148-949^57.6%ID^E:4.9e-226^.^.`FBpp0075536^FBpp0075536^Q:838-2958,H:10-769^59.3%ID^E:2.3e-223^.^.`FBpp0075537^FBpp0075537^Q:838-2958,H:10-769^59.3%ID^E:2.3e-223^.^.`FBpp0075538^FBpp0075538^Q:838-2958,H:10-769^59.3%ID^E:2.3e-223^.^.
TRINITY_DN71396_c1_g1	TRINITY_DN71396_c1_g1_i6	TRINITY_DN71396_c1_g1_i6.p1	437-2737[+]	FBpp0075535^FBpp0075535^Q:470-2731,H:148-949^57.6%ID^E:4.5e-226^.^.`FBpp0303219^FBpp0303219^Q:470-2731,H:148-949^57.6%ID^E:4.5e-226^.^.`FBpp0075536^FBpp0075536^Q:611-2731,H:10-769^59.3%ID^E:2.1e-223^.^.`FBpp0075537^FBpp0075537^Q:611-2731,H:10-769^59.3%ID^E:2.1e-223^.^.`FBpp0075538^FBpp0075538^Q:611-2731,H:10-769^59.3%ID^E:2.1e-223^.^.
TRINITY_DN71396_c1_g1	TRINITY_DN71396_c1_g1_i11	TRINITY_DN71396_c1_g1_i11.p1	409-2709[+]	FBpp0075535^FBpp0075535^Q:442-2703,H:148-949^57.6%ID^E:4.5e-226^.^.`FBpp0303219^FBpp0303219^Q:442-2703,H:148-949^57.6%ID^E:4.5e-226^.^.`FBpp0075536^FBpp0075536^Q:583-2703,H:10-769^59.3%ID^E:2.1e-223^.^.`FBpp0075537^FBpp0075537^Q:583-2703,H:10-769^59.3%ID^E:2.1e-223^.^.`FBpp0075538^FBpp0075538^Q:583-2703,H:10-769^59.3%ID^E:2.1e-223^.^.
TRINITY_DN71396_c1_g1	TRINITY_DN71396_c1_g1_i15	TRINITY_DN71396_c1_g1_i15.p1	663-2963[+]	FBpp0075535^FBpp0075535^Q:696-2957,H:148-949^57.6%ID^E:6.4e-226^.^.`FBpp0303219^FBpp0303219^Q:696-2957,H:148-949^57.6%ID^E:6.4e-226^.^.`FBpp0075536^FBpp0075536^Q:837-2957,H:10-769^59.3%ID^E:2.3e-223^.^.`FBpp0075537^FBpp0075537^Q:837-2957,H:10-769^59.3%ID^E:2.3e-223^.^.`FBpp0075538^FBpp0075538^Q:837-2957,H:10-769^59.3%ID^E:2.3e-223^.^.
[truncated: 87,902 more rows]
