# Supplementary material for: Transcriptome profiling reveals the developmental regulation of NaCl-treated Forcipomyia taiwana eggs
Source: BMC Genomics. 2021 Nov 3;22:792. doi: 10.1186/s12864-021-08096-x (PMC8567638; doi:10.1186/s12864-021-08096-x)
Supplement: Supplementary file 5 — Additional file 5. [file 12864_2021_8096_MOESM5_ESM.xlsx]

## Sheet: clean_trinotate_annotation_repo
#gene_id	transcript_id	OrthoDB.Diptera_BLASTX	OrthoDB.Culicidae_BLASTX
TRINITY_DN13587_c0_g1	TRINITY_DN13587_c0_g1_i1	.	.
TRINITY_DN16105_c1_g1	TRINITY_DN16105_c1_g1_i1	7147::7159_0:0002ab::Diptera::Aedes^7147::7159_0:0002ab::Diptera::Aedes^Q:3-422,H:32-171^100%ID^E:2.2e-78^.^.`7147::7160_0:001e80::Diptera::Aedes^7147::7160_0:001e80::Diptera::Aedes^Q:3-422,H:32-171^100%ID^E:2.2e-78^.^.`7147::139723_0:000890::Diptera::Anopheles^7147::139723_0:000890::Diptera::Anopheles^Q:3-422,H:32-171^92.1%ID^E:1.6e-71^.^.`7147::30069_0:000fbb::Diptera::Anopheles^7147::30069_0:0…	7157::7159_0:0002ab::Culicidae::Aedes^7157::7159_0:0002ab::Culicidae::Aedes^Q:3-422,H:32-171^100%ID^E:7.8e-79^.^.`7157::7160_0:001e80::Culicidae::Aedes^7157::7160_0:001e80::Culicidae::Aedes^Q:3-422,H:32-171^100%ID^E:7.8e-79^.^.`7157::139723_0:000890::Culicidae::Anopheles^7157::139723_0:000890::Culicidae::Anopheles^Q:3-422,H:32-171^92.1%ID^E:5.4e-72^.^.`7157::30069_0:000fbb::Culicidae::Anopheles^7…
TRINITY_DN17947_c0_g1	TRINITY_DN17947_c0_g1_i1	7147::7159_0:002a2d::Diptera::Aedes^7147::7159_0:002a2d::Diptera::Aedes^Q:2-376,H:28-152^100%ID^E:2.6e-72^.^.`7147::7160_0:000bdb::Diptera::Aedes^7147::7160_0:000bdb::Diptera::Aedes^Q:8-376,H:32-154^93.5%ID^E:7.3e-67^.^.`7147::7176_0:0028ee::Diptera::Culex^7147::7176_0:0028ee::Diptera::Culex^Q:8-376,H:34-154^88.6%ID^E:4.2e-62^.^.`7147::7159_0:002a2c::Diptera::Aedes^7147::7159_0:002a2c::Diptera::A…	7157::7159_0:002a2d::Culicidae::Aedes^7157::7159_0:002a2d::Culicidae::Aedes^Q:2-376,H:28-152^100%ID^E:9.1e-73^.^.`7157::7160_0:000bdb::Culicidae::Aedes^7157::7160_0:000bdb::Culicidae::Aedes^Q:8-376,H:32-154^93.5%ID^E:2.6e-67^.^.`7157::7176_0:0028ee::Culicidae::Culex^7157::7176_0:0028ee::Culicidae::Culex^Q:8-376,H:34-154^88.6%ID^E:1.5e-62^.^.`7157::7159_0:002a2c::Culicidae::Aedes^7157::7159_0:002a…
TRINITY_DN26217_c0_g1	TRINITY_DN26217_c0_g1_i2	7147::7159_0:003514::Diptera::Aedes^7147::7159_0:003514::Diptera::Aedes^Q:47-466,H:1-140^100%ID^E:4.1e-76^.^.`7147::7160_0:0040dd::Diptera::Aedes^7147::7160_0:0040dd::Diptera::Aedes^Q:47-466,H:1-140^99.3%ID^E:9.2e-76^.^.`7147::43151_0:002840::Diptera::Anopheles^7147::43151_0:002840::Diptera::Anopheles^Q:47-451,H:1-135^94.8%ID^E:4.9e-69^.^.`7147::62324_0:001abb::Diptera::Anopheles^7147::62324_0:00…	7157::7159_0:003514::Culicidae::Aedes^7157::7159_0:003514::Culicidae::Aedes^Q:47-466,H:1-140^100%ID^E:1.4e-76^.^.`7157::7160_0:0040dd::Culicidae::Aedes^7157::7160_0:0040dd::Culicidae::Aedes^Q:47-466,H:1-140^99.3%ID^E:3.2e-76^.^.`7157::43151_0:002840::Culicidae::Anopheles^7157::43151_0:002840::Culicidae::Anopheles^Q:47-451,H:1-135^94.8%ID^E:1.7e-69^.^.`7157::62324_0:001abb::Culicidae::Anopheles^71…
TRINITY_DN30695_c0_g1	TRINITY_DN30695_c0_g1_i1	7147::69004_0:002a6d::Diptera::Anopheles^7147::69004_0:002a6d::Diptera::Anopheles^Q:81-806,H:10-252^61.3%ID^E:2.4e-89^.^.`7147::112268_0:001cc0::Diptera::Anopheles^7147::112268_0:001cc0::Diptera::Anopheles^Q:81-806,H:10-252^60.9%ID^E:3.2e-89^.^.`7147::7165_0:002c25::Diptera::Anopheles^7147::7165_0:002c25::Diptera::Anopheles^Q:81-806,H:10-252^60.9%ID^E:1.6e-88^.^.`7147::7168_0:001880::Diptera::Ano…	7157::69004_0:002a6d::Culicidae::Anopheles^7157::69004_0:002a6d::Culicidae::Anopheles^Q:81-806,H:10-252^61.3%ID^E:8.5e-90^.^.`7157::112268_0:001cc0::Culicidae::Anopheles^7157::112268_0:001cc0::Culicidae::Anopheles^Q:81-806,H:10-252^60.9%ID^E:1.1e-89^.^.`7157::7165_0:002c25::Culicidae::Anopheles^7157::7165_0:002c25::Culicidae::Anopheles^Q:81-806,H:10-252^60.9%ID^E:5.5e-89^.^.`7157::7168_0:001880::…
TRINITY_DN31787_c0_g1	TRINITY_DN31787_c0_g1_i1	7147::7176_0:0041dc::Diptera::Culex^7147::7176_0:0041dc::Diptera::Culex^Q:87-530,H:1-148^99.3%ID^E:1.6e-74^.^.`7147::7159_0:001696::Diptera::Aedes^7147::7159_0:001696::Diptera::Aedes^Q:90-530,H:4-151^88.5%ID^E:3.7e-63^.^.`7147::7160_0:000248::Diptera::Aedes^7147::7160_0:000248::Diptera::Aedes^Q:90-530,H:4-151^85.8%ID^E:2.9e-60^.^.`7147::69004_0:0019b0::Diptera::Anopheles^7147::69004_0:0019b0::Dip…	7157::7176_0:0041dc::Culicidae::Culex^7157::7176_0:0041dc::Culicidae::Culex^Q:87-530,H:1-148^99.3%ID^E:5.6e-75^.^.`7157::7159_0:001696::Culicidae::Aedes^7157::7159_0:001696::Culicidae::Aedes^Q:90-530,H:4-151^88.5%ID^E:1.3e-63^.^.`7157::7160_0:000248::Culicidae::Aedes^7157::7160_0:000248::Culicidae::Aedes^Q:90-530,H:4-151^85.8%ID^E:1e-60^.^.`7157::69004_0:0019b0::Culicidae::Anopheles^7157::69004_0…
TRINITY_DN31815_c0_g1	TRINITY_DN31815_c0_g1_i1	7147::7176_0:001f23::Diptera::Culex^7147::7176_0:001f23::Diptera::Culex^Q:59-400,H:1-114^99.1%ID^E:1e-64^.^.`7147::7159_0:000f42::Diptera::Aedes^7147::7159_0:000f42::Diptera::Aedes^Q:59-400,H:1-114^91.2%ID^E:1.2e-60^.^.`7147::7160_0:003132::Diptera::Aedes^7147::7160_0:003132::Diptera::Aedes^Q:59-400,H:1-114^92.1%ID^E:1.2e-60^.^.`7147::199890_0:002440::Diptera::Anopheles^7147::199890_0:002440::Dip…	7157::7176_0:001f23::Culicidae::Culex^7157::7176_0:001f23::Culicidae::Culex^Q:59-400,H:1-114^99.1%ID^E:3.6e-65^.^.`7157::7159_0:000f42::Culicidae::Aedes^7157::7159_0:000f42::Culicidae::Aedes^Q:59-400,H:1-114^91.2%ID^E:4.1e-61^.^.`7157::7160_0:003132::Culicidae::Aedes^7157::7160_0:003132::Culicidae::Aedes^Q:59-400,H:1-114^92.1%ID^E:4.1e-61^.^.`7157::199890_0:002440::Culicidae::Anopheles^7157::1998…
TRINITY_DN34157_c0_g1	TRINITY_DN34157_c0_g1_i1	7147::7176_0:00095a::Diptera::Culex^7147::7176_0:00095a::Diptera::Culex^Q:59-307,H:1-83^100%ID^E:1.9e-43^.^.`7147::7159_0:0020c7::Diptera::Aedes^7147::7159_0:0020c7::Diptera::Aedes^Q:59-307,H:1-83^95.2%ID^E:1.1e-40^.^.`7147::7159_0:003423::Diptera::Aedes^7147::7159_0:003423::Diptera::Aedes^Q:59-307,H:1-83^95.2%ID^E:1.1e-40^.^.`7147::7159_0:0035b0::Diptera::Aedes^7147::7159_0:0035b0::Diptera::Aede…	.
TRINITY_DN36297_c1_g1	TRINITY_DN36297_c1_g1_i2	.	.
TRINITY_DN36227_c0_g1	TRINITY_DN36227_c0_g1_i1	7147::568069_0:003cdb::Diptera::Clunio^7147::568069_0:003cdb::Diptera::Clunio^Q:2-1126,H:580-954^60%ID^E:1.7e-128^.^.`7147::54969_0:00072a::Diptera::Polypedilum^7147::54969_0:00072a::Diptera::Polypedilum^Q:2-1126,H:486-860^60%ID^E:2.4e-127^.^.`7147::319348_0:001b6f::Diptera::Polypedilum^7147::319348_0:001b6f::Diptera::Polypedilum^Q:2-1126,H:418-792^60%ID^E:4.1e-127^.^.`7147::7159_0:001d22::Dipter…	7157::74873_0:001899::Culicidae::Anopheles^7157::74873_0:001899::Culicidae::Anopheles^Q:5-1057,H:557-924^33.5%ID^E:6e-41^.^.`7157::41427_0:00323e::Culicidae::Anopheles^7157::41427_0:00323e::Culicidae::Anopheles^Q:5-1057,H:544-913^32.6%ID^E:6.6e-40^.^.`7157::7176_0:002e3a::Culicidae::Culex^7157::7176_0:002e3a::Culicidae::Culex^Q:5-1123,H:547-920^32.1%ID^E:1.8e-37^.^.`7157::7159_0:00036e::Culicidae…
TRINITY_DN36824_c0_g2	TRINITY_DN36824_c0_g2_i1	7147::74873_0:002dc6::Diptera::Anopheles^7147::74873_0:002dc6::Diptera::Anopheles^Q:1-492,H:127-318^45.3%ID^E:5.8e-33^.^.`7147::41427_0:002819::Diptera::Anopheles^7147::41427_0:002819::Diptera::Anopheles^Q:1-492,H:127-326^46.5%ID^E:8.4e-32^.^.`7147::7167_0:0015c5::Diptera::Anopheles^7147::7167_0:0015c5::Diptera::Anopheles^Q:1-474,H:124-303^49.2%ID^E:3.2e-31^.^.`7147::112268_0:000743::Diptera::Ano…	7157::74873_0:002dc6::Culicidae::Anopheles^7157::74873_0:002dc6::Culicidae::Anopheles^Q:1-492,H:127-318^45.3%ID^E:2e-33^.^.`7157::41427_0:002819::Culicidae::Anopheles^7157::41427_0:002819::Culicidae::Anopheles^Q:1-492,H:127-326^46.5%ID^E:2.9e-32^.^.`7157::7167_0:0015c5::Culicidae::Anopheles^7157::7167_0:0015c5::Culicidae::Anopheles^Q:1-474,H:124-303^49.2%ID^E:1.1e-31^.^.`7157::112268_0:000743::Cu…
TRINITY_DN36912_c0_g2	TRINITY_DN36912_c0_g2_i1	7147::7159_0:001f0c::Diptera::Aedes^7147::7159_0:001f0c::Diptera::Aedes^Q:2-1258,H:220-636^53.7%ID^E:2.6e-141^.^.`7147::568069_0:003dbe::Diptera::Clunio^7147::568069_0:003dbe::Diptera::Clunio^Q:5-1237,H:157-564^54.3%ID^E:5.7e-141^.^.`7147::7394_0:0019a3::Diptera::Glossina^7147::7394_0:0019a3::Diptera::Glossina^Q:38-1258,H:223-626^55.8%ID^E:1.7e-140^.^.`7147::7370_0:00181c::Diptera::Musca^7147::73…	7157::7159_0:001f0c::Culicidae::Aedes^7157::7159_0:001f0c::Culicidae::Aedes^Q:2-1258,H:220-636^53.7%ID^E:8.9e-142^.^.`7157::74869_0:000ba7::Culicidae::Anopheles^7157::74869_0:000ba7::Culicidae::Anopheles^Q:2-1237,H:164-576^51.3%ID^E:3.9e-137^.^.`7157::7176_0:0035f7::Culicidae::Culex^7157::7176_0:0035f7::Culicidae::Culex^Q:41-1258,H:163-565^53.4%ID^E:8.7e-137^.^.`7157::62324_0:000c49::Culicidae::A…
TRINITY_DN37341_c0_g1	TRINITY_DN37341_c0_g1_i1	7147::7375_0:000cf6::Diptera::Lucilia^7147::7375_0:000cf6::Diptera::Lucilia^Q:377-1276,H:19-377^38.4%ID^E:3.1e-57^.^.`7147::37001_0:000ad4::Diptera::Glossina^7147::37001_0:000ad4::Diptera::Glossina^Q:377-1279,H:36-382^37.4%ID^E:7.2e-54^.^.`7147::7395_0:000464::Diptera::Glossina^7147::7395_0:000464::Diptera::Glossina^Q:413-1276,H:12-345^38.1%ID^E:2.1e-53^.^.`7147::7397_0:000726::Diptera::Glossina^…	.
TRINITY_DN37788_c0_g2	TRINITY_DN37788_c0_g2_i1	7147::39758_0:0036ae::Diptera::Mayetiola^7147::39758_0:0036ae::Diptera::Mayetiola^Q:247-903,H:1-221^69.2%ID^E:4.7e-89^.^.`7147::174628_0:002bfd::Diptera::Bactrocera^7147::174628_0:002bfd::Diptera::Bactrocera^Q:247-879,H:1-225^71.1%ID^E:2.3e-88^.^.`7147::104688_0:001c53::Diptera::Bactrocera^7147::104688_0:001c53::Diptera::Bactrocera^Q:247-879,H:1-227^70.5%ID^E:4e-88^.^.`7147::28612_0:0018df::Dipte…	7157::7159_0:002bcd::Culicidae::Aedes^7157::7159_0:002bcd::Culicidae::Aedes^Q:247-876,H:1-214^71%ID^E:2e-87^.^.`7157::7160_0:000f00::Culicidae::Aedes^7157::7160_0:000f00::Culicidae::Aedes^Q:247-867,H:1-211^71.6%ID^E:7.7e-87^.^.`7157::7160_0:00181d::Culicidae::Aedes^7157::7160_0:00181d::Culicidae::Aedes^Q:247-867,H:1-211^71.6%ID^E:7.7e-87^.^.`7157::7176_0:00117a::Culicidae::Culex^7157::7176_0:0011…
TRINITY_DN37797_c0_g1	TRINITY_DN37797_c0_g1_i1	7147::7200_0:001833::Diptera::Lutzomyia^7147::7200_0:001833::Diptera::Lutzomyia^Q:83-652,H:4-193^70.5%ID^E:1.9e-63^.^.`7147::35570_0:002f50::Diptera::Stomoxys^7147::35570_0:002f50::Diptera::Stomoxys^Q:83-667,H:4-198^69.7%ID^E:9.4e-63^.^.`7147::319348_0:0008d7::Diptera::Polypedilum^7147::319348_0:0008d7::Diptera::Polypedilum^Q:83-649,H:4-192^64.6%ID^E:1.2e-62^.^.`7147::29031_0:0017ba::Diptera::Phl…	7157::7165_0:00272e::Culicidae::Anopheles^7157::7165_0:00272e::Culicidae::Anopheles^Q:83-658,H:4-195^68.2%ID^E:2.1e-62^.^.`7157::7176_0:001f5a::Culicidae::Culex^7157::7176_0:001f5a::Culicidae::Culex^Q:83-667,H:4-198^66.7%ID^E:2.1e-62^.^.`7157::7168_0:0011fa::Culicidae::Anopheles^7157::7168_0:0011fa::Culicidae::Anopheles^Q:80-658,H:368-560^66.8%ID^E:1.5e-60^.^.`7157::43041_0:000900::Culicidae::Ano…
TRINITY_DN38404_c0_g1	TRINITY_DN38404_c0_g1_i1	7147::54969_0:001733::Diptera::Polypedilum^7147::54969_0:001733::Diptera::Polypedilum^Q:1-888,H:320-615^62%ID^E:3.8e-104^.^.`7147::7159_0:001aed::Diptera::Aedes^7147::7159_0:001aed::Diptera::Aedes^Q:1-1170,H:439-849^48%ID^E:2.7e-102^.^.`7147::568069_0:002dff::Diptera::Clunio^7147::568069_0:002dff::Diptera::Clunio^Q:1-1200,H:425-849^47%ID^E:5.1e-101^.^.`7147::319348_0:00075e::Diptera::Polypedilum^…	7157::7159_0:001aed::Culicidae::Aedes^7157::7159_0:001aed::Culicidae::Aedes^Q:1-1170,H:439-849^48%ID^E:9.5e-103^.^.`7157::43151_0:001708::Culicidae::Anopheles^7157::43151_0:001708::Culicidae::Anopheles^Q:1-1182,H:453-856^47.1%ID^E:1.6e-97^.^.`7157::7167_0:000346::Culicidae::Anopheles^7157::7167_0:000346::Culicidae::Anopheles^Q:1-1182,H:455-851^46.9%ID^E:4.6e-97^.^.`7157::69004_0:0010fa::Culicidae…
TRINITY_DN38648_c0_g1	TRINITY_DN38648_c0_g1_i1	7147::7159_0:002cfb::Diptera::Aedes^7147::7159_0:002cfb::Diptera::Aedes^Q:42-524,H:1-161^100%ID^E:1.3e-89^.^.`7147::7160_0:000efe::Diptera::Aedes^7147::7160_0:000efe::Diptera::Aedes^Q:42-524,H:1-161^99.4%ID^E:1.4e-88^.^.`7147::7176_0:00215e::Diptera::Culex^7147::7176_0:00215e::Diptera::Culex^Q:42-524,H:1-161^94.4%ID^E:1.2e-84^.^.`7147::69004_0:0027d5::Diptera::Anopheles^7147::69004_0:0027d5::Dipt…	7157::7159_0:002cfb::Culicidae::Aedes^7157::7159_0:002cfb::Culicidae::Aedes^Q:42-524,H:1-161^100%ID^E:4.4e-90^.^.`7157::7160_0:000efe::Culicidae::Aedes^7157::7160_0:000efe::Culicidae::Aedes^Q:42-524,H:1-161^99.4%ID^E:4.8e-89^.^.`7157::7176_0:00215e::Culicidae::Culex^7157::7176_0:00215e::Culicidae::Culex^Q:42-524,H:1-161^94.4%ID^E:4.2e-85^.^.`7157::69004_0:0027d5::Culicidae::Anopheles^7157::69004_…
TRINITY_DN39397_c0_g1	TRINITY_DN39397_c0_g1_i1	7147::7260_0:001c8c::Diptera::Drosophila^7147::7260_0:001c8c::Diptera::Drosophila^Q:3-587,H:60-270^46%ID^E:9.1e-50^.^.`7147::7222_0:001b9b::Diptera::Drosophila^7147::7222_0:001b9b::Diptera::Drosophila^Q:3-590,H:73-288^45%ID^E:1.2e-49^.^.`7147::7237_0:003175::Diptera::Drosophila^7147::7237_0:003175::Diptera::Drosophila^Q:3-584,H:72-281^45.7%ID^E:1.6e-49^.^.`7147::35570_0:003022::Diptera::Stomoxys^…	7157::7159_0:0005f4::Culicidae::Aedes^7157::7159_0:0005f4::Culicidae::Aedes^Q:3-584,H:54-266^44.1%ID^E:1.6e-46^.^.`7157::7167_0:000e9f::Culicidae::Anopheles^7157::7167_0:000e9f::Culicidae::Anopheles^Q:3-584,H:81-293^43.7%ID^E:1.8e-45^.^.`7157::43151_0:000f0e::Culicidae::Anopheles^7157::43151_0:000f0e::Culicidae::Anopheles^Q:3-584,H:81-293^43.7%ID^E:3.1e-45^.^.`7157::7176_0:003115::Culicidae::Cule…
TRINITY_DN40382_c0_g1	TRINITY_DN40382_c0_g1_i1	7147::319348_0:00254f::Diptera::Polypedilum^7147::319348_0:00254f::Diptera::Polypedilum^Q:363-893,H:143-316^57.6%ID^E:6.3e-59^.^.`7147::104688_0:0015a7::Diptera::Bactrocera^7147::104688_0:0015a7::Diptera::Bactrocera^Q:387-932,H:1-178^59.3%ID^E:3.1e-58^.^.`7147::28588_0:0004ec::Diptera::Zeugodacus^7147::28588_0:0004ec::Diptera::Zeugodacus^Q:387-932,H:1-178^58.8%ID^E:3.1e-58^.^.`7147::174628_0:0007…	7157::7160_0:0024a3::Culicidae::Aedes^7157::7160_0:0024a3::Culicidae::Aedes^Q:387-890,H:1-166^60.4%ID^E:1e-56^.^.`7157::7176_0:00470a::Culicidae::Culex^7157::7176_0:00470a::Culicidae::Culex^Q:387-890,H:1-166^59.5%ID^E:2.5e-55^.^.`7157::7159_0:000369::Culicidae::Aedes^7157::7159_0:000369::Culicidae::Aedes^Q:387-890,H:1-166^58%ID^E:5.6e-55^.^.`7157::74873_0:002e19::Culicidae::Anopheles^7157::74873_…
TRINITY_DN41177_c0_g1	TRINITY_DN41177_c0_g1_i1	7147::7165_0:001b98::Diptera::Anopheles^7147::7165_0:001b98::Diptera::Anopheles^Q:5-382,H:210-335^59.5%ID^E:3.3e-37^.^.`7147::7167_0:002731::Diptera::Anopheles^7147::7167_0:002731::Diptera::Anopheles^Q:5-391,H:731-859^59.7%ID^E:4.8e-36^.^.`7147::69004_0:002983::Diptera::Anopheles^7147::69004_0:002983::Diptera::Anopheles^Q:5-382,H:212-337^58.7%ID^E:2.4e-35^.^.`7147::43041_0:000f5b::Diptera::Anophe…	7157::7165_0:001b98::Culicidae::Anopheles^7157::7165_0:001b98::Culicidae::Anopheles^Q:5-382,H:210-335^59.5%ID^E:1.2e-37^.^.`7157::7167_0:002731::Culicidae::Anopheles^7157::7167_0:002731::Culicidae::Anopheles^Q:5-391,H:731-859^59.7%ID^E:1.7e-36^.^.`7157::69004_0:002983::Culicidae::Anopheles^7157::69004_0:002983::Culicidae::Anopheles^Q:5-382,H:212-337^58.7%ID^E:8.3e-36^.^.`7157::43041_0:000f5b::Cul…
TRINITY_DN42088_c0_g1	TRINITY_DN42088_c0_g1_i1	7147::30069_0:00109b::Diptera::Anopheles^7147::30069_0:00109b::Diptera::Anopheles^Q:5-940,H:161-460^53.2%ID^E:1.7e-86^.^.`7147::7159_0:0032a5::Diptera::Aedes^7147::7159_0:0032a5::Diptera::Aedes^Q:5-940,H:171-468^52.6%ID^E:2.9e-86^.^.`7147::43151_0:001f37::Diptera::Anopheles^7147::43151_0:001f37::Diptera::Anopheles^Q:5-940,H:415-717^51.3%ID^E:1.1e-85^.^.`7147::7167_0:00227b::Diptera::Anopheles^714…	7157::30069_0:00109b::Culicidae::Anopheles^7157::30069_0:00109b::Culicidae::Anopheles^Q:5-940,H:161-460^53.2%ID^E:6e-87^.^.`7157::7159_0:0032a5::Culicidae::Aedes^7157::7159_0:0032a5::Culicidae::Aedes^Q:5-940,H:171-468^52.6%ID^E:1e-86^.^.`7157::43151_0:001f37::Culicidae::Anopheles^7157::43151_0:001f37::Culicidae::Anopheles^Q:5-940,H:415-717^51.3%ID^E:3.9e-86^.^.`7157::7167_0:00227b::Culicidae::Ano…
TRINITY_DN42922_c0_g1	TRINITY_DN42922_c0_g1_i1	7147::7159_0:001696::Diptera::Aedes^7147::7159_0:001696::Diptera::Aedes^Q:31-483,H:1-151^98.7%ID^E:4.7e-75^.^.`7147::7160_0:000248::Diptera::Aedes^7147::7160_0:000248::Diptera::Aedes^Q:31-483,H:1-151^94.7%ID^E:1.8e-71^.^.`7147::7176_0:0041dc::Diptera::Culex^7147::7176_0:0041dc::Diptera::Culex^Q:40-483,H:2-148^87.8%ID^E:1.3e-61^.^.`7147::41427_0:0004c6::Diptera::Anopheles^7147::41427_0:0004c6::Dip…	7157::7159_0:001696::Culicidae::Aedes^7157::7159_0:001696::Culicidae::Aedes^Q:31-483,H:1-151^98.7%ID^E:1.6e-75^.^.`7157::7160_0:000248::Culicidae::Aedes^7157::7160_0:000248::Culicidae::Aedes^Q:31-483,H:1-151^94.7%ID^E:6.4e-72^.^.`7157::7176_0:0041dc::Culicidae::Culex^7157::7176_0:0041dc::Culicidae::Culex^Q:40-483,H:2-148^87.8%ID^E:4.6e-62^.^.`7157::41427_0:0004c6::Culicidae::Anopheles^7157::41427…
TRINITY_DN43066_c0_g2	TRINITY_DN43066_c0_g2_i1	7147::7159_0:003004::Diptera::Aedes^7147::7159_0:003004::Diptera::Aedes^Q:2-796,H:18-274^54%ID^E:2.7e-72^.^.`7147::7260_0:0008e2::Diptera::Drosophila^7147::7260_0:0008e2::Diptera::Drosophila^Q:2-796,H:11-269^48.7%ID^E:6.6e-71^.^.`7147::35570_0:001a0e::Diptera::Stomoxys^7147::35570_0:001a0e::Diptera::Stomoxys^Q:2-799,H:11-270^50.4%ID^E:1.5e-70^.^.`7147::42026_0:001894::Diptera::Drosophila^7147::42…	7157::7159_0:003004::Culicidae::Aedes^7157::7159_0:003004::Culicidae::Aedes^Q:2-796,H:18-274^54%ID^E:9.4e-73^.^.`7157::41427_0:001e59::Culicidae::Anopheles^7157::41427_0:001e59::Culicidae::Anopheles^Q:236-799,H:10-190^61.2%ID^E:1.1e-57^.^.`7157::74873_0:0028e1::Culicidae::Anopheles^7157::74873_0:0028e1::Culicidae::Anopheles^Q:242-799,H:6-184^61.3%ID^E:5.5e-57^.^.`7157::7167_0:002562::Culicidae::A…
TRINITY_DN43606_c0_g1	TRINITY_DN43606_c0_g1_i1	7147::7200_0:00228c::Diptera::Lutzomyia^7147::7200_0:00228c::Diptera::Lutzomyia^Q:120-986,H:34-321^48.5%ID^E:2.8e-73^.^.`7147::112268_0:001867::Diptera::Anopheles^7147::112268_0:001867::Diptera::Anopheles^Q:81-968,H:13-305^46.5%ID^E:2.5e-69^.^.`7147::7159_0:00131d::Diptera::Aedes^7147::7159_0:00131d::Diptera::Aedes^Q:120-968,H:63-339^47.3%ID^E:2.1e-68^.^.`7147::74873_0:000260::Diptera::Anopheles^…	7157::7167_0:001180::Culicidae::Anopheles^7157::7167_0:001180::Culicidae::Anopheles^Q:150-968,H:74-339^35.4%ID^E:5.2e-38^.^.`7157::43151_0:0014a5::Culicidae::Anopheles^7157::43151_0:0014a5::Culicidae::Anopheles^Q:150-968,H:74-339^35.3%ID^E:2e-37^.^.`7157::62324_0:002fd5::Culicidae::Anopheles^7157::62324_0:002fd5::Culicidae::Anopheles^Q:171-959,H:120-369^36.3%ID^E:7.5e-37^.^.`7157::7160_0:001e60::…
TRINITY_DN43915_c0_g2	TRINITY_DN43915_c0_g2_i1	7147::568069_0:001361::Diptera::Clunio^7147::568069_0:001361::Diptera::Clunio^Q:2-778,H:175-434^86.9%ID^E:5.2e-121^.^.`7147::315563_0:002369::Diptera::Belgica^7147::315563_0:002369::Diptera::Belgica^Q:2-778,H:175-434^85.8%ID^E:6.3e-119^.^.`7147::7159_0:001718::Diptera::Aedes^7147::7159_0:001718::Diptera::Aedes^Q:14-778,H:182-436^86.3%ID^E:3.1e-118^.^.`7147::112268_0:000417::Diptera::Anopheles^714…	7157::7159_0:001718::Culicidae::Aedes^7157::7159_0:001718::Culicidae::Aedes^Q:14-778,H:182-436^86.3%ID^E:1.1e-118^.^.`7157::112268_0:000417::Culicidae::Anopheles^7157::112268_0:000417::Culicidae::Anopheles^Q:2-778,H:180-438^84.2%ID^E:1.5e-115^.^.`7157::139723_0:0015c3::Culicidae::Anopheles^7157::139723_0:0015c3::Culicidae::Anopheles^Q:2-778,H:85-343^84.2%ID^E:1.5e-115^.^.`7157::199890_0:0015aa::C…
TRINITY_DN44095_c0_g1	TRINITY_DN44095_c0_g1_i1	7147::74873_0:00214e::Diptera::Anopheles^7147::74873_0:00214e::Diptera::Anopheles^Q:302-745,H:96-249^35.1%ID^E:1.4e-11^.^.`7147::41427_0:0025f9::Diptera::Anopheles^7147::41427_0:0025f9::Diptera::Anopheles^Q:302-745,H:138-290^37%ID^E:7.2e-11^.^.`7147::43041_0:000163::Diptera::Anopheles^7147::43041_0:000163::Diptera::Anopheles^Q:242-745,H:86-250^33.5%ID^E:7.2e-11^.^.`7147::7168_0:001f97::Diptera::A…	.
TRINITY_DN46255_c0_g1	TRINITY_DN46255_c0_g1_i1	7147::29031_0:0004e2::Diptera::Phlebotomus^7147::29031_0:0004e2::Diptera::Phlebotomus^Q:11-1054,H:341-728^45.6%ID^E:2.4e-68^.^.`7147::315563_0:000a50::Diptera::Belgica^7147::315563_0:000a50::Diptera::Belgica^Q:5-1051,H:567-923^47.3%ID^E:7.7e-67^.^.`7147::7176_0:002f8b::Diptera::Culex^7147::7176_0:002f8b::Diptera::Culex^Q:5-1045,H:417-796^48.8%ID^E:8.5e-66^.^.`7147::568069_0:004ed0::Diptera::Cluni…	.
TRINITY_DN47134_c0_g1	TRINITY_DN47134_c0_g1_i2	7147::7159_0:00022d::Diptera::Aedes^7147::7159_0:00022d::Diptera::Aedes^Q:2-298,H:1-98^87.9%ID^E:4.8e-43^.^.`7147::41427_0:00306b::Diptera::Anopheles^7147::41427_0:00306b::Diptera::Anopheles^Q:53-298,H:31-112^90.2%ID^E:3e-37^.^.`7147::74873_0:00129d::Diptera::Anopheles^7147::74873_0:00129d::Diptera::Anopheles^Q:29-298,H:25-114^82.2%ID^E:1.1e-36^.^.`7147::199890_0:002625::Diptera::Anopheles^7147::…	7157::7159_0:00022d::Culicidae::Aedes^7157::7159_0:00022d::Culicidae::Aedes^Q:2-298,H:1-98^87.9%ID^E:1.7e-43^.^.`7157::41427_0:00306b::Culicidae::Anopheles^7157::41427_0:00306b::Culicidae::Anopheles^Q:53-298,H:31-112^90.2%ID^E:1.1e-37^.^.`7157::74873_0:00129d::Culicidae::Anopheles^7157::74873_0:00129d::Culicidae::Anopheles^Q:29-298,H:25-114^82.2%ID^E:4e-37^.^.`7157::199890_0:002625::Culicidae::An…
TRINITY_DN47733_c0_g1	TRINITY_DN47733_c0_g1_i1	7147::7394_0:002908::Diptera::Glossina^7147::7394_0:002908::Diptera::Glossina^Q:139-594,H:8-173^37.3%ID^E:2e-19^.^.`7147::7397_0:0028a0::Diptera::Glossina^7147::7397_0:0028a0::Diptera::Glossina^Q:139-594,H:8-173^38%ID^E:2e-19^.^.`7147::315563_0:0031a8::Diptera::Belgica^7147::315563_0:0031a8::Diptera::Belgica^Q:187-597,H:25-166^43.8%ID^E:4.4e-19^.^.`7147::7213_0:002f70::Diptera::Ceratitis^7147::72…	7157::7176_0:00423a::Culicidae::Culex^7157::7176_0:00423a::Culicidae::Culex^Q:136-597,H:4-170^33.3%ID^E:1.7e-15^.^.`7157::41427_0:0010b1::Culicidae::Anopheles^7157::41427_0:0010b1::Culicidae::Anopheles^Q:154-597,H:11-173^36.2%ID^E:3.9e-15^.^.`7157::7160_0:000f9c::Culicidae::Aedes^7157::7160_0:000f9c::Culicidae::Aedes^Q:145-597,H:7-174^36.7%ID^E:1.6e-13^.^.`7157::112268_0:002f24::Culicidae::Anophe…
TRINITY_DN48048_c0_g1	TRINITY_DN48048_c0_g1_i1	7147::7159_0:001802::Diptera::Aedes^7147::7159_0:001802::Diptera::Aedes^Q:57-782,H:1-242^100%ID^E:3.6e-146^.^.`7147::7176_0:002e7e::Diptera::Culex^7147::7176_0:002e7e::Diptera::Culex^Q:57-782,H:1-242^100%ID^E:3.6e-146^.^.`7147::112268_0:001cc8::Diptera::Anopheles^7147::112268_0:001cc8::Diptera::Anopheles^Q:57-782,H:1-242^97.1%ID^E:4.8e-143^.^.`7147::139723_0:001ae9::Diptera::Anopheles^7147::13972…	7157::7159_0:001802::Culicidae::Aedes^7157::7159_0:001802::Culicidae::Aedes^Q:57-782,H:1-242^100%ID^E:1.2e-146^.^.`7157::7176_0:002e7e::Culicidae::Culex^7157::7176_0:002e7e::Culicidae::Culex^Q:57-782,H:1-242^100%ID^E:1.2e-146^.^.`7157::112268_0:001cc8::Culicidae::Anopheles^7157::112268_0:001cc8::Culicidae::Anopheles^Q:57-782,H:1-242^97.1%ID^E:1.7e-143^.^.`7157::139723_0:001ae9::Culicidae::Anophel…
TRINITY_DN48688_c0_g1	TRINITY_DN48688_c0_g1_i1	7147::7176_0:000b99::Diptera::Culex^7147::7176_0:000b99::Diptera::Culex^Q:312-620,H:7-109^91.3%ID^E:7.4e-54^.^.`7147::112268_0:002007::Diptera::Anopheles^7147::112268_0:002007::Diptera::Anopheles^Q:312-620,H:7-109^90.3%ID^E:1.7e-53^.^.`7147::139723_0:000513::Diptera::Anopheles^7147::139723_0:000513::Diptera::Anopheles^Q:312-620,H:7-109^90.3%ID^E:1.7e-53^.^.`7147::199890_0:00237d::Diptera::Anophel…	7157::7176_0:000b99::Culicidae::Culex^7157::7176_0:000b99::Culicidae::Culex^Q:312-620,H:7-109^91.3%ID^E:2.6e-54^.^.`7157::112268_0:002007::Culicidae::Anopheles^7157::112268_0:002007::Culicidae::Anopheles^Q:312-620,H:7-109^90.3%ID^E:5.8e-54^.^.`7157::139723_0:000513::Culicidae::Anopheles^7157::139723_0:000513::Culicidae::Anopheles^Q:312-620,H:7-109^90.3%ID^E:5.8e-54^.^.`7157::199890_0:00237d::Culi…
TRINITY_DN49209_c0_g1	TRINITY_DN49209_c0_g1_i1	7147::7159_0:001c4f::Diptera::Aedes^7147::7159_0:001c4f::Diptera::Aedes^Q:40-2394,H:1-840^38.2%ID^E:5.7e-164^.^.`7147::30069_0:00002e::Diptera::Anopheles^7147::30069_0:00002e::Diptera::Anopheles^Q:40-2394,H:1-842^38%ID^E:1.3e-163^.^.`7147::74873_0:0008bf::Diptera::Anopheles^7147::74873_0:0008bf::Diptera::Anopheles^Q:40-2394,H:1-842^37.9%ID^E:1.7e-163^.^.`7147::7165_0:00234a::Diptera::Anopheles^71…	7157::7159_0:001c4f::Culicidae::Aedes^7157::7159_0:001c4f::Culicidae::Aedes^Q:40-2394,H:1-840^38.2%ID^E:2e-164^.^.`7157::30069_0:00002e::Culicidae::Anopheles^7157::30069_0:00002e::Culicidae::Anopheles^Q:40-2394,H:1-842^38%ID^E:4.4e-164^.^.`7157::74873_0:0008bf::Culicidae::Anopheles^7157::74873_0:0008bf::Culicidae::Anopheles^Q:40-2394,H:1-842^37.9%ID^E:5.8e-164^.^.`7157::7165_0:00234a::Culicidae::…
TRINITY_DN49479_c0_g1	TRINITY_DN49479_c0_g1_i1	.	7157::7159_0:001d48::Culicidae::Aedes^7157::7159_0:001d48::Culicidae::Aedes^Q:135-446,H:3-108^63.2%ID^E:1e-32^.^.`7157::7160_0:003926::Culicidae::Aedes^7157::7160_0:003926::Culicidae::Aedes^Q:132-446,H:1-108^63%ID^E:6.5e-32^.^.`7157::7176_0:001ddf::Culicidae::Culex^7157::7176_0:001ddf::Culicidae::Culex^Q:141-446,H:5-108^59.6%ID^E:1.6e-30^.^.`7157::74873_0:00251c::Culicidae::Anopheles^7157::74873_…
TRINITY_DN49821_c0_g1	TRINITY_DN49821_c0_g1_i2	7147::7176_0:001357::Diptera::Culex^7147::7176_0:001357::Diptera::Culex^Q:63-476,H:1-138^100%ID^E:1.5e-64^.^.`7147::7159_0:00019c::Diptera::Aedes^7147::7159_0:00019c::Diptera::Aedes^Q:63-476,H:1-138^97.8%ID^E:8e-63^.^.`7147::112268_0:002646::Diptera::Anopheles^7147::112268_0:002646::Diptera::Anopheles^Q:3-476,H:34-198^82.4%ID^E:3.1e-62^.^.`7147::43151_0:001b9d::Diptera::Anopheles^7147::43151_0:00…	7157::7176_0:001357::Culicidae::Culex^7157::7176_0:001357::Culicidae::Culex^Q:63-476,H:1-138^100%ID^E:5.1e-65^.^.`7157::7159_0:00019c::Culicidae::Aedes^7157::7159_0:00019c::Culicidae::Aedes^Q:63-476,H:1-138^97.8%ID^E:2.8e-63^.^.`7157::112268_0:002646::Culicidae::Anopheles^7157::112268_0:002646::Culicidae::Anopheles^Q:3-476,H:34-198^82.4%ID^E:1.1e-62^.^.`7157::43151_0:001b9d::Culicidae::Anopheles^…
TRINITY_DN50014_c0_g1	TRINITY_DN50014_c0_g1_i1	7147::7159_0:000d04::Diptera::Aedes^7147::7159_0:000d04::Diptera::Aedes^Q:61-843,H:1-261^100%ID^E:1.8e-150^.^.`7147::7160_0:0017e8::Diptera::Aedes^7147::7160_0:0017e8::Diptera::Aedes^Q:61-843,H:1-261^100%ID^E:1.8e-150^.^.`7147::7176_0:002284::Diptera::Culex^7147::7176_0:002284::Diptera::Culex^Q:61-843,H:1-261^98.9%ID^E:4.5e-149^.^.`7147::41427_0:000960::Diptera::Anopheles^7147::41427_0:000960::Di…	7157::7159_0:000d04::Culicidae::Aedes^7157::7159_0:000d04::Culicidae::Aedes^Q:61-843,H:1-261^100%ID^E:6.3e-151^.^.`7157::7160_0:0017e8::Culicidae::Aedes^7157::7160_0:0017e8::Culicidae::Aedes^Q:61-843,H:1-261^100%ID^E:6.3e-151^.^.`7157::7176_0:002284::Culicidae::Culex^7157::7176_0:002284::Culicidae::Culex^Q:61-843,H:1-261^98.9%ID^E:1.6e-149^.^.`7157::41427_0:000960::Culicidae::Anopheles^7157::4142…
TRINITY_DN50720_c0_g1	TRINITY_DN50720_c0_g1_i1	7147::7159_0:001752::Diptera::Aedes^7147::7159_0:001752::Diptera::Aedes^Q:83-577,H:1-165^100%ID^E:4.5e-91^.^.`7147::7176_0:003b44::Diptera::Culex^7147::7176_0:003b44::Diptera::Culex^Q:83-577,H:1-165^98.2%ID^E:1.9e-89^.^.`7147::7160_0:003a49::Diptera::Aedes^7147::7160_0:003a49::Diptera::Aedes^Q:83-577,H:1-165^98.2%ID^E:7.2e-89^.^.`7147::74873_0:002b06::Diptera::Anopheles^7147::74873_0:002b06::Dipt…	7157::7159_0:001752::Culicidae::Aedes^7157::7159_0:001752::Culicidae::Aedes^Q:83-577,H:1-165^100%ID^E:1.6e-91^.^.`7157::7176_0:003b44::Culicidae::Culex^7157::7176_0:003b44::Culicidae::Culex^Q:83-577,H:1-165^98.2%ID^E:6.6e-90^.^.`7157::7160_0:003a49::Culicidae::Aedes^7157::7160_0:003a49::Culicidae::Aedes^Q:83-577,H:1-165^98.2%ID^E:2.5e-89^.^.`7157::74873_0:002b06::Culicidae::Anopheles^7157::74873_…
TRINITY_DN51973_c0_g1	TRINITY_DN51973_c0_g1_i1	7147::39758_0:0040ea::Diptera::Mayetiola^7147::39758_0:0040ea::Diptera::Mayetiola^Q:93-1136,H:1-348^77.3%ID^E:2.2e-171^.^.`7147::199890_0:00261b::Diptera::Anopheles^7147::199890_0:00261b::Diptera::Anopheles^Q:93-1130,H:1-346^77.7%ID^E:6.1e-169^.^.`7147::7176_0:001590::Diptera::Culex^7147::7176_0:001590::Diptera::Culex^Q:102-1133,H:7-350^78.5%ID^E:1.8e-168^.^.`7147::43041_0:000913::Diptera::Anophe…	7157::199890_0:00261b::Culicidae::Anopheles^7157::199890_0:00261b::Culicidae::Anopheles^Q:93-1130,H:1-346^77.7%ID^E:2.1e-169^.^.`7157::7176_0:001590::Culicidae::Culex^7157::7176_0:001590::Culicidae::Culex^Q:102-1133,H:7-350^78.5%ID^E:6.2e-169^.^.`7157::43041_0:000913::Culicidae::Anopheles^7157::43041_0:000913::Culicidae::Anopheles^Q:93-1130,H:1-346^77.7%ID^E:1.4e-168^.^.`7157::62324_0:000aaf::Cul…
TRINITY_DN51978_c0_g1	TRINITY_DN51978_c0_g1_i1	7147::7159_0:0007da::Diptera::Aedes^7147::7159_0:0007da::Diptera::Aedes^Q:49-501,H:1-151^100%ID^E:1.6e-75^.^.`7147::7160_0:003a5f::Diptera::Aedes^7147::7160_0:003a5f::Diptera::Aedes^Q:49-501,H:1-151^99.3%ID^E:3.6e-75^.^.`7147::7176_0:00398e::Diptera::Culex^7147::7176_0:00398e::Diptera::Culex^Q:49-501,H:1-151^99.3%ID^E:3.6e-75^.^.`7147::43151_0:00138e::Diptera::Anopheles^7147::43151_0:00138e::Dipt…	7157::7159_0:0007da::Culicidae::Aedes^7157::7159_0:0007da::Culicidae::Aedes^Q:49-501,H:1-151^100%ID^E:5.6e-76^.^.`7157::7160_0:003a5f::Culicidae::Aedes^7157::7160_0:003a5f::Culicidae::Aedes^Q:49-501,H:1-151^99.3%ID^E:1.3e-75^.^.`7157::7176_0:00398e::Culicidae::Culex^7157::7176_0:00398e::Culicidae::Culex^Q:49-501,H:1-151^99.3%ID^E:1.3e-75^.^.`7157::43151_0:00138e::Culicidae::Anopheles^7157::43151_…
TRINITY_DN52720_c0_g1	TRINITY_DN52720_c0_g1_i1	7147::112268_0:00022d::Diptera::Anopheles^7147::112268_0:00022d::Diptera::Anopheles^Q:605-940,H:120-228^58.9%ID^E:4.2e-33^.^.`7147::139723_0:003148::Diptera::Anopheles^7147::139723_0:003148::Diptera::Anopheles^Q:605-940,H:120-228^58.9%ID^E:4.2e-33^.^.`7147::62324_0:000590::Diptera::Anopheles^7147::62324_0:000590::Diptera::Anopheles^Q:605-940,H:121-229^58%ID^E:7.2e-33^.^.`7147::199890_0:00267a::Di…	7157::112268_0:00022d::Culicidae::Anopheles^7157::112268_0:00022d::Culicidae::Anopheles^Q:605-940,H:120-228^58.9%ID^E:1.5e-33^.^.`7157::139723_0:003148::Culicidae::Anopheles^7157::139723_0:003148::Culicidae::Anopheles^Q:605-940,H:120-228^58.9%ID^E:1.5e-33^.^.`7157::62324_0:000590::Culicidae::Anopheles^7157::62324_0:000590::Culicidae::Anopheles^Q:605-940,H:121-229^58%ID^E:2.5e-33^.^.`7157::199890_…
TRINITY_DN52720_c0_g1	TRINITY_DN52720_c0_g1_i1	7147::112268_0:00022d::Diptera::Anopheles^7147::112268_0:00022d::Diptera::Anopheles^Q:605-940,H:120-228^58.9%ID^E:4.2e-33^.^.`7147::139723_0:003148::Diptera::Anopheles^7147::139723_0:003148::Diptera::Anopheles^Q:605-940,H:120-228^58.9%ID^E:4.2e-33^.^.`7147::62324_0:000590::Diptera::Anopheles^7147::62324_0:000590::Diptera::Anopheles^Q:605-940,H:121-229^58%ID^E:7.2e-33^.^.`7147::199890_0:00267a::Di…	7157::112268_0:00022d::Culicidae::Anopheles^7157::112268_0:00022d::Culicidae::Anopheles^Q:605-940,H:120-228^58.9%ID^E:1.5e-33^.^.`7157::139723_0:003148::Culicidae::Anopheles^7157::139723_0:003148::Culicidae::Anopheles^Q:605-940,H:120-228^58.9%ID^E:1.5e-33^.^.`7157::62324_0:000590::Culicidae::Anopheles^7157::62324_0:000590::Culicidae::Anopheles^Q:605-940,H:121-229^58%ID^E:2.5e-33^.^.`7157::199890_…
TRINITY_DN52720_c0_g1	TRINITY_DN52720_c0_g1_i2	7147::319348_0:001e52::Diptera::Polypedilum^7147::319348_0:001e52::Diptera::Polypedilum^Q:116-868,H:10-245^55.8%ID^E:7.3e-35^.^.`7147::568069_0:004d57::Diptera::Clunio^7147::568069_0:004d57::Diptera::Clunio^Q:137-868,H:1-230^42.9%ID^E:7.3e-35^.^.`7147::54969_0:000ebd::Diptera::Polypedilum^7147::54969_0:000ebd::Diptera::Polypedilum^Q:518-868,H:123-235^59%ID^E:8.1e-34^.^.`7147::112268_0:00022d::Dip…	7157::112268_0:00022d::Culicidae::Anopheles^7157::112268_0:00022d::Culicidae::Anopheles^Q:191-874,H:20-228^38.7%ID^E:3.7e-34^.^.`7157::139723_0:003148::Culicidae::Anopheles^7157::139723_0:003148::Culicidae::Anopheles^Q:191-874,H:20-228^38.7%ID^E:3.7e-34^.^.`7157::62324_0:000590::Culicidae::Anopheles^7157::62324_0:000590::Culicidae::Anopheles^Q:191-874,H:21-229^38.3%ID^E:6.3e-34^.^.`7157::199890_0…
TRINITY_DN52974_c0_g1	TRINITY_DN52974_c0_g1_i1	7147::7159_0:00102d::Diptera::Aedes^7147::7159_0:00102d::Diptera::Aedes^Q:135-851,H:2-254^41.2%ID^E:5e-41^.^.`7147::7176_0:00161e::Diptera::Culex^7147::7176_0:00161e::Diptera::Culex^Q:135-851,H:2-249^40.5%ID^E:1.5e-40^.^.`7147::7160_0:0022d3::Diptera::Aedes^7147::7160_0:0022d3::Diptera::Aedes^Q:129-851,H:41-299^40.1%ID^E:2.5e-40^.^.`7147::7220_0:001998::Diptera::Drosophila^7147::7220_0:001998::Di…	7157::7159_0:00102d::Culicidae::Aedes^7157::7159_0:00102d::Culicidae::Aedes^Q:135-851,H:2-254^41.2%ID^E:1.7e-41^.^.`7157::7176_0:00161e::Culicidae::Culex^7157::7176_0:00161e::Culicidae::Culex^Q:135-851,H:2-249^40.5%ID^E:5.1e-41^.^.`7157::7160_0:0022d3::Culicidae::Aedes^7157::7160_0:0022d3::Culicidae::Aedes^Q:129-851,H:41-299^40.1%ID^E:8.7e-41^.^.`7157::7167_0:002163::Culicidae::Anopheles^7157::71…
TRINITY_DN52946_c0_g1	TRINITY_DN52946_c0_g1_i1	7147::7159_0:002fd0::Diptera::Aedes^7147::7159_0:002fd0::Diptera::Aedes^Q:111-542,H:6-149^97.2%ID^E:7.3e-78^.^.`7147::7176_0:002bfc::Diptera::Culex^7147::7176_0:002bfc::Diptera::Culex^Q:111-542,H:6-149^96.5%ID^E:9.5e-78^.^.`7147::104688_0:000571::Diptera::Bactrocera^7147::104688_0:000571::Diptera::Bactrocera^Q:102-542,H:1-147^94.6%ID^E:2.1e-77^.^.`7147::174628_0:000409::Diptera::Bactrocera^7147::…	7157::7159_0:002fd0::Culicidae::Aedes^7157::7159_0:002fd0::Culicidae::Aedes^Q:111-542,H:6-149^97.2%ID^E:2.6e-78^.^.`7157::7176_0:002bfc::Culicidae::Culex^7157::7176_0:002bfc::Culicidae::Culex^Q:111-542,H:6-149^96.5%ID^E:3.3e-78^.^.`7157::41427_0:001cdf::Culicidae::Anopheles^7157::41427_0:001cdf::Culicidae::Anopheles^Q:111-542,H:6-149^97.2%ID^E:1.7e-77^.^.`7157::43151_0:001f86::Culicidae::Anophele…
TRINITY_DN53228_c0_g1	TRINITY_DN53228_c0_g1_i1	7147::319348_0:00163a::Diptera::Polypedilum^7147::319348_0:00163a::Diptera::Polypedilum^Q:93-644,H:1-184^88%ID^E:1.2e-90^.^.`7147::54969_0:000d50::Diptera::Polypedilum^7147::54969_0:000d50::Diptera::Polypedilum^Q:93-644,H:1-184^86.4%ID^E:4.6e-90^.^.`7147::568069_0:00032a::Diptera::Clunio^7147::568069_0:00032a::Diptera::Clunio^Q:93-644,H:1-184^87%ID^E:1.8e-89^.^.`7147::104688_0:001a22::Diptera::Ba…	7157::7160_0:0033fa::Culicidae::Aedes^7157::7160_0:0033fa::Culicidae::Aedes^Q:93-644,H:1-184^81%ID^E:7.1e-86^.^.`7157::7176_0:0006b9::Culicidae::Culex^7157::7176_0:0006b9::Culicidae::Culex^Q:93-644,H:1-184^81%ID^E:1.6e-85^.^.`7157::7159_0:000b72::Culicidae::Aedes^7157::7159_0:000b72::Culicidae::Aedes^Q:93-644,H:1-184^80.4%ID^E:7.8e-85^.^.`7157::41427_0:003063::Culicidae::Anopheles^7157::41427_0:0…
TRINITY_DN53507_c0_g1	TRINITY_DN53507_c0_g1_i3	7147::319348_0:00187b::Diptera::Polypedilum^7147::319348_0:00187b::Diptera::Polypedilum^Q:385-1260,H:6-291^68.3%ID^E:3.8e-105^.^.`7147::7200_0:001c2f::Diptera::Lutzomyia^7147::7200_0:001c2f::Diptera::Lutzomyia^Q:475-1260,H:1-259^76.6%ID^E:2.4e-104^.^.`7147::29031_0:000ca4::Diptera::Phlebotomus^7147::29031_0:000ca4::Diptera::Phlebotomus^Q:475-1260,H:1-259^76.6%ID^E:9.3e-104^.^.`7147::69004_0:00306…	7157::41427_0:002969::Culicidae::Anopheles^7157::41427_0:002969::Culicidae::Anopheles^Q:763-1188,H:200-342^36.4%ID^E:3.6e-18^.^.`7157::69004_0:00203f::Culicidae::Anopheles^7157::69004_0:00203f::Culicidae::Anopheles^Q:763-1188,H:164-306^36.4%ID^E:3.6e-18^.^.`7157::7159_0:002201::Culicidae::Aedes^7157::7159_0:002201::Culicidae::Aedes^Q:763-1188,H:63-204^31%ID^E:1.1e-16^.^.`7157::7176_0:002ea5::Culi…
TRINITY_DN53719_c0_g2	TRINITY_DN53719_c0_g2_i2	7147::43041_0:000ec5::Diptera::Anopheles^7147::43041_0:000ec5::Diptera::Anopheles^Q:51-755,H:7-245^60.3%ID^E:3.9e-75^.^.`7147::199890_0:00133e::Diptera::Anopheles^7147::199890_0:00133e::Diptera::Anopheles^Q:51-755,H:7-245^61.1%ID^E:5.1e-75^.^.`7147::7165_0:002a1e::Diptera::Anopheles^7147::7165_0:002a1e::Diptera::Anopheles^Q:51-755,H:7-245^60.7%ID^E:5.1e-75^.^.`7147::7200_0:000a54::Diptera::Lutzom…	7157::43041_0:000ec5::Culicidae::Anopheles^7157::43041_0:000ec5::Culicidae::Anopheles^Q:51-755,H:7-245^60.3%ID^E:1.4e-75^.^.`7157::199890_0:00133e::Culicidae::Anopheles^7157::199890_0:00133e::Culicidae::Anopheles^Q:51-755,H:7-245^61.1%ID^E:1.8e-75^.^.`7157::7165_0:002a1e::Culicidae::Anopheles^7157::7165_0:002a1e::Culicidae::Anopheles^Q:51-755,H:7-245^60.7%ID^E:1.8e-75^.^.`7157::74873_0:00281a::Cu…
TRINITY_DN53728_c0_g3	TRINITY_DN53728_c0_g3_i1	7147::7159_0:0006a1::Diptera::Aedes^7147::7159_0:0006a1::Diptera::Aedes^Q:19-495,H:1-159^100%ID^E:4.8e-87^.^.`7147::7160_0:0029ce::Diptera::Aedes^7147::7160_0:0029ce::Diptera::Aedes^Q:4-495,H:10-179^94.7%ID^E:8.2e-87^.^.`7147::7160_0:000c2e::Diptera::Aedes^7147::7160_0:000c2e::Diptera::Aedes^Q:58-495,H:1-146^99.3%ID^E:9.7e-80^.^.`7147::43151_0:002635::Diptera::Anopheles^7147::43151_0:002635::Dipt…	7157::7159_0:0006a1::Culicidae::Aedes^7157::7159_0:0006a1::Culicidae::Aedes^Q:19-495,H:1-159^100%ID^E:1.7e-87^.^.`7157::7160_0:0029ce::Culicidae::Aedes^7157::7160_0:0029ce::Culicidae::Aedes^Q:4-495,H:10-179^94.7%ID^E:2.9e-87^.^.`7157::7160_0:000c2e::Culicidae::Aedes^7157::7160_0:000c2e::Culicidae::Aedes^Q:58-495,H:1-146^99.3%ID^E:3.4e-80^.^.`7157::43151_0:002635::Culicidae::Anopheles^7157::43151_…
TRINITY_DN53803_c0_g1	TRINITY_DN53803_c0_g1_i1	7147::7159_0:00051b::Diptera::Aedes^7147::7159_0:00051b::Diptera::Aedes^Q:69-878,H:1-270^93.3%ID^E:1.2e-135^.^.`7147::7160_0:001627::Diptera::Aedes^7147::7160_0:001627::Diptera::Aedes^Q:57-875,H:52-324^95.2%ID^E:1e-131^.^.`7147::7176_0:003548::Diptera::Culex^7147::7176_0:003548::Diptera::Culex^Q:84-875,H:4-267^89.8%ID^E:2.2e-129^.^.`7147::74873_0:002d81::Diptera::Anopheles^7147::74873_0:002d81::D…	7157::7159_0:00051b::Culicidae::Aedes^7157::7159_0:00051b::Culicidae::Aedes^Q:69-878,H:1-270^93.3%ID^E:4.2e-136^.^.`7157::7160_0:001627::Culicidae::Aedes^7157::7160_0:001627::Culicidae::Aedes^Q:57-875,H:52-324^95.2%ID^E:3.6e-132^.^.`7157::7176_0:003548::Culicidae::Culex^7157::7176_0:003548::Culicidae::Culex^Q:84-875,H:4-267^89.8%ID^E:7.6e-130^.^.`7157::74873_0:002d81::Culicidae::Anopheles^7157::7…
TRINITY_DN54120_c0_g1	TRINITY_DN54120_c0_g1_i1	7147::7176_0:000ba6::Diptera::Culex^7147::7176_0:000ba6::Diptera::Culex^Q:3-623,H:26-232^98.6%ID^E:2e-115^.^.`7147::41427_0:00309d::Diptera::Anopheles^7147::41427_0:00309d::Diptera::Anopheles^Q:39-623,H:1-195^95.9%ID^E:2.4e-105^.^.`7147::74873_0:000fc4::Diptera::Anopheles^7147::74873_0:000fc4::Diptera::Anopheles^Q:39-623,H:1-195^94.4%ID^E:3.2e-105^.^.`7147::7160_0:0011ee::Diptera::Aedes^7147::716…	7157::7176_0:000ba6::Culicidae::Culex^7157::7176_0:000ba6::Culicidae::Culex^Q:3-623,H:26-232^98.6%ID^E:7e-116^.^.`7157::41427_0:00309d::Culicidae::Anopheles^7157::41427_0:00309d::Culicidae::Anopheles^Q:39-623,H:1-195^95.9%ID^E:8.5e-106^.^.`7157::74873_0:000fc4::Culicidae::Anopheles^7157::74873_0:000fc4::Culicidae::Anopheles^Q:39-623,H:1-195^94.4%ID^E:1.1e-105^.^.`7157::7160_0:0011ee::Culicidae::A…
TRINITY_DN54308_c0_g3	TRINITY_DN54308_c0_g3_i1	7147::29031_0:0010ec::Diptera::Phlebotomus^7147::29031_0:0010ec::Diptera::Phlebotomus^Q:10-1683,H:258-812^69.8%ID^E:1.1e-211^.^.`7147::7176_0:000308::Diptera::Culex^7147::7176_0:000308::Diptera::Culex^Q:1-1632,H:313-855^69.2%ID^E:7.1e-208^.^.`7147::43151_0:00104f::Diptera::Anopheles^7147::43151_0:00104f::Diptera::Anopheles^Q:7-1623,H:257-792^69.6%ID^E:7.3e-205^.^.`7147::199890_0:001d22::Diptera::…	7157::7160_0:002f89::Culicidae::Aedes^7157::7160_0:002f89::Culicidae::Aedes^Q:1-1596,H:360-925^35.3%ID^E:6.8e-57^.^.`7157::7176_0:003b63::Culicidae::Culex^7157::7176_0:003b63::Culicidae::Culex^Q:1-1668,H:356-938^34.2%ID^E:4.9e-55^.^.`7157::62324_0:002b1f::Culicidae::Anopheles^7157::62324_0:002b1f::Culicidae::Anopheles^Q:340-1602,H:859-1284^36.6%ID^E:8.3e-55^.^.`7157::199890_0:000739::Culicidae::A…
TRINITY_DN54462_c0_g1	TRINITY_DN54462_c0_g1_i1	7147::30069_0:0005a6::Diptera::Anopheles^7147::30069_0:0005a6::Diptera::Anopheles^Q:399-1109,H:11-247^60.8%ID^E:1.9e-83^.^.`7147::69004_0:0004a7::Diptera::Anopheles^7147::69004_0:0004a7::Diptera::Anopheles^Q:399-1109,H:39-275^60.8%ID^E:1.9e-83^.^.`7147::43151_0:0019b3::Diptera::Anopheles^7147::43151_0:0019b3::Diptera::Anopheles^Q:396-1109,H:17-253^62.2%ID^E:2.5e-83^.^.`7147::7167_0:00100d::Dipter…	7157::30069_0:0005a6::Culicidae::Anopheles^7157::30069_0:0005a6::Culicidae::Anopheles^Q:399-1109,H:11-247^60.8%ID^E:6.7e-84^.^.`7157::69004_0:0004a7::Culicidae::Anopheles^7157::69004_0:0004a7::Culicidae::Anopheles^Q:399-1109,H:39-275^60.8%ID^E:6.7e-84^.^.`7157::43151_0:0019b3::Culicidae::Anopheles^7157::43151_0:0019b3::Culicidae::Anopheles^Q:396-1109,H:17-253^62.2%ID^E:8.7e-84^.^.`7157::7167_0:00…
TRINITY_DN54449_c0_g1	TRINITY_DN54449_c0_g1_i2	7147::7159_0:0027fd::Diptera::Aedes^7147::7159_0:0027fd::Diptera::Aedes^Q:9-566,H:1-186^97.8%ID^E:5e-102^.^.`7147::7160_0:002955::Diptera::Aedes^7147::7160_0:002955::Diptera::Aedes^Q:9-566,H:1-186^97.3%ID^E:1.4e-101^.^.`7147::7176_0:003c79::Diptera::Culex^7147::7176_0:003c79::Diptera::Culex^Q:9-566,H:1-186^96.8%ID^E:5.5e-101^.^.`7147::41427_0:002058::Diptera::Anopheles^7147::41427_0:002058::Dipte…	7157::7159_0:0027fd::Culicidae::Aedes^7157::7159_0:0027fd::Culicidae::Aedes^Q:9-566,H:1-186^97.8%ID^E:1.7e-102^.^.`7157::7160_0:002955::Culicidae::Aedes^7157::7160_0:002955::Culicidae::Aedes^Q:9-566,H:1-186^97.3%ID^E:5e-102^.^.`7157::7176_0:003c79::Culicidae::Culex^7157::7176_0:003c79::Culicidae::Culex^Q:9-566,H:1-186^96.8%ID^E:1.9e-101^.^.`7157::41427_0:002058::Culicidae::Anopheles^7157::41427_0…
TRINITY_DN54449_c0_g1	TRINITY_DN54449_c0_g1_i3	7147::7159_0:0027fd::Diptera::Aedes^7147::7159_0:0027fd::Diptera::Aedes^Q:9-485,H:1-159^91.8%ID^E:4e-82^.^.`7147::7160_0:002955::Diptera::Aedes^7147::7160_0:002955::Diptera::Aedes^Q:9-485,H:1-159^91.8%ID^E:4e-82^.^.`7147::7176_0:003c79::Diptera::Culex^7147::7176_0:003c79::Diptera::Culex^Q:9-485,H:1-159^91.8%ID^E:4e-82^.^.`7147::7167_0:000d14::Diptera::Anopheles^7147::7167_0:000d14::Diptera::Anoph…	7157::7159_0:0027fd::Culicidae::Aedes^7157::7159_0:0027fd::Culicidae::Aedes^Q:9-485,H:1-159^91.8%ID^E:1.4e-82^.^.`7157::7160_0:002955::Culicidae::Aedes^7157::7160_0:002955::Culicidae::Aedes^Q:9-485,H:1-159^91.8%ID^E:1.4e-82^.^.`7157::7176_0:003c79::Culicidae::Culex^7157::7176_0:003c79::Culicidae::Culex^Q:9-485,H:1-159^91.8%ID^E:1.4e-82^.^.`7157::7167_0:000d14::Culicidae::Anopheles^7157::7167_0:00…
TRINITY_DN54855_c0_g2	TRINITY_DN54855_c0_g2_i1	7147::7200_0:0017cb::Diptera::Lutzomyia^7147::7200_0:0017cb::Diptera::Lutzomyia^Q:75-1052,H:286-617^42.1%ID^E:5.3e-55^.^.`7147::7160_0:00223f::Diptera::Aedes^7147::7160_0:00223f::Diptera::Aedes^Q:75-965,H:325-639^43.7%ID^E:2.7e-51^.^.`7147::30069_0:0001ac::Diptera::Anopheles^7147::30069_0:0001ac::Diptera::Anopheles^Q:75-992,H:378-709^40.5%ID^E:1.3e-48^.^.`7147::7159_0:000c58::Diptera::Aedes^7147:…	7157::7160_0:00223f::Culicidae::Aedes^7157::7160_0:00223f::Culicidae::Aedes^Q:75-965,H:325-639^43.7%ID^E:9.5e-52^.^.`7157::30069_0:0001ac::Culicidae::Anopheles^7157::30069_0:0001ac::Culicidae::Anopheles^Q:75-992,H:378-709^40.5%ID^E:4.4e-49^.^.`7157::7159_0:000c58::Culicidae::Aedes^7157::7159_0:000c58::Culicidae::Aedes^Q:75-989,H:325-654^40.9%ID^E:7.5e-49^.^.`7157::7168_0:00166c::Culicidae::Anophe…
TRINITY_DN55491_c0_g1	TRINITY_DN55491_c0_g1_i1	7147::7160_0:001ba7::Diptera::Aedes^7147::7160_0:001ba7::Diptera::Aedes^Q:465-737,H:32-123^57.6%ID^E:4.1e-25^.^.`7147::7160_0:002027::Diptera::Aedes^7147::7160_0:002027::Diptera::Aedes^Q:465-737,H:32-123^57.6%ID^E:4.1e-25^.^.`7147::7159_0:0012d1::Diptera::Aedes^7147::7159_0:0012d1::Diptera::Aedes^Q:465-734,H:32-122^57.1%ID^E:9.2e-25^.^.`7147::7176_0:00492c::Diptera::Culex^7147::7176_0:00492c::Dip…	.
TRINITY_DN55491_c0_g1	TRINITY_DN55491_c0_g1_i2	7147::7160_0:001ba7::Diptera::Aedes^7147::7160_0:001ba7::Diptera::Aedes^Q:530-802,H:32-123^57.6%ID^E:4.5e-25^.^.`7147::7160_0:002027::Diptera::Aedes^7147::7160_0:002027::Diptera::Aedes^Q:530-802,H:32-123^57.6%ID^E:4.5e-25^.^.`7147::7159_0:0012d1::Diptera::Aedes^7147::7159_0:0012d1::Diptera::Aedes^Q:530-799,H:32-122^57.1%ID^E:1e-24^.^.`7147::7176_0:00492c::Diptera::Culex^7147::7176_0:00492c::Dipte…	.
TRINITY_DN55450_c0_g1	TRINITY_DN55450_c0_g1_i1	7147::29031_0:00007e::Diptera::Phlebotomus^7147::29031_0:00007e::Diptera::Phlebotomus^Q:218-1003,H:1-268^51.4%ID^E:1.4e-63^.^.`7147::29031_0:00292b::Diptera::Phlebotomus^7147::29031_0:00292b::Diptera::Phlebotomus^Q:218-1003,H:1-268^51.4%ID^E:1.4e-63^.^.`7147::39758_0:0017f6::Diptera::Mayetiola^7147::39758_0:0017f6::Diptera::Mayetiola^Q:188-1003,H:6-324^45.3%ID^E:7e-60^.^.`7147::29030_0:000394::Di…	7157::7176_0:002a7b::Culicidae::Culex^7157::7176_0:002a7b::Culicidae::Culex^Q:188-898,H:6-227^56.1%ID^E:2.7e-59^.^.`7157::7160_0:0019d8::Culicidae::Aedes^7157::7160_0:0019d8::Culicidae::Aedes^Q:215-997,H:14-404^40.4%ID^E:7.6e-54^.^.`7157::7159_0:0017d3::Culicidae::Aedes^7157::7159_0:0017d3::Culicidae::Aedes^Q:188-997,H:6-418^36.7%ID^E:5e-53^.^.`7157::69004_0:002bdd::Culicidae::Anopheles^7157::690…
TRINITY_DN55687_c0_g1	TRINITY_DN55687_c0_g1_i1	7147::199890_0:0029cd::Diptera::Anopheles^7147::199890_0:0029cd::Diptera::Anopheles^Q:86-1498,H:1-468^52.3%ID^E:1.9e-136^.^.`7147::43041_0:0026be::Diptera::Anopheles^7147::43041_0:0026be::Diptera::Anopheles^Q:86-1498,H:1-468^51.5%ID^E:3.6e-135^.^.`7147::30069_0:002954::Diptera::Anopheles^7147::30069_0:002954::Diptera::Anopheles^Q:86-1498,H:1-468^51.7%ID^E:6.1e-135^.^.`7147::112268_0:000ff2::Dipte…	7157::199890_0:0029cd::Culicidae::Anopheles^7157::199890_0:0029cd::Culicidae::Anopheles^Q:86-1498,H:1-468^52.3%ID^E:6.7e-137^.^.`7157::43041_0:0026be::Culicidae::Anopheles^7157::43041_0:0026be::Culicidae::Anopheles^Q:86-1498,H:1-468^51.5%ID^E:1.3e-135^.^.`7157::30069_0:002954::Culicidae::Anopheles^7157::30069_0:002954::Culicidae::Anopheles^Q:86-1498,H:1-468^51.7%ID^E:2.1e-135^.^.`7157::112268_0:0…
TRINITY_DN56915_c0_g1	TRINITY_DN56915_c0_g1_i1	7147::7159_0:002b15::Diptera::Aedes^7147::7159_0:002b15::Diptera::Aedes^Q:42-590,H:1-183^100%ID^E:3.6e-102^.^.`7147::7160_0:003e09::Diptera::Aedes^7147::7160_0:003e09::Diptera::Aedes^Q:42-590,H:1-183^99.5%ID^E:3e-101^.^.`7147::7176_0:002f25::Diptera::Culex^7147::7176_0:002f25::Diptera::Culex^Q:42-590,H:1-183^98.9%ID^E:8.8e-101^.^.`7147::43151_0:0025ed::Diptera::Anopheles^7147::43151_0:0025ed::Dip…	7157::7159_0:002b15::Culicidae::Aedes^7157::7159_0:002b15::Culicidae::Aedes^Q:42-590,H:1-183^100%ID^E:1.2e-102^.^.`7157::7160_0:003e09::Culicidae::Aedes^7157::7160_0:003e09::Culicidae::Aedes^Q:42-590,H:1-183^99.5%ID^E:1.1e-101^.^.`7157::7176_0:002f25::Culicidae::Culex^7157::7176_0:002f25::Culicidae::Culex^Q:42-590,H:1-183^98.9%ID^E:3.1e-101^.^.`7157::43151_0:0025ed::Culicidae::Anopheles^7157::431…
TRINITY_DN57010_c0_g1	TRINITY_DN57010_c0_g1_i1	7147::568069_0:002d4f::Diptera::Clunio^7147::568069_0:002d4f::Diptera::Clunio^Q:312-1394,H:1-369^49.5%ID^E:6.4e-102^.^.`7147::7160_0:0031f6::Diptera::Aedes^7147::7160_0:0031f6::Diptera::Aedes^Q:318-1382,H:1-360^48.8%ID^E:1.6e-100^.^.`7147::7159_0:002354::Diptera::Aedes^7147::7159_0:002354::Diptera::Aedes^Q:318-1508,H:1-396^44.4%ID^E:5.1e-99^.^.`7147::568069_0:0030d4::Diptera::Clunio^7147::568069_…	7157::7160_0:0031f6::Culicidae::Aedes^7157::7160_0:0031f6::Culicidae::Aedes^Q:318-1382,H:1-360^48.8%ID^E:5.5e-101^.^.`7157::7159_0:002354::Culicidae::Aedes^7157::7159_0:002354::Culicidae::Aedes^Q:318-1508,H:1-396^44.4%ID^E:1.8e-99^.^.`7157::43041_0:0013a7::Culicidae::Anopheles^7157::43041_0:0013a7::Culicidae::Anopheles^Q:318-1382,H:1-358^48.6%ID^E:1.7e-97^.^.`7157::41427_0:002ab6::Culicidae::Anop…
TRINITY_DN57383_c0_g1	TRINITY_DN57383_c0_g1_i1	7147::7160_0:002295::Diptera::Aedes^7147::7160_0:002295::Diptera::Aedes^Q:7-1101,H:313-681^52%ID^E:1.6e-100^.^.`7147::7160_0:0038ee::Diptera::Aedes^7147::7160_0:0038ee::Diptera::Aedes^Q:7-1101,H:313-681^52%ID^E:4.5e-100^.^.`7147::7167_0:0013cb::Diptera::Anopheles^7147::7167_0:0013cb::Diptera::Anopheles^Q:7-1101,H:331-703^46.1%ID^E:3.2e-93^.^.`7147::112268_0:00052e::Diptera::Anopheles^7147::112268…	7157::7160_0:002295::Culicidae::Aedes^7157::7160_0:002295::Culicidae::Aedes^Q:7-1101,H:313-681^52%ID^E:5.5e-101^.^.`7157::7160_0:0038ee::Culicidae::Aedes^7157::7160_0:0038ee::Culicidae::Aedes^Q:7-1101,H:313-681^52%ID^E:1.6e-100^.^.`7157::7167_0:0013cb::Culicidae::Anopheles^7157::7167_0:0013cb::Culicidae::Anopheles^Q:7-1101,H:331-703^46.1%ID^E:1.1e-93^.^.`7157::112268_0:00052e::Culicidae::Anophele…
TRINITY_DN57433_c0_g1	TRINITY_DN57433_c0_g1_i1	7147::7159_0:0033aa::Diptera::Aedes^7147::7159_0:0033aa::Diptera::Aedes^Q:47-373,H:116-224^98.2%ID^E:4.6e-54^.^.`7147::7160_0:004185::Diptera::Aedes^7147::7160_0:004185::Diptera::Aedes^Q:47-373,H:112-220^97.2%ID^E:7.8e-54^.^.`7147::7176_0:0001ae::Diptera::Culex^7147::7176_0:0001ae::Diptera::Culex^Q:47-373,H:117-225^98.2%ID^E:1.3e-53^.^.`7147::43041_0:00170d::Diptera::Anopheles^7147::43041_0:00170…	7157::7159_0:0033aa::Culicidae::Aedes^7157::7159_0:0033aa::Culicidae::Aedes^Q:47-373,H:116-224^98.2%ID^E:1.6e-54^.^.`7157::7160_0:004185::Culicidae::Aedes^7157::7160_0:004185::Culicidae::Aedes^Q:47-373,H:112-220^97.2%ID^E:2.7e-54^.^.`7157::7176_0:0001ae::Culicidae::Culex^7157::7176_0:0001ae::Culicidae::Culex^Q:47-373,H:117-225^98.2%ID^E:4.6e-54^.^.`7157::43041_0:00170d::Culicidae::Anopheles^7157:…
TRINITY_DN57795_c0_g1	TRINITY_DN57795_c0_g1_i1	7147::7159_0:001a0b::Diptera::Aedes^7147::7159_0:001a0b::Diptera::Aedes^Q:1-450,H:3-152^100%ID^E:3.7e-81^.^.`7147::7160_0:0008b0::Diptera::Aedes^7147::7160_0:0008b0::Diptera::Aedes^Q:1-450,H:3-152^100%ID^E:3.7e-81^.^.`7147::7176_0:000766::Diptera::Culex^7147::7176_0:000766::Diptera::Culex^Q:1-450,H:3-152^94.7%ID^E:2.1e-76^.^.`7147::112268_0:00118d::Diptera::Anopheles^7147::112268_0:00118d::Dipter…	7157::7159_0:001a0b::Culicidae::Aedes^7157::7159_0:001a0b::Culicidae::Aedes^Q:1-450,H:3-152^100%ID^E:1.3e-81^.^.`7157::7160_0:0008b0::Culicidae::Aedes^7157::7160_0:0008b0::Culicidae::Aedes^Q:1-450,H:3-152^100%ID^E:1.3e-81^.^.`7157::7176_0:000766::Culicidae::Culex^7157::7176_0:000766::Culicidae::Culex^Q:1-450,H:3-152^94.7%ID^E:7.3e-77^.^.`7157::112268_0:00118d::Culicidae::Anopheles^7157::112268_0:…
TRINITY_DN58671_c0_g1	TRINITY_DN58671_c0_g1_i1	7147::199890_0:000eae::Diptera::Anopheles^7147::199890_0:000eae::Diptera::Anopheles^Q:154-1464,H:4-438^60.5%ID^E:9e-154^.^.`7147::62324_0:0018d9::Diptera::Anopheles^7147::62324_0:0018d9::Diptera::Anopheles^Q:154-1464,H:4-441^60%ID^E:4.5e-153^.^.`7147::139723_0:002a75::Diptera::Anopheles^7147::139723_0:002a75::Diptera::Anopheles^Q:154-1464,H:4-441^59.1%ID^E:8.4e-152^.^.`7147::74873_0:000b64::Dipte…	.
TRINITY_DN58637_c0_g1	TRINITY_DN58637_c0_g1_i1	7147::7160_0:000a39::Diptera::Aedes^7147::7160_0:000a39::Diptera::Aedes^Q:406-1383,H:5-321^52.4%ID^E:4.1e-61^.^.`7147::7176_0:0004a1::Diptera::Culex^7147::7176_0:0004a1::Diptera::Culex^Q:406-1497,H:16-388^46.4%ID^E:3.9e-59^.^.`7147::7159_0:0017f2::Diptera::Aedes^7147::7159_0:0017f2::Diptera::Aedes^Q:406-1383,H:5-322^51.3%ID^E:4.3e-58^.^.`7147::54969_0:00318c::Diptera::Polypedilum^7147::54969_0:00…	7157::7160_0:000a39::Culicidae::Aedes^7157::7160_0:000a39::Culicidae::Aedes^Q:406-1383,H:5-321^52.4%ID^E:1.4e-61^.^.`7157::7176_0:0004a1::Culicidae::Culex^7157::7176_0:0004a1::Culicidae::Culex^Q:406-1497,H:16-388^46.4%ID^E:1.4e-59^.^.`7157::7159_0:0017f2::Culicidae::Aedes^7157::7159_0:0017f2::Culicidae::Aedes^Q:406-1383,H:5-322^51.3%ID^E:1.5e-58^.^.`7157::139723_0:003311::Culicidae::Anopheles^715…
TRINITY_DN59026_c0_g1	TRINITY_DN59026_c0_g1_i1	7147::7159_0:002af5::Diptera::Aedes^7147::7159_0:002af5::Diptera::Aedes^Q:7-714,H:1-236^100%ID^E:2.1e-135^.^.`7147::7160_0:003638::Diptera::Aedes^7147::7160_0:003638::Diptera::Aedes^Q:25-714,H:48-277^97.8%ID^E:2.3e-129^.^.`7147::41427_0:0015ec::Diptera::Anopheles^7147::41427_0:0015ec::Diptera::Anopheles^Q:28-696,H:10-232^84.3%ID^E:5.8e-109^.^.`7147::7167_0:001846::Diptera::Anopheles^7147::7167_0:…	7157::7159_0:002af5::Culicidae::Aedes^7157::7159_0:002af5::Culicidae::Aedes^Q:7-714,H:1-236^100%ID^E:7.4e-136^.^.`7157::7160_0:003638::Culicidae::Aedes^7157::7160_0:003638::Culicidae::Aedes^Q:25-714,H:48-277^97.8%ID^E:7.9e-130^.^.`7157::41427_0:0015ec::Culicidae::Anopheles^7157::41427_0:0015ec::Culicidae::Anopheles^Q:28-696,H:10-232^84.3%ID^E:2e-109^.^.`7157::7167_0:001846::Culicidae::Anopheles^7…
TRINITY_DN59242_c0_g1	TRINITY_DN59242_c0_g1_i2	7147::7159_0:00256e::Diptera::Aedes^7147::7159_0:00256e::Diptera::Aedes^Q:58-570,H:1-171^99.4%ID^E:1.6e-95^.^.`7147::43151_0:001587::Diptera::Anopheles^7147::43151_0:001587::Diptera::Anopheles^Q:58-570,H:1-171^95.3%ID^E:3.8e-92^.^.`7147::74873_0:000951::Diptera::Anopheles^7147::74873_0:000951::Diptera::Anopheles^Q:58-570,H:1-171^95.9%ID^E:1.4e-91^.^.`7147::7167_0:0016af::Diptera::Anopheles^7147::…	.
TRINITY_DN59242_c0_g1	TRINITY_DN59242_c0_g1_i3	7147::7176_0:0033c4::Diptera::Culex^7147::7176_0:0033c4::Diptera::Culex^Q:65-514,H:1-150^100%ID^E:1.5e-81^.^.`7147::41427_0:0022d4::Diptera::Anopheles^7147::41427_0:0022d4::Diptera::Anopheles^Q:65-514,H:1-150^93.3%ID^E:1.7e-75^.^.`7147::74873_0:000951::Diptera::Anopheles^7147::74873_0:000951::Diptera::Anopheles^Q:65-514,H:1-150^93.3%ID^E:2.8e-75^.^.`7147::43151_0:001587::Diptera::Anopheles^7147::…	.
TRINITY_DN59514_c0_g1	TRINITY_DN59514_c0_g1_i1	7147::7176_0:00126c::Diptera::Culex^7147::7176_0:00126c::Diptera::Culex^Q:61-783,H:1-235^62.7%ID^E:4.2e-49^.^.`7147::7159_0:000a43::Diptera::Aedes^7147::7159_0:000a43::Diptera::Aedes^Q:61-783,H:1-237^62.4%ID^E:5.5e-49^.^.`7147::29031_0:001401::Diptera::Phlebotomus^7147::29031_0:001401::Diptera::Phlebotomus^Q:61-783,H:1-234^61%ID^E:3.9e-47^.^.`7147::199890_0:0011e1::Diptera::Anopheles^7147::199890…	7157::7176_0:00126c::Culicidae::Culex^7157::7176_0:00126c::Culicidae::Culex^Q:61-783,H:1-235^62.7%ID^E:1.5e-49^.^.`7157::7159_0:000a43::Culicidae::Aedes^7157::7159_0:000a43::Culicidae::Aedes^Q:61-783,H:1-237^62.4%ID^E:1.9e-49^.^.`7157::199890_0:0011e1::Culicidae::Anopheles^7157::199890_0:0011e1::Culicidae::Anopheles^Q:61-783,H:1-238^62.8%ID^E:5.2e-47^.^.`7157::30069_0:001315::Culicidae::Anopheles…
TRINITY_DN59713_c0_g1	TRINITY_DN59713_c0_g1_i1	7147::7176_0:00260f::Diptera::Culex^7147::7176_0:00260f::Diptera::Culex^Q:71-1357,H:1-429^100%ID^E:2.7e-259^.^.`7147::7176_0:002610::Diptera::Culex^7147::7176_0:002610::Diptera::Culex^Q:71-1354,H:1-426^57.6%ID^E:1.4e-143^.^.`7147::7165_0:002782::Diptera::Anopheles^7147::7165_0:002782::Diptera::Anopheles^Q:74-1345,H:4-427^54.9%ID^E:3.4e-129^.^.`7147::43041_0:0026db::Diptera::Anopheles^7147::43041_…	7157::7165_0:002782::Culicidae::Anopheles^7157::7165_0:002782::Culicidae::Anopheles^Q:74-1345,H:4-427^54.9%ID^E:1.2e-129^.^.`7157::43041_0:0026db::Culicidae::Anopheles^7157::43041_0:0026db::Culicidae::Anopheles^Q:74-1345,H:4-427^54.2%ID^E:1.3e-128^.^.`7157::7159_0:001dc3::Culicidae::Aedes^7157::7159_0:001dc3::Culicidae::Aedes^Q:71-1345,H:1-422^52.5%ID^E:2.9e-128^.^.`7157::199890_0:0006a5::Culicid…
TRINITY_DN59931_c0_g1	TRINITY_DN59931_c0_g1_i1	7147::7176_0:000448::Diptera::Culex^7147::7176_0:000448::Diptera::Culex^Q:47-451,H:1-135^97%ID^E:3.5e-69^.^.`7147::7159_0:002fe6::Diptera::Aedes^7147::7159_0:002fe6::Diptera::Aedes^Q:47-451,H:1-135^96.3%ID^E:5.9e-69^.^.`7147::7160_0:00339f::Diptera::Aedes^7147::7160_0:00339f::Diptera::Aedes^Q:47-451,H:1-135^94.8%ID^E:5e-68^.^.`7147::7160_0:0041b0::Diptera::Aedes^7147::7160_0:0041b0::Diptera::Aede…	7157::7176_0:000448::Culicidae::Culex^7157::7176_0:000448::Culicidae::Culex^Q:47-451,H:1-135^97%ID^E:1.2e-69^.^.`7157::7159_0:002fe6::Culicidae::Aedes^7157::7159_0:002fe6::Culicidae::Aedes^Q:47-451,H:1-135^96.3%ID^E:2.1e-69^.^.`7157::7160_0:00339f::Culicidae::Aedes^7157::7160_0:00339f::Culicidae::Aedes^Q:47-451,H:1-135^94.8%ID^E:1.8e-68^.^.`7157::7160_0:0041b0::Culicidae::Aedes^7157::7160_0:0041b…
TRINITY_DN60072_c0_g1	TRINITY_DN60072_c0_g1_i1	7147::112268_0:00195a::Diptera::Anopheles^7147::112268_0:00195a::Diptera::Anopheles^Q:52-471,H:1-140^100%ID^E:5.9e-75^.^.`7147::139723_0:001da0::Diptera::Anopheles^7147::139723_0:001da0::Diptera::Anopheles^Q:52-471,H:1-140^100%ID^E:5.9e-75^.^.`7147::199890_0:000c65::Diptera::Anopheles^7147::199890_0:000c65::Diptera::Anopheles^Q:52-471,H:1-140^100%ID^E:5.9e-75^.^.`7147::30069_0:001369::Diptera::An…	7157::112268_0:00195a::Culicidae::Anopheles^7157::112268_0:00195a::Culicidae::Anopheles^Q:52-471,H:1-140^100%ID^E:2.1e-75^.^.`7157::139723_0:001da0::Culicidae::Anopheles^7157::139723_0:001da0::Culicidae::Anopheles^Q:52-471,H:1-140^100%ID^E:2.1e-75^.^.`7157::199890_0:000c65::Culicidae::Anopheles^7157::199890_0:000c65::Culicidae::Anopheles^Q:52-471,H:1-140^100%ID^E:2.1e-75^.^.`7157::30069_0:001369:…
TRINITY_DN60072_c0_g1	TRINITY_DN60072_c0_g1_i3	7147::112268_0:00195a::Diptera::Anopheles^7147::112268_0:00195a::Diptera::Anopheles^Q:37-456,H:1-140^100%ID^E:7.6e-75^.^.`7147::139723_0:001da0::Diptera::Anopheles^7147::139723_0:001da0::Diptera::Anopheles^Q:37-456,H:1-140^100%ID^E:7.6e-75^.^.`7147::199890_0:000c65::Diptera::Anopheles^7147::199890_0:000c65::Diptera::Anopheles^Q:37-456,H:1-140^100%ID^E:7.6e-75^.^.`7147::30069_0:001369::Diptera::An…	7157::112268_0:00195a::Culicidae::Anopheles^7157::112268_0:00195a::Culicidae::Anopheles^Q:37-456,H:1-140^100%ID^E:2.6e-75^.^.`7157::139723_0:001da0::Culicidae::Anopheles^7157::139723_0:001da0::Culicidae::Anopheles^Q:37-456,H:1-140^100%ID^E:2.6e-75^.^.`7157::199890_0:000c65::Culicidae::Anopheles^7157::199890_0:000c65::Culicidae::Anopheles^Q:37-456,H:1-140^100%ID^E:2.6e-75^.^.`7157::30069_0:001369:…
TRINITY_DN60029_c0_g1	TRINITY_DN60029_c0_g1_i1	7147::7176_0:001de1::Diptera::Culex^7147::7176_0:001de1::Diptera::Culex^Q:368-745,H:1-127^95.3%ID^E:6.9e-71^.^.`7147::39758_0:00395f::Diptera::Mayetiola^7147::39758_0:00395f::Diptera::Mayetiola^Q:374-745,H:4-127^95.2%ID^E:1.5e-70^.^.`7147::112268_0:002bcd::Diptera::Anopheles^7147::112268_0:002bcd::Diptera::Anopheles^Q:368-745,H:1-127^92.9%ID^E:5.8e-70^.^.`7147::139723_0:0009b8::Diptera::Anopheles…	7157::7176_0:001de1::Culicidae::Culex^7157::7176_0:001de1::Culicidae::Culex^Q:368-745,H:1-127^95.3%ID^E:2.4e-71^.^.`7157::112268_0:002bcd::Culicidae::Anopheles^7157::112268_0:002bcd::Culicidae::Anopheles^Q:368-745,H:1-127^92.9%ID^E:2e-70^.^.`7157::139723_0:0009b8::Culicidae::Anopheles^7157::139723_0:0009b8::Culicidae::Anopheles^Q:368-745,H:1-127^92.9%ID^E:2e-70^.^.`7157::199890_0:0028c7::Culicida…
TRINITY_DN60340_c0_g1	TRINITY_DN60340_c0_g1_i1	7147::7159_0:0037f1::Diptera::Aedes^7147::7159_0:0037f1::Diptera::Aedes^Q:3-863,H:144-432^35.2%ID^E:2.6e-49^.^.`7147::112268_0:001038::Diptera::Anopheles^7147::112268_0:001038::Diptera::Anopheles^Q:3-863,H:148-437^36.1%ID^E:3.9e-45^.^.`7147::43151_0:002432::Diptera::Anopheles^7147::43151_0:002432::Diptera::Anopheles^Q:3-857,H:163-453^36.4%ID^E:3.3e-44^.^.`7147::74873_0:001754::Diptera::Anopheles^…	7157::7159_0:0037f1::Culicidae::Aedes^7157::7159_0:0037f1::Culicidae::Aedes^Q:3-863,H:144-432^35.2%ID^E:9.2e-50^.^.`7157::112268_0:001038::Culicidae::Anopheles^7157::112268_0:001038::Culicidae::Anopheles^Q:3-863,H:148-437^36.1%ID^E:1.4e-45^.^.`7157::43151_0:002432::Culicidae::Anopheles^7157::43151_0:002432::Culicidae::Anopheles^Q:3-857,H:163-453^36.4%ID^E:1.2e-44^.^.`7157::74873_0:001754::Culicid…
TRINITY_DN60641_c0_g1	TRINITY_DN60641_c0_g1_i2	7147::7159_0:003233::Diptera::Aedes^7147::7159_0:003233::Diptera::Aedes^Q:9-554,H:5-186^80.2%ID^E:1.9e-77^.^.`7147::7160_0:002d48::Diptera::Aedes^7147::7160_0:002d48::Diptera::Aedes^Q:9-554,H:5-186^80.2%ID^E:1.9e-77^.^.`7147::7176_0:0007e1::Diptera::Culex^7147::7176_0:0007e1::Diptera::Culex^Q:9-554,H:5-186^80.2%ID^E:3.3e-77^.^.`7147::41427_0:001852::Diptera::Anopheles^7147::41427_0:001852::Dipter…	7157::7159_0:003233::Culicidae::Aedes^7157::7159_0:003233::Culicidae::Aedes^Q:9-554,H:5-186^80.2%ID^E:6.7e-78^.^.`7157::7160_0:002d48::Culicidae::Aedes^7157::7160_0:002d48::Culicidae::Aedes^Q:9-554,H:5-186^80.2%ID^E:6.7e-78^.^.`7157::7176_0:0007e1::Culicidae::Culex^7157::7176_0:0007e1::Culicidae::Culex^Q:9-554,H:5-186^80.2%ID^E:1.1e-77^.^.`7157::41427_0:001852::Culicidae::Anopheles^7157::41427_0:…
TRINITY_DN60894_c0_g1	TRINITY_DN60894_c0_g1_i1	7147::28612_0:004b02::Diptera::Rhagoletis^7147::28612_0:004b02::Diptera::Rhagoletis^Q:144-476,H:4-115^90.2%ID^E:4e-51^.^.	7157::112268_0:001d8f::Culicidae::Anopheles^7157::112268_0:001d8f::Culicidae::Anopheles^Q:141-491,H:1496-1613^93.2%ID^E:9.3e-56^.^.`7157::139723_0:0030d4::Culicidae::Anopheles^7157::139723_0:0030d4::Culicidae::Anopheles^Q:141-491,H:540-657^93.2%ID^E:9.3e-56^.^.`7157::62324_0:000492::Culicidae::Anopheles^7157::62324_0:000492::Culicidae::Anopheles^Q:141-491,H:1507-1624^93.2%ID^E:9.3e-56^.^.`7157::6…
TRINITY_DN61384_c0_g1	TRINITY_DN61384_c0_g1_i1	7147::7159_0:002b55::Diptera::Aedes^7147::7159_0:002b55::Diptera::Aedes^Q:155-757,H:7-206^74.6%ID^E:6.9e-84^.^.`7147::7176_0:003972::Diptera::Culex^7147::7176_0:003972::Diptera::Culex^Q:197-757,H:22-207^79.7%ID^E:1.5e-83^.^.`7147::69004_0:002b1d::Diptera::Anopheles^7147::69004_0:002b1d::Diptera::Anopheles^Q:182-757,H:15-205^76.6%ID^E:7.6e-83^.^.`7147::7168_0:001aa6::Diptera::Anopheles^7147::7168_…	7157::43151_0:000597::Culicidae::Anopheles^7157::43151_0:000597::Culicidae::Anopheles^Q:185-685,H:621-740^52.1%ID^E:2.9e-37^.^.
TRINITY_DN61601_c0_g1	TRINITY_DN61601_c0_g1_i1	7147::28588_0:000192::Diptera::Zeugodacus^7147::28588_0:000192::Diptera::Zeugodacus^Q:3-257,H:292-376^68.2%ID^E:1.9e-32^.^.`7147::104688_0:001ba3::Diptera::Bactrocera^7147::104688_0:001ba3::Diptera::Bactrocera^Q:3-257,H:293-377^67.1%ID^E:7.4e-32^.^.`7147::174628_0:000dd5::Diptera::Bactrocera^7147::174628_0:000dd5::Diptera::Bactrocera^Q:3-257,H:289-373^65.9%ID^E:1.6e-31^.^.`7147::7159_0:003292::Di…	7157::7159_0:003292::Culicidae::Aedes^7157::7159_0:003292::Culicidae::Aedes^Q:3-257,H:284-368^67.1%ID^E:6.4e-31^.^.`7157::7176_0:002528::Culicidae::Culex^7157::7176_0:002528::Culicidae::Culex^Q:3-257,H:276-360^67.1%ID^E:6.4e-31^.^.`7157::7160_0:0034e4::Culicidae::Aedes^7157::7160_0:0034e4::Culicidae::Aedes^Q:3-257,H:289-373^65.9%ID^E:3.2e-30^.^.`7157::43151_0:001f25::Culicidae::Anopheles^7157::43…
TRINITY_DN61824_c0_g2	TRINITY_DN61824_c0_g2_i1	7147::568069_0:002929::Diptera::Clunio^7147::568069_0:002929::Diptera::Clunio^Q:30-362,H:157-267^87.4%ID^E:2.2e-48^.^.	7157::7176_0:000b0c::Culicidae::Culex^7157::7176_0:000b0c::Culicidae::Culex^Q:39-380,H:1-114^99.1%ID^E:1.8e-58^.^.`7157::41427_0:000c78::Culicidae::Anopheles^7157::41427_0:000c78::Culicidae::Anopheles^Q:39-374,H:1-116^92.2%ID^E:3e-53^.^.`7157::43151_0:001b7a::Culicidae::Anopheles^7157::43151_0:001b7a::Culicidae::Anopheles^Q:39-371,H:1-111^93.7%ID^E:3.9e-53^.^.`7157::7167_0:000794::Culicidae::Anop…
TRINITY_DN61826_c0_g1	TRINITY_DN61826_c0_g1_i1	.	.
TRINITY_DN61895_c0_g1	TRINITY_DN61895_c0_g1_i3	7147::7159_0:000e67::Diptera::Aedes^7147::7159_0:000e67::Diptera::Aedes^Q:10-543,H:1-178^97.8%ID^E:1.6e-88^.^.`7147::7160_0:003465::Diptera::Aedes^7147::7160_0:003465::Diptera::Aedes^Q:10-543,H:1-178^92.7%ID^E:3.1e-87^.^.`7147::7176_0:00239d::Diptera::Culex^7147::7176_0:00239d::Diptera::Culex^Q:10-543,H:1-179^84.9%ID^E:9.9e-78^.^.`7147::41427_0:000916::Diptera::Anopheles^7147::41427_0:000916::Dip…	7157::7159_0:000e67::Culicidae::Aedes^7157::7159_0:000e67::Culicidae::Aedes^Q:10-543,H:1-178^97.8%ID^E:5.7e-89^.^.`7157::7160_0:003465::Culicidae::Aedes^7157::7160_0:003465::Culicidae::Aedes^Q:10-543,H:1-178^92.7%ID^E:1.1e-87^.^.`7157::7176_0:00239d::Culicidae::Culex^7157::7176_0:00239d::Culicidae::Culex^Q:10-543,H:1-179^84.9%ID^E:3.5e-78^.^.`7157::41427_0:000916::Culicidae::Anopheles^7157::41427…
TRINITY_DN61895_c0_g1	TRINITY_DN61895_c0_g1_i4	7147::7176_0:00239d::Diptera::Culex^7147::7176_0:00239d::Diptera::Culex^Q:10-543,H:1-179^93.3%ID^E:5.4e-84^.^.`7147::7160_0:003465::Diptera::Aedes^7147::7160_0:003465::Diptera::Aedes^Q:10-543,H:1-178^86%ID^E:8.7e-82^.^.`7147::7159_0:000e67::Diptera::Aedes^7147::7159_0:000e67::Diptera::Aedes^Q:10-543,H:1-178^89.3%ID^E:1.1e-81^.^.`7147::41427_0:000916::Diptera::Anopheles^7147::41427_0:000916::Dipte…	7157::7176_0:00239d::Culicidae::Culex^7157::7176_0:00239d::Culicidae::Culex^Q:10-543,H:1-179^93.3%ID^E:1.9e-84^.^.`7157::7160_0:003465::Culicidae::Aedes^7157::7160_0:003465::Culicidae::Aedes^Q:10-543,H:1-178^86%ID^E:3e-82^.^.`7157::7159_0:000e67::Culicidae::Aedes^7157::7159_0:000e67::Culicidae::Aedes^Q:10-543,H:1-178^89.3%ID^E:4e-82^.^.`7157::41427_0:000916::Culicidae::Anopheles^7157::41427_0:000…
TRINITY_DN61916_c0_g1	TRINITY_DN61916_c0_g1_i3	7147::7168_0:0003f0::Diptera::Anopheles^7147::7168_0:0003f0::Diptera::Anopheles^Q:3-251,H:25-107^63.9%ID^E:2.4e-27^.^.`7147::112268_0:001708::Diptera::Anopheles^7147::112268_0:001708::Diptera::Anopheles^Q:3-251,H:25-107^63.9%ID^E:4.1e-27^.^.`7147::199890_0:001bbc::Diptera::Anopheles^7147::199890_0:001bbc::Diptera::Anopheles^Q:3-251,H:25-107^65.1%ID^E:4.1e-27^.^.`7147::69004_0:000bcd::Diptera::Ano…	.
TRINITY_DN62157_c0_g1	TRINITY_DN62157_c0_g1_i1	7147::69004_0:00129a::Diptera::Anopheles^7147::69004_0:00129a::Diptera::Anopheles^Q:131-640,H:5-194^64.6%ID^E:8.4e-58^.^.`7147::7200_0:001cdc::Diptera::Lutzomyia^7147::7200_0:001cdc::Diptera::Lutzomyia^Q:146-640,H:4-180^68%ID^E:1.1e-57^.^.`7147::7159_0:002020::Diptera::Aedes^7147::7159_0:002020::Diptera::Aedes^Q:131-640,H:1-178^67.4%ID^E:1.9e-57^.^.`7147::7168_0:0026d4::Diptera::Anopheles^7147::7…	.
TRINITY_DN62123_c0_g1	TRINITY_DN62123_c0_g1_i1	7147::7159_0:002fd7::Diptera::Aedes^7147::7159_0:002fd7::Diptera::Aedes^Q:47-2740,H:1-940^37.9%ID^E:3.1e-163^.^.`7147::7160_0:0040d9::Diptera::Aedes^7147::7160_0:0040d9::Diptera::Aedes^Q:317-2740,H:120-954^39.9%ID^E:1.1e-160^.^.`7147::7176_0:003ccd::Diptera::Culex^7147::7176_0:003ccd::Diptera::Culex^Q:47-2740,H:1-939^38.1%ID^E:5.4e-160^.^.`7147::43041_0:000f63::Diptera::Anopheles^7147::43041_0:00…	7157::7159_0:002fd7::Culicidae::Aedes^7157::7159_0:002fd7::Culicidae::Aedes^Q:47-2740,H:1-940^37.9%ID^E:1.1e-163^.^.`7157::7160_0:0040d9::Culicidae::Aedes^7157::7160_0:0040d9::Culicidae::Aedes^Q:317-2740,H:120-954^39.9%ID^E:3.8e-161^.^.`7157::7176_0:003ccd::Culicidae::Culex^7157::7176_0:003ccd::Culicidae::Culex^Q:47-2740,H:1-939^38.1%ID^E:1.9e-160^.^.`7157::43041_0:000f63::Culicidae::Anopheles^71…
TRINITY_DN62221_c0_g1	TRINITY_DN62221_c0_g1_i1	7147::39758_0:0001ce::Diptera::Mayetiola^7147::39758_0:0001ce::Diptera::Mayetiola^Q:317-847,H:1-175^67.8%ID^E:3.2e-67^.^.`7147::54969_0:003fed::Diptera::Polypedilum^7147::54969_0:003fed::Diptera::Polypedilum^Q:317-763,H:1-149^75.8%ID^E:1.5e-64^.^.`7147::319348_0:0012d1::Diptera::Polypedilum^7147::319348_0:0012d1::Diptera::Polypedilum^Q:317-775,H:1-153^73.2%ID^E:2.2e-63^.^.`7147::125945_0:002bf7::…	7157::7159_0:0020ee::Culicidae::Aedes^7157::7159_0:0020ee::Culicidae::Aedes^Q:365-697,H:229-335^27.9%ID^E:3.8e-07^.^.`7157::112268_0:002ae0::Culicidae::Anopheles^7157::112268_0:002ae0::Culicidae::Anopheles^Q:419-640,H:1669-1743^33.3%ID^E:2.5e-06^.^.
TRINITY_DN62318_c0_g1	TRINITY_DN62318_c0_g1_i1	7147::41427_0:001a36::Diptera::Anopheles^7147::41427_0:001a36::Diptera::Anopheles^Q:281-1501,H:32-439^73.3%ID^E:6.3e-190^.^.`7147::74873_0:000b41::Diptera::Anopheles^7147::74873_0:000b41::Diptera::Anopheles^Q:281-1480,H:32-434^73.4%ID^E:1.4e-189^.^.`7147::43041_0:002106::Diptera::Anopheles^7147::43041_0:002106::Diptera::Anopheles^Q:239-1471,H:24-435^71.8%ID^E:2.4e-189^.^.`7147::7165_0:002115::Dip…	7157::41427_0:001a36::Culicidae::Anopheles^7157::41427_0:001a36::Culicidae::Anopheles^Q:281-1501,H:32-439^73.3%ID^E:2.2e-190^.^.`7157::74873_0:000b41::Culicidae::Anopheles^7157::74873_0:000b41::Culicidae::Anopheles^Q:281-1480,H:32-434^73.4%ID^E:4.9e-190^.^.`7157::43041_0:002106::Culicidae::Anopheles^7157::43041_0:002106::Culicidae::Anopheles^Q:239-1471,H:24-435^71.8%ID^E:8.4e-190^.^.`7157::7165_0…
TRINITY_DN62378_c0_g2	TRINITY_DN62378_c0_g2_i1	7147::7159_0:00012e::Diptera::Aedes^7147::7159_0:00012e::Diptera::Aedes^Q:2-1171,H:175-552^80.5%ID^E:7e-174^.^.`7147::7394_0:001cd0::Diptera::Glossina^7147::7394_0:001cd0::Diptera::Glossina^Q:2-1171,H:51-428^78.5%ID^E:1.3e-172^.^.`7147::7397_0:003090::Diptera::Glossina^7147::7397_0:003090::Diptera::Glossina^Q:2-1171,H:129-506^78.5%ID^E:1.3e-172^.^.`7147::41427_0:002f74::Diptera::Anopheles^7147::4…	7157::7159_0:00012e::Culicidae::Aedes^7157::7159_0:00012e::Culicidae::Aedes^Q:2-1171,H:175-552^80.5%ID^E:2.5e-174^.^.`7157::41427_0:002f74::Culicidae::Anopheles^7157::41427_0:002f74::Culicidae::Anopheles^Q:2-1171,H:124-497^80.3%ID^E:1.4e-172^.^.`7157::30069_0:00108e::Culicidae::Anopheles^7157::30069_0:00108e::Culicidae::Anopheles^Q:2-1171,H:123-497^80.2%ID^E:2.3e-172^.^.`7157::199890_0:001121::Cu…
TRINITY_DN62460_c0_g1	TRINITY_DN62460_c0_g1_i1	7147::112268_0:0023b0::Diptera::Anopheles^7147::112268_0:0023b0::Diptera::Anopheles^Q:176-712,H:2-180^94.4%ID^E:3.7e-94^.^.`7147::139723_0:0021a0::Diptera::Anopheles^7147::139723_0:0021a0::Diptera::Anopheles^Q:176-712,H:2-180^94.4%ID^E:3.7e-94^.^.`7147::199890_0:000745::Diptera::Anopheles^7147::199890_0:000745::Diptera::Anopheles^Q:176-712,H:2-180^94.4%ID^E:3.7e-94^.^.`7147::30069_0:002aa5::Dipte…	7157::112268_0:0023b0::Culicidae::Anopheles^7157::112268_0:0023b0::Culicidae::Anopheles^Q:176-712,H:2-180^94.4%ID^E:1.3e-94^.^.`7157::139723_0:0021a0::Culicidae::Anopheles^7157::139723_0:0021a0::Culicidae::Anopheles^Q:176-712,H:2-180^94.4%ID^E:1.3e-94^.^.`7157::199890_0:000745::Culicidae::Anopheles^7157::199890_0:000745::Culicidae::Anopheles^Q:176-712,H:2-180^94.4%ID^E:1.3e-94^.^.`7157::30069_0:0…
TRINITY_DN62460_c0_g1	TRINITY_DN62460_c0_g1_i4	7147::112268_0:0023b0::Diptera::Anopheles^7147::112268_0:0023b0::Diptera::Anopheles^Q:211-747,H:2-180^94.4%ID^E:6.6e-94^.^.`7147::139723_0:0021a0::Diptera::Anopheles^7147::139723_0:0021a0::Diptera::Anopheles^Q:211-747,H:2-180^94.4%ID^E:6.6e-94^.^.`7147::199890_0:000745::Diptera::Anopheles^7147::199890_0:000745::Diptera::Anopheles^Q:211-747,H:2-180^94.4%ID^E:6.6e-94^.^.`7147::30069_0:002aa5::Dipte…	7157::112268_0:0023b0::Culicidae::Anopheles^7157::112268_0:0023b0::Culicidae::Anopheles^Q:211-747,H:2-180^94.4%ID^E:2.3e-94^.^.`7157::139723_0:0021a0::Culicidae::Anopheles^7157::139723_0:0021a0::Culicidae::Anopheles^Q:211-747,H:2-180^94.4%ID^E:2.3e-94^.^.`7157::199890_0:000745::Culicidae::Anopheles^7157::199890_0:000745::Culicidae::Anopheles^Q:211-747,H:2-180^94.4%ID^E:2.3e-94^.^.`7157::30069_0:0…
TRINITY_DN62901_c0_g1	TRINITY_DN62901_c0_g1_i1	7147::69004_0:001adc::Diptera::Anopheles^7147::69004_0:001adc::Diptera::Anopheles^Q:122-1057,H:1-253^62.6%ID^E:4.9e-94^.^.`7147::74873_0:000016::Diptera::Anopheles^7147::74873_0:000016::Diptera::Anopheles^Q:122-1069,H:1-257^62.1%ID^E:6.4e-94^.^.`7147::139723_0:002c78::Diptera::Anopheles^7147::139723_0:002c78::Diptera::Anopheles^Q:122-1057,H:1-253^62.6%ID^E:8.3e-94^.^.`7147::7159_0:0010db::Diptera…	7157::7168_0:000bf2::Culicidae::Anopheles^7157::7168_0:000bf2::Culicidae::Anopheles^Q:122-937,H:1-217^63%ID^E:2.1e-84^.^.`7157::62324_0:002cca::Culicidae::Anopheles^7157::62324_0:002cca::Culicidae::Anopheles^Q:122-937,H:1-217^63%ID^E:3.6e-84^.^.`7157::112268_0:000e66::Culicidae::Anopheles^7157::112268_0:000e66::Culicidae::Anopheles^Q:122-931,H:1-215^63.5%ID^E:6.1e-84^.^.`7157::199890_0:001d9f::Cu…
TRINITY_DN62901_c0_g1	TRINITY_DN62901_c0_g1_i2	7147::69004_0:001adc::Diptera::Anopheles^7147::69004_0:001adc::Diptera::Anopheles^Q:122-892,H:1-253^76%ID^E:1.3e-101^.^.`7147::74873_0:000016::Diptera::Anopheles^7147::74873_0:000016::Diptera::Anopheles^Q:122-904,H:1-257^75.2%ID^E:1.7e-101^.^.`7147::139723_0:002c78::Diptera::Anopheles^7147::139723_0:002c78::Diptera::Anopheles^Q:122-892,H:1-253^76%ID^E:2.2e-101^.^.`7147::7159_0:0010db::Diptera::Ae…	7157::7168_0:000bf2::Culicidae::Anopheles^7157::7168_0:000bf2::Culicidae::Anopheles^Q:122-772,H:1-217^78.9%ID^E:5.6e-92^.^.`7157::62324_0:002cca::Culicidae::Anopheles^7157::62324_0:002cca::Culicidae::Anopheles^Q:122-772,H:1-217^78.9%ID^E:9.5e-92^.^.`7157::112268_0:000e66::Culicidae::Anopheles^7157::112268_0:000e66::Culicidae::Anopheles^Q:122-766,H:1-215^79.6%ID^E:1.6e-91^.^.`7157::199890_0:001d9f…
TRINITY_DN63042_c0_g1	TRINITY_DN63042_c0_g1_i1	7147::43151_0:001caa::Diptera::Anopheles^7147::43151_0:001caa::Diptera::Anopheles^Q:44-1153,H:19-383^67.3%ID^E:2.2e-153^.^.`7147::199890_0:0027c7::Diptera::Anopheles^7147::199890_0:0027c7::Diptera::Anopheles^Q:44-1153,H:16-380^66.8%ID^E:6.3e-153^.^.`7147::7165_0:0010a0::Diptera::Anopheles^7147::7165_0:0010a0::Diptera::Anopheles^Q:44-1153,H:19-383^66.8%ID^E:8.2e-153^.^.`7147::43041_0:001dda::Dipte…	7157::43151_0:001caa::Culicidae::Anopheles^7157::43151_0:001caa::Culicidae::Anopheles^Q:44-1153,H:19-383^67.3%ID^E:7.6e-154^.^.`7157::199890_0:0027c7::Culicidae::Anopheles^7157::199890_0:0027c7::Culicidae::Anopheles^Q:44-1153,H:16-380^66.8%ID^E:2.2e-153^.^.`7157::7165_0:0010a0::Culicidae::Anopheles^7157::7165_0:0010a0::Culicidae::Anopheles^Q:44-1153,H:19-383^66.8%ID^E:2.9e-153^.^.`7157::43041_0:0…
TRINITY_DN63000_c0_g1	TRINITY_DN63000_c0_g1_i3	7147::30069_0:000813::Diptera::Anopheles^7147::30069_0:000813::Diptera::Anopheles^Q:2-613,H:232-440^62.4%ID^E:2.1e-69^.^.`7147::7165_0:002385::Diptera::Anopheles^7147::7165_0:002385::Diptera::Anopheles^Q:2-613,H:233-443^62.3%ID^E:8.1e-69^.^.`7147::69004_0:001524::Diptera::Anopheles^7147::69004_0:001524::Diptera::Anopheles^Q:2-613,H:234-443^62.1%ID^E:1.1e-68^.^.`7147::43041_0:00110d::Diptera::Anop…	7157::30069_0:000813::Culicidae::Anopheles^7157::30069_0:000813::Culicidae::Anopheles^Q:2-613,H:232-440^62.4%ID^E:7.4e-70^.^.`7157::7165_0:002385::Culicidae::Anopheles^7157::7165_0:002385::Culicidae::Anopheles^Q:2-613,H:233-443^62.3%ID^E:2.8e-69^.^.`7157::69004_0:001524::Culicidae::Anopheles^7157::69004_0:001524::Culicidae::Anopheles^Q:2-613,H:234-443^62.1%ID^E:3.7e-69^.^.`7157::43041_0:00110d::C…
TRINITY_DN63007_c1_g1	TRINITY_DN63007_c1_g1_i1	7147::7159_0:0022de::Diptera::Aedes^7147::7159_0:0022de::Diptera::Aedes^Q:83-529,H:1-149^98.7%ID^E:4.8e-79^.^.`7147::7160_0:000925::Diptera::Aedes^7147::7160_0:000925::Diptera::Aedes^Q:83-529,H:1-149^94%ID^E:1.2e-74^.^.`7147::7160_0:003697::Diptera::Aedes^7147::7160_0:003697::Diptera::Aedes^Q:107-529,H:44-184^97.9%ID^E:2.7e-74^.^.`7147::7176_0:000b3d::Diptera::Culex^7147::7176_0:000b3d::Diptera::…	7157::7159_0:0022de::Culicidae::Aedes^7157::7159_0:0022de::Culicidae::Aedes^Q:83-529,H:1-149^98.7%ID^E:1.7e-79^.^.`7157::7160_0:000925::Culicidae::Aedes^7157::7160_0:000925::Culicidae::Aedes^Q:83-529,H:1-149^94%ID^E:4.3e-75^.^.`7157::7160_0:003697::Culicidae::Aedes^7157::7160_0:003697::Culicidae::Aedes^Q:107-529,H:44-184^97.9%ID^E:9.5e-75^.^.`7157::7176_0:000b3d::Culicidae::Culex^7157::7176_0:000…
TRINITY_DN63034_c0_g1	TRINITY_DN63034_c0_g1_i2	.	7157::7167_0:0025c8::Culicidae::Anopheles^7157::7167_0:0025c8::Culicidae::Anopheles^Q:161-547,H:19-147^79.1%ID^E:3.7e-56^.^.`7157::112268_0:0008e4::Culicidae::Anopheles^7157::112268_0:0008e4::Culicidae::Anopheles^Q:161-358,H:19-84^69.7%ID^E:3.5e-22^.^.`7157::30069_0:002aba::Culicidae::Anopheles^7157::30069_0:002aba::Culicidae::Anopheles^Q:161-454,H:19-115^51%ID^E:3.5e-22^.^.`7157::41427_0:001e73:…
TRINITY_DN63034_c0_g1	TRINITY_DN63034_c0_g1_i3	.	7157::7167_0:0025c8::Culicidae::Anopheles^7157::7167_0:0025c8::Culicidae::Anopheles^Q:209-640,H:4-147^75.7%ID^E:1.3e-60^.^.`7157::112268_0:0008e4::Culicidae::Anopheles^7157::112268_0:0008e4::Culicidae::Anopheles^Q:209-451,H:4-84^64.2%ID^E:4.6e-26^.^.`7157::30069_0:002aba::Culicidae::Anopheles^7157::30069_0:002aba::Culicidae::Anopheles^Q:209-547,H:4-115^49.6%ID^E:4.6e-26^.^.`7157::41427_0:001e73::…
TRINITY_DN63084_c0_g1	TRINITY_DN63084_c0_g1_i1	7147::30019_0:0024f2::Diptera::Drosophila^7147::30019_0:0024f2::Diptera::Drosophila^Q:78-632,H:1-204^39.4%ID^E:1.5e-25^.^.`7147::7244_0:000588::Diptera::Drosophila^7147::7244_0:000588::Diptera::Drosophila^Q:78-632,H:1-207^39.8%ID^E:8.2e-24^.^.`7147::7260_0:0023d4::Diptera::Drosophila^7147::7260_0:0023d4::Diptera::Drosophila^Q:78-632,H:1-205^38.8%ID^E:6.9e-23^.^.`7147::28588_0:0018fe::Diptera::Zeu…	7157::7168_0:001f92::Culicidae::Anopheles^7157::7168_0:001f92::Culicidae::Anopheles^Q:162-551,H:117-257^43.3%ID^E:5.2e-18^.^.`7157::41427_0:002605::Culicidae::Anopheles^7157::41427_0:002605::Culicidae::Anopheles^Q:162-551,H:118-260^44.1%ID^E:1.2e-17^.^.`7157::62324_0:002252::Culicidae::Anopheles^7157::62324_0:002252::Culicidae::Anopheles^Q:216-626,H:135-285^41.7%ID^E:3.4e-17^.^.`7157::30069_0:002…
TRINITY_DN63190_c0_g2	TRINITY_DN63190_c0_g2_i2	7147::7159_0:00244d::Diptera::Aedes^7147::7159_0:00244d::Diptera::Aedes^Q:27-818,H:1-264^100%ID^E:4e-138^.^.`7147::7160_0:00407e::Diptera::Aedes^7147::7160_0:00407e::Diptera::Aedes^Q:27-818,H:1-266^89.8%ID^E:3.4e-121^.^.`7147::7176_0:00357f::Diptera::Culex^7147::7176_0:00357f::Diptera::Culex^Q:27-818,H:1-272^76.5%ID^E:9.1e-106^.^.`7147::7167_0:000ce6::Diptera::Anopheles^7147::7167_0:000ce6::Dipte…	7157::7159_0:00244d::Culicidae::Aedes^7157::7159_0:00244d::Culicidae::Aedes^Q:27-818,H:1-264^100%ID^E:1.4e-138^.^.`7157::7160_0:00407e::Culicidae::Aedes^7157::7160_0:00407e::Culicidae::Aedes^Q:27-818,H:1-266^89.8%ID^E:1.2e-121^.^.`7157::7176_0:00357f::Culicidae::Culex^7157::7176_0:00357f::Culicidae::Culex^Q:27-818,H:1-272^76.5%ID^E:3.2e-106^.^.`7157::7167_0:000ce6::Culicidae::Anopheles^7157::7167…
TRINITY_DN63183_c0_g1	TRINITY_DN63183_c0_g1_i2	7147::74873_0:001171::Diptera::Anopheles^7147::74873_0:001171::Diptera::Anopheles^Q:155-1045,H:4-299^69.8%ID^E:1.6e-120^.^.`7147::7165_0:000451::Diptera::Anopheles^7147::7165_0:000451::Diptera::Anopheles^Q:155-1045,H:2-300^69.3%ID^E:1.4e-119^.^.`7147::7160_0:000d00::Diptera::Aedes^7147::7160_0:000d00::Diptera::Aedes^Q:137-1045,H:13-317^66.9%ID^E:5.3e-119^.^.`7147::41427_0:000950::Diptera::Anophel…	7157::74873_0:001171::Culicidae::Anopheles^7157::74873_0:001171::Culicidae::Anopheles^Q:155-1045,H:4-299^69.8%ID^E:5.7e-121^.^.`7157::7165_0:000451::Culicidae::Anopheles^7157::7165_0:000451::Culicidae::Anopheles^Q:155-1045,H:2-300^69.3%ID^E:4.8e-120^.^.`7157::7160_0:000d00::Culicidae::Aedes^7157::7160_0:000d00::Culicidae::Aedes^Q:137-1045,H:13-317^66.9%ID^E:1.8e-119^.^.`7157::41427_0:000950::Culi…
TRINITY_DN63256_c0_g2	TRINITY_DN63256_c0_g2_i1	7147::568069_0:001d26::Diptera::Clunio^7147::568069_0:001d26::Diptera::Clunio^Q:271-570,H:2-101^65%ID^E:2.2e-34^.^.`7147::54969_0:003e14::Diptera::Polypedilum^7147::54969_0:003e14::Diptera::Polypedilum^Q:271-570,H:4-103^62%ID^E:2.5e-33^.^.`7147::319348_0:00144f::Diptera::Polypedilum^7147::319348_0:00144f::Diptera::Polypedilum^Q:271-570,H:2-101^63%ID^E:3.2e-33^.^.`7147::315563_0:002c59::Diptera::B…	7157::112268_0:002c20::Culicidae::Anopheles^7157::112268_0:002c20::Culicidae::Anopheles^Q:289-570,H:10-103^59.6%ID^E:6.2e-32^.^.`7157::139723_0:00272a::Culicidae::Anopheles^7157::139723_0:00272a::Culicidae::Anopheles^Q:289-570,H:10-103^59.6%ID^E:8.1e-32^.^.`7157::43151_0:001257::Culicidae::Anopheles^7157::43151_0:001257::Culicidae::Anopheles^Q:289-570,H:10-103^59.6%ID^E:8.1e-32^.^.`7157::7167_0:0…
TRINITY_DN63314_c0_g1	TRINITY_DN63314_c0_g1_i1	7147::30069_0:001266::Diptera::Anopheles^7147::30069_0:001266::Diptera::Anopheles^Q:267-2810,H:1-897^50.9%ID^E:1.5e-256^.^.`7147::7159_0:0021d3::Diptera::Aedes^7147::7159_0:0021d3::Diptera::Aedes^Q:267-2810,H:1-890^52.1%ID^E:3.2e-256^.^.`7147::199890_0:0001d3::Diptera::Anopheles^7147::199890_0:0001d3::Diptera::Anopheles^Q:267-2810,H:1-894^51.6%ID^E:1.2e-255^.^.`7147::41427_0:001fa4::Diptera::Anop…	7157::30069_0:001266::Culicidae::Anopheles^7157::30069_0:001266::Culicidae::Anopheles^Q:267-2810,H:1-897^50.9%ID^E:5.1e-257^.^.`7157::7159_0:0021d3::Culicidae::Aedes^7157::7159_0:0021d3::Culicidae::Aedes^Q:267-2810,H:1-890^52.1%ID^E:1.1e-256^.^.`7157::199890_0:0001d3::Culicidae::Anopheles^7157::199890_0:0001d3::Culicidae::Anopheles^Q:267-2810,H:1-894^51.6%ID^E:4.3e-256^.^.`7157::41427_0:001fa4::C…
TRINITY_DN63489_c0_g1	TRINITY_DN63489_c0_g1_i1	7147::35570_0:00249e::Diptera::Stomoxys^7147::35570_0:00249e::Diptera::Stomoxys^Q:108-335,H:2-77^73.7%ID^E:7.6e-29^.^.`7147::7370_0:001794::Diptera::Musca^7147::7370_0:001794::Diptera::Musca^Q:108-335,H:2-77^71.1%ID^E:2.9e-28^.^.`7147::7222_0:00175f::Diptera::Drosophila^7147::7222_0:00175f::Diptera::Drosophila^Q:108-335,H:2-77^71.1%ID^E:4.9e-28^.^.`7147::7200_0:000001::Diptera::Lutzomyia^7147::72…	.
TRINITY_DN63598_c0_g2	TRINITY_DN63598_c0_g2_i1	7147::74873_0:00297b::Diptera::Anopheles^7147::74873_0:00297b::Diptera::Anopheles^Q:297-1694,H:2-471^57.3%ID^E:1.6e-152^.^.`7147::43151_0:0021f4::Diptera::Anopheles^7147::43151_0:0021f4::Diptera::Anopheles^Q:297-1688,H:2-469^58.4%ID^E:8e-152^.^.`7147::7167_0:002a19::Diptera::Anopheles^7147::7167_0:002a19::Diptera::Anopheles^Q:297-1688,H:2-469^58.8%ID^E:1.1e-151^.^.`7147::319348_0:000cd8::Diptera:…	7157::74873_0:00297b::Culicidae::Anopheles^7157::74873_0:00297b::Culicidae::Anopheles^Q:297-1694,H:2-471^57.3%ID^E:5.7e-153^.^.`7157::43151_0:0021f4::Culicidae::Anopheles^7157::43151_0:0021f4::Culicidae::Anopheles^Q:297-1688,H:2-469^58.4%ID^E:2.8e-152^.^.`7157::7167_0:002a19::Culicidae::Anopheles^7157::7167_0:002a19::Culicidae::Anopheles^Q:297-1688,H:2-469^58.8%ID^E:3.7e-152^.^.`7157::41427_0:001…
TRINITY_DN63779_c0_g1	TRINITY_DN63779_c0_g1_i1	7147::7159_0:001cd0::Diptera::Aedes^7147::7159_0:001cd0::Diptera::Aedes^Q:170-502,H:4-117^73.9%ID^E:7.8e-43^.^.`7147::174628_0:00084a::Diptera::Bactrocera^7147::174628_0:00084a::Diptera::Bactrocera^Q:170-505,H:12-123^71.4%ID^E:3e-42^.^.`7147::69004_0:002d69::Diptera::Anopheles^7147::69004_0:002d69::Diptera::Anopheles^Q:131-502,H:34-164^64.1%ID^E:3e-42^.^.`7147::7176_0:001be6::Diptera::Culex^7147:…	7157::7159_0:001cd0::Culicidae::Aedes^7157::7159_0:001cd0::Culicidae::Aedes^Q:170-502,H:4-117^73.9%ID^E:2.7e-43^.^.`7157::69004_0:002d69::Culicidae::Anopheles^7157::69004_0:002d69::Culicidae::Anopheles^Q:131-502,H:34-164^64.1%ID^E:1e-42^.^.`7157::7176_0:001be6::Culicidae::Culex^7157::7176_0:001be6::Culicidae::Culex^Q:167-514,H:2-123^71.3%ID^E:1.4e-42^.^.`7157::199890_0:00171b::Culicidae::Anophele…
TRINITY_DN63779_c0_g1	TRINITY_DN63779_c0_g1_i2	7147::7159_0:001cd0::Diptera::Aedes^7147::7159_0:001cd0::Diptera::Aedes^Q:183-524,H:1-117^73.7%ID^E:1.2e-43^.^.`7147::43041_0:001838::Diptera::Anopheles^7147::43041_0:001838::Diptera::Anopheles^Q:183-524,H:1-121^71.1%ID^E:6.2e-43^.^.`7147::7165_0:002b0c::Diptera::Anopheles^7147::7165_0:002b0c::Diptera::Anopheles^Q:183-524,H:1-121^71.1%ID^E:8.1e-43^.^.`7147::62324_0:001f6b::Diptera::Anopheles^7147…	7157::7159_0:001cd0::Culicidae::Aedes^7157::7159_0:001cd0::Culicidae::Aedes^Q:183-524,H:1-117^73.7%ID^E:4.4e-44^.^.`7157::43041_0:001838::Culicidae::Anopheles^7157::43041_0:001838::Culicidae::Anopheles^Q:183-524,H:1-121^71.1%ID^E:2.2e-43^.^.`7157::7165_0:002b0c::Culicidae::Anopheles^7157::7165_0:002b0c::Culicidae::Anopheles^Q:183-524,H:1-121^71.1%ID^E:2.8e-43^.^.`7157::62324_0:001f6b::Culicidae::…
TRINITY_DN63847_c0_g1	TRINITY_DN63847_c0_g1_i3	7147::7159_0:000e8c::Diptera::Aedes^7147::7159_0:000e8c::Diptera::Aedes^Q:49-504,H:1-152^100%ID^E:1.6e-64^.^.`7147::7160_0:000ced::Diptera::Aedes^7147::7160_0:000ced::Diptera::Aedes^Q:49-429,H:1-127^96.9%ID^E:1.6e-61^.^.`7147::7160_0:0019eb::Diptera::Aedes^7147::7160_0:0019eb::Diptera::Aedes^Q:49-429,H:1-127^96.9%ID^E:1.6e-61^.^.`7147::7176_0:00151d::Diptera::Culex^7147::7176_0:00151d::Diptera::C…	7157::7159_0:000e8c::Culicidae::Aedes^7157::7159_0:000e8c::Culicidae::Aedes^Q:49-504,H:1-152^100%ID^E:5.5e-65^.^.`7157::7160_0:000ced::Culicidae::Aedes^7157::7160_0:000ced::Culicidae::Aedes^Q:49-429,H:1-127^96.9%ID^E:5.7e-62^.^.`7157::7160_0:0019eb::Culicidae::Aedes^7157::7160_0:0019eb::Culicidae::Aedes^Q:49-429,H:1-127^96.9%ID^E:5.7e-62^.^.`7157::7176_0:00151d::Culicidae::Culex^7157::7176_0:0015…
TRINITY_DN63987_c0_g1	TRINITY_DN63987_c0_g1_i2	7147::112268_0:000141::Diptera::Anopheles^7147::112268_0:000141::Diptera::Anopheles^Q:21-449,H:1-143^100%ID^E:1.2e-77^.^.`7147::139723_0:001550::Diptera::Anopheles^7147::139723_0:001550::Diptera::Anopheles^Q:21-449,H:1-143^100%ID^E:1.2e-77^.^.`7147::139723_0:0018ec::Diptera::Anopheles^7147::139723_0:0018ec::Diptera::Anopheles^Q:21-449,H:1-143^100%ID^E:1.2e-77^.^.`7147::199890_0:001658::Diptera::A…	7157::112268_0:000141::Culicidae::Anopheles^7157::112268_0:000141::Culicidae::Anopheles^Q:21-449,H:1-143^100%ID^E:4.3e-78^.^.`7157::139723_0:001550::Culicidae::Anopheles^7157::139723_0:001550::Culicidae::Anopheles^Q:21-449,H:1-143^100%ID^E:4.3e-78^.^.`7157::139723_0:0018ec::Culicidae::Anopheles^7157::139723_0:0018ec::Culicidae::Anopheles^Q:21-449,H:1-143^100%ID^E:4.3e-78^.^.`7157::199890_0:001658…
TRINITY_DN63971_c0_g1	TRINITY_DN63971_c0_g1_i2	7147::29031_0:000aa8::Diptera::Phlebotomus^7147::29031_0:000aa8::Diptera::Phlebotomus^Q:172-543,H:5-128^64.5%ID^E:1.1e-45^.^.`7147::7200_0:00283a::Diptera::Lutzomyia^7147::7200_0:00283a::Diptera::Lutzomyia^Q:172-543,H:5-128^62.9%ID^E:7.4e-45^.^.`7147::30069_0:002cba::Diptera::Anopheles^7147::30069_0:002cba::Diptera::Anopheles^Q:163-543,H:1-127^61.4%ID^E:9.7e-45^.^.`7147::74869_0:0010b5::Diptera::…	7157::30069_0:002cba::Culicidae::Anopheles^7157::30069_0:002cba::Culicidae::Anopheles^Q:163-543,H:1-127^61.4%ID^E:3.4e-45^.^.`7157::74869_0:0010b5::Culicidae::Anopheles^7157::74869_0:0010b5::Culicidae::Anopheles^Q:163-543,H:1-127^61.4%ID^E:3.4e-45^.^.`7157::74873_0:00156f::Culicidae::Anopheles^7157::74873_0:00156f::Culicidae::Anopheles^Q:163-543,H:1-127^61.4%ID^E:4.4e-45^.^.`7157::112268_0:000b49…
TRINITY_DN64026_c0_g1	TRINITY_DN64026_c0_g1_i1	7147::7159_0:000c53::Diptera::Aedes^7147::7159_0:000c53::Diptera::Aedes^Q:486-1649,H:45-437^63.1%ID^E:4.8e-143^.^.`7147::7160_0:002516::Diptera::Aedes^7147::7160_0:002516::Diptera::Aedes^Q:486-1649,H:45-440^61.6%ID^E:1.4e-142^.^.`7147::7160_0:000cb7::Diptera::Aedes^7147::7160_0:000cb7::Diptera::Aedes^Q:486-1649,H:45-440^61.4%ID^E:5.3e-142^.^.`7147::41427_0:002bc0::Diptera::Anopheles^7147::41427_0…	7157::7159_0:000c53::Culicidae::Aedes^7157::7159_0:000c53::Culicidae::Aedes^Q:486-1649,H:45-437^63.1%ID^E:1.7e-143^.^.`7157::7160_0:002516::Culicidae::Aedes^7157::7160_0:002516::Culicidae::Aedes^Q:486-1649,H:45-440^61.6%ID^E:4.9e-143^.^.`7157::7160_0:000cb7::Culicidae::Aedes^7157::7160_0:000cb7::Culicidae::Aedes^Q:486-1649,H:45-440^61.4%ID^E:1.9e-142^.^.`7157::41427_0:002bc0::Culicidae::Anopheles…
TRINITY_DN64026_c0_g1	TRINITY_DN64026_c0_g1_i2	7147::7159_0:000c53::Diptera::Aedes^7147::7159_0:000c53::Diptera::Aedes^Q:540-1703,H:45-437^63.1%ID^E:4.9e-143^.^.`7147::7160_0:002516::Diptera::Aedes^7147::7160_0:002516::Diptera::Aedes^Q:540-1703,H:45-440^61.6%ID^E:1.4e-142^.^.`7147::7160_0:000cb7::Diptera::Aedes^7147::7160_0:000cb7::Diptera::Aedes^Q:540-1703,H:45-440^61.4%ID^E:5.5e-142^.^.`7147::41427_0:002bc0::Diptera::Anopheles^7147::41427_0…	7157::7159_0:000c53::Culicidae::Aedes^7157::7159_0:000c53::Culicidae::Aedes^Q:540-1703,H:45-437^63.1%ID^E:1.7e-143^.^.`7157::7160_0:002516::Culicidae::Aedes^7157::7160_0:002516::Culicidae::Aedes^Q:540-1703,H:45-440^61.6%ID^E:5e-143^.^.`7157::7160_0:000cb7::Culicidae::Aedes^7157::7160_0:000cb7::Culicidae::Aedes^Q:540-1703,H:45-440^61.4%ID^E:1.9e-142^.^.`7157::41427_0:002bc0::Culicidae::Anopheles^7…
TRINITY_DN64140_c0_g1	TRINITY_DN64140_c0_g1_i2	7147::7159_0:0018ad::Diptera::Aedes^7147::7159_0:0018ad::Diptera::Aedes^Q:178-630,H:1-153^75.2%ID^E:5.5e-58^.^.`7147::7160_0:0038f8::Diptera::Aedes^7147::7160_0:0038f8::Diptera::Aedes^Q:178-630,H:1-153^75.2%ID^E:5.5e-58^.^.`7147::104688_0:001e3f::Diptera::Bactrocera^7147::104688_0:001e3f::Diptera::Bactrocera^Q:178-630,H:1-152^76.3%ID^E:1.2e-57^.^.`7147::174628_0:0006c6::Diptera::Bactrocera^7147::…	7157::7159_0:0018ad::Culicidae::Aedes^7157::7159_0:0018ad::Culicidae::Aedes^Q:178-630,H:1-153^75.2%ID^E:1.9e-58^.^.`7157::7160_0:0038f8::Culicidae::Aedes^7157::7160_0:0038f8::Culicidae::Aedes^Q:178-630,H:1-153^75.2%ID^E:1.9e-58^.^.`7157::7165_0:002706::Culicidae::Anopheles^7157::7165_0:002706::Culicidae::Anopheles^Q:178-630,H:1-153^75.2%ID^E:1.6e-57^.^.`7157::199890_0:0008a6::Culicidae::Anopheles…
TRINITY_DN64275_c0_g1	TRINITY_DN64275_c0_g1_i1	7147::7159_0:002c33::Diptera::Aedes^7147::7159_0:002c33::Diptera::Aedes^Q:224-1678,H:1-516^43.3%ID^E:6.8e-102^.^.`7147::7176_0:002c7e::Diptera::Culex^7147::7176_0:002c7e::Diptera::Culex^Q:224-1678,H:1-512^41.6%ID^E:1e-97^.^.`7147::69004_0:002e6f::Diptera::Anopheles^7147::69004_0:002e6f::Diptera::Anopheles^Q:299-1639,H:86-525^46%ID^E:6.8e-94^.^.`7147::43041_0:001b64::Diptera::Anopheles^7147::43041…	7157::7159_0:002c33::Culicidae::Aedes^7157::7159_0:002c33::Culicidae::Aedes^Q:224-1678,H:1-516^43.3%ID^E:2.4e-102^.^.`7157::7176_0:002c7e::Culicidae::Culex^7157::7176_0:002c7e::Culicidae::Culex^Q:224-1678,H:1-512^41.6%ID^E:3.6e-98^.^.`7157::69004_0:002e6f::Culicidae::Anopheles^7157::69004_0:002e6f::Culicidae::Anopheles^Q:299-1639,H:86-525^46%ID^E:2.4e-94^.^.`7157::43041_0:001b64::Culicidae::Anoph…
TRINITY_DN64277_c0_g1	TRINITY_DN64277_c0_g1_i1	7147::7159_0:0004b8::Diptera::Aedes^7147::7159_0:0004b8::Diptera::Aedes^Q:33-422,H:1-130^100%ID^E:9.7e-71^.^.`7147::7160_0:003974::Diptera::Aedes^7147::7160_0:003974::Diptera::Aedes^Q:33-422,H:1-130^99.2%ID^E:2.2e-70^.^.`7147::139723_0:001704::Diptera::Anopheles^7147::139723_0:001704::Diptera::Anopheles^Q:33-422,H:1-130^97.7%ID^E:1.1e-69^.^.`7147::74873_0:002c61::Diptera::Anopheles^7147::74873_0:…	7157::7159_0:0004b8::Culicidae::Aedes^7157::7159_0:0004b8::Culicidae::Aedes^Q:33-422,H:1-130^100%ID^E:3.4e-71^.^.`7157::7160_0:003974::Culicidae::Aedes^7157::7160_0:003974::Culicidae::Aedes^Q:33-422,H:1-130^99.2%ID^E:7.6e-71^.^.`7157::139723_0:001704::Culicidae::Anopheles^7157::139723_0:001704::Culicidae::Anopheles^Q:33-422,H:1-130^97.7%ID^E:3.8e-70^.^.`7157::74873_0:002c61::Culicidae::Anopheles^…
TRINITY_DN64277_c0_g2	TRINITY_DN64277_c0_g2_i1	7147::7176_0:00087a::Diptera::Culex^7147::7176_0:00087a::Diptera::Culex^Q:3-362,H:75-194^99.2%ID^E:3e-63^.^.`7147::43151_0:002442::Diptera::Anopheles^7147::43151_0:002442::Diptera::Anopheles^Q:6-362,H:1-119^97.5%ID^E:1.3e-61^.^.`7147::7167_0:001e19::Diptera::Anopheles^7147::7167_0:001e19::Diptera::Anopheles^Q:6-362,H:1-119^97.5%ID^E:1.3e-61^.^.`7147::7160_0:003974::Diptera::Aedes^7147::7160_0:003…	7157::7176_0:00087a::Culicidae::Culex^7157::7176_0:00087a::Culicidae::Culex^Q:3-362,H:75-194^99.2%ID^E:1e-63^.^.`7157::43151_0:002442::Culicidae::Anopheles^7157::43151_0:002442::Culicidae::Anopheles^Q:6-362,H:1-119^97.5%ID^E:4.4e-62^.^.`7157::7167_0:001e19::Culicidae::Anopheles^7157::7167_0:001e19::Culicidae::Anopheles^Q:6-362,H:1-119^97.5%ID^E:4.4e-62^.^.`7157::7160_0:003974::Culicidae::Aedes^71…
TRINITY_DN64292_c0_g1	TRINITY_DN64292_c0_g1_i2	7147::7165_0:00168a::Diptera::Anopheles^7147::7165_0:00168a::Diptera::Anopheles^Q:293-1069,H:1-273^71.9%ID^E:7.2e-108^.^.`7147::43041_0:000a98::Diptera::Anopheles^7147::43041_0:000a98::Diptera::Anopheles^Q:293-1069,H:1-273^70.8%ID^E:4.7e-107^.^.`7147::7200_0:00013b::Diptera::Lutzomyia^7147::7200_0:00013b::Diptera::Lutzomyia^Q:293-1057,H:1-256^72.7%ID^E:6.1e-107^.^.`7147::74873_0:001167::Diptera::…	.
TRINITY_DN64292_c0_g1	TRINITY_DN64292_c0_g1_i3	7147::7165_0:00168a::Diptera::Anopheles^7147::7165_0:00168a::Diptera::Anopheles^Q:251-1027,H:1-273^71.9%ID^E:1.6e-107^.^.`7147::43041_0:000a98::Diptera::Anopheles^7147::43041_0:000a98::Diptera::Anopheles^Q:251-1027,H:1-273^70.8%ID^E:1e-106^.^.`7147::7200_0:00013b::Diptera::Lutzomyia^7147::7200_0:00013b::Diptera::Lutzomyia^Q:251-1015,H:1-256^72.7%ID^E:1.3e-106^.^.`7147::74873_0:001167::Diptera::An…	.
TRINITY_DN64383_c0_g1	TRINITY_DN64383_c0_g1_i1	7147::7160_0:00031c::Diptera::Aedes^7147::7160_0:00031c::Diptera::Aedes^Q:335-796,H:110-263^64.9%ID^E:3.8e-52^.^.`7147::7176_0:0000e7::Diptera::Culex^7147::7176_0:0000e7::Diptera::Culex^Q:389-841,H:92-242^64.9%ID^E:6.6e-52^.^.`7147::139723_0:000afc::Diptera::Anopheles^7147::139723_0:000afc::Diptera::Anopheles^Q:311-790,H:82-241^60.6%ID^E:1.5e-51^.^.`7147::112268_0:002069::Diptera::Anopheles^7147:…	7157::7160_0:00031c::Culicidae::Aedes^7157::7160_0:00031c::Culicidae::Aedes^Q:335-796,H:110-263^64.9%ID^E:1.3e-52^.^.`7157::7176_0:0000e7::Culicidae::Culex^7157::7176_0:0000e7::Culicidae::Culex^Q:389-841,H:92-242^64.9%ID^E:2.3e-52^.^.`7157::139723_0:000afc::Culicidae::Anopheles^7157::139723_0:000afc::Culicidae::Anopheles^Q:311-790,H:82-241^60.6%ID^E:5.1e-52^.^.`7157::112268_0:002069::Culicidae::A…
TRINITY_DN64504_c0_g1	TRINITY_DN64504_c0_g1_i1	7147::7375_0:003485::Diptera::Lucilia^7147::7375_0:003485::Diptera::Lucilia^Q:125-1081,H:1-315^76.8%ID^E:3.4e-150^.^.`7147::104688_0:002624::Diptera::Bactrocera^7147::104688_0:002624::Diptera::Bactrocera^Q:125-1081,H:1-315^76.2%ID^E:6.3e-149^.^.`7147::174628_0:00113d::Diptera::Bactrocera^7147::174628_0:00113d::Diptera::Bactrocera^Q:125-1081,H:1-315^76.2%ID^E:1.1e-148^.^.`7147::28588_0:000047::Dip…	7157::69004_0:00042c::Culicidae::Anopheles^7157::69004_0:00042c::Culicidae::Anopheles^Q:125-1081,H:1-315^75.2%ID^E:2.1e-147^.^.`7157::7168_0:00154a::Culicidae::Anopheles^7157::7168_0:00154a::Culicidae::Anopheles^Q:125-1081,H:1-315^75.2%ID^E:2.1e-147^.^.`7157::7176_0:00138d::Culicidae::Culex^7157::7176_0:00138d::Culicidae::Culex^Q:125-1081,H:1-315^75.2%ID^E:7.4e-145^.^.`7157::7159_0:002235::Culici…
TRINITY_DN64524_c0_g1	TRINITY_DN64524_c0_g1_i1	7147::568069_0:003753::Diptera::Clunio^7147::568069_0:003753::Diptera::Clunio^Q:48-401,H:1-118^50%ID^E:2.4e-29^.^.`7147::39758_0:00443d::Diptera::Mayetiola^7147::39758_0:00443d::Diptera::Mayetiola^Q:84-401,H:12-116^55.1%ID^E:2.7e-28^.^.`7147::319348_0:00090d::Diptera::Polypedilum^7147::319348_0:00090d::Diptera::Polypedilum^Q:75-401,H:9-117^46.8%ID^E:5.9e-28^.^.`7147::315563_0:000fae::Diptera::Bel…	.
TRINITY_DN64524_c0_g1	TRINITY_DN64524_c0_g1_i2	7147::39758_0:00443d::Diptera::Mayetiola^7147::39758_0:00443d::Diptera::Mayetiola^Q:2-403,H:14-116^43%ID^E:1.2e-23^.^.`7147::319348_0:00090d::Diptera::Polypedilum^7147::319348_0:00090d::Diptera::Polypedilum^Q:5-403,H:15-117^37.6%ID^E:2.6e-23^.^.`7147::568069_0:003753::Diptera::Clunio^7147::568069_0:003753::Diptera::Clunio^Q:5-403,H:16-118^43.6%ID^E:2.6e-23^.^.`7147::7160_0:0033df::Diptera::Aedes^…	.
TRINITY_DN64565_c0_g1	TRINITY_DN64565_c0_g1_i1	7147::54969_0:0006b6::Diptera::Polypedilum^7147::54969_0:0006b6::Diptera::Polypedilum^Q:228-899,H:9-231^76.8%ID^E:4.1e-102^.^.`7147::319348_0:002a4a::Diptera::Polypedilum^7147::319348_0:002a4a::Diptera::Polypedilum^Q:228-899,H:9-231^76.3%ID^E:2e-101^.^.`7147::29031_0:0021cb::Diptera::Phlebotomus^7147::29031_0:0021cb::Diptera::Phlebotomus^Q:201-899,H:1-232^76.4%ID^E:5.9e-101^.^.`7147::568069_0:004…	7157::7159_0:000401::Culicidae::Aedes^7157::7159_0:000401::Culicidae::Aedes^Q:228-899,H:9-228^67.1%ID^E:7.6e-88^.^.`7157::7160_0:0020a7::Culicidae::Aedes^7157::7160_0:0020a7::Culicidae::Aedes^Q:228-899,H:9-228^67.1%ID^E:1.3e-87^.^.`7157::7160_0:000448::Culicidae::Aedes^7157::7160_0:000448::Culicidae::Aedes^Q:228-899,H:9-228^66.7%ID^E:6.5e-87^.^.`7157::43041_0:000852::Culicidae::Anopheles^7157::43…
TRINITY_DN64578_c0_g1	TRINITY_DN64578_c0_g1_i1	7147::7159_0:003282::Diptera::Aedes^7147::7159_0:003282::Diptera::Aedes^Q:322-1302,H:36-363^83.5%ID^E:6.7e-164^.^.`7147::7165_0:00202f::Diptera::Anopheles^7147::7165_0:00202f::Diptera::Anopheles^Q:331-1305,H:35-359^84%ID^E:5.7e-163^.^.`7147::69004_0:001cd3::Diptera::Anopheles^7147::69004_0:001cd3::Diptera::Anopheles^Q:250-1308,H:22-377^77.5%ID^E:9.7e-163^.^.`7147::7167_0:0022a1::Diptera::Anophele…	7157::7159_0:003282::Culicidae::Aedes^7157::7159_0:003282::Culicidae::Aedes^Q:322-1302,H:36-363^83.5%ID^E:2.4e-164^.^.`7157::7165_0:00202f::Culicidae::Anopheles^7157::7165_0:00202f::Culicidae::Anopheles^Q:331-1305,H:35-359^84%ID^E:2e-163^.^.`7157::69004_0:001cd3::Culicidae::Anopheles^7157::69004_0:001cd3::Culicidae::Anopheles^Q:250-1308,H:22-377^77.5%ID^E:3.4e-163^.^.`7157::7167_0:0022a1::Culicid…
TRINITY_DN64643_c0_g2	TRINITY_DN64643_c0_g2_i1	7147::7159_0:000321::Diptera::Aedes^7147::7159_0:000321::Diptera::Aedes^Q:2-367,H:134-255^97.5%ID^E:9.4e-64^.^.`7147::7159_0:00196b::Diptera::Aedes^7147::7159_0:00196b::Diptera::Aedes^Q:2-367,H:119-240^97.5%ID^E:9.4e-64^.^.`7147::112268_0:001111::Diptera::Anopheles^7147::112268_0:001111::Diptera::Anopheles^Q:2-367,H:131-252^87.7%ID^E:8.5e-57^.^.`7147::62324_0:0006a6::Diptera::Anopheles^7147::6232…	7157::7167_0:000062::Culicidae::Anopheles^7157::7167_0:000062::Culicidae::Anopheles^Q:11-367,H:90-208^86.6%ID^E:1.1e-54^.^.
TRINITY_DN64638_c0_g2	TRINITY_DN64638_c0_g2_i1	7147::568069_0:0049b1::Diptera::Clunio^7147::568069_0:0049b1::Diptera::Clunio^Q:1-1401,H:51-517^85.4%ID^E:3e-239^.^.`7147::7397_0:002529::Diptera::Glossina^7147::7397_0:002529::Diptera::Glossina^Q:1-1401,H:46-512^85.9%ID^E:8.7e-239^.^.`7147::7213_0:002115::Diptera::Ceratitis^7147::7213_0:002115::Diptera::Ceratitis^Q:1-1401,H:49-515^86.1%ID^E:1.5e-238^.^.`7147::7227_0:002af4::Diptera::Drosophila^7…	7157::7165_0:0015c4::Culicidae::Anopheles^7157::7165_0:0015c4::Culicidae::Anopheles^Q:1-1401,H:48-514^84.6%ID^E:4.1e-236^.^.`7157::199890_0:000d42::Culicidae::Anopheles^7157::199890_0:000d42::Culicidae::Anopheles^Q:1-1401,H:51-517^83.9%ID^E:5.9e-235^.^.`7157::43041_0:000612::Culicidae::Anopheles^7157::43041_0:000612::Culicidae::Anopheles^Q:1-1401,H:48-514^83.9%ID^E:7.8e-235^.^.`7157::69004_0:0020…
TRINITY_DN64656_c0_g1	TRINITY_DN64656_c0_g1_i1	7147::7160_0:0032be::Diptera::Aedes^7147::7160_0:0032be::Diptera::Aedes^Q:43-444,H:1-134^97.8%ID^E:2.4e-69^.^.`7147::7159_0:00253a::Diptera::Aedes^7147::7159_0:00253a::Diptera::Aedes^Q:43-444,H:1-134^97.8%ID^E:3.1e-69^.^.`7147::7176_0:000b64::Diptera::Culex^7147::7176_0:000b64::Diptera::Culex^Q:43-444,H:1-134^95.5%ID^E:3.4e-68^.^.`7147::69004_0:00071e::Diptera::Anopheles^7147::69004_0:00071e::Dip…	.
TRINITY_DN64656_c0_g1	TRINITY_DN64656_c0_g1_i2	7147::7176_0:000b64::Diptera::Culex^7147::7176_0:000b64::Diptera::Culex^Q:42-443,H:1-134^99.3%ID^E:1.9e-71^.^.`7147::7160_0:0032be::Diptera::Aedes^7147::7160_0:0032be::Diptera::Aedes^Q:42-443,H:1-134^97%ID^E:3.1e-69^.^.`7147::69004_0:00071e::Diptera::Anopheles^7147::69004_0:00071e::Diptera::Anopheles^Q:42-443,H:1-134^94%ID^E:4.9e-67^.^.`7147::7168_0:0015cf::Diptera::Anopheles^7147::7168_0:0015cf:…	.
TRINITY_DN64680_c0_g1	TRINITY_DN64680_c0_g1_i1	7147::29031_0:00074f::Diptera::Phlebotomus^7147::29031_0:00074f::Diptera::Phlebotomus^Q:124-1509,H:147-610^55.3%ID^E:5.1e-149^.^.`7147::7159_0:003051::Diptera::Aedes^7147::7159_0:003051::Diptera::Aedes^Q:85-1503,H:399-871^53.8%ID^E:1.5e-148^.^.`7147::54969_0:00216c::Diptera::Polypedilum^7147::54969_0:00216c::Diptera::Polypedilum^Q:34-1506,H:386-875^49.7%ID^E:3.7e-147^.^.`7147::7176_0:0019f2::Dipt…	7157::7159_0:003051::Culicidae::Aedes^7157::7159_0:003051::Culicidae::Aedes^Q:85-1503,H:399-871^53.8%ID^E:5.2e-149^.^.`7157::7176_0:0019f2::Culicidae::Culex^7157::7176_0:0019f2::Culicidae::Culex^Q:109-1503,H:373-838^53%ID^E:8.3e-147^.^.`7157::199890_0:002063::Culicidae::Anopheles^7157::199890_0:002063::Culicidae::Anopheles^Q:52-1452,H:838-1303^50.4%ID^E:1.1e-138^.^.`7157::74869_0:001166::Culicida…
TRINITY_DN64793_c0_g1	TRINITY_DN64793_c0_g1_i4	7147::28588_0:0024ef::Diptera::Zeugodacus^7147::28588_0:0024ef::Diptera::Zeugodacus^Q:154-552,H:3-135^54.9%ID^E:2e-35^.^.`7147::7213_0:001717::Diptera::Ceratitis^7147::7213_0:001717::Diptera::Ceratitis^Q:154-549,H:3-134^54.5%ID^E:4.4e-35^.^.`7147::28612_0:00050f::Diptera::Rhagoletis^7147::28612_0:00050f::Diptera::Rhagoletis^Q:154-537,H:3-130^55.5%ID^E:2.2e-34^.^.`7147::174628_0:002e36::Diptera::B…	7157::7159_0:0015f3::Culicidae::Aedes^7157::7159_0:0015f3::Culicidae::Aedes^Q:154-558,H:3-137^51.1%ID^E:8.5e-34^.^.`7157::7176_0:002305::Culicidae::Culex^7157::7176_0:002305::Culicidae::Culex^Q:154-558,H:3-137^50.4%ID^E:1.9e-33^.^.`7157::43041_0:00067e::Culicidae::Anopheles^7157::43041_0:00067e::Culicidae::Anopheles^Q:151-558,H:2-137^49.3%ID^E:3.2e-33^.^.`7157::7165_0:0001c0::Culicidae::Anopheles…
TRINITY_DN64739_c0_g1	TRINITY_DN64739_c0_g1_i1	7147::7159_0:002711::Diptera::Aedes^7147::7159_0:002711::Diptera::Aedes^Q:32-547,H:1-172^99.4%ID^E:2.1e-82^.^.`7147::7160_0:000335::Diptera::Aedes^7147::7160_0:000335::Diptera::Aedes^Q:32-547,H:1-172^95.4%ID^E:8.2e-79^.^.`7147::7160_0:00043e::Diptera::Aedes^7147::7160_0:00043e::Diptera::Aedes^Q:32-547,H:1-172^94.8%ID^E:3.1e-78^.^.`7147::41427_0:002bc7::Diptera::Anopheles^7147::41427_0:002bc7::Dip…	7157::7159_0:002711::Culicidae::Aedes^7157::7159_0:002711::Culicidae::Aedes^Q:32-547,H:1-172^99.4%ID^E:7.3e-83^.^.`7157::7160_0:000335::Culicidae::Aedes^7157::7160_0:000335::Culicidae::Aedes^Q:32-547,H:1-172^95.4%ID^E:2.9e-79^.^.`7157::7160_0:00043e::Culicidae::Aedes^7157::7160_0:00043e::Culicidae::Aedes^Q:32-547,H:1-172^94.8%ID^E:1.1e-78^.^.`7157::41427_0:002bc7::Culicidae::Anopheles^7157::41427…
TRINITY_DN64809_c0_g1	TRINITY_DN64809_c0_g1_i1	7147::7176_0:00402e::Diptera::Culex^7147::7176_0:00402e::Diptera::Culex^Q:697-3138,H:8-875^45.1%ID^E:7.4e-197^.^.`7147::7160_0:002d2a::Diptera::Aedes^7147::7160_0:002d2a::Diptera::Aedes^Q:880-3138,H:57-863^46.6%ID^E:1.3e-196^.^.`7147::7159_0:00132e::Diptera::Aedes^7147::7159_0:00132e::Diptera::Aedes^Q:880-3138,H:77-882^46.3%ID^E:1.8e-195^.^.`7147::29031_0:001d7b::Diptera::Phlebotomus^7147::29031_…	7157::7176_0:00402e::Culicidae::Culex^7157::7176_0:00402e::Culicidae::Culex^Q:697-3138,H:8-875^45.1%ID^E:2.6e-197^.^.`7157::7160_0:002d2a::Culicidae::Aedes^7157::7160_0:002d2a::Culicidae::Aedes^Q:880-3138,H:57-863^46.6%ID^E:4.4e-197^.^.`7157::7159_0:00132e::Culicidae::Aedes^7157::7159_0:00132e::Culicidae::Aedes^Q:880-3138,H:77-882^46.3%ID^E:6.4e-196^.^.`7157::112268_0:0015c7::Culicidae::Anopheles…
TRINITY_DN64842_c0_g2	TRINITY_DN64842_c0_g2_i2	.	.
TRINITY_DN64842_c0_g2	TRINITY_DN64842_c0_g2_i2	.	.
TRINITY_DN64902_c0_g1	TRINITY_DN64902_c0_g1_i1	7147::7160_0:000943::Diptera::Aedes^7147::7160_0:000943::Diptera::Aedes^Q:153-977,H:1-276^62.7%ID^E:3.2e-89^.^.`7147::7159_0:00114a::Diptera::Aedes^7147::7159_0:00114a::Diptera::Aedes^Q:153-977,H:1-276^62.3%ID^E:3.6e-88^.^.`7147::69004_0:00318a::Diptera::Anopheles^7147::69004_0:00318a::Diptera::Anopheles^Q:165-962,H:9-274^61.7%ID^E:1.4e-87^.^.`7147::199890_0:0009d5::Diptera::Anopheles^7147::19989…	7157::7160_0:000943::Culicidae::Aedes^7157::7160_0:000943::Culicidae::Aedes^Q:153-977,H:1-276^62.7%ID^E:1.1e-89^.^.`7157::7159_0:00114a::Culicidae::Aedes^7157::7159_0:00114a::Culicidae::Aedes^Q:153-977,H:1-276^62.3%ID^E:1.3e-88^.^.`7157::69004_0:00318a::Culicidae::Anopheles^7157::69004_0:00318a::Culicidae::Anopheles^Q:165-962,H:9-274^61.7%ID^E:4.8e-88^.^.`7157::199890_0:0009d5::Culicidae::Anophel…
TRINITY_DN64918_c0_g1	TRINITY_DN64918_c0_g1_i2	7147::74873_0:00070c::Diptera::Anopheles^7147::74873_0:00070c::Diptera::Anopheles^Q:64-3351,H:4-1092^77.5%ID^E:0^.^.`7147::69004_0:00276d::Diptera::Anopheles^7147::69004_0:00276d::Diptera::Anopheles^Q:157-3351,H:77-1137^79.2%ID^E:0^.^.`7147::7167_0:002968::Diptera::Anopheles^7147::7167_0:002968::Diptera::Anopheles^Q:64-3351,H:4-1092^77.3%ID^E:0^.^.`7147::43151_0:001b4a::Diptera::Anopheles^7147::4…	7157::74873_0:00070c::Culicidae::Anopheles^7157::74873_0:00070c::Culicidae::Anopheles^Q:64-3351,H:4-1092^77.5%ID^E:0^.^.`7157::69004_0:00276d::Culicidae::Anopheles^7157::69004_0:00276d::Culicidae::Anopheles^Q:157-3351,H:77-1137^79.2%ID^E:0^.^.`7157::7167_0:002968::Culicidae::Anopheles^7157::7167_0:002968::Culicidae::Anopheles^Q:64-3351,H:4-1092^77.3%ID^E:0^.^.`7157::43151_0:001b4a::Culicidae::Ano…
TRINITY_DN65046_c0_g1	TRINITY_DN65046_c0_g1_i1	7147::7160_0:003595::Diptera::Aedes^7147::7160_0:003595::Diptera::Aedes^Q:167-718,H:1-182^82.6%ID^E:1.3e-85^.^.`7147::7159_0:00031c::Diptera::Aedes^7147::7159_0:00031c::Diptera::Aedes^Q:167-718,H:1-182^81.5%ID^E:1.4e-84^.^.`7147::7176_0:0025be::Diptera::Culex^7147::7176_0:0025be::Diptera::Culex^Q:167-718,H:1-182^81%ID^E:1.8e-84^.^.`7147::7176_0:00302c::Diptera::Culex^7147::7176_0:00302c::Diptera:…	.
TRINITY_DN65023_c0_g1	TRINITY_DN65023_c0_g1_i1	.	7157::7160_0:000350::Culicidae::Aedes^7157::7160_0:000350::Culicidae::Aedes^Q:53-442,H:1-130^98.5%ID^E:3e-63^.^.`7157::7159_0:001168::Culicidae::Aedes^7157::7159_0:001168::Culicidae::Aedes^Q:53-442,H:1-130^97.7%ID^E:8.6e-63^.^.`7157::74873_0:000c18::Culicidae::Anopheles^7157::74873_0:000c18::Culicidae::Anopheles^Q:44-442,H:10-142^94.7%ID^E:1.9e-62^.^.`7157::41427_0:0003fd::Culicidae::Anopheles^71…
TRINITY_DN65023_c0_g1	TRINITY_DN65023_c0_g1_i2	.	7157::7160_0:000350::Culicidae::Aedes^7157::7160_0:000350::Culicidae::Aedes^Q:53-442,H:1-130^98.5%ID^E:1.5e-63^.^.`7157::7159_0:001168::Culicidae::Aedes^7157::7159_0:001168::Culicidae::Aedes^Q:53-442,H:1-130^97.7%ID^E:4.3e-63^.^.`7157::74873_0:000c18::Culicidae::Anopheles^7157::74873_0:000c18::Culicidae::Anopheles^Q:44-442,H:10-142^94.7%ID^E:1.2e-62^.^.`7157::41427_0:0003fd::Culicidae::Anopheles^…
TRINITY_DN65052_c0_g1	TRINITY_DN65052_c0_g1_i2	7147::7160_0:0001eb::Diptera::Aedes^7147::7160_0:0001eb::Diptera::Aedes^Q:2-2023,H:1009-1739^65.1%ID^E:1.3e-247^.^.`7147::41427_0:001ea9::Diptera::Anopheles^7147::41427_0:001ea9::Diptera::Anopheles^Q:2-1681,H:1120-1726^70.8%ID^E:8.2e-242^.^.`7147::7159_0:002d95::Diptera::Aedes^7147::7159_0:002d95::Diptera::Aedes^Q:2-2023,H:998-1725^64.2%ID^E:1.4e-241^.^.`7147::7176_0:001e5a::Diptera::Culex^7147::…	7157::7160_0:0001eb::Culicidae::Aedes^7157::7160_0:0001eb::Culicidae::Aedes^Q:2-2023,H:1009-1739^65.1%ID^E:4.6e-248^.^.`7157::41427_0:001ea9::Culicidae::Anopheles^7157::41427_0:001ea9::Culicidae::Anopheles^Q:2-1681,H:1120-1726^70.8%ID^E:2.9e-242^.^.`7157::7159_0:002d95::Culicidae::Aedes^7157::7159_0:002d95::Culicidae::Aedes^Q:2-2023,H:998-1725^64.2%ID^E:4.9e-242^.^.`7157::7176_0:001e5a::Culicidae…
TRINITY_DN65044_c0_g1	TRINITY_DN65044_c0_g1_i1	7147::7160_0:001f8b::Diptera::Aedes^7147::7160_0:001f8b::Diptera::Aedes^Q:208-1323,H:10-381^78%ID^E:3.1e-171^.^.`7147::7159_0:000c0e::Diptera::Aedes^7147::7159_0:000c0e::Diptera::Aedes^Q:208-1323,H:10-381^78%ID^E:6.9e-171^.^.`7147::7167_0:001220::Diptera::Anopheles^7147::7167_0:001220::Diptera::Anopheles^Q:187-1323,H:2-380^76.3%ID^E:2.6e-170^.^.`7147::7168_0:001f9b::Diptera::Anopheles^7147::7168_…	7157::112268_0:000589::Culicidae::Anopheles^7157::112268_0:000589::Culicidae::Anopheles^Q:187-1323,H:535-913^75.7%ID^E:2e-170^.^.`7157::62324_0:00225e::Culicidae::Anopheles^7157::62324_0:00225e::Culicidae::Anopheles^Q:187-1323,H:543-921^75.5%ID^E:5.9e-170^.^.`7157::30069_0:002691::Culicidae::Anopheles^7157::30069_0:002691::Culicidae::Anopheles^Q:187-1323,H:556-934^74.9%ID^E:2.5e-168^.^.
TRINITY_DN65069_c0_g1	TRINITY_DN65069_c0_g1_i3	7147::39758_0:001f87::Diptera::Mayetiola^7147::39758_0:001f87::Diptera::Mayetiola^Q:3-368,H:41-163^65%ID^E:1.9e-41^.^.`7147::7282_0:0029fc::Diptera::Drosophila^7147::7282_0:0029fc::Diptera::Drosophila^Q:3-368,H:41-168^62.5%ID^E:4.7e-40^.^.`7147::7260_0:002662::Diptera::Drosophila^7147::7260_0:002662::Diptera::Drosophila^Q:3-368,H:41-162^63.9%ID^E:2.3e-39^.^.`7147::125945_0:000c80::Diptera::Drosop…	7157::7160_0:00426d::Culicidae::Aedes^7157::7160_0:00426d::Culicidae::Aedes^Q:12-368,H:44-152^57.1%ID^E:6.7e-34^.^.`7157::7159_0:002acc::Culicidae::Aedes^7157::7159_0:002acc::Culicidae::Aedes^Q:12-368,H:44-152^58.3%ID^E:7.4e-33^.^.`7157::7176_0:002f32::Culicidae::Culex^7157::7176_0:002f32::Culicidae::Culex^Q:12-368,H:44-152^56.3%ID^E:9.7e-33^.^.`7157::7168_0:000ff1::Culicidae::Anopheles^7157::716…
TRINITY_DN65310_c0_g1	TRINITY_DN65310_c0_g1_i1	7147::7159_0:001f75::Diptera::Aedes^7147::7159_0:001f75::Diptera::Aedes^Q:514-1434,H:118-455^78.1%ID^E:1.3e-104^.^.`7147::7176_0:00104e::Diptera::Culex^7147::7176_0:00104e::Diptera::Culex^Q:508-1434,H:119-454^79.8%ID^E:2.2e-104^.^.`7147::7160_0:000d5b::Diptera::Aedes^7147::7160_0:000d5b::Diptera::Aedes^Q:514-1434,H:119-464^76.6%ID^E:6.4e-104^.^.`7147::43041_0:00078f::Diptera::Anopheles^7147::4304…	7157::7159_0:001f75::Culicidae::Aedes^7157::7159_0:001f75::Culicidae::Aedes^Q:514-1434,H:118-455^78.1%ID^E:4.5e-105^.^.`7157::7176_0:00104e::Culicidae::Culex^7157::7176_0:00104e::Culicidae::Culex^Q:508-1434,H:119-454^79.8%ID^E:7.7e-105^.^.`7157::7160_0:000d5b::Culicidae::Aedes^7157::7160_0:000d5b::Culicidae::Aedes^Q:514-1434,H:119-464^76.6%ID^E:2.2e-104^.^.`7157::43041_0:00078f::Culicidae::Anophe…
TRINITY_DN65348_c0_g1	TRINITY_DN65348_c0_g1_i2	7147::29031_0:002ac3::Diptera::Phlebotomus^7147::29031_0:002ac3::Diptera::Phlebotomus^Q:292-654,H:1-118^43%ID^E:3.1e-20^.^.`7147::104688_0:0024a1::Diptera::Bactrocera^7147::104688_0:0024a1::Diptera::Bactrocera^Q:292-648,H:1-117^45.4%ID^E:5.3e-20^.^.`7147::174628_0:001b28::Diptera::Bactrocera^7147::174628_0:001b28::Diptera::Bactrocera^Q:292-648,H:1-117^45.4%ID^E:5.3e-20^.^.`7147::28588_0:0017ab::D…	7157::41427_0:00338a::Culicidae::Anopheles^7157::41427_0:00338a::Culicidae::Anopheles^Q:292-627,H:1-110^44.6%ID^E:4.6e-19^.^.`7157::74873_0:00254c::Culicidae::Anopheles^7157::74873_0:00254c::Culicidae::Anopheles^Q:292-627,H:1-110^44.6%ID^E:4.6e-19^.^.`7157::7159_0:000570::Culicidae::Aedes^7157::7159_0:000570::Culicidae::Aedes^Q:292-648,H:1-117^39.5%ID^E:7.8e-19^.^.`7157::7160_0:001c6c::Culicidae:…
TRINITY_DN65384_c0_g2	TRINITY_DN65384_c0_g2_i1	7147::319348_0:0041df::Diptera::Polypedilum^7147::319348_0:0041df::Diptera::Polypedilum^Q:334-564,H:2-78^93.5%ID^E:3.6e-37^.^.`7147::7159_0:000238::Diptera::Aedes^7147::7159_0:000238::Diptera::Aedes^Q:346-564,H:1-73^98.6%ID^E:1.8e-36^.^.`7147::7160_0:00030f::Diptera::Aedes^7147::7160_0:00030f::Diptera::Aedes^Q:346-564,H:1-73^98.6%ID^E:1.8e-36^.^.`7147::7176_0:00268d::Diptera::Culex^7147::7176_0:0…	.
TRINITY_DN65449_c0_g1	TRINITY_DN65449_c0_g1_i2	7147::41427_0:001294::Diptera::Anopheles^7147::41427_0:001294::Diptera::Anopheles^Q:130-789,H:18-236^67.7%ID^E:1.6e-89^.^.`7147::7168_0:001823::Diptera::Anopheles^7147::7168_0:001823::Diptera::Anopheles^Q:124-789,H:15-235^64.9%ID^E:3e-88^.^.`7147::7159_0:0017d1::Diptera::Aedes^7147::7159_0:0017d1::Diptera::Aedes^Q:151-789,H:19-230^68.5%ID^E:1.2e-87^.^.`7147::112268_0:001196::Diptera::Anopheles^71…	7157::41427_0:001294::Culicidae::Anopheles^7157::41427_0:001294::Culicidae::Anopheles^Q:130-789,H:18-236^67.7%ID^E:5.6e-90^.^.`7157::7168_0:001823::Culicidae::Anopheles^7157::7168_0:001823::Culicidae::Anopheles^Q:124-789,H:15-235^64.9%ID^E:1.1e-88^.^.`7157::7159_0:0017d1::Culicidae::Aedes^7157::7159_0:0017d1::Culicidae::Aedes^Q:151-789,H:19-230^68.5%ID^E:4e-88^.^.`7157::112268_0:001196::Culicidae…
TRINITY_DN65449_c0_g1	TRINITY_DN65449_c0_g1_i3	7147::41427_0:001294::Diptera::Anopheles^7147::41427_0:001294::Diptera::Anopheles^Q:341-1048,H:4-236^64.8%ID^E:4.2e-90^.^.`7147::112268_0:001196::Diptera::Anopheles^7147::112268_0:001196::Diptera::Anopheles^Q:395-1048,H:19-235^67%ID^E:5.1e-88^.^.`7147::7168_0:001823::Diptera::Anopheles^7147::7168_0:001823::Diptera::Anopheles^Q:347-1048,H:6-235^62.4%ID^E:8.7e-88^.^.`7147::7165_0:002b78::Diptera::A…	7157::41427_0:001294::Culicidae::Anopheles^7157::41427_0:001294::Culicidae::Anopheles^Q:341-1048,H:4-236^64.8%ID^E:1.5e-90^.^.`7157::112268_0:001196::Culicidae::Anopheles^7157::112268_0:001196::Culicidae::Anopheles^Q:395-1048,H:19-235^67%ID^E:1.8e-88^.^.`7157::7168_0:001823::Culicidae::Anopheles^7157::7168_0:001823::Culicidae::Anopheles^Q:347-1048,H:6-235^62.4%ID^E:3e-88^.^.`7157::7165_0:002b78::…
TRINITY_DN65472_c0_g1	TRINITY_DN65472_c0_g1_i1	7147::7159_0:000f43::Diptera::Aedes^7147::7159_0:000f43::Diptera::Aedes^Q:91-474,H:1-127^70.3%ID^E:5.3e-35^.^.`7147::7160_0:003133::Diptera::Aedes^7147::7160_0:003133::Diptera::Aedes^Q:91-474,H:1-127^71.1%ID^E:9.1e-35^.^.`7147::7176_0:001f26::Diptera::Culex^7147::7176_0:001f26::Diptera::Culex^Q:91-474,H:1-127^71.9%ID^E:2e-34^.^.`7147::199890_0:00243c::Diptera::Anopheles^7147::199890_0:00243c::Dip…	7157::7159_0:000f43::Culicidae::Aedes^7157::7159_0:000f43::Culicidae::Aedes^Q:91-474,H:1-127^70.3%ID^E:1.9e-35^.^.`7157::7160_0:003133::Culicidae::Aedes^7157::7160_0:003133::Culicidae::Aedes^Q:91-474,H:1-127^71.1%ID^E:3.2e-35^.^.`7157::7176_0:001f26::Culicidae::Culex^7157::7176_0:001f26::Culicidae::Culex^Q:91-474,H:1-127^71.9%ID^E:7.1e-35^.^.`7157::199890_0:00243c::Culicidae::Anopheles^7157::1998…
TRINITY_DN65558_c1_g1	TRINITY_DN65558_c1_g1_i7	7147::315563_0:003151::Diptera::Belgica^7147::315563_0:003151::Diptera::Belgica^Q:1-627,H:218-424^53.1%ID^E:4.4e-62^.^.`7147::29031_0:000335::Diptera::Phlebotomus^7147::29031_0:000335::Diptera::Phlebotomus^Q:1-621,H:147-352^51.9%ID^E:1.6e-56^.^.`7147::568069_0:002fc8::Diptera::Clunio^7147::568069_0:002fc8::Diptera::Clunio^Q:1-627,H:622-828^49.3%ID^E:1.2e-54^.^.`7147::319348_0:0012f8::Diptera::Pol…	7157::41427_0:002328::Culicidae::Anopheles^7157::41427_0:002328::Culicidae::Anopheles^Q:1-630,H:255-463^50.2%ID^E:3.2e-52^.^.`7157::74873_0:003100::Culicidae::Anopheles^7157::74873_0:003100::Culicidae::Anopheles^Q:1-630,H:256-464^50.7%ID^E:5.5e-52^.^.`7157::43151_0:000a8c::Culicidae::Anopheles^7157::43151_0:000a8c::Culicidae::Anopheles^Q:1-621,H:258-463^48.6%ID^E:7.9e-51^.^.`7157::7159_0:002709::…
TRINITY_DN65580_c0_g1	TRINITY_DN65580_c0_g1_i1	7147::74873_0:0006f2::Diptera::Anopheles^7147::74873_0:0006f2::Diptera::Anopheles^Q:476-1831,H:2-453^76.7%ID^E:5.6e-209^.^.`7147::41427_0:001c7b::Diptera::Anopheles^7147::41427_0:001c7b::Diptera::Anopheles^Q:476-1822,H:2-450^76.7%ID^E:1.4e-207^.^.`7147::7159_0:002cc3::Diptera::Aedes^7147::7159_0:002cc3::Diptera::Aedes^Q:476-1834,H:2-457^75.3%ID^E:9.8e-206^.^.`7147::7176_0:00037d::Diptera::Culex^7…	.
TRINITY_DN65604_c0_g1	TRINITY_DN65604_c0_g1_i1	7147::7176_0:003d95::Diptera::Culex^7147::7176_0:003d95::Diptera::Culex^Q:3-908,H:39-347^61.9%ID^E:3.7e-110^.^.`7147::7160_0:003afd::Diptera::Aedes^7147::7160_0:003afd::Diptera::Aedes^Q:3-908,H:39-341^62.2%ID^E:5.9e-108^.^.`7147::41427_0:001f74::Diptera::Anopheles^7147::41427_0:001f74::Diptera::Anopheles^Q:3-908,H:39-345^64.5%ID^E:6.5e-107^.^.`7147::7159_0:0023ff::Diptera::Aedes^7147::7159_0:0023…	7157::7176_0:003d95::Culicidae::Culex^7157::7176_0:003d95::Culicidae::Culex^Q:3-908,H:39-347^61.9%ID^E:1.3e-110^.^.`7157::7160_0:003afd::Culicidae::Aedes^7157::7160_0:003afd::Culicidae::Aedes^Q:3-908,H:39-341^62.2%ID^E:2.1e-108^.^.`7157::41427_0:001f74::Culicidae::Anopheles^7157::41427_0:001f74::Culicidae::Anopheles^Q:3-908,H:39-345^64.5%ID^E:2.3e-107^.^.`7157::7159_0:0023ff::Culicidae::Aedes^715…
TRINITY_DN65675_c0_g1	TRINITY_DN65675_c0_g1_i1	7147::568069_0:000891::Diptera::Clunio^7147::568069_0:000891::Diptera::Clunio^Q:270-1121,H:1841-2123^67.9%ID^E:5.5e-109^.^.`7147::39758_0:002e3e::Diptera::Mayetiola^7147::39758_0:002e3e::Diptera::Mayetiola^Q:315-1085,H:1228-1490^67.7%ID^E:1.4e-96^.^.`7147::39758_0:002e3e::Diptera::Mayetiola^7147::39758_0:002e3e::Diptera::Mayetiola^Q:315-1085,H:1228-1490^67.7%ID^E:1.4e-96^.^.`7147::7394_0:000cff::…	7157::7167_0:0023da::Culicidae::Anopheles^7157::7167_0:0023da::Culicidae::Anopheles^Q:315-977,H:21-247^72.7%ID^E:3e-86^.^.`7157::7168_0:002f16::Culicidae::Anopheles^7157::7168_0:002f16::Culicidae::Anopheles^Q:315-440,H:21-66^60.9%ID^E:1.2e-07^.^.
TRINITY_DN65786_c0_g1	TRINITY_DN65786_c0_g1_i1	7147::199890_0:00116a::Diptera::Anopheles^7147::199890_0:00116a::Diptera::Anopheles^Q:188-1321,H:1-378^85.7%ID^E:1.9e-192^.^.`7147::7165_0:000609::Diptera::Anopheles^7147::7165_0:000609::Diptera::Anopheles^Q:188-1321,H:1-378^85.7%ID^E:3.3e-192^.^.`7147::62324_0:002103::Diptera::Anopheles^7147::62324_0:002103::Diptera::Anopheles^Q:188-1321,H:1-378^85.2%ID^E:1.6e-191^.^.`7147::112268_0:002b1d::Dipt…	7157::199890_0:002907::Culicidae::Anopheles^7157::199890_0:002907::Culicidae::Anopheles^Q:161-1252,H:455-819^53.7%ID^E:1.5e-107^.^.`7157::199890_0:002907::Culicidae::Anopheles^7157::199890_0:002907::Culicidae::Anopheles^Q:161-1252,H:455-819^53.7%ID^E:1.5e-107^.^.`7157::7165_0:002c06::Culicidae::Anopheles^7157::7165_0:002c06::Culicidae::Anopheles^Q:188-1252,H:1-356^55%ID^E:1.5e-107^.^.`7157::11226…
TRINITY_DN65800_c0_g1	TRINITY_DN65800_c0_g1_i1	7147::30069_0:0016ab::Diptera::Anopheles^7147::30069_0:0016ab::Diptera::Anopheles^Q:472-1278,H:136-408^59.3%ID^E:7.2e-91^.^.`7147::41427_0:00063c::Diptera::Anopheles^7147::41427_0:00063c::Diptera::Anopheles^Q:445-1281,H:109-390^56.5%ID^E:9.4e-91^.^.`7147::62324_0:003467::Diptera::Anopheles^7147::62324_0:003467::Diptera::Anopheles^Q:469-1290,H:136-421^56.4%ID^E:4.7e-90^.^.`7147::74873_0:001647::Di…	7157::7160_0:0017b9::Culicidae::Aedes^7157::7160_0:0017b9::Culicidae::Aedes^Q:943-1200,H:103-183^33.7%ID^E:3.9e-07^.^.`7157::7167_0:000d49::Culicidae::Anopheles^7157::7167_0:000d49::Culicidae::Anopheles^Q:907-1212,H:675-775^31.1%ID^E:5.6e-06^.^.
TRINITY_DN65866_c0_g1	TRINITY_DN65866_c0_g1_i8	7147::7375_0:000112::Diptera::Lucilia^7147::7375_0:000112::Diptera::Lucilia^Q:7-744,H:205-457^40.9%ID^E:2.5e-48^.^.`7147::37001_0:00137c::Diptera::Glossina^7147::37001_0:00137c::Diptera::Glossina^Q:4-714,H:188-432^40.8%ID^E:4.9e-44^.^.`7147::7213_0:002375::Diptera::Ceratitis^7147::7213_0:002375::Diptera::Ceratitis^Q:1-714,H:181-422^38.7%ID^E:4.9e-44^.^.`7147::104688_0:001c9b::Diptera::Bactrocera^…	.
TRINITY_DN65907_c0_g2	TRINITY_DN65907_c0_g2_i1	7147::35570_0:000dc4::Diptera::Stomoxys^7147::35570_0:000dc4::Diptera::Stomoxys^Q:434-1177,H:4-279^60.1%ID^E:1.7e-39^.^.`7147::7220_0:0009c6::Diptera::Drosophila^7147::7220_0:0009c6::Diptera::Drosophila^Q:449-1177,H:9-280^59.9%ID^E:1.7e-39^.^.`7147::7245_0:0027c6::Diptera::Drosophila^7147::7245_0:0027c6::Diptera::Drosophila^Q:449-1177,H:9-280^59.9%ID^E:1.7e-39^.^.`7147::28588_0:00160f::Diptera::Z…	7157::7176_0:00126e::Culicidae::Culex^7157::7176_0:00126e::Culicidae::Culex^Q:449-1177,H:9-283^57%ID^E:2.8e-34^.^.`7157::41427_0:002183::Culicidae::Anopheles^7157::41427_0:002183::Culicidae::Anopheles^Q:446-1183,H:8-284^53.4%ID^E:1.7e-31^.^.`7157::74873_0:001336::Culicidae::Anopheles^7157::74873_0:001336::Culicidae::Anopheles^Q:446-1051,H:9-237^50.6%ID^E:3.8e-31^.^.`7157::7159_0:000a45::Culicidae…
TRINITY_DN65963_c0_g1	TRINITY_DN65963_c0_g1_i3	7147::7165_0:001255::Diptera::Anopheles^7147::7165_0:001255::Diptera::Anopheles^Q:292-1164,H:1-291^63.6%ID^E:1.3e-107^.^.`7147::7159_0:0029d5::Diptera::Aedes^7147::7159_0:0029d5::Diptera::Aedes^Q:292-1164,H:1-291^61.5%ID^E:7.2e-106^.^.`7147::35570_0:002d08::Diptera::Stomoxys^7147::35570_0:002d08::Diptera::Stomoxys^Q:292-1161,H:1-290^64.5%ID^E:1.2e-105^.^.`7147::7370_0:001bce::Diptera::Musca^7147:…	7157::7165_0:001255::Culicidae::Anopheles^7157::7165_0:001255::Culicidae::Anopheles^Q:292-1164,H:1-291^63.6%ID^E:4.6e-108^.^.`7157::7159_0:0029d5::Culicidae::Aedes^7157::7159_0:0029d5::Culicidae::Aedes^Q:292-1164,H:1-291^61.5%ID^E:2.5e-106^.^.`7157::7167_0:000c83::Culicidae::Anopheles^7157::7167_0:000c83::Culicidae::Anopheles^Q:292-1053,H:1-254^65.7%ID^E:1e-94^.^.`7157::69004_0:0008ca::Culicidae:…
TRINITY_DN65992_c0_g1	TRINITY_DN65992_c0_g1_i1	7147::69004_0:0012bc::Diptera::Anopheles^7147::69004_0:0012bc::Diptera::Anopheles^Q:3-1046,H:963-1310^90.5%ID^E:2.9e-183^.^.`7147::199890_0:00251c::Diptera::Anopheles^7147::199890_0:00251c::Diptera::Anopheles^Q:3-1046,H:886-1233^90.2%ID^E:4.9e-183^.^.`7147::30069_0:0023df::Diptera::Anopheles^7147::30069_0:0023df::Diptera::Anopheles^Q:3-1046,H:881-1228^90.2%ID^E:6.4e-183^.^.`7147::7165_0:0025b3::D…	7157::69004_0:0012bc::Culicidae::Anopheles^7157::69004_0:0012bc::Culicidae::Anopheles^Q:3-1046,H:963-1310^90.5%ID^E:1e-183^.^.`7157::199890_0:00251c::Culicidae::Anopheles^7157::199890_0:00251c::Culicidae::Anopheles^Q:3-1046,H:886-1233^90.2%ID^E:1.7e-183^.^.`7157::30069_0:0023df::Culicidae::Anopheles^7157::30069_0:0023df::Culicidae::Anopheles^Q:3-1046,H:881-1228^90.2%ID^E:2.2e-183^.^.`7157::7165_0…
TRINITY_DN66047_c0_g1	TRINITY_DN66047_c0_g1_i4	7147::7200_0:001c16::Diptera::Lutzomyia^7147::7200_0:001c16::Diptera::Lutzomyia^Q:25-1461,H:202-765^41.2%ID^E:2.1e-102^.^.`7147::7176_0:00170f::Diptera::Culex^7147::7176_0:00170f::Diptera::Culex^Q:13-1476,H:171-755^42.2%ID^E:4.7e-102^.^.`7147::29031_0:0001b0::Diptera::Phlebotomus^7147::29031_0:0001b0::Diptera::Phlebotomus^Q:13-1392,H:151-706^42.1%ID^E:4e-101^.^.`7147::74873_0:001b40::Diptera::Ano…	7157::7176_0:00170f::Culicidae::Culex^7157::7176_0:00170f::Culicidae::Culex^Q:13-1476,H:171-755^42.2%ID^E:1.7e-102^.^.`7157::74873_0:001b40::Culicidae::Anopheles^7157::74873_0:001b40::Culicidae::Anopheles^Q:13-1476,H:165-729^42.2%ID^E:3.1e-101^.^.`7157::7159_0:0019d0::Culicidae::Aedes^7157::7159_0:0019d0::Culicidae::Aedes^Q:13-1476,H:193-775^42%ID^E:4.2e-98^.^.`7157::41427_0:0013a3::Culicidae::An…
TRINITY_DN66087_c0_g1	TRINITY_DN66087_c0_g1_i2	7147::41427_0:001135::Diptera::Anopheles^7147::41427_0:001135::Diptera::Anopheles^Q:606-1082,H:1-162^42.8%ID^E:1.3e-27^.^.`7147::43151_0:0021dc::Diptera::Anopheles^7147::43151_0:0021dc::Diptera::Anopheles^Q:627-1091,H:11-163^40.1%ID^E:1.7e-27^.^.`7147::62324_0:001479::Diptera::Anopheles^7147::62324_0:001479::Diptera::Anopheles^Q:606-1091,H:1-168^39.5%ID^E:9.2e-26^.^.`7147::69004_0:0013e1::Diptera…	7157::41427_0:001135::Culicidae::Anopheles^7157::41427_0:001135::Culicidae::Anopheles^Q:606-1082,H:1-162^42.8%ID^E:4.5e-28^.^.`7157::43151_0:0021dc::Culicidae::Anopheles^7157::43151_0:0021dc::Culicidae::Anopheles^Q:627-1091,H:11-163^40.1%ID^E:5.8e-28^.^.`7157::62324_0:001479::Culicidae::Anopheles^7157::62324_0:001479::Culicidae::Anopheles^Q:606-1091,H:1-168^39.5%ID^E:3.2e-26^.^.`7157::69004_0:001…
TRINITY_DN66087_c0_g1	TRINITY_DN66087_c0_g1_i3	7147::43151_0:0021dc::Diptera::Anopheles^7147::43151_0:0021dc::Diptera::Anopheles^Q:244-672,H:23-163^42.8%ID^E:2e-27^.^.`7147::41427_0:001135::Diptera::Anopheles^7147::41427_0:001135::Diptera::Anopheles^Q:244-663,H:23-162^44.4%ID^E:7.8e-27^.^.`7147::112268_0:002cd2::Diptera::Anopheles^7147::112268_0:002cd2::Diptera::Anopheles^Q:244-684,H:18-165^40.8%ID^E:2.5e-25^.^.`7147::69004_0:0013e1::Diptera:…	7157::43151_0:0021dc::Culicidae::Anopheles^7157::43151_0:0021dc::Culicidae::Anopheles^Q:244-672,H:23-163^42.8%ID^E:7.1e-28^.^.`7157::41427_0:001135::Culicidae::Anopheles^7157::41427_0:001135::Culicidae::Anopheles^Q:244-663,H:23-162^44.4%ID^E:2.7e-27^.^.`7157::112268_0:002cd2::Culicidae::Anopheles^7157::112268_0:002cd2::Culicidae::Anopheles^Q:244-684,H:18-165^40.8%ID^E:8.7e-26^.^.`7157::69004_0:00…
TRINITY_DN66180_c0_g1	TRINITY_DN66180_c0_g1_i2	7147::7159_0:000285::Diptera::Aedes^7147::7159_0:000285::Diptera::Aedes^Q:64-1422,H:1-438^50.2%ID^E:1.1e-103^.^.`7147::112268_0:00289a::Diptera::Anopheles^7147::112268_0:00289a::Diptera::Anopheles^Q:64-1422,H:1-430^48.7%ID^E:1.1e-98^.^.`7147::30069_0:00261d::Diptera::Anopheles^7147::30069_0:00261d::Diptera::Anopheles^Q:64-1422,H:1-430^48.2%ID^E:1.8e-98^.^.`7147::139723_0:000dcc::Diptera::Anophele…	7157::7159_0:000285::Culicidae::Aedes^7157::7159_0:000285::Culicidae::Aedes^Q:64-1422,H:1-438^50.2%ID^E:3.9e-104^.^.`7157::112268_0:00289a::Culicidae::Anopheles^7157::112268_0:00289a::Culicidae::Anopheles^Q:64-1422,H:1-430^48.7%ID^E:3.7e-99^.^.`7157::30069_0:00261d::Culicidae::Anopheles^7157::30069_0:00261d::Culicidae::Anopheles^Q:64-1422,H:1-430^48.2%ID^E:6.4e-99^.^.`7157::139723_0:000dcc::Culic…
TRINITY_DN66290_c1_g1	TRINITY_DN66290_c1_g1_i3	7147::28612_0:000549::Diptera::Rhagoletis^7147::28612_0:000549::Diptera::Rhagoletis^Q:153-446,H:4-101^73.5%ID^E:2.4e-36^.^.`7147::7370_0:0012f4::Diptera::Musca^7147::7370_0:0012f4::Diptera::Musca^Q:147-446,H:1-100^70%ID^E:3.1e-36^.^.`7147::7213_0:0006f2::Diptera::Ceratitis^7147::7213_0:0006f2::Diptera::Ceratitis^Q:153-446,H:4-101^69.4%ID^E:9e-36^.^.`7147::104688_0:000357::Diptera::Bactrocera^7147…	7157::74873_0:001174::Culicidae::Anopheles^7157::74873_0:001174::Culicidae::Anopheles^Q:165-446,H:16-109^53.2%ID^E:2.3e-26^.^.`7157::139723_0:002f20::Culicidae::Anopheles^7157::139723_0:002f20::Culicidae::Anopheles^Q:165-446,H:16-109^55.3%ID^E:2.9e-26^.^.`7157::41427_0:00094c::Culicidae::Anopheles^7157::41427_0:00094c::Culicidae::Anopheles^Q:165-446,H:16-109^53.2%ID^E:2.9e-26^.^.`7157::7176_0:001…
TRINITY_DN66275_c0_g1	TRINITY_DN66275_c0_g1_i2	7147::7200_0:001066::Diptera::Lutzomyia^7147::7200_0:001066::Diptera::Lutzomyia^Q:118-513,H:156-287^73.7%ID^E:7.1e-52^.^.`7147::7176_0:003831::Diptera::Culex^7147::7176_0:003831::Diptera::Culex^Q:121-510,H:19-150^71.2%ID^E:2.1e-51^.^.`7147::104688_0:0011a3::Diptera::Bactrocera^7147::104688_0:0011a3::Diptera::Bactrocera^Q:76-513,H:1-148^63.5%ID^E:5.1e-50^.^.`7147::315563_0:000161::Diptera::Belgica…	.
TRINITY_DN66344_c0_g1	TRINITY_DN66344_c0_g1_i1	.	.
TRINITY_DN66379_c0_g1	TRINITY_DN66379_c0_g1_i1	7147::104688_0:002123::Diptera::Bactrocera^7147::104688_0:002123::Diptera::Bactrocera^Q:54-2015,H:8-661^75.1%ID^E:1.3e-288^.^.`7147::7213_0:002de6::Diptera::Ceratitis^7147::7213_0:002de6::Diptera::Ceratitis^Q:60-2015,H:10-661^75%ID^E:3e-288^.^.`7147::174628_0:0006df::Diptera::Bactrocera^7147::174628_0:0006df::Diptera::Bactrocera^Q:42-2015,H:4-661^74.5%ID^E:6.6e-288^.^.`7147::28588_0:0029c9::Dipte…	7157::7159_0:001e82::Culicidae::Aedes^7157::7159_0:001e82::Culicidae::Aedes^Q:60-2015,H:5-656^73%ID^E:1.4e-280^.^.`7157::7160_0:000f93::Culicidae::Aedes^7157::7160_0:000f93::Culicidae::Aedes^Q:60-2015,H:5-656^73%ID^E:1.8e-280^.^.`7157::41427_0:000ec1::Culicidae::Anopheles^7157::41427_0:000ec1::Culicidae::Anopheles^Q:51-2015,H:6-660^72.7%ID^E:8.3e-278^.^.`7157::43151_0:0016d8::Culicidae::Anopheles…
TRINITY_DN66404_c0_g1	TRINITY_DN66404_c0_g1_i1	7147::7176_0:0023d9::Diptera::Culex^7147::7176_0:0023d9::Diptera::Culex^Q:1-345,H:139-253^92.2%ID^E:1e-57^.^.`7147::74873_0:000a08::Diptera::Anopheles^7147::74873_0:000a08::Diptera::Anopheles^Q:1-345,H:155-269^92.2%ID^E:6.8e-57^.^.`7147::7168_0:000acd::Diptera::Anopheles^7147::7168_0:000acd::Diptera::Anopheles^Q:1-345,H:153-267^91.3%ID^E:1.2e-56^.^.`7147::69004_0:000ef9::Diptera::Anopheles^7147::…	7157::7176_0:0023d9::Culicidae::Culex^7157::7176_0:0023d9::Culicidae::Culex^Q:1-345,H:139-253^92.2%ID^E:3.7e-58^.^.`7157::74873_0:000a08::Culicidae::Anopheles^7157::74873_0:000a08::Culicidae::Anopheles^Q:1-345,H:155-269^92.2%ID^E:2.4e-57^.^.`7157::7168_0:000acd::Culicidae::Anopheles^7157::7168_0:000acd::Culicidae::Anopheles^Q:1-345,H:153-267^91.3%ID^E:4.1e-57^.^.`7157::69004_0:000ef9::Culicidae::…
TRINITY_DN66410_c0_g1	TRINITY_DN66410_c0_g1_i1	7147::568069_0:003d41::Diptera::Clunio^7147::568069_0:003d41::Diptera::Clunio^Q:179-1231,H:28-394^60.9%ID^E:1.8e-111^.^.`7147::7200_0:000a97::Diptera::Lutzomyia^7147::7200_0:000a97::Diptera::Lutzomyia^Q:182-1231,H:36-389^62%ID^E:3e-111^.^.`7147::7159_0:001ad4::Diptera::Aedes^7147::7159_0:001ad4::Diptera::Aedes^Q:197-1228,H:28-376^60.9%ID^E:2.1e-109^.^.`7147::7160_0:003163::Diptera::Aedes^7147::71…	7157::7159_0:001ad4::Culicidae::Aedes^7157::7159_0:001ad4::Culicidae::Aedes^Q:197-1228,H:28-376^60.9%ID^E:7.5e-110^.^.`7157::7160_0:003163::Culicidae::Aedes^7157::7160_0:003163::Culicidae::Aedes^Q:176-1228,H:41-394^60.4%ID^E:9.8e-110^.^.`7157::7176_0:004185::Culicidae::Culex^7157::7176_0:004185::Culicidae::Culex^Q:239-1228,H:55-389^62.2%ID^E:1.9e-108^.^.`7157::199890_0:0024e0::Culicidae::Anophele…
TRINITY_DN66422_c0_g1	TRINITY_DN66422_c0_g1_i2	7147::7159_0:0001fb::Diptera::Aedes^7147::7159_0:0001fb::Diptera::Aedes^Q:116-1027,H:18-321^74.3%ID^E:1.4e-135^.^.`7147::7160_0:001e56::Diptera::Aedes^7147::7160_0:001e56::Diptera::Aedes^Q:116-1027,H:7-310^73.3%ID^E:4.4e-134^.^.`7147::7160_0:002254::Diptera::Aedes^7147::7160_0:002254::Diptera::Aedes^Q:116-1027,H:18-321^73.3%ID^E:4.4e-134^.^.`7147::7176_0:002ce4::Diptera::Culex^7147::7176_0:002ce4…	7157::7159_0:0001fb::Culicidae::Aedes^7157::7159_0:0001fb::Culicidae::Aedes^Q:116-1027,H:18-321^74.3%ID^E:4.8e-136^.^.`7157::7160_0:001e56::Culicidae::Aedes^7157::7160_0:001e56::Culicidae::Aedes^Q:116-1027,H:7-310^73.3%ID^E:1.5e-134^.^.`7157::7160_0:002254::Culicidae::Aedes^7157::7160_0:002254::Culicidae::Aedes^Q:116-1027,H:18-321^73.3%ID^E:1.5e-134^.^.`7157::7176_0:002ce4::Culicidae::Culex^7157:…
TRINITY_DN66465_c0_g1	TRINITY_DN66465_c0_g1_i3	7147::7159_0:000237::Diptera::Aedes^7147::7159_0:000237::Diptera::Aedes^Q:88-897,H:1-270^92.6%ID^E:5.9e-140^.^.`7147::7160_0:000310::Diptera::Aedes^7147::7160_0:000310::Diptera::Aedes^Q:88-897,H:1-270^91.5%ID^E:2.9e-139^.^.`7147::41427_0:00357e::Diptera::Anopheles^7147::41427_0:00357e::Diptera::Anopheles^Q:88-897,H:1-270^91.9%ID^E:8.6e-139^.^.`7147::112268_0:002887::Diptera::Anopheles^7147::11226…	.
TRINITY_DN66547_c0_g1	TRINITY_DN66547_c0_g1_i1	7147::37001_0:0023a8::Diptera::Glossina^7147::37001_0:0023a8::Diptera::Glossina^Q:238-1203,H:1-322^66.5%ID^E:9.5e-120^.^.`7147::7394_0:001f1c::Diptera::Glossina^7147::7394_0:001f1c::Diptera::Glossina^Q:238-1203,H:49-371^66.6%ID^E:8e-119^.^.`7147::7395_0:002690::Diptera::Glossina^7147::7395_0:002690::Diptera::Glossina^Q:238-1203,H:1-323^66.3%ID^E:2.3e-118^.^.`7147::7370_0:0031fb::Diptera::Musca^71…	7157::7159_0:0010ca::Culicidae::Aedes^7157::7159_0:0010ca::Culicidae::Aedes^Q:238-1203,H:1-323^64.7%ID^E:5e-116^.^.`7157::41427_0:0007ff::Culicidae::Anopheles^7157::41427_0:0007ff::Culicidae::Anopheles^Q:289-1203,H:21-326^68.3%ID^E:6.5e-116^.^.`7157::43041_0:0011cc::Culicidae::Anopheles^7157::43041_0:0011cc::Culicidae::Anopheles^Q:238-1197,H:1-326^65.3%ID^E:6.5e-116^.^.`7157::7165_0:000369::Culic…
TRINITY_DN66501_c0_g1	TRINITY_DN66501_c0_g1_i1	7147::7159_0:000d14::Diptera::Aedes^7147::7159_0:000d14::Diptera::Aedes^Q:304-1125,H:4-307^57.9%ID^E:1.4e-83^.^.`7147::7160_0:003f52::Diptera::Aedes^7147::7160_0:003f52::Diptera::Aedes^Q:304-1125,H:4-307^57.6%ID^E:3e-83^.^.`7147::112268_0:0013c4::Diptera::Anopheles^7147::112268_0:0013c4::Diptera::Anopheles^Q:298-1122,H:1-309^58.3%ID^E:3.3e-82^.^.`7147::139723_0:001e5b::Diptera::Anopheles^7147::13…	7157::7159_0:000d14::Culicidae::Aedes^7157::7159_0:000d14::Culicidae::Aedes^Q:304-1125,H:4-307^57.9%ID^E:4.8e-84^.^.`7157::7160_0:003f52::Culicidae::Aedes^7157::7160_0:003f52::Culicidae::Aedes^Q:304-1125,H:4-307^57.6%ID^E:1.1e-83^.^.`7157::112268_0:0013c4::Culicidae::Anopheles^7157::112268_0:0013c4::Culicidae::Anopheles^Q:298-1122,H:1-309^58.3%ID^E:1.2e-82^.^.`7157::139723_0:001e5b::Culicidae::An…
TRINITY_DN66501_c0_g1	TRINITY_DN66501_c0_g1_i2	7147::7159_0:000d14::Diptera::Aedes^7147::7159_0:000d14::Diptera::Aedes^Q:304-1182,H:4-307^62.8%ID^E:1.2e-95^.^.`7147::7160_0:003f52::Diptera::Aedes^7147::7160_0:003f52::Diptera::Aedes^Q:304-1182,H:4-307^62.5%ID^E:2.8e-95^.^.`7147::112268_0:0013c4::Diptera::Anopheles^7147::112268_0:0013c4::Diptera::Anopheles^Q:298-1179,H:1-309^62.5%ID^E:6.2e-95^.^.`7147::139723_0:001e5b::Diptera::Anopheles^7147::…	7157::7159_0:000d14::Culicidae::Aedes^7157::7159_0:000d14::Culicidae::Aedes^Q:304-1182,H:4-307^62.8%ID^E:4.3e-96^.^.`7157::7160_0:003f52::Culicidae::Aedes^7157::7160_0:003f52::Culicidae::Aedes^Q:304-1182,H:4-307^62.5%ID^E:9.7e-96^.^.`7157::112268_0:0013c4::Culicidae::Anopheles^7157::112268_0:0013c4::Culicidae::Anopheles^Q:298-1179,H:1-309^62.5%ID^E:2.2e-95^.^.`7157::139723_0:001e5b::Culicidae::An…
TRINITY_DN66511_c0_g1	TRINITY_DN66511_c0_g1_i1	7147::7160_0:002361::Diptera::Aedes^7147::7160_0:002361::Diptera::Aedes^Q:294-2171,H:8-676^53.3%ID^E:1.2e-170^.^.`7147::7159_0:0004a6::Diptera::Aedes^7147::7159_0:0004a6::Diptera::Aedes^Q:294-2171,H:8-676^53.1%ID^E:3.4e-170^.^.`7147::41427_0:003507::Diptera::Anopheles^7147::41427_0:003507::Diptera::Anopheles^Q:294-1952,H:20-567^56.4%ID^E:1.1e-168^.^.`7147::7165_0:003070::Diptera::Anopheles^7147::…	7157::7160_0:002361::Culicidae::Aedes^7157::7160_0:002361::Culicidae::Aedes^Q:294-2171,H:8-676^53.3%ID^E:4.1e-171^.^.`7157::7159_0:0004a6::Culicidae::Aedes^7157::7159_0:0004a6::Culicidae::Aedes^Q:294-2171,H:8-676^53.1%ID^E:1.2e-170^.^.`7157::41427_0:003507::Culicidae::Anopheles^7157::41427_0:003507::Culicidae::Anopheles^Q:294-1952,H:20-567^56.4%ID^E:3.9e-169^.^.`7157::7165_0:003070::Culicidae::An…
TRINITY_DN66516_c0_g2	TRINITY_DN66516_c0_g2_i1	7147::199890_0:001c5f::Diptera::Anopheles^7147::199890_0:001c5f::Diptera::Anopheles^Q:88-672,H:17-223^61.5%ID^E:2.3e-59^.^.`7147::112268_0:001eca::Diptera::Anopheles^7147::112268_0:001eca::Diptera::Anopheles^Q:67-678,H:1-223^58.8%ID^E:6.6e-59^.^.`7147::7159_0:0005fb::Diptera::Aedes^7147::7159_0:0005fb::Diptera::Aedes^Q:127-666,H:52-240^63.1%ID^E:8.6e-59^.^.`7147::139723_0:002f6b::Diptera::Anophel…	7157::199890_0:001c5f::Culicidae::Anopheles^7157::199890_0:001c5f::Culicidae::Anopheles^Q:88-672,H:17-223^61.5%ID^E:7.9e-60^.^.`7157::112268_0:001eca::Culicidae::Anopheles^7157::112268_0:001eca::Culicidae::Anopheles^Q:67-678,H:1-223^58.8%ID^E:2.3e-59^.^.`7157::7159_0:0005fb::Culicidae::Aedes^7157::7159_0:0005fb::Culicidae::Aedes^Q:127-666,H:52-240^63.1%ID^E:3e-59^.^.`7157::139723_0:002f6b::Culici…
TRINITY_DN66517_c0_g1	TRINITY_DN66517_c0_g1_i2	7147::74869_0:0004fa::Diptera::Anopheles^7147::74869_0:0004fa::Diptera::Anopheles^Q:216-584,H:4-126^74.8%ID^E:3.4e-46^.^.`7147::199890_0:001cc9::Diptera::Anopheles^7147::199890_0:001cc9::Diptera::Anopheles^Q:234-584,H:1-117^76.9%ID^E:1.3e-45^.^.`7147::69004_0:0026d5::Diptera::Anopheles^7147::69004_0:0026d5::Diptera::Anopheles^Q:234-584,H:1-117^77.8%ID^E:2.2e-45^.^.`7147::7168_0:00322f::Diptera::A…	7157::74869_0:0004fa::Culicidae::Anopheles^7157::74869_0:0004fa::Culicidae::Anopheles^Q:216-584,H:4-126^74.8%ID^E:1.2e-46^.^.`7157::199890_0:001cc9::Culicidae::Anopheles^7157::199890_0:001cc9::Culicidae::Anopheles^Q:234-584,H:1-117^76.9%ID^E:4.6e-46^.^.`7157::69004_0:0026d5::Culicidae::Anopheles^7157::69004_0:0026d5::Culicidae::Anopheles^Q:234-584,H:1-117^77.8%ID^E:7.8e-46^.^.`7157::7168_0:00322f…
TRINITY_DN66528_c0_g1	TRINITY_DN66528_c0_g1_i3	.	.
TRINITY_DN66560_c0_g2	TRINITY_DN66560_c0_g2_i2	7147::29031_0:0029ae::Diptera::Phlebotomus^7147::29031_0:0029ae::Diptera::Phlebotomus^Q:2-292,H:18-114^100%ID^E:1.2e-50^.^.`7147::39758_0:0006bf::Diptera::Mayetiola^7147::39758_0:0006bf::Diptera::Mayetiola^Q:2-292,H:22-118^100%ID^E:1.2e-50^.^.`7147::54969_0:000eba::Diptera::Polypedilum^7147::54969_0:000eba::Diptera::Polypedilum^Q:2-292,H:14-110^100%ID^E:1.2e-50^.^.`7147::568069_0:002ed8::Diptera:…	7157::112268_0:0009e8::Culicidae::Anopheles^7157::112268_0:0009e8::Culicidae::Anopheles^Q:2-292,H:19-115^99%ID^E:9.3e-51^.^.`7157::112268_0:002ed0::Culicidae::Anopheles^7157::112268_0:002ed0::Culicidae::Anopheles^Q:2-292,H:41-137^99%ID^E:9.3e-51^.^.`7157::139723_0:000a5e::Culicidae::Anopheles^7157::139723_0:000a5e::Culicidae::Anopheles^Q:2-292,H:19-115^99%ID^E:9.3e-51^.^.`7157::139723_0:000e5b::C…
TRINITY_DN66514_c5_g1	TRINITY_DN66514_c5_g1_i4	7147::7159_0:00030a::Diptera::Aedes^7147::7159_0:00030a::Diptera::Aedes^Q:1-453,H:1-151^94.7%ID^E:6.3e-77^.^.`7147::7160_0:002f5c::Diptera::Aedes^7147::7160_0:002f5c::Diptera::Aedes^Q:1-453,H:1-151^94.7%ID^E:6.3e-77^.^.`7147::7168_0:0002b3::Diptera::Anopheles^7147::7168_0:0002b3::Diptera::Anopheles^Q:1-453,H:1-151^94.7%ID^E:6.3e-77^.^.`7147::7176_0:0038e3::Diptera::Culex^7147::7176_0:0038e3::Dipt…	7157::7159_0:00030a::Culicidae::Aedes^7157::7159_0:00030a::Culicidae::Aedes^Q:1-453,H:1-151^94.7%ID^E:2.2e-77^.^.`7157::7160_0:002f5c::Culicidae::Aedes^7157::7160_0:002f5c::Culicidae::Aedes^Q:1-453,H:1-151^94.7%ID^E:2.2e-77^.^.`7157::7168_0:0002b3::Culicidae::Anopheles^7157::7168_0:0002b3::Culicidae::Anopheles^Q:1-453,H:1-151^94.7%ID^E:2.2e-77^.^.`7157::7176_0:0038e3::Culicidae::Culex^7157::7176_…
TRINITY_DN66514_c5_g1	TRINITY_DN66514_c5_g1_i8	7147::7159_0:00030a::Diptera::Aedes^7147::7159_0:00030a::Diptera::Aedes^Q:65-517,H:1-151^98.7%ID^E:1.2e-79^.^.`7147::7160_0:002f5c::Diptera::Aedes^7147::7160_0:002f5c::Diptera::Aedes^Q:65-517,H:1-151^98.7%ID^E:1.2e-79^.^.`7147::7168_0:0002b3::Diptera::Anopheles^7147::7168_0:0002b3::Diptera::Anopheles^Q:65-517,H:1-151^98.7%ID^E:1.2e-79^.^.`7147::7176_0:0038e3::Diptera::Culex^7147::7176_0:0038e3::D…	7157::7159_0:00030a::Culicidae::Aedes^7157::7159_0:00030a::Culicidae::Aedes^Q:65-517,H:1-151^98.7%ID^E:4.2e-80^.^.`7157::7160_0:002f5c::Culicidae::Aedes^7157::7160_0:002f5c::Culicidae::Aedes^Q:65-517,H:1-151^98.7%ID^E:4.2e-80^.^.`7157::7168_0:0002b3::Culicidae::Anopheles^7157::7168_0:0002b3::Culicidae::Anopheles^Q:65-517,H:1-151^98.7%ID^E:4.2e-80^.^.`7157::7176_0:0038e3::Culicidae::Culex^7157::71…
TRINITY_DN66514_c5_g1	TRINITY_DN66514_c5_g1_i9	7147::7159_0:00030a::Diptera::Aedes^7147::7159_0:00030a::Diptera::Aedes^Q:93-545,H:1-151^98.7%ID^E:1.2e-79^.^.`7147::7160_0:002f5c::Diptera::Aedes^7147::7160_0:002f5c::Diptera::Aedes^Q:93-545,H:1-151^98.7%ID^E:1.2e-79^.^.`7147::7168_0:0002b3::Diptera::Anopheles^7147::7168_0:0002b3::Diptera::Anopheles^Q:93-545,H:1-151^98.7%ID^E:1.2e-79^.^.`7147::7176_0:0038e3::Diptera::Culex^7147::7176_0:0038e3::D…	7157::7159_0:00030a::Culicidae::Aedes^7157::7159_0:00030a::Culicidae::Aedes^Q:93-545,H:1-151^98.7%ID^E:4.4e-80^.^.`7157::7160_0:002f5c::Culicidae::Aedes^7157::7160_0:002f5c::Culicidae::Aedes^Q:93-545,H:1-151^98.7%ID^E:4.4e-80^.^.`7157::7168_0:0002b3::Culicidae::Anopheles^7157::7168_0:0002b3::Culicidae::Anopheles^Q:93-545,H:1-151^98.7%ID^E:4.4e-80^.^.`7157::7176_0:0038e3::Culicidae::Culex^7157::71…
TRINITY_DN66602_c0_g1	TRINITY_DN66602_c0_g1_i1	7147::7160_0:002970::Diptera::Aedes^7147::7160_0:002970::Diptera::Aedes^Q:103-729,H:1-210^59.5%ID^E:4.2e-65^.^.`7147::7167_0:001c63::Diptera::Anopheles^7147::7167_0:001c63::Diptera::Anopheles^Q:115-729,H:6-211^58.7%ID^E:2.7e-64^.^.`7147::43151_0:000e9c::Diptera::Anopheles^7147::43151_0:000e9c::Diptera::Anopheles^Q:121-729,H:8-211^59.3%ID^E:3.6e-64^.^.`7147::7159_0:00135a::Diptera::Aedes^7147::715…	7157::7160_0:002970::Culicidae::Aedes^7157::7160_0:002970::Culicidae::Aedes^Q:103-729,H:1-210^59.5%ID^E:1.5e-65^.^.`7157::7167_0:001c63::Culicidae::Anopheles^7157::7167_0:001c63::Culicidae::Anopheles^Q:115-729,H:6-211^58.7%ID^E:9.5e-65^.^.`7157::43151_0:000e9c::Culicidae::Anopheles^7157::43151_0:000e9c::Culicidae::Anopheles^Q:121-729,H:8-211^59.3%ID^E:1.2e-64^.^.`7157::7159_0:00135a::Culicidae::A…
TRINITY_DN66640_c0_g1	TRINITY_DN66640_c0_g1_i1	7147::7224_0:002ef4::Diptera::Drosophila^7147::7224_0:002ef4::Diptera::Drosophila^Q:274-888,H:53-258^39.6%ID^E:2e-37^.^.`7147::39758_0:003fcb::Diptera::Mayetiola^7147::39758_0:003fcb::Diptera::Mayetiola^Q:202-876,H:5-253^33.7%ID^E:8.6e-36^.^.`7147::30019_0:00266f::Diptera::Drosophila^7147::30019_0:00266f::Diptera::Drosophila^Q:193-888,H:1-251^34.2%ID^E:1.1e-35^.^.`7147::7244_0:000899::Diptera::Dr…	7157::43151_0:001f26::Culicidae::Anopheles^7157::43151_0:001f26::Culicidae::Anopheles^Q:283-894,H:20-228^37.1%ID^E:8.7e-36^.^.`7157::7167_0:002290::Culicidae::Anopheles^7157::7167_0:002290::Culicidae::Anopheles^Q:241-894,H:2-228^36.8%ID^E:1.5e-35^.^.`7157::74873_0:0015c8::Culicidae::Anopheles^7157::74873_0:0015c8::Culicidae::Anopheles^Q:235-894,H:8-237^33.3%ID^E:1.8e-33^.^.`7157::69004_0:0030d3::…
TRINITY_DN66609_c0_g1	TRINITY_DN66609_c0_g1_i1	7147::112268_0:00128b::Diptera::Anopheles^7147::112268_0:00128b::Diptera::Anopheles^Q:58-342,H:1-95^100%ID^E:7.7e-45^.^.`7147::139723_0:002555::Diptera::Anopheles^7147::139723_0:002555::Diptera::Anopheles^Q:58-342,H:1-95^100%ID^E:7.7e-45^.^.`7147::30069_0:0022fe::Diptera::Anopheles^7147::30069_0:0022fe::Diptera::Anopheles^Q:58-342,H:1-95^100%ID^E:7.7e-45^.^.`7147::319348_0:00076a::Diptera::Polype…	7157::112268_0:00128b::Culicidae::Anopheles^7157::112268_0:00128b::Culicidae::Anopheles^Q:58-342,H:1-95^100%ID^E:2.7e-45^.^.`7157::139723_0:002555::Culicidae::Anopheles^7157::139723_0:002555::Culicidae::Anopheles^Q:58-342,H:1-95^100%ID^E:2.7e-45^.^.`7157::30069_0:0022fe::Culicidae::Anopheles^7157::30069_0:0022fe::Culicidae::Anopheles^Q:58-342,H:1-95^100%ID^E:2.7e-45^.^.`7157::41427_0:00359f::Culi…
TRINITY_DN66609_c0_g2	TRINITY_DN66609_c0_g2_i1	7147::112268_0:00128b::Diptera::Anopheles^7147::112268_0:00128b::Diptera::Anopheles^Q:201-485,H:1-95^100%ID^E:1.1e-44^.^.`7147::139723_0:002555::Diptera::Anopheles^7147::139723_0:002555::Diptera::Anopheles^Q:201-485,H:1-95^100%ID^E:1.1e-44^.^.`7147::30069_0:0022fe::Diptera::Anopheles^7147::30069_0:0022fe::Diptera::Anopheles^Q:201-485,H:1-95^100%ID^E:1.1e-44^.^.`7147::319348_0:00076a::Diptera::Pol…	7157::112268_0:00128b::Culicidae::Anopheles^7157::112268_0:00128b::Culicidae::Anopheles^Q:201-485,H:1-95^100%ID^E:3.8e-45^.^.`7157::139723_0:002555::Culicidae::Anopheles^7157::139723_0:002555::Culicidae::Anopheles^Q:201-485,H:1-95^100%ID^E:3.8e-45^.^.`7157::30069_0:0022fe::Culicidae::Anopheles^7157::30069_0:0022fe::Culicidae::Anopheles^Q:201-485,H:1-95^100%ID^E:3.8e-45^.^.`7157::41427_0:00359f::C…
TRINITY_DN66649_c0_g1	TRINITY_DN66649_c0_g1_i1	7147::29031_0:001fc4::Diptera::Phlebotomus^7147::29031_0:001fc4::Diptera::Phlebotomus^Q:87-359,H:1-91^97.8%ID^E:2.8e-43^.^.`7147::7200_0:002079::Diptera::Lutzomyia^7147::7200_0:002079::Diptera::Lutzomyia^Q:87-356,H:1-90^97.8%ID^E:1.1e-42^.^.`7147::39758_0:003545::Diptera::Mayetiola^7147::39758_0:003545::Diptera::Mayetiola^Q:87-359,H:1-91^94.5%ID^E:2.4e-42^.^.`7147::7159_0:0011e9::Diptera::Aedes^7…	7157::112268_0:001494::Culicidae::Anopheles^7157::112268_0:001494::Culicidae::Anopheles^Q:87-359,H:1-91^93.4%ID^E:9.1e-42^.^.
TRINITY_DN66619_c0_g1	TRINITY_DN66619_c0_g1_i1	7147::112268_0:0004cd::Diptera::Anopheles^7147::112268_0:0004cd::Diptera::Anopheles^Q:111-542,H:11-157^78.2%ID^E:8e-61^.^.`7147::74869_0:0037a8::Diptera::Anopheles^7147::74869_0:0037a8::Diptera::Anopheles^Q:111-542,H:11-157^77.6%ID^E:1e-60^.^.`7147::7370_0:002057::Diptera::Musca^7147::7370_0:002057::Diptera::Musca^Q:105-542,H:9-156^73.6%ID^E:1.8e-60^.^.`7147::28588_0:001b82::Diptera::Zeugodacus^7…	7157::112268_0:0004cd::Culicidae::Anopheles^7157::112268_0:0004cd::Culicidae::Anopheles^Q:111-542,H:11-157^78.2%ID^E:2.8e-61^.^.`7157::74869_0:0037a8::Culicidae::Anopheles^7157::74869_0:0037a8::Culicidae::Anopheles^Q:111-542,H:11-157^77.6%ID^E:3.6e-61^.^.`7157::7176_0:002111::Culicidae::Culex^7157::7176_0:002111::Culicidae::Culex^Q:78-542,H:6-160^75.3%ID^E:1.4e-60^.^.`7157::199890_0:000b36::Culic…
TRINITY_DN66617_c0_g1	TRINITY_DN66617_c0_g1_i1	7147::7397_0:0009b7::Diptera::Glossina^7147::7397_0:0009b7::Diptera::Glossina^Q:333-1055,H:1-239^63.5%ID^E:5e-77^.^.`7147::7370_0:0001ce::Diptera::Musca^7147::7370_0:0001ce::Diptera::Musca^Q:333-1055,H:1-239^62.7%ID^E:1.1e-76^.^.`7147::43041_0:000518::Diptera::Anopheles^7147::43041_0:000518::Diptera::Anopheles^Q:333-1055,H:1-239^61%ID^E:1.9e-76^.^.`7147::7394_0:0029b4::Diptera::Glossina^7147::739…	7157::43041_0:000518::Culicidae::Anopheles^7157::43041_0:000518::Culicidae::Anopheles^Q:333-1055,H:1-239^61%ID^E:6.7e-77^.^.`7157::74869_0:003101::Culicidae::Anopheles^7157::74869_0:003101::Culicidae::Anopheles^Q:333-1055,H:1-238^61%ID^E:9.7e-76^.^.`7157::199890_0:000522::Culicidae::Anopheles^7157::199890_0:000522::Culicidae::Anopheles^Q:333-1055,H:1-239^62.7%ID^E:1.3e-75^.^.`7157::43151_0:000495…
TRINITY_DN66648_c0_g1	TRINITY_DN66648_c0_g1_i1	7147::7375_0:00101c::Diptera::Lucilia^7147::7375_0:00101c::Diptera::Lucilia^Q:157-495,H:1-115^69.6%ID^E:2e-34^.^.`7147::7370_0:000a56::Diptera::Musca^7147::7370_0:000a56::Diptera::Musca^Q:157-495,H:1-115^71.3%ID^E:3.4e-34^.^.`7147::7159_0:001986::Diptera::Aedes^7147::7159_0:001986::Diptera::Aedes^Q:157-495,H:1-113^69%ID^E:4.5e-34^.^.`7147::7160_0:0026e4::Diptera::Aedes^7147::7160_0:0026e4::Dipter…	7157::112268_0:000d65::Culicidae::Anopheles^7157::112268_0:000d65::Culicidae::Anopheles^Q:202-495,H:225-322^69.4%ID^E:6.8e-30^.^.`7157::7168_0:00240a::Culicidae::Anopheles^7157::7168_0:00240a::Culicidae::Anopheles^Q:202-495,H:203-300^69.4%ID^E:8.9e-30^.^.
TRINITY_DN66653_c0_g1	TRINITY_DN66653_c0_g1_i1	7147::568069_0:00058b::Diptera::Clunio^7147::568069_0:00058b::Diptera::Clunio^Q:441-1349,H:228-532^81.3%ID^E:3.5e-132^.^.`7147::7159_0:002b7b::Diptera::Aedes^7147::7159_0:002b7b::Diptera::Aedes^Q:399-1349,H:1-314^79.8%ID^E:7.9e-132^.^.`7147::199890_0:00258f::Diptera::Anopheles^7147::199890_0:00258f::Diptera::Anopheles^Q:399-1349,H:1-314^76.3%ID^E:1e-131^.^.`7147::315563_0:000524::Diptera::Belgica…	7157::7159_0:002b7b::Culicidae::Aedes^7157::7159_0:002b7b::Culicidae::Aedes^Q:399-1349,H:1-314^79.8%ID^E:2.8e-132^.^.`7157::199890_0:00258f::Culicidae::Anopheles^7157::199890_0:00258f::Culicidae::Anopheles^Q:399-1349,H:1-314^76.3%ID^E:3.6e-132^.^.`7157::7160_0:0021b0::Culicidae::Aedes^7157::7160_0:0021b0::Culicidae::Aedes^Q:399-1349,H:1-314^80.1%ID^E:4.7e-132^.^.`7157::74873_0:00220d::Culicidae::…
TRINITY_DN66682_c0_g1	TRINITY_DN66682_c0_g1_i1	7147::7167_0:0021bd::Diptera::Anopheles^7147::7167_0:0021bd::Diptera::Anopheles^Q:4-300,H:808-906^76.8%ID^E:1.7e-35^.^.`7147::7167_0:0021bd::Diptera::Anopheles^7147::7167_0:0021bd::Diptera::Anopheles^Q:4-300,H:808-906^76.8%ID^E:1.7e-35^.^.`7147::43151_0:0006cb::Diptera::Anopheles^7147::43151_0:0006cb::Diptera::Anopheles^Q:4-300,H:200-298^76.8%ID^E:3.7e-35^.^.`7147::112268_0:0015ac::Diptera::Anoph…	7157::7167_0:0021bd::Culicidae::Anopheles^7157::7167_0:0021bd::Culicidae::Anopheles^Q:4-300,H:808-906^76.8%ID^E:5.9e-36^.^.`7157::7167_0:0021bd::Culicidae::Anopheles^7157::7167_0:0021bd::Culicidae::Anopheles^Q:4-300,H:808-906^76.8%ID^E:5.9e-36^.^.`7157::43151_0:0006cb::Culicidae::Anopheles^7157::43151_0:0006cb::Culicidae::Anopheles^Q:4-300,H:200-298^76.8%ID^E:1.3e-35^.^.`7157::112268_0:0015ac::Cu…
TRINITY_DN66735_c0_g1	TRINITY_DN66735_c0_g1_i1	7147::7176_0:004343::Diptera::Culex^7147::7176_0:004343::Diptera::Culex^Q:79-615,H:1-179^100%ID^E:4.1e-96^.^.`7147::7159_0:0013fe::Diptera::Aedes^7147::7159_0:0013fe::Diptera::Aedes^Q:79-615,H:1-179^99.4%ID^E:1.2e-95^.^.`7147::568069_0:002b95::Diptera::Clunio^7147::568069_0:002b95::Diptera::Clunio^Q:79-615,H:1-179^97.8%ID^E:2.7e-95^.^.`7147::112268_0:00293c::Diptera::Anopheles^7147::112268_0:0029…	7157::43041_0:000868::Culicidae::Anopheles^7157::43041_0:000868::Culicidae::Anopheles^Q:273-118,H:1-52^53.8%ID^E:2.1e-07^.^.
TRINITY_DN66735_c0_g1	TRINITY_DN66735_c0_g1_i2	7147::7159_0:0013fe::Diptera::Aedes^7147::7159_0:0013fe::Diptera::Aedes^Q:79-663,H:1-195^99%ID^E:1.5e-98^.^.`7147::112268_0:00293c::Diptera::Anopheles^7147::112268_0:00293c::Diptera::Anopheles^Q:79-663,H:1-195^97.9%ID^E:7.6e-98^.^.`7147::30069_0:00197d::Diptera::Anopheles^7147::30069_0:00197d::Diptera::Anopheles^Q:79-663,H:1-195^97.9%ID^E:7.6e-98^.^.`7147::69004_0:0019c2::Diptera::Anopheles^7147:…	7157::43041_0:000868::Culicidae::Anopheles^7157::43041_0:000868::Culicidae::Anopheles^Q:273-118,H:1-52^53.8%ID^E:2.2e-07^.^.
TRINITY_DN66735_c0_g1	TRINITY_DN66735_c0_g1_i3	7147::7159_0:0013fe::Diptera::Aedes^7147::7159_0:0013fe::Diptera::Aedes^Q:62-646,H:1-195^99.5%ID^E:8.8e-99^.^.`7147::112268_0:00293c::Diptera::Anopheles^7147::112268_0:00293c::Diptera::Anopheles^Q:62-646,H:1-195^98.5%ID^E:4.4e-98^.^.`7147::30069_0:00197d::Diptera::Anopheles^7147::30069_0:00197d::Diptera::Anopheles^Q:62-646,H:1-195^98.5%ID^E:4.4e-98^.^.`7147::69004_0:0019c2::Diptera::Anopheles^714…	7157::43041_0:000868::Culicidae::Anopheles^7157::43041_0:000868::Culicidae::Anopheles^Q:256-101,H:1-52^57.7%ID^E:1.5e-08^.^.
TRINITY_DN66754_c0_g1	TRINITY_DN66754_c0_g1_i1	7147::7159_0:001309::Diptera::Aedes^7147::7159_0:001309::Diptera::Aedes^Q:101-1207,H:4-386^57.7%ID^E:2.3e-108^.^.`7147::319348_0:0011f6::Diptera::Polypedilum^7147::319348_0:0011f6::Diptera::Polypedilum^Q:83-1204,H:1-369^57.2%ID^E:3.9e-108^.^.`7147::74873_0:001226::Diptera::Anopheles^7147::74873_0:001226::Diptera::Anopheles^Q:101-1198,H:4-408^54.4%ID^E:1.1e-107^.^.`7147::43151_0:0010a4::Diptera::A…	7157::7159_0:001309::Culicidae::Aedes^7157::7159_0:001309::Culicidae::Aedes^Q:101-1207,H:4-386^57.7%ID^E:8.1e-109^.^.`7157::74873_0:001226::Culicidae::Anopheles^7157::74873_0:001226::Culicidae::Anopheles^Q:101-1198,H:4-408^54.4%ID^E:4e-108^.^.`7157::43151_0:0010a4::Culicidae::Anopheles^7157::43151_0:0010a4::Culicidae::Anopheles^Q:101-1198,H:4-403^54.6%ID^E:6.8e-108^.^.`7157::41427_0:0001c5::Culic…
TRINITY_DN66812_c0_g2	TRINITY_DN66812_c0_g2_i1	7147::7167_0:00197a::Diptera::Anopheles^7147::7167_0:00197a::Diptera::Anopheles^Q:358-654,H:11-109^59.6%ID^E:1.8e-26^.^.`7147::41427_0:00058b::Diptera::Anopheles^7147::41427_0:00058b::Diptera::Anopheles^Q:358-654,H:27-125^58.6%ID^E:2.3e-26^.^.`7147::43151_0:000a6b::Diptera::Anopheles^7147::43151_0:000a6b::Diptera::Anopheles^Q:358-654,H:11-109^59.6%ID^E:2.3e-26^.^.`7147::139723_0:00169a::Diptera::…	7157::7167_0:00197a::Culicidae::Anopheles^7157::7167_0:00197a::Culicidae::Anopheles^Q:358-654,H:11-109^59.6%ID^E:6.1e-27^.^.`7157::41427_0:00058b::Culicidae::Anopheles^7157::41427_0:00058b::Culicidae::Anopheles^Q:358-654,H:27-125^58.6%ID^E:8e-27^.^.`7157::43151_0:000a6b::Culicidae::Anopheles^7157::43151_0:000a6b::Culicidae::Anopheles^Q:358-654,H:11-109^59.6%ID^E:8e-27^.^.`7157::139723_0:00169a::C…
TRINITY_DN66812_c0_g2	TRINITY_DN66812_c0_g2_i2	7147::41427_0:00058b::Diptera::Anopheles^7147::41427_0:00058b::Diptera::Anopheles^Q:420-761,H:12-125^53.5%ID^E:8.9e-27^.^.`7147::7167_0:00197a::Diptera::Anopheles^7147::7167_0:00197a::Diptera::Anopheles^Q:435-761,H:1-109^56%ID^E:8.9e-27^.^.`7147::43151_0:000a6b::Diptera::Anopheles^7147::43151_0:000a6b::Diptera::Anopheles^Q:441-761,H:3-109^57%ID^E:1.5e-26^.^.`7147::30069_0:000b52::Diptera::Anophel…	7157::41427_0:00058b::Culicidae::Anopheles^7157::41427_0:00058b::Culicidae::Anopheles^Q:420-761,H:12-125^53.5%ID^E:3.1e-27^.^.`7157::7167_0:00197a::Culicidae::Anopheles^7157::7167_0:00197a::Culicidae::Anopheles^Q:435-761,H:1-109^56%ID^E:3.1e-27^.^.`7157::43151_0:000a6b::Culicidae::Anopheles^7157::43151_0:000a6b::Culicidae::Anopheles^Q:441-761,H:3-109^57%ID^E:5.3e-27^.^.`7157::30069_0:000b52::Culi…
TRINITY_DN66827_c0_g1	TRINITY_DN66827_c0_g1_i1	7147::62324_0:00028b::Diptera::Anopheles^7147::62324_0:00028b::Diptera::Anopheles^Q:193-528,H:1-109^65.5%ID^E:1.4e-27^.^.`7147::74869_0:0005c3::Diptera::Anopheles^7147::74869_0:0005c3::Diptera::Anopheles^Q:193-528,H:1-111^65.2%ID^E:2.3e-27^.^.`7147::74873_0:000a9d::Diptera::Anopheles^7147::74873_0:000a9d::Diptera::Anopheles^Q:193-528,H:1-113^64.7%ID^E:2.3e-27^.^.`7147::112268_0:000b08::Diptera::A…	7157::62324_0:00028b::Culicidae::Anopheles^7157::62324_0:00028b::Culicidae::Anopheles^Q:193-528,H:1-109^65.5%ID^E:4.8e-28^.^.`7157::74869_0:0005c3::Culicidae::Anopheles^7157::74869_0:0005c3::Culicidae::Anopheles^Q:193-528,H:1-111^65.2%ID^E:8.2e-28^.^.`7157::74873_0:000a9d::Culicidae::Anopheles^7157::74873_0:000a9d::Culicidae::Anopheles^Q:193-528,H:1-113^64.7%ID^E:8.2e-28^.^.`7157::112268_0:000b08…
TRINITY_DN66853_c0_g2	TRINITY_DN66853_c0_g2_i1	7147::199890_0:001d23::Diptera::Anopheles^7147::199890_0:001d23::Diptera::Anopheles^Q:1-1254,H:152-591^56.4%ID^E:3.3e-136^.^.`7147::43041_0:0017b7::Diptera::Anopheles^7147::43041_0:0017b7::Diptera::Anopheles^Q:1-1254,H:147-586^55.9%ID^E:1.4e-134^.^.`7147::62324_0:0018aa::Diptera::Anopheles^7147::62324_0:0018aa::Diptera::Anopheles^Q:1-1254,H:189-623^56.1%ID^E:2.6e-133^.^.`7147::7168_0:002f1b::Dipt…	7157::199890_0:001d23::Culicidae::Anopheles^7157::199890_0:001d23::Culicidae::Anopheles^Q:1-1254,H:152-591^56.4%ID^E:1.1e-136^.^.`7157::43041_0:0017b7::Culicidae::Anopheles^7157::43041_0:0017b7::Culicidae::Anopheles^Q:1-1254,H:147-586^55.9%ID^E:4.8e-135^.^.`7157::62324_0:0018aa::Culicidae::Anopheles^7157::62324_0:0018aa::Culicidae::Anopheles^Q:1-1254,H:189-623^56.1%ID^E:9.1e-134^.^.`7157::7168_0:…
TRINITY_DN66856_c0_g1	TRINITY_DN66856_c0_g1_i1	7147::7159_0:002dfd::Diptera::Aedes^7147::7159_0:002dfd::Diptera::Aedes^Q:90-491,H:3-135^37%ID^E:2.8e-22^.^.`7147::7176_0:0043f2::Diptera::Culex^7147::7176_0:0043f2::Diptera::Culex^Q:90-488,H:3-138^33.6%ID^E:1.1e-18^.^.`7147::139723_0:000f97::Diptera::Anopheles^7147::139723_0:000f97::Diptera::Anopheles^Q:135-491,H:19-135^35.3%ID^E:2.7e-17^.^.`7147::74869_0:001b72::Diptera::Anopheles^7147::74869_0…	7157::7159_0:002dfd::Culicidae::Aedes^7157::7159_0:002dfd::Culicidae::Aedes^Q:90-491,H:3-135^37%ID^E:9.7e-23^.^.`7157::7176_0:0043f2::Culicidae::Culex^7157::7176_0:0043f2::Culicidae::Culex^Q:90-488,H:3-138^33.6%ID^E:3.8e-19^.^.`7157::139723_0:000f97::Culicidae::Anopheles^7157::139723_0:000f97::Culicidae::Anopheles^Q:135-491,H:19-135^35.3%ID^E:9.4e-18^.^.`7157::74869_0:001b72::Culicidae::Anopheles…
TRINITY_DN66856_c0_g1	TRINITY_DN66856_c0_g1_i3	7147::7159_0:002dfd::Diptera::Aedes^7147::7159_0:002dfd::Diptera::Aedes^Q:90-449,H:3-121^38%ID^E:1e-19^.^.`7147::7176_0:0043f2::Diptera::Culex^7147::7176_0:0043f2::Diptera::Culex^Q:90-449,H:3-125^34.7%ID^E:6.2e-17^.^.`7147::74869_0:001b72::Diptera::Anopheles^7147::74869_0:001b72::Diptera::Anopheles^Q:135-452,H:19-122^37.7%ID^E:8.9e-16^.^.`7147::139723_0:000f97::Diptera::Anopheles^7147::139723_0:0…	7157::7159_0:002dfd::Culicidae::Aedes^7157::7159_0:002dfd::Culicidae::Aedes^Q:90-449,H:3-121^38%ID^E:3.6e-20^.^.`7157::7176_0:0043f2::Culicidae::Culex^7157::7176_0:0043f2::Culicidae::Culex^Q:90-449,H:3-125^34.7%ID^E:2.2e-17^.^.`7157::74869_0:001b72::Culicidae::Anopheles^7157::74869_0:001b72::Culicidae::Anopheles^Q:135-452,H:19-122^37.7%ID^E:3.1e-16^.^.`7157::139723_0:000f97::Culicidae::Anopheles^…
TRINITY_DN66879_c0_g1	TRINITY_DN66879_c0_g1_i1	7147::39758_0:001e7e::Diptera::Mayetiola^7147::39758_0:001e7e::Diptera::Mayetiola^Q:396-986,H:2265-2461^61.9%ID^E:1.2e-71^.^.	.
TRINITY_DN66993_c0_g1	TRINITY_DN66993_c0_g1_i3	7147::7159_0:000a61::Diptera::Aedes^7147::7159_0:000a61::Diptera::Aedes^Q:163-2895,H:1-936^39.8%ID^E:4e-185^.^.`7147::62324_0:000d36::Diptera::Anopheles^7147::62324_0:000d36::Diptera::Anopheles^Q:163-2895,H:1-952^37.9%ID^E:1.3e-172^.^.`7147::139723_0:000230::Diptera::Anopheles^7147::139723_0:000230::Diptera::Anopheles^Q:163-2916,H:1-958^38.2%ID^E:8.7e-172^.^.`7147::112268_0:001d2b::Diptera::Anoph…	7157::7159_0:000a61::Culicidae::Aedes^7157::7159_0:000a61::Culicidae::Aedes^Q:163-2895,H:1-936^39.8%ID^E:1.4e-185^.^.`7157::62324_0:000d36::Culicidae::Anopheles^7157::62324_0:000d36::Culicidae::Anopheles^Q:163-2895,H:1-952^37.9%ID^E:4.7e-173^.^.`7157::139723_0:000230::Culicidae::Anopheles^7157::139723_0:000230::Culicidae::Anopheles^Q:163-2916,H:1-958^38.2%ID^E:3e-172^.^.`7157::112268_0:001d2b::Cu…
TRINITY_DN66913_c0_g1	TRINITY_DN66913_c0_g1_i5	7147::43151_0:0020fd::Diptera::Anopheles^7147::43151_0:0020fd::Diptera::Anopheles^Q:415-891,H:1-160^73.1%ID^E:1e-61^.^.`7147::7220_0:0006ff::Diptera::Drosophila^7147::7220_0:0006ff::Diptera::Drosophila^Q:196-1968,H:17-627^33.8%ID^E:6.3e-59^.^.	7157::43151_0:0020fd::Culicidae::Anopheles^7157::43151_0:0020fd::Culicidae::Anopheles^Q:415-891,H:1-160^73.1%ID^E:3.6e-62^.^.
TRINITY_DN66944_c0_g1	TRINITY_DN66944_c0_g1_i1	7147::112268_0:002b93::Diptera::Anopheles^7147::112268_0:002b93::Diptera::Anopheles^Q:194-1153,H:83-402^86.2%ID^E:3.4e-160^.^.`7147::199890_0:000b0f::Diptera::Anopheles^7147::199890_0:000b0f::Diptera::Anopheles^Q:194-1153,H:84-403^86.2%ID^E:3.4e-160^.^.`7147::43041_0:002380::Diptera::Anopheles^7147::43041_0:002380::Diptera::Anopheles^Q:194-1153,H:85-404^86.2%ID^E:3.4e-160^.^.`7147::69004_0:002b69…	7157::112268_0:002b93::Culicidae::Anopheles^7157::112268_0:002b93::Culicidae::Anopheles^Q:194-1153,H:83-402^86.2%ID^E:1.2e-160^.^.`7157::199890_0:000b0f::Culicidae::Anopheles^7157::199890_0:000b0f::Culicidae::Anopheles^Q:194-1153,H:84-403^86.2%ID^E:1.2e-160^.^.`7157::43041_0:002380::Culicidae::Anopheles^7157::43041_0:002380::Culicidae::Anopheles^Q:194-1153,H:85-404^86.2%ID^E:1.2e-160^.^.`7157::69…
TRINITY_DN66929_c0_g1	TRINITY_DN66929_c0_g1_i1	7147::7160_0:001cb5::Diptera::Aedes^7147::7160_0:001cb5::Diptera::Aedes^Q:158-1027,H:4-294^58.1%ID^E:7e-92^.^.`7147::7159_0:0008be::Diptera::Aedes^7147::7159_0:0008be::Diptera::Aedes^Q:158-1006,H:4-286^58.7%ID^E:5e-90^.^.`7147::139723_0:0020f4::Diptera::Anopheles^7147::139723_0:0020f4::Diptera::Anopheles^Q:158-1027,H:4-293^54.8%ID^E:7.3e-89^.^.`7147::74873_0:002c91::Diptera::Anopheles^7147::74873…	7157::62324_0:000596::Culicidae::Anopheles^7157::62324_0:000596::Culicidae::Anopheles^Q:158-1027,H:4-293^54.5%ID^E:1.8e-87^.^.`7157::7167_0:00162f::Culicidae::Anopheles^7157::7167_0:00162f::Culicidae::Anopheles^Q:158-931,H:4-261^51.6%ID^E:2.4e-71^.^.
TRINITY_DN67011_c0_g1	TRINITY_DN67011_c0_g1_i2	7147::199890_0:001b85::Diptera::Anopheles^7147::199890_0:001b85::Diptera::Anopheles^Q:4-753,H:131-388^29.1%ID^E:1.2e-29^.^.`7147::62324_0:0028f3::Diptera::Anopheles^7147::62324_0:0028f3::Diptera::Anopheles^Q:4-753,H:131-388^28.7%ID^E:3.6e-29^.^.`7147::7168_0:0029fe::Diptera::Anopheles^7147::7168_0:0029fe::Diptera::Anopheles^Q:4-753,H:131-388^28.7%ID^E:3.6e-29^.^.`7147::139723_0:001f1e::Diptera::A…	7157::199890_0:001b85::Culicidae::Anopheles^7157::199890_0:001b85::Culicidae::Anopheles^Q:4-753,H:131-388^29.1%ID^E:4.3e-30^.^.`7157::62324_0:0028f3::Culicidae::Anopheles^7157::62324_0:0028f3::Culicidae::Anopheles^Q:4-753,H:131-388^28.7%ID^E:1.3e-29^.^.`7157::7168_0:0029fe::Culicidae::Anopheles^7157::7168_0:0029fe::Culicidae::Anopheles^Q:4-753,H:131-388^28.7%ID^E:1.3e-29^.^.`7157::139723_0:001f1e…
TRINITY_DN67064_c0_g1	TRINITY_DN67064_c0_g1_i1	7147::7159_0:00031a::Diptera::Aedes^7147::7159_0:00031a::Diptera::Aedes^Q:160-981,H:35-333^41.5%ID^E:1.7e-55^.^.`7147::7160_0:002d6a::Diptera::Aedes^7147::7160_0:002d6a::Diptera::Aedes^Q:184-981,H:47-331^41.8%ID^E:1.1e-54^.^.`7147::7176_0:0025b9::Diptera::Culex^7147::7176_0:0025b9::Diptera::Culex^Q:289-981,H:93-333^46.9%ID^E:8e-53^.^.`7147::7395_0:00020e::Diptera::Glossina^7147::7395_0:00020e::Di…	7157::7159_0:00031a::Culicidae::Aedes^7157::7159_0:00031a::Culicidae::Aedes^Q:160-981,H:35-333^41.5%ID^E:6e-56^.^.`7157::7160_0:002d6a::Culicidae::Aedes^7157::7160_0:002d6a::Culicidae::Aedes^Q:184-981,H:47-331^41.8%ID^E:3.9e-55^.^.`7157::7176_0:0025b9::Culicidae::Culex^7157::7176_0:0025b9::Culicidae::Culex^Q:289-981,H:93-333^46.9%ID^E:2.8e-53^.^.`7157::41427_0:00331d::Culicidae::Anopheles^7157::4…
TRINITY_DN67030_c0_g1	TRINITY_DN67030_c0_g1_i1	7147::7159_0:0006a1::Diptera::Aedes^7147::7159_0:0006a1::Diptera::Aedes^Q:326-796,H:3-159^77.1%ID^E:1.1e-64^.^.`7147::7160_0:0029ce::Diptera::Aedes^7147::7160_0:0029ce::Diptera::Aedes^Q:326-796,H:23-179^77.1%ID^E:1.5e-64^.^.`7147::74873_0:001032::Diptera::Anopheles^7147::74873_0:001032::Diptera::Anopheles^Q:326-790,H:3-157^74.8%ID^E:4.8e-63^.^.`7147::7160_0:000c2e::Diptera::Aedes^7147::7160_0:000…	7157::7159_0:0006a1::Culicidae::Aedes^7157::7159_0:0006a1::Culicidae::Aedes^Q:326-796,H:3-159^77.1%ID^E:4e-65^.^.`7157::7160_0:0029ce::Culicidae::Aedes^7157::7160_0:0029ce::Culicidae::Aedes^Q:326-796,H:23-179^77.1%ID^E:5.2e-65^.^.`7157::74873_0:001032::Culicidae::Anopheles^7157::74873_0:001032::Culicidae::Anopheles^Q:326-790,H:3-157^74.8%ID^E:1.7e-63^.^.`7157::7160_0:000c2e::Culicidae::Aedes^7157…
TRINITY_DN67031_c0_g1	TRINITY_DN67031_c0_g1_i1	7147::69004_0:000bf3::Diptera::Anopheles^7147::69004_0:000bf3::Diptera::Anopheles^Q:3-596,H:244-441^89.9%ID^E:1.6e-106^.^.`7147::7176_0:0049da::Diptera::Culex^7147::7176_0:0049da::Diptera::Culex^Q:3-596,H:244-441^88.9%ID^E:1.6e-106^.^.`7147::74869_0:001f60::Diptera::Anopheles^7147::74869_0:001f60::Diptera::Anopheles^Q:3-596,H:149-346^89.4%ID^E:3.6e-106^.^.`7147::7168_0:0003ce::Diptera::Anopheles^…	7157::69004_0:000bf3::Culicidae::Anopheles^7157::69004_0:000bf3::Culicidae::Anopheles^Q:3-596,H:244-441^89.9%ID^E:5.7e-107^.^.`7157::7176_0:0049da::Culicidae::Culex^7157::7176_0:0049da::Culicidae::Culex^Q:3-596,H:244-441^88.9%ID^E:5.7e-107^.^.`7157::74869_0:001f60::Culicidae::Anopheles^7157::74869_0:001f60::Culicidae::Anopheles^Q:3-596,H:149-346^89.4%ID^E:1.3e-106^.^.`7157::7168_0:0003ce::Culicid…
TRINITY_DN67068_c0_g1	TRINITY_DN67068_c0_g1_i1	7147::54969_0:001d5f::Diptera::Polypedilum^7147::54969_0:001d5f::Diptera::Polypedilum^Q:62-706,H:1-216^48.1%ID^E:6.4e-44^.^.`7147::30019_0:00246c::Diptera::Drosophila^7147::30019_0:00246c::Diptera::Drosophila^Q:80-706,H:11-227^46.1%ID^E:1.4e-43^.^.`7147::7230_0:0029b9::Diptera::Drosophila^7147::7230_0:0029b9::Diptera::Drosophila^Q:80-706,H:95-311^46.8%ID^E:1.4e-43^.^.`7147::7224_0:000336::Diptera…	7157::7159_0:00045d::Culicidae::Aedes^7157::7159_0:00045d::Culicidae::Aedes^Q:80-706,H:11-233^46.2%ID^E:1.3e-39^.^.`7157::7160_0:003f75::Culicidae::Aedes^7157::7160_0:003f75::Culicidae::Aedes^Q:80-706,H:11-238^45.2%ID^E:2.4e-38^.^.`7157::112268_0:002754::Culicidae::Anopheles^7157::112268_0:002754::Culicidae::Anopheles^Q:53-706,H:3-234^39.7%ID^E:1.7e-36^.^.`7157::139723_0:001b9b::Culicidae::Anophe…
TRINITY_DN67068_c0_g1	TRINITY_DN67068_c0_g1_i2	7147::30019_0:00246c::Diptera::Drosophila^7147::30019_0:00246c::Diptera::Drosophila^Q:78-707,H:10-227^44.5%ID^E:6.7e-41^.^.`7147::7230_0:0029b9::Diptera::Drosophila^7147::7230_0:0029b9::Diptera::Drosophila^Q:96-707,H:100-311^45.5%ID^E:6.7e-41^.^.`7147::7224_0:000336::Diptera::Drosophila^7147::7224_0:000336::Diptera::Drosophila^Q:96-707,H:16-227^45.1%ID^E:8.7e-41^.^.`7147::7244_0:00045c::Diptera::…	7157::7159_0:00045d::Culicidae::Aedes^7157::7159_0:00045d::Culicidae::Aedes^Q:120-707,H:24-233^46.7%ID^E:7.8e-37^.^.`7157::7160_0:003f75::Culicidae::Aedes^7157::7160_0:003f75::Culicidae::Aedes^Q:120-707,H:24-238^45.6%ID^E:1.5e-35^.^.`7157::112268_0:002754::Culicidae::Anopheles^7157::112268_0:002754::Culicidae::Anopheles^Q:96-707,H:17-234^40.8%ID^E:8.1e-34^.^.`7157::74869_0:001da2::Culicidae::Anop…
TRINITY_DN67080_c0_g1	TRINITY_DN67080_c0_g1_i2	7147::43041_0:0013ee::Diptera::Anopheles^7147::43041_0:0013ee::Diptera::Anopheles^Q:155-1351,H:35-483^66.7%ID^E:2.2e-110^.^.`7147::74873_0:002112::Diptera::Anopheles^7147::74873_0:002112::Diptera::Anopheles^Q:155-1348,H:1-447^67.1%ID^E:4.9e-110^.^.`7147::139723_0:000509::Diptera::Anopheles^7147::139723_0:000509::Diptera::Anopheles^Q:155-1321,H:1-412^70.7%ID^E:8.3e-110^.^.`7147::62324_0:000572::Di…	7157::43041_0:0013ee::Culicidae::Anopheles^7157::43041_0:0013ee::Culicidae::Anopheles^Q:155-1351,H:35-483^66.7%ID^E:7.7e-111^.^.`7157::74873_0:002112::Culicidae::Anopheles^7157::74873_0:002112::Culicidae::Anopheles^Q:155-1348,H:1-447^67.1%ID^E:1.7e-110^.^.`7157::139723_0:000509::Culicidae::Anopheles^7157::139723_0:000509::Culicidae::Anopheles^Q:155-1321,H:1-412^70.7%ID^E:2.9e-110^.^.`7157::62324_…
TRINITY_DN67143_c0_g1	TRINITY_DN67143_c0_g1_i1	7147::112268_0:002177::Diptera::Anopheles^7147::112268_0:002177::Diptera::Anopheles^Q:87-632,H:35-220^48.4%ID^E:2.9e-41^.^.	7157::112268_0:002177::Culicidae::Anopheles^7157::112268_0:002177::Culicidae::Anopheles^Q:87-632,H:35-220^48.4%ID^E:1e-41^.^.
TRINITY_DN67135_c0_g1	TRINITY_DN67135_c0_g1_i1	7147::7159_0:002c2f::Diptera::Aedes^7147::7159_0:002c2f::Diptera::Aedes^Q:1049-4846,H:1-1241^75%ID^E:0^.^.`7147::7160_0:0002cd::Diptera::Aedes^7147::7160_0:0002cd::Diptera::Aedes^Q:1187-4846,H:1-1195^72.5%ID^E:0^.^.`7147::7160_0:0028ec::Diptera::Aedes^7147::7160_0:0028ec::Diptera::Aedes^Q:1220-4846,H:1-1184^72.3%ID^E:0^.^.`7147::7176_0:002c88::Diptera::Culex^7147::7176_0:002c88::Diptera::Culex^Q:…	7157::7159_0:002c2f::Culicidae::Aedes^7157::7159_0:002c2f::Culicidae::Aedes^Q:1049-4846,H:1-1241^75%ID^E:0^.^.`7157::7160_0:0002cd::Culicidae::Aedes^7157::7160_0:0002cd::Culicidae::Aedes^Q:1187-4846,H:1-1195^72.5%ID^E:0^.^.`7157::7160_0:0028ec::Culicidae::Aedes^7157::7160_0:0028ec::Culicidae::Aedes^Q:1220-4846,H:1-1184^72.3%ID^E:0^.^.`7157::7176_0:002c88::Culicidae::Culex^7157::7176_0:002c88::Cul…
TRINITY_DN67135_c0_g1	TRINITY_DN67135_c0_g1_i1	7147::7159_0:002c2f::Diptera::Aedes^7147::7159_0:002c2f::Diptera::Aedes^Q:1049-4846,H:1-1241^75%ID^E:0^.^.`7147::7160_0:0002cd::Diptera::Aedes^7147::7160_0:0002cd::Diptera::Aedes^Q:1187-4846,H:1-1195^72.5%ID^E:0^.^.`7147::7160_0:0028ec::Diptera::Aedes^7147::7160_0:0028ec::Diptera::Aedes^Q:1220-4846,H:1-1184^72.3%ID^E:0^.^.`7147::7176_0:002c88::Diptera::Culex^7147::7176_0:002c88::Diptera::Culex^Q:…	7157::7159_0:002c2f::Culicidae::Aedes^7157::7159_0:002c2f::Culicidae::Aedes^Q:1049-4846,H:1-1241^75%ID^E:0^.^.`7157::7160_0:0002cd::Culicidae::Aedes^7157::7160_0:0002cd::Culicidae::Aedes^Q:1187-4846,H:1-1195^72.5%ID^E:0^.^.`7157::7160_0:0028ec::Culicidae::Aedes^7157::7160_0:0028ec::Culicidae::Aedes^Q:1220-4846,H:1-1184^72.3%ID^E:0^.^.`7157::7176_0:002c88::Culicidae::Culex^7157::7176_0:002c88::Cul…
TRINITY_DN67135_c0_g1	TRINITY_DN67135_c0_g1_i2	7147::7159_0:002c2f::Diptera::Aedes^7147::7159_0:002c2f::Diptera::Aedes^Q:1049-4795,H:1-1241^76%ID^E:0^.^.`7147::7160_0:0002cd::Diptera::Aedes^7147::7160_0:0002cd::Diptera::Aedes^Q:1187-4795,H:1-1195^73.4%ID^E:0^.^.`7147::7160_0:0028ec::Diptera::Aedes^7147::7160_0:0028ec::Diptera::Aedes^Q:1220-4795,H:1-1184^73.2%ID^E:0^.^.`7147::7176_0:002c88::Diptera::Culex^7147::7176_0:002c88::Diptera::Culex^Q:…	7157::7159_0:002c2f::Culicidae::Aedes^7157::7159_0:002c2f::Culicidae::Aedes^Q:1049-4795,H:1-1241^76%ID^E:0^.^.`7157::7160_0:0002cd::Culicidae::Aedes^7157::7160_0:0002cd::Culicidae::Aedes^Q:1187-4795,H:1-1195^73.4%ID^E:0^.^.`7157::7160_0:0028ec::Culicidae::Aedes^7157::7160_0:0028ec::Culicidae::Aedes^Q:1220-4795,H:1-1184^73.2%ID^E:0^.^.`7157::7176_0:002c88::Culicidae::Culex^7157::7176_0:002c88::Cul…
TRINITY_DN67155_c0_g1	TRINITY_DN67155_c0_g1_i1	7147::41427_0:002a1d::Diptera::Anopheles^7147::41427_0:002a1d::Diptera::Anopheles^Q:181-495,H:1-110^52.7%ID^E:9.9e-22^.^.`7147::74873_0:0006ad::Diptera::Anopheles^7147::74873_0:0006ad::Diptera::Anopheles^Q:181-495,H:1-110^52.7%ID^E:9.9e-22^.^.`7147::43041_0:001051::Diptera::Anopheles^7147::43041_0:001051::Diptera::Anopheles^Q:181-495,H:1-109^51.4%ID^E:1.3e-21^.^.`7147::7168_0:000a67::Diptera::Ano…	7157::41427_0:002a1d::Culicidae::Anopheles^7157::41427_0:002a1d::Culicidae::Anopheles^Q:181-495,H:1-110^52.7%ID^E:3.5e-22^.^.`7157::74873_0:0006ad::Culicidae::Anopheles^7157::74873_0:0006ad::Culicidae::Anopheles^Q:181-495,H:1-110^52.7%ID^E:3.5e-22^.^.`7157::43041_0:001051::Culicidae::Anopheles^7157::43041_0:001051::Culicidae::Anopheles^Q:181-495,H:1-109^51.4%ID^E:4.5e-22^.^.`7157::7168_0:000a67::…
TRINITY_DN67155_c0_g1	TRINITY_DN67155_c0_g1_i3	7147::41427_0:002a1d::Diptera::Anopheles^7147::41427_0:002a1d::Diptera::Anopheles^Q:201-515,H:1-110^52.7%ID^E:1e-21^.^.`7147::74873_0:0006ad::Diptera::Anopheles^7147::74873_0:0006ad::Diptera::Anopheles^Q:201-515,H:1-110^52.7%ID^E:1e-21^.^.`7147::43041_0:001051::Diptera::Anopheles^7147::43041_0:001051::Diptera::Anopheles^Q:201-515,H:1-109^51.4%ID^E:1.3e-21^.^.`7147::7168_0:000a67::Diptera::Anophel…	7157::41427_0:002a1d::Culicidae::Anopheles^7157::41427_0:002a1d::Culicidae::Anopheles^Q:201-515,H:1-110^52.7%ID^E:3.6e-22^.^.`7157::74873_0:0006ad::Culicidae::Anopheles^7157::74873_0:0006ad::Culicidae::Anopheles^Q:201-515,H:1-110^52.7%ID^E:3.6e-22^.^.`7157::43041_0:001051::Culicidae::Anopheles^7157::43041_0:001051::Culicidae::Anopheles^Q:201-515,H:1-109^51.4%ID^E:4.7e-22^.^.`7157::7168_0:000a67::…
TRINITY_DN67173_c0_g1	TRINITY_DN67173_c0_g1_i1	7147::7159_0:00305e::Diptera::Aedes^7147::7159_0:00305e::Diptera::Aedes^Q:114-578,H:1-161^64%ID^E:1.2e-40^.^.`7147::7176_0:0002c9::Diptera::Culex^7147::7176_0:0002c9::Diptera::Culex^Q:132-578,H:9-166^60.8%ID^E:1.8e-39^.^.`7147::7160_0:0026c0::Diptera::Aedes^7147::7160_0:0026c0::Diptera::Aedes^Q:132-578,H:4-158^64.5%ID^E:3e-39^.^.`7147::74873_0:001bfe::Diptera::Anopheles^7147::74873_0:001bfe::Dipt…	7157::74873_0:001d4e::Culicidae::Anopheles^7157::74873_0:001d4e::Culicidae::Anopheles^Q:342-521,H:165-224^54.8%ID^E:1.1e-09^.^.`7157::30069_0:0010dd::Culicidae::Anopheles^7157::30069_0:0010dd::Culicidae::Anopheles^Q:342-560,H:163-237^49.4%ID^E:1.5e-09^.^.`7157::69004_0:001cb1::Culicidae::Anopheles^7157::69004_0:001cb1::Culicidae::Anopheles^Q:342-521,H:170-229^54.8%ID^E:1.5e-09^.^.`7157::7168_0:00…
TRINITY_DN67184_c0_g1	TRINITY_DN67184_c0_g1_i2	7147::7176_0:0044f6::Diptera::Culex^7147::7176_0:0044f6::Diptera::Culex^Q:189-509,H:1-107^79.4%ID^E:1.5e-49^.^.`7147::7160_0:004113::Diptera::Aedes^7147::7160_0:004113::Diptera::Aedes^Q:189-509,H:1-107^79.4%ID^E:2e-49^.^.`7147::7159_0:002ecd::Diptera::Aedes^7147::7159_0:002ecd::Diptera::Aedes^Q:189-509,H:1-107^78.5%ID^E:3.3e-49^.^.`7147::43151_0:0016c8::Diptera::Anopheles^7147::43151_0:0016c8::Di…	7157::7176_0:0044f6::Culicidae::Culex^7157::7176_0:0044f6::Culicidae::Culex^Q:189-509,H:1-107^79.4%ID^E:5.2e-50^.^.`7157::7160_0:004113::Culicidae::Aedes^7157::7160_0:004113::Culicidae::Aedes^Q:189-509,H:1-107^79.4%ID^E:6.8e-50^.^.`7157::7159_0:002ecd::Culicidae::Aedes^7157::7159_0:002ecd::Culicidae::Aedes^Q:189-509,H:1-107^78.5%ID^E:1.2e-49^.^.`7157::43151_0:0016c8::Culicidae::Anopheles^7157::43…
TRINITY_DN67200_c0_g1	TRINITY_DN67200_c0_g1_i2	7147::139723_0:0011f5::Diptera::Anopheles^7147::139723_0:0011f5::Diptera::Anopheles^Q:863-2281,H:116-588^35.1%ID^E:4.3e-77^.^.`7147::62324_0:00335a::Diptera::Anopheles^7147::62324_0:00335a::Diptera::Anopheles^Q:860-2281,H:68-538^35.1%ID^E:5.6e-77^.^.`7147::41427_0:001089::Diptera::Anopheles^7147::41427_0:001089::Diptera::Anopheles^Q:869-2281,H:69-537^34.2%ID^E:1.3e-76^.^.`7147::199890_0:00076e::D…	7157::41427_0:000b2e::Culicidae::Anopheles^7157::41427_0:000b2e::Culicidae::Anopheles^Q:836-2401,H:16-539^66.7%ID^E:1e-195^.^.`7157::7159_0:000d6f::Culicidae::Aedes^7157::7159_0:000d6f::Culicidae::Aedes^Q:830-2401,H:14-532^67.2%ID^E:1.8e-195^.^.`7157::7167_0:001a02::Culicidae::Anopheles^7157::7167_0:001a02::Culicidae::Anopheles^Q:836-2401,H:16-557^65.1%ID^E:3e-195^.^.`7157::7168_0:0000ee::Culicid…
TRINITY_DN67293_c0_g1	TRINITY_DN67293_c0_g1_i1	7147::7375_0:000926::Diptera::Lucilia^7147::7375_0:000926::Diptera::Lucilia^Q:86-1498,H:14-497^49.5%ID^E:2.5e-128^.^.`7147::42026_0:0013d2::Diptera::Drosophila^7147::42026_0:0013d2::Diptera::Drosophila^Q:53-1498,H:1-493^48.5%ID^E:3e-126^.^.`7147::29029_0:0037dd::Diptera::Drosophila^7147::29029_0:0037dd::Diptera::Drosophila^Q:95-1498,H:15-493^49%ID^E:5.2e-126^.^.`7147::7245_0:002bda::Diptera::Dros…	7157::7159_0:002926::Culicidae::Aedes^7157::7159_0:002926::Culicidae::Aedes^Q:98-1498,H:15-493^47.6%ID^E:3.3e-120^.^.`7157::7176_0:003848::Culicidae::Culex^7157::7176_0:003848::Culicidae::Culex^Q:101-1498,H:14-490^46.5%ID^E:1.1e-118^.^.`7157::7160_0:00371d::Culicidae::Aedes^7157::7160_0:00371d::Culicidae::Aedes^Q:98-1498,H:15-493^47.4%ID^E:1.5e-117^.^.`7157::112268_0:000432::Culicidae::Anopheles^…
TRINITY_DN67240_c0_g1	TRINITY_DN67240_c0_g1_i1	7147::43041_0:0011bd::Diptera::Anopheles^7147::43041_0:0011bd::Diptera::Anopheles^Q:1516-512,H:274-608^31.6%ID^E:1.4e-49^.^.`7147::7165_0:002669::Diptera::Anopheles^7147::7165_0:002669::Diptera::Anopheles^Q:1528-512,H:449-788^30.9%ID^E:2.7e-48^.^.`7147::112268_0:000d52::Diptera::Anopheles^7147::112268_0:000d52::Diptera::Anopheles^Q:1528-512,H:426-765^30.6%ID^E:4.6e-48^.^.`7147::69004_0:0010b3::Di…	7157::43041_0:0011bd::Culicidae::Anopheles^7157::43041_0:0011bd::Culicidae::Anopheles^Q:1516-512,H:274-608^31.6%ID^E:5e-50^.^.`7157::7165_0:002669::Culicidae::Anopheles^7157::7165_0:002669::Culicidae::Anopheles^Q:1528-512,H:449-788^30.9%ID^E:9.4e-49^.^.`7157::112268_0:000d52::Culicidae::Anopheles^7157::112268_0:000d52::Culicidae::Anopheles^Q:1528-512,H:426-765^30.6%ID^E:1.6e-48^.^.`7157::69004_0:…
TRINITY_DN67240_c0_g1	TRINITY_DN67240_c0_g1_i1	7147::43041_0:0011bd::Diptera::Anopheles^7147::43041_0:0011bd::Diptera::Anopheles^Q:1516-512,H:274-608^31.6%ID^E:1.4e-49^.^.`7147::7165_0:002669::Diptera::Anopheles^7147::7165_0:002669::Diptera::Anopheles^Q:1528-512,H:449-788^30.9%ID^E:2.7e-48^.^.`7147::112268_0:000d52::Diptera::Anopheles^7147::112268_0:000d52::Diptera::Anopheles^Q:1528-512,H:426-765^30.6%ID^E:4.6e-48^.^.`7147::69004_0:0010b3::Di…	7157::43041_0:0011bd::Culicidae::Anopheles^7157::43041_0:0011bd::Culicidae::Anopheles^Q:1516-512,H:274-608^31.6%ID^E:5e-50^.^.`7157::7165_0:002669::Culicidae::Anopheles^7157::7165_0:002669::Culicidae::Anopheles^Q:1528-512,H:449-788^30.9%ID^E:9.4e-49^.^.`7157::112268_0:000d52::Culicidae::Anopheles^7157::112268_0:000d52::Culicidae::Anopheles^Q:1528-512,H:426-765^30.6%ID^E:1.6e-48^.^.`7157::69004_0:…
TRINITY_DN67252_c0_g1	TRINITY_DN67252_c0_g1_i1	7147::319348_0:00066e::Diptera::Polypedilum^7147::319348_0:00066e::Diptera::Polypedilum^Q:706-1212,H:6-181^56.2%ID^E:5.7e-49^.^.`7147::54969_0:00338a::Diptera::Polypedilum^7147::54969_0:00338a::Diptera::Polypedilum^Q:706-1212,H:6-181^56.2%ID^E:7.4e-49^.^.`7147::568069_0:00297a::Diptera::Clunio^7147::568069_0:00297a::Diptera::Clunio^Q:694-1212,H:1-182^55.5%ID^E:3.7e-48^.^.`7147::315563_0:0014ea::D…	7157::43151_0:000686::Culicidae::Anopheles^7157::43151_0:000686::Culicidae::Anopheles^Q:775-1218,H:5009-5140^48.4%ID^E:1.7e-29^.^.
TRINITY_DN67294_c0_g1	TRINITY_DN67294_c0_g1_i2	7147::568069_0:0022d2::Diptera::Clunio^7147::568069_0:0022d2::Diptera::Clunio^Q:164-328,H:1-55^70.2%ID^E:2.3e-14^.^.	.
TRINITY_DN67297_c0_g1	TRINITY_DN67297_c0_g1_i1	7147::7230_0:0024cd::Diptera::Drosophila^7147::7230_0:0024cd::Diptera::Drosophila^Q:217-723,H:1-169^92.3%ID^E:8.8e-86^.^.`7147::174628_0:00134d::Diptera::Bactrocera^7147::174628_0:00134d::Diptera::Bactrocera^Q:217-723,H:1-169^89.3%ID^E:5.7e-85^.^.`7147::7213_0:0023bd::Diptera::Ceratitis^7147::7213_0:0023bd::Diptera::Ceratitis^Q:217-723,H:1-169^89.3%ID^E:7.5e-85^.^.`7147::104688_0:0011ba::Diptera:…	7157::7159_0:000417::Culicidae::Aedes^7157::7159_0:000417::Culicidae::Aedes^Q:217-723,H:1-169^85.2%ID^E:2.5e-80^.^.`7157::7176_0:001508::Culicidae::Culex^7157::7176_0:001508::Culicidae::Culex^Q:217-723,H:1-169^82.2%ID^E:2.1e-79^.^.`7157::199890_0:0012c7::Culicidae::Anopheles^7157::199890_0:0012c7::Culicidae::Anopheles^Q:217-723,H:1-169^84.6%ID^E:4.8e-79^.^.`7157::7165_0:003197::Culicidae::Anophel…
TRINITY_DN67297_c0_g1	TRINITY_DN67297_c0_g1_i2	7147::7230_0:0024cd::Diptera::Drosophila^7147::7230_0:0024cd::Diptera::Drosophila^Q:338-838,H:3-169^92.2%ID^E:8.6e-85^.^.`7147::174628_0:00134d::Diptera::Bactrocera^7147::174628_0:00134d::Diptera::Bactrocera^Q:338-838,H:3-169^89.2%ID^E:5.6e-84^.^.`7147::7213_0:0023bd::Diptera::Ceratitis^7147::7213_0:0023bd::Diptera::Ceratitis^Q:338-838,H:3-169^89.2%ID^E:7.3e-84^.^.`7147::104688_0:0011ba::Diptera:…	7157::7176_0:001508::Culicidae::Culex^7157::7176_0:001508::Culicidae::Culex^Q:335-838,H:2-169^82.7%ID^E:1.5e-79^.^.`7157::7159_0:000417::Culicidae::Aedes^7157::7159_0:000417::Culicidae::Aedes^Q:338-838,H:3-169^85%ID^E:2.5e-79^.^.`7157::69004_0:002372::Culicidae::Anopheles^7157::69004_0:002372::Culicidae::Anopheles^Q:311-838,H:26-201^80.7%ID^E:7.2e-79^.^.`7157::199890_0:0012c7::Culicidae::Anophele…
TRINITY_DN67341_c0_g1	TRINITY_DN67341_c0_g1_i1	7147::62324_0:0022e5::Diptera::Anopheles^7147::62324_0:0022e5::Diptera::Anopheles^Q:3-2858,H:411-1489^48.6%ID^E:2.9e-246^.^.`7147::30069_0:001ab4::Diptera::Anopheles^7147::30069_0:001ab4::Diptera::Anopheles^Q:3-2858,H:366-1446^48.9%ID^E:5e-246^.^.`7147::7165_0:000fd1::Diptera::Anopheles^7147::7165_0:000fd1::Diptera::Anopheles^Q:3-2858,H:587-1675^48.6%ID^E:1.9e-245^.^.`7147::7168_0:001948::Diptera…	7157::62324_0:0022e5::Culicidae::Anopheles^7157::62324_0:0022e5::Culicidae::Anopheles^Q:3-2858,H:411-1489^48.6%ID^E:1e-246^.^.`7157::30069_0:001ab4::Culicidae::Anopheles^7157::30069_0:001ab4::Culicidae::Anopheles^Q:3-2858,H:366-1446^48.9%ID^E:1.7e-246^.^.`7157::7165_0:000fd1::Culicidae::Anopheles^7157::7165_0:000fd1::Culicidae::Anopheles^Q:3-2858,H:587-1675^48.6%ID^E:6.6e-246^.^.`7157::7168_0:001…
TRINITY_DN67318_c0_g1	TRINITY_DN67318_c0_g1_i1	7147::7159_0:000914::Diptera::Aedes^7147::7159_0:000914::Diptera::Aedes^Q:161-1999,H:1-637^76.9%ID^E:3.3e-223^.^.`7147::7168_0:002285::Diptera::Anopheles^7147::7168_0:002285::Diptera::Anopheles^Q:164-1999,H:9-652^72%ID^E:1.8e-221^.^.`7147::199890_0:001101::Diptera::Anopheles^7147::199890_0:001101::Diptera::Anopheles^Q:164-1999,H:9-653^69.6%ID^E:2.4e-221^.^.`7147::7165_0:001917::Diptera::Anopheles…	7157::7159_0:000914::Culicidae::Aedes^7157::7159_0:000914::Culicidae::Aedes^Q:161-1999,H:1-637^76.9%ID^E:1.2e-223^.^.`7157::7168_0:002285::Culicidae::Anopheles^7157::7168_0:002285::Culicidae::Anopheles^Q:164-1999,H:9-652^72%ID^E:6.4e-222^.^.`7157::199890_0:001101::Culicidae::Anopheles^7157::199890_0:001101::Culicidae::Anopheles^Q:164-1999,H:9-653^69.6%ID^E:8.4e-222^.^.`7157::7165_0:001917::Culici…
TRINITY_DN67444_c0_g2	TRINITY_DN67444_c0_g2_i1	7147::7159_0:000474::Diptera::Aedes^7147::7159_0:000474::Diptera::Aedes^Q:187-1356,H:1-390^56.2%ID^E:5.2e-92^.^.`7147::43041_0:000d16::Diptera::Anopheles^7147::43041_0:000d16::Diptera::Anopheles^Q:187-1356,H:1-390^50.8%ID^E:1.1e-91^.^.`7147::199890_0:0021a3::Diptera::Anopheles^7147::199890_0:0021a3::Diptera::Anopheles^Q:187-1356,H:1-390^50.3%ID^E:9.7e-91^.^.`7147::41427_0:000353::Diptera::Anophel…	7157::7159_0:000474::Culicidae::Aedes^7157::7159_0:000474::Culicidae::Aedes^Q:187-1356,H:1-390^56.2%ID^E:1.8e-92^.^.`7157::43041_0:000d16::Culicidae::Anopheles^7157::43041_0:000d16::Culicidae::Anopheles^Q:187-1356,H:1-390^50.8%ID^E:4e-92^.^.`7157::199890_0:0021a3::Culicidae::Anopheles^7157::199890_0:0021a3::Culicidae::Anopheles^Q:187-1356,H:1-390^50.3%ID^E:3.4e-91^.^.`7157::41427_0:000353::Culici…
TRINITY_DN67433_c0_g1	TRINITY_DN67433_c0_g1_i3	7147::112268_0:001cf2::Diptera::Anopheles^7147::112268_0:001cf2::Diptera::Anopheles^Q:76-573,H:1-166^96.4%ID^E:3e-93^.^.`7147::139723_0:0027b1::Diptera::Anopheles^7147::139723_0:0027b1::Diptera::Anopheles^Q:76-573,H:1-166^96.4%ID^E:3e-93^.^.`7147::199890_0:0004a7::Diptera::Anopheles^7147::199890_0:0004a7::Diptera::Anopheles^Q:76-573,H:1-166^96.4%ID^E:3e-93^.^.`7147::30069_0:001dc7::Diptera::Anoph…	7157::7159_0:001794::Culicidae::Aedes^7157::7159_0:001794::Culicidae::Aedes^Q:79-573,H:3-178^47.2%ID^E:4.5e-44^.^.`7157::7160_0:00214c::Culicidae::Aedes^7157::7160_0:00214c::Culicidae::Aedes^Q:79-573,H:3-178^47.2%ID^E:4.5e-44^.^.`7157::7176_0:00111d::Culicidae::Culex^7157::7176_0:00111d::Culicidae::Culex^Q:79-573,H:3-178^47.2%ID^E:4.5e-44^.^.`7157::112268_0:001b6b::Culicidae::Anopheles^7157::1122…
TRINITY_DN67433_c0_g1	TRINITY_DN67433_c0_g1_i4	7147::37001_0:000dfa::Diptera::Glossina^7147::37001_0:000dfa::Diptera::Glossina^Q:587-1051,H:14-168^96.8%ID^E:1.6e-87^.^.`7147::112268_0:001cf2::Diptera::Anopheles^7147::112268_0:001cf2::Diptera::Anopheles^Q:587-1045,H:14-166^96.7%ID^E:2.7e-87^.^.`7147::139723_0:0027b1::Diptera::Anopheles^7147::139723_0:0027b1::Diptera::Anopheles^Q:587-1045,H:14-166^96.7%ID^E:2.7e-87^.^.`7147::199890_0:0004a7::Di…	7157::7159_0:001794::Culicidae::Aedes^7157::7159_0:001794::Culicidae::Aedes^Q:596-1045,H:20-178^50.3%ID^E:3.7e-44^.^.`7157::7160_0:00214c::Culicidae::Aedes^7157::7160_0:00214c::Culicidae::Aedes^Q:596-1045,H:20-178^50.3%ID^E:3.7e-44^.^.`7157::7176_0:00111d::Culicidae::Culex^7157::7176_0:00111d::Culicidae::Culex^Q:596-1045,H:20-178^50.3%ID^E:3.7e-44^.^.`7157::112268_0:001b6b::Culicidae::Anopheles^7…
TRINITY_DN67428_c0_g1	TRINITY_DN67428_c0_g1_i1	7147::7200_0:0005dc::Diptera::Lutzomyia^7147::7200_0:0005dc::Diptera::Lutzomyia^Q:200-1003,H:44-302^65.4%ID^E:3.3e-94^.^.`7147::39758_0:002485::Diptera::Mayetiola^7147::39758_0:002485::Diptera::Mayetiola^Q:200-1003,H:43-309^63.9%ID^E:4.8e-93^.^.`7147::74873_0:000036::Diptera::Anopheles^7147::74873_0:000036::Diptera::Anopheles^Q:200-1003,H:36-295^65.6%ID^E:6.3e-93^.^.`7147::7160_0:000014::Diptera:…	7157::74873_0:000036::Culicidae::Anopheles^7157::74873_0:000036::Culicidae::Anopheles^Q:200-1003,H:36-295^65.6%ID^E:2.2e-93^.^.`7157::7160_0:000014::Culicidae::Aedes^7157::7160_0:000014::Culicidae::Aedes^Q:200-1003,H:36-295^65.9%ID^E:2.9e-93^.^.`7157::7160_0:001d67::Culicidae::Aedes^7157::7160_0:001d67::Culicidae::Aedes^Q:200-1003,H:36-295^65.9%ID^E:2.9e-93^.^.`7157::41427_0:001f79::Culicidae::An…
TRINITY_DN67428_c0_g1	TRINITY_DN67428_c0_g1_i2	7147::7200_0:0005dc::Diptera::Lutzomyia^7147::7200_0:0005dc::Diptera::Lutzomyia^Q:105-1037,H:1-302^67.6%ID^E:8.4e-117^.^.`7147::41427_0:001f79::Diptera::Anopheles^7147::41427_0:001f79::Diptera::Anopheles^Q:105-1037,H:1-303^68.7%ID^E:1.4e-116^.^.`7147::7159_0:0023f8::Diptera::Aedes^7147::7159_0:0023f8::Diptera::Aedes^Q:105-1037,H:1-303^67.7%ID^E:1.6e-115^.^.`7147::39758_0:002485::Diptera::Mayetiol…	7157::41427_0:001f79::Culicidae::Anopheles^7157::41427_0:001f79::Culicidae::Anopheles^Q:105-1037,H:1-303^68.7%ID^E:5e-117^.^.`7157::7159_0:0023f8::Culicidae::Aedes^7157::7159_0:0023f8::Culicidae::Aedes^Q:105-1037,H:1-303^67.7%ID^E:5.5e-116^.^.`7157::7165_0:000c38::Culicidae::Anopheles^7157::7165_0:000c38::Culicidae::Anopheles^Q:105-1037,H:1-303^66.8%ID^E:6.1e-115^.^.`7157::69004_0:0023f7::Culicid…
TRINITY_DN67428_c0_g2	TRINITY_DN67428_c0_g2_i1	7147::7200_0:001110::Diptera::Lutzomyia^7147::7200_0:001110::Diptera::Lutzomyia^Q:93-596,H:1-168^97%ID^E:8e-86^.^.`7147::41427_0:001f78::Diptera::Anopheles^7147::41427_0:001f78::Diptera::Anopheles^Q:93-596,H:1-168^96.4%ID^E:1.8e-85^.^.`7147::43151_0:002234::Diptera::Anopheles^7147::43151_0:002234::Diptera::Anopheles^Q:93-596,H:1-168^96.4%ID^E:1.8e-85^.^.`7147::7167_0:000b3f::Diptera::Anopheles^71…	7157::41427_0:001f78::Culicidae::Anopheles^7157::41427_0:001f78::Culicidae::Anopheles^Q:93-596,H:1-168^96.4%ID^E:6.2e-86^.^.`7157::43151_0:002234::Culicidae::Anopheles^7157::43151_0:002234::Culicidae::Anopheles^Q:93-596,H:1-168^96.4%ID^E:6.2e-86^.^.`7157::7167_0:000b3f::Culicidae::Anopheles^7157::7167_0:000b3f::Culicidae::Anopheles^Q:93-596,H:1-168^96.4%ID^E:6.2e-86^.^.`7157::74873_0:000035::Culi…
TRINITY_DN67464_c0_g1	TRINITY_DN67464_c0_g1_i1	7147::112268_0:00301a::Diptera::Anopheles^7147::112268_0:00301a::Diptera::Anopheles^Q:28-1500,H:35-520^40.3%ID^E:3.1e-116^.^.`7147::7159_0:001a26::Diptera::Aedes^7147::7159_0:001a26::Diptera::Aedes^Q:28-1506,H:47-533^41.2%ID^E:9e-116^.^.`7147::139723_0:0021f0::Diptera::Anopheles^7147::139723_0:0021f0::Diptera::Anopheles^Q:28-1500,H:36-521^40.1%ID^E:2.6e-115^.^.`7147::62324_0:001a5b::Diptera::Anop…	7157::112268_0:00301a::Culicidae::Anopheles^7157::112268_0:00301a::Culicidae::Anopheles^Q:28-1500,H:35-520^40.3%ID^E:1.1e-116^.^.`7157::7159_0:001a26::Culicidae::Aedes^7157::7159_0:001a26::Culicidae::Aedes^Q:28-1506,H:47-533^41.2%ID^E:3.1e-116^.^.`7157::139723_0:0021f0::Culicidae::Anopheles^7157::139723_0:0021f0::Culicidae::Anopheles^Q:28-1500,H:36-521^40.1%ID^E:9.2e-116^.^.`7157::62324_0:001a5b:…
TRINITY_DN67487_c0_g2	TRINITY_DN67487_c0_g2_i1	7147::7159_0:001d62::Diptera::Aedes^7147::7159_0:001d62::Diptera::Aedes^Q:62-1222,H:95-479^80.9%ID^E:6.4e-158^.^.`7147::69004_0:002fda::Diptera::Anopheles^7147::69004_0:002fda::Diptera::Anopheles^Q:146-1222,H:163-521^81%ID^E:1.6e-156^.^.`7147::112268_0:000d2c::Diptera::Anopheles^7147::112268_0:000d2c::Diptera::Anopheles^Q:149-1222,H:114-471^85.4%ID^E:2e-156^.^.`7147::41427_0:00109a::Diptera::Anop…	7157::7159_0:001d62::Culicidae::Aedes^7157::7159_0:001d62::Culicidae::Aedes^Q:62-1222,H:95-479^80.9%ID^E:2.2e-158^.^.`7157::69004_0:002fda::Culicidae::Anopheles^7157::69004_0:002fda::Culicidae::Anopheles^Q:146-1222,H:163-521^81%ID^E:5.5e-157^.^.`7157::112268_0:000d2c::Culicidae::Anopheles^7157::112268_0:000d2c::Culicidae::Anopheles^Q:149-1222,H:114-471^85.4%ID^E:7.2e-157^.^.`7157::41427_0:00109a:…
TRINITY_DN67493_c0_g1	TRINITY_DN67493_c0_g1_i2	7147::74873_0:002d4f::Diptera::Anopheles^7147::74873_0:002d4f::Diptera::Anopheles^Q:101-1048,H:13-337^41.4%ID^E:4.3e-60^.^.`7147::7213_0:002d8f::Diptera::Ceratitis^7147::7213_0:002d8f::Diptera::Ceratitis^Q:134-1051,H:17-321^40.4%ID^E:5.6e-60^.^.`7147::28588_0:001c49::Diptera::Zeugodacus^7147::28588_0:001c49::Diptera::Zeugodacus^Q:128-1048,H:21-324^41.6%ID^E:9.6e-60^.^.`7147::174628_0:000c94::Dipt…	.
TRINITY_DN67493_c0_g2	TRINITY_DN67493_c0_g2_i2	7147::112268_0:00257e::Diptera::Anopheles^7147::112268_0:00257e::Diptera::Anopheles^Q:413-1258,H:1-285^45.5%ID^E:2.9e-73^.^.`7147::139723_0:00098f::Diptera::Anopheles^7147::139723_0:00098f::Diptera::Anopheles^Q:413-1258,H:1-287^46.7%ID^E:4.9e-73^.^.`7147::7159_0:00000c::Diptera::Aedes^7147::7159_0:00000c::Diptera::Aedes^Q:413-1261,H:1-272^49.7%ID^E:4.9e-73^.^.`7147::7160_0:001a63::Diptera::Aedes^…	.
TRINITY_DN67493_c0_g2	TRINITY_DN67493_c0_g2_i3	7147::112268_0:00257e::Diptera::Anopheles^7147::112268_0:00257e::Diptera::Anopheles^Q:340-1125,H:1-285^48.1%ID^E:1.8e-74^.^.`7147::139723_0:00098f::Diptera::Anopheles^7147::139723_0:00098f::Diptera::Anopheles^Q:340-1125,H:1-287^47.8%ID^E:5.3e-74^.^.`7147::62324_0:0033f0::Diptera::Anopheles^7147::62324_0:0033f0::Diptera::Anopheles^Q:340-1125,H:1-285^47.4%ID^E:3.5e-73^.^.`7147::7159_0:00000c::Dipte…	.
TRINITY_DN67493_c0_g2	TRINITY_DN67493_c0_g2_i4	7147::112268_0:00257e::Diptera::Anopheles^7147::112268_0:00257e::Diptera::Anopheles^Q:413-1198,H:1-285^48.1%ID^E:1.9e-74^.^.`7147::139723_0:00098f::Diptera::Anopheles^7147::139723_0:00098f::Diptera::Anopheles^Q:413-1198,H:1-287^47.8%ID^E:5.6e-74^.^.`7147::62324_0:0033f0::Diptera::Anopheles^7147::62324_0:0033f0::Diptera::Anopheles^Q:413-1198,H:1-285^47.4%ID^E:3.6e-73^.^.`7147::7159_0:00000c::Dipte…	.
TRINITY_DN67498_c1_g1	TRINITY_DN67498_c1_g1_i1	7147::7176_0:000e4a::Diptera::Culex^7147::7176_0:000e4a::Diptera::Culex^Q:524-1060,H:1-183^85.8%ID^E:2.2e-90^.^.`7147::7160_0:0039ab::Diptera::Aedes^7147::7160_0:0039ab::Diptera::Aedes^Q:524-1060,H:1-184^84.8%ID^E:3.8e-90^.^.`7147::7160_0:0039af::Diptera::Aedes^7147::7160_0:0039af::Diptera::Aedes^Q:524-1060,H:1-184^84.8%ID^E:3.8e-90^.^.`7147::7159_0:001104::Diptera::Aedes^7147::7159_0:001104::Dip…	7157::7176_0:000e4a::Culicidae::Culex^7157::7176_0:000e4a::Culicidae::Culex^Q:524-1060,H:1-183^85.8%ID^E:7.8e-91^.^.`7157::7160_0:0039ab::Culicidae::Aedes^7157::7160_0:0039ab::Culicidae::Aedes^Q:524-1060,H:1-184^84.8%ID^E:1.3e-90^.^.`7157::7160_0:0039af::Culicidae::Aedes^7157::7160_0:0039af::Culicidae::Aedes^Q:524-1060,H:1-184^84.8%ID^E:1.3e-90^.^.`7157::7159_0:001104::Culicidae::Aedes^7157::7159…
TRINITY_DN67478_c3_g2	TRINITY_DN67478_c3_g2_i4	7147::112268_0:001e60::Diptera::Anopheles^7147::112268_0:001e60::Diptera::Anopheles^Q:2-355,H:66-183^97.5%ID^E:6.7e-60^.^.`7147::139723_0:0007d6::Diptera::Anopheles^7147::139723_0:0007d6::Diptera::Anopheles^Q:2-355,H:66-183^97.5%ID^E:6.7e-60^.^.`7147::30069_0:002ad7::Diptera::Anopheles^7147::30069_0:002ad7::Diptera::Anopheles^Q:2-355,H:66-183^97.5%ID^E:6.7e-60^.^.`7147::62324_0:0001d7::Diptera::A…	7157::112268_0:001e60::Culicidae::Anopheles^7157::112268_0:001e60::Culicidae::Anopheles^Q:2-355,H:66-183^97.5%ID^E:2.4e-60^.^.`7157::139723_0:0007d6::Culicidae::Anopheles^7157::139723_0:0007d6::Culicidae::Anopheles^Q:2-355,H:66-183^97.5%ID^E:2.4e-60^.^.`7157::30069_0:002ad7::Culicidae::Anopheles^7157::30069_0:002ad7::Culicidae::Anopheles^Q:2-355,H:66-183^97.5%ID^E:2.4e-60^.^.`7157::62324_0:0001d7…
TRINITY_DN67555_c0_g1	TRINITY_DN67555_c0_g1_i2	7147::7168_0:000ed0::Diptera::Anopheles^7147::7168_0:000ed0::Diptera::Anopheles^Q:181-567,H:1-130^83.1%ID^E:2.8e-58^.^.`7147::30069_0:002e60::Diptera::Anopheles^7147::30069_0:002e60::Diptera::Anopheles^Q:181-567,H:1-130^83.1%ID^E:1.1e-57^.^.`7147::74873_0:0015cb::Diptera::Anopheles^7147::74873_0:0015cb::Diptera::Anopheles^Q:181-567,H:1-130^83.1%ID^E:4e-57^.^.`7147::199890_0:001a1c::Diptera::Anoph…	7157::7168_0:000ed0::Culicidae::Anopheles^7157::7168_0:000ed0::Culicidae::Anopheles^Q:181-567,H:1-130^83.1%ID^E:9.8e-59^.^.`7157::30069_0:002e60::Culicidae::Anopheles^7157::30069_0:002e60::Culicidae::Anopheles^Q:181-567,H:1-130^83.1%ID^E:3.7e-58^.^.`7157::74873_0:0015cb::Culicidae::Anopheles^7157::74873_0:0015cb::Culicidae::Anopheles^Q:181-567,H:1-130^83.1%ID^E:1.4e-57^.^.`7157::199890_0:001a1c::…
TRINITY_DN67515_c1_g2	TRINITY_DN67515_c1_g2_i3	7147::39758_0:002512::Diptera::Mayetiola^7147::39758_0:002512::Diptera::Mayetiola^Q:254-445,H:12-75^51.6%ID^E:1.4e-13^.^.`7147::7395_0:001518::Diptera::Glossina^7147::7395_0:001518::Diptera::Glossina^Q:254-442,H:12-74^50.8%ID^E:1.6e-12^.^.`7147::7397_0:00055f::Diptera::Glossina^7147::7397_0:00055f::Diptera::Glossina^Q:254-442,H:12-74^50.8%ID^E:1.6e-12^.^.`7147::7176_0:0027ee::Diptera::Culex^7147:…	.
TRINITY_DN67528_c0_g1	TRINITY_DN67528_c0_g1_i1	7147::319348_0:0008c4::Diptera::Polypedilum^7147::319348_0:0008c4::Diptera::Polypedilum^Q:242-1204,H:4-351^45.2%ID^E:4.2e-61^.^.`7147::7159_0:0017d4::Diptera::Aedes^7147::7159_0:0017d4::Diptera::Aedes^Q:239-1219,H:6-358^45.6%ID^E:9.5e-61^.^.`7147::568069_0:001d98::Diptera::Clunio^7147::568069_0:001d98::Diptera::Clunio^Q:239-1204,H:3-328^48.9%ID^E:1.2e-60^.^.`7147::54969_0:0012d0::Diptera::Polyped…	7157::7159_0:0017d4::Culicidae::Aedes^7157::7159_0:0017d4::Culicidae::Aedes^Q:239-1219,H:6-358^45.6%ID^E:3.3e-61^.^.`7157::7160_0:0004cf::Culicidae::Aedes^7157::7160_0:0004cf::Culicidae::Aedes^Q:308-1204,H:2-326^44.2%ID^E:9.3e-56^.^.`7157::7165_0:002b70::Culicidae::Anopheles^7157::7165_0:002b70::Culicidae::Anopheles^Q:227-1204,H:4-375^40.5%ID^E:1.1e-51^.^.`7157::62324_0:001795::Culicidae::Anophel…
TRINITY_DN67538_c0_g1	TRINITY_DN67538_c0_g1_i2	7147::7224_0:000d95::Diptera::Drosophila^7147::7224_0:000d95::Diptera::Drosophila^Q:71-625,H:25-209^58.4%ID^E:1.6e-62^.^.`7147::7230_0:002585::Diptera::Drosophila^7147::7230_0:002585::Diptera::Drosophila^Q:92-625,H:6-183^60.1%ID^E:2.7e-62^.^.`7147::7244_0:0023db::Diptera::Drosophila^7147::7244_0:0023db::Diptera::Drosophila^Q:92-625,H:6-183^59.6%ID^E:3.5e-62^.^.`7147::7222_0:000bdc::Diptera::Droso…	7157::112268_0:0006ec::Culicidae::Anopheles^7157::112268_0:0006ec::Culicidae::Anopheles^Q:92-589,H:17-182^62.7%ID^E:4.7e-62^.^.`7157::199890_0:0010bf::Culicidae::Anopheles^7157::199890_0:0010bf::Culicidae::Anopheles^Q:92-592,H:16-182^61.7%ID^E:6.1e-62^.^.`7157::30069_0:0001b2::Culicidae::Anopheles^7157::30069_0:0001b2::Culicidae::Anopheles^Q:92-592,H:17-183^61.7%ID^E:8e-62^.^.`7157::43041_0:00048…
TRINITY_DN67530_c0_g1	TRINITY_DN67530_c0_g1_i1	7147::7165_0:000137::Diptera::Anopheles^7147::7165_0:000137::Diptera::Anopheles^Q:273-959,H:3-231^76.9%ID^E:1.3e-98^.^.`7147::7160_0:001e30::Diptera::Aedes^7147::7160_0:001e30::Diptera::Aedes^Q:273-959,H:3-231^75.1%ID^E:2.9e-98^.^.`7147::7160_0:002be1::Diptera::Aedes^7147::7160_0:002be1::Diptera::Aedes^Q:273-959,H:3-231^75.1%ID^E:2.9e-98^.^.`7147::112268_0:00185c::Diptera::Anopheles^7147::112268_…	7157::7165_0:000137::Culicidae::Anopheles^7157::7165_0:000137::Culicidae::Anopheles^Q:273-959,H:3-231^76.9%ID^E:4.6e-99^.^.`7157::7160_0:001e30::Culicidae::Aedes^7157::7160_0:001e30::Culicidae::Aedes^Q:273-959,H:3-231^75.1%ID^E:1e-98^.^.`7157::7160_0:002be1::Culicidae::Aedes^7157::7160_0:002be1::Culicidae::Aedes^Q:273-959,H:3-231^75.1%ID^E:1e-98^.^.`7157::112268_0:00185c::Culicidae::Anopheles^715…
TRINITY_DN67530_c0_g2	TRINITY_DN67530_c0_g2_i1	7147::69004_0:001247::Diptera::Anopheles^7147::69004_0:001247::Diptera::Anopheles^Q:267-1097,H:20-296^85.2%ID^E:2.1e-126^.^.`7147::112268_0:002d6d::Diptera::Anopheles^7147::112268_0:002d6d::Diptera::Anopheles^Q:267-1097,H:20-296^84.5%ID^E:6.1e-126^.^.`7147::139723_0:00080d::Diptera::Anopheles^7147::139723_0:00080d::Diptera::Anopheles^Q:267-1097,H:20-296^84.5%ID^E:6.1e-126^.^.`7147::7168_0:00271f:…	7157::69004_0:001247::Culicidae::Anopheles^7157::69004_0:001247::Culicidae::Anopheles^Q:267-1097,H:20-296^85.2%ID^E:7.3e-127^.^.`7157::112268_0:002d6d::Culicidae::Anopheles^7157::112268_0:002d6d::Culicidae::Anopheles^Q:267-1097,H:20-296^84.5%ID^E:2.1e-126^.^.`7157::139723_0:00080d::Culicidae::Anopheles^7157::139723_0:00080d::Culicidae::Anopheles^Q:267-1097,H:20-296^84.5%ID^E:2.1e-126^.^.`7157::71…
TRINITY_DN67530_c0_g1	TRINITY_DN67530_c0_g1_i2	7147::7165_0:000137::Diptera::Anopheles^7147::7165_0:000137::Diptera::Anopheles^Q:635-1243,H:29-231^79.3%ID^E:1.4e-89^.^.`7147::7160_0:001e30::Diptera::Aedes^7147::7160_0:001e30::Diptera::Aedes^Q:635-1243,H:29-231^77.3%ID^E:3.1e-89^.^.`7147::7160_0:002be1::Diptera::Aedes^7147::7160_0:002be1::Diptera::Aedes^Q:635-1243,H:29-231^77.3%ID^E:3.1e-89^.^.`7147::7168_0:001027::Diptera::Anopheles^7147::716…	7157::7165_0:000137::Culicidae::Anopheles^7157::7165_0:000137::Culicidae::Anopheles^Q:635-1243,H:29-231^79.3%ID^E:4.9e-90^.^.`7157::7160_0:001e30::Culicidae::Aedes^7157::7160_0:001e30::Culicidae::Aedes^Q:635-1243,H:29-231^77.3%ID^E:1.1e-89^.^.`7157::7160_0:002be1::Culicidae::Aedes^7157::7160_0:002be1::Culicidae::Aedes^Q:635-1243,H:29-231^77.3%ID^E:1.1e-89^.^.`7157::7168_0:001027::Culicidae::Anoph…
TRINITY_DN67558_c0_g1	TRINITY_DN67558_c0_g1_i1	7147::568069_0:00333b::Diptera::Clunio^7147::568069_0:00333b::Diptera::Clunio^Q:177-593,H:51-185^69.1%ID^E:2.3e-53^.^.`7147::62324_0:001f64::Diptera::Anopheles^7147::62324_0:001f64::Diptera::Anopheles^Q:177-602,H:293-430^51.4%ID^E:9.6e-36^.^.`7147::54969_0:0019db::Diptera::Polypedilum^7147::54969_0:0019db::Diptera::Polypedilum^Q:192-482,H:24-121^52%ID^E:4.2e-23^.^.`7147::319348_0:000a30::Diptera:…	7157::7167_0:000692::Culicidae::Anopheles^7157::7167_0:000692::Culicidae::Anopheles^Q:117-524,H:9-135^41.2%ID^E:4e-21^.^.`7157::41427_0:000d0b::Culicidae::Anopheles^7157::41427_0:000d0b::Culicidae::Anopheles^Q:120-482,H:12-123^43.8%ID^E:1.5e-20^.^.`7157::74873_0:002823::Culicidae::Anopheles^7157::74873_0:002823::Culicidae::Anopheles^Q:120-482,H:12-123^43.8%ID^E:1.5e-20^.^.`7157::43041_0:001f58::C…
TRINITY_DN67580_c0_g1	TRINITY_DN67580_c0_g1_i1	7147::54969_0:003239::Diptera::Polypedilum^7147::54969_0:003239::Diptera::Polypedilum^Q:49-483,H:1-145^75.2%ID^E:6.9e-63^.^.`7147::568069_0:001ed1::Diptera::Clunio^7147::568069_0:001ed1::Diptera::Clunio^Q:49-483,H:286-430^73.1%ID^E:7.7e-62^.^.`7147::319348_0:001f16::Diptera::Polypedilum^7147::319348_0:001f16::Diptera::Polypedilum^Q:49-483,H:1-145^73.1%ID^E:7.7e-62^.^.`7147::568069_0:001ed1::Dipte…	7157::62324_0:0012e6::Culicidae::Anopheles^7157::62324_0:0012e6::Culicidae::Anopheles^Q:49-483,H:1-145^70.3%ID^E:8.6e-61^.^.`7157::7165_0:003289::Culicidae::Anopheles^7157::7165_0:003289::Culicidae::Anopheles^Q:49-483,H:1-145^69.7%ID^E:8.6e-61^.^.`7157::112268_0:000ef3::Culicidae::Anopheles^7157::112268_0:000ef3::Culicidae::Anopheles^Q:49-483,H:1-145^70.3%ID^E:1.1e-60^.^.`7157::139723_0:001bf5::C…
TRINITY_DN67611_c0_g1	TRINITY_DN67611_c0_g1_i1	7147::7159_0:002402::Diptera::Aedes^7147::7159_0:002402::Diptera::Aedes^Q:208-1188,H:7-330^72.8%ID^E:7.9e-151^.^.`7147::7167_0:000b37::Diptera::Anopheles^7147::7167_0:000b37::Diptera::Anopheles^Q:235-1188,H:24-341^73.6%ID^E:3.3e-149^.^.`7147::7176_0:002e8e::Diptera::Culex^7147::7176_0:002e8e::Diptera::Culex^Q:202-1188,H:3-331^71.4%ID^E:4.3e-149^.^.`7147::74869_0:00080e::Diptera::Anopheles^7147::7…	7157::7159_0:002402::Culicidae::Aedes^7157::7159_0:002402::Culicidae::Aedes^Q:208-1188,H:7-330^72.8%ID^E:2.8e-151^.^.`7157::7167_0:000b37::Culicidae::Anopheles^7157::7167_0:000b37::Culicidae::Anopheles^Q:235-1188,H:24-341^73.6%ID^E:1.2e-149^.^.`7157::7176_0:002e8e::Culicidae::Culex^7157::7176_0:002e8e::Culicidae::Culex^Q:202-1188,H:3-331^71.4%ID^E:1.5e-149^.^.`7157::74869_0:00080e::Culicidae::Ano…
TRINITY_DN67667_c0_g1	TRINITY_DN67667_c0_g1_i1	7147::7176_0:00444e::Diptera::Culex^7147::7176_0:00444e::Diptera::Culex^Q:201-779,H:16-207^67.2%ID^E:1.6e-71^.^.`7147::104688_0:002313::Diptera::Bactrocera^7147::104688_0:002313::Diptera::Bactrocera^Q:183-779,H:7-204^65.3%ID^E:2.9e-70^.^.`7147::28588_0:001fa8::Diptera::Zeugodacus^7147::28588_0:001fa8::Diptera::Zeugodacus^Q:189-779,H:9-204^63.8%ID^E:9.5e-69^.^.`7147::174628_0:002325::Diptera::Bact…	7157::62324_0:00277d::Culicidae::Anopheles^7157::62324_0:00277d::Culicidae::Anopheles^Q:210-779,H:1785-1970^60.4%ID^E:1.5e-61^.^.
TRINITY_DN67669_c0_g1	TRINITY_DN67669_c0_g1_i1	7147::7168_0:002ce5::Diptera::Anopheles^7147::7168_0:002ce5::Diptera::Anopheles^Q:81-590,H:22-195^48.3%ID^E:8e-42^.^.`7147::62324_0:0021d7::Diptera::Anopheles^7147::62324_0:0021d7::Diptera::Anopheles^Q:81-584,H:15-186^48.3%ID^E:1.4e-41^.^.`7147::29029_0:002664::Diptera::Drosophila^7147::29029_0:002664::Diptera::Drosophila^Q:75-581,H:22-190^47.9%ID^E:2.3e-41^.^.`7147::7222_0:002068::Diptera::Droso…	7157::7168_0:002ce5::Culicidae::Anopheles^7157::7168_0:002ce5::Culicidae::Anopheles^Q:81-590,H:22-195^48.3%ID^E:2.8e-42^.^.`7157::62324_0:0021d7::Culicidae::Anopheles^7157::62324_0:0021d7::Culicidae::Anopheles^Q:81-584,H:15-186^48.3%ID^E:4.8e-42^.^.`7157::7176_0:002083::Culicidae::Culex^7157::7176_0:002083::Culicidae::Culex^Q:81-581,H:16-186^48%ID^E:1.8e-41^.^.`7157::7160_0:0027bc::Culicidae::Aed…
TRINITY_DN67683_c0_g1	TRINITY_DN67683_c0_g1_i1	7147::28612_0:0025c1::Diptera::Rhagoletis^7147::28612_0:0025c1::Diptera::Rhagoletis^Q:143-1048,H:1-304^66%ID^E:9.9e-115^.^.`7147::104688_0:0002b6::Diptera::Bactrocera^7147::104688_0:0002b6::Diptera::Bactrocera^Q:140-1048,H:6-304^65.7%ID^E:2.2e-114^.^.`7147::7260_0:000c0b::Diptera::Drosophila^7147::7260_0:000c0b::Diptera::Drosophila^Q:134-1048,H:4-306^65.6%ID^E:2.2e-114^.^.`7147::28588_0:00093d::D…	7157::7176_0:00166c::Culicidae::Culex^7157::7176_0:00166c::Culicidae::Culex^Q:176-1045,H:19-308^63.7%ID^E:1.6e-107^.^.`7157::7160_0:000d65::Culicidae::Aedes^7157::7160_0:000d65::Culicidae::Aedes^Q:170-1045,H:15-309^62.3%ID^E:1.9e-105^.^.`7157::7159_0:00294a::Culicidae::Aedes^7157::7159_0:00294a::Culicidae::Aedes^Q:170-1045,H:15-309^61.6%ID^E:3.3e-105^.^.`7157::43151_0:002613::Culicidae::Anopheles…
TRINITY_DN67790_c0_g1	TRINITY_DN67790_c0_g1_i2	7147::74873_0:0023e3::Diptera::Anopheles^7147::74873_0:0023e3::Diptera::Anopheles^Q:315-1679,H:1-452^56.1%ID^E:8.6e-161^.^.`7147::319348_0:003595::Diptera::Polypedilum^7147::319348_0:003595::Diptera::Polypedilum^Q:324-1664,H:1-447^58.1%ID^E:2.5e-160^.^.`7147::568069_0:00468b::Diptera::Clunio^7147::568069_0:00468b::Diptera::Clunio^Q:324-1688,H:7-464^55.8%ID^E:3.3e-160^.^.`7147::41427_0:0014ae::Dip…	7157::74873_0:0023e3::Culicidae::Anopheles^7157::74873_0:0023e3::Culicidae::Anopheles^Q:315-1679,H:1-452^56.1%ID^E:3e-161^.^.`7157::41427_0:0014ae::Culicidae::Anopheles^7157::41427_0:0014ae::Culicidae::Anopheles^Q:315-1679,H:1-452^56.4%ID^E:4.4e-160^.^.`7157::139723_0:002b50::Culicidae::Anopheles^7157::139723_0:002b50::Culicidae::Anopheles^Q:315-1679,H:1-454^56.4%ID^E:2.2e-159^.^.`7157::199890_0:…
TRINITY_DN67790_c0_g1	TRINITY_DN67790_c0_g1_i2	7147::74873_0:0023e3::Diptera::Anopheles^7147::74873_0:0023e3::Diptera::Anopheles^Q:315-1679,H:1-452^56.1%ID^E:8.6e-161^.^.`7147::319348_0:003595::Diptera::Polypedilum^7147::319348_0:003595::Diptera::Polypedilum^Q:324-1664,H:1-447^58.1%ID^E:2.5e-160^.^.`7147::568069_0:00468b::Diptera::Clunio^7147::568069_0:00468b::Diptera::Clunio^Q:324-1688,H:7-464^55.8%ID^E:3.3e-160^.^.`7147::41427_0:0014ae::Dip…	7157::74873_0:0023e3::Culicidae::Anopheles^7157::74873_0:0023e3::Culicidae::Anopheles^Q:315-1679,H:1-452^56.1%ID^E:3e-161^.^.`7157::41427_0:0014ae::Culicidae::Anopheles^7157::41427_0:0014ae::Culicidae::Anopheles^Q:315-1679,H:1-452^56.4%ID^E:4.4e-160^.^.`7157::139723_0:002b50::Culicidae::Anopheles^7157::139723_0:002b50::Culicidae::Anopheles^Q:315-1679,H:1-454^56.4%ID^E:2.2e-159^.^.`7157::199890_0:…
TRINITY_DN67790_c0_g1	TRINITY_DN67790_c0_g1_i3	7147::7159_0:001b10::Diptera::Aedes^7147::7159_0:001b10::Diptera::Aedes^Q:315-2618,H:1-780^47.2%ID^E:7.6e-207^.^.`7147::7370_0:00265c::Diptera::Musca^7147::7370_0:00265c::Diptera::Musca^Q:321-2669,H:4-780^46.2%ID^E:9.9e-207^.^.`7147::7375_0:00348f::Diptera::Lucilia^7147::7375_0:00348f::Diptera::Lucilia^Q:321-2669,H:4-782^46.5%ID^E:4.9e-206^.^.`7147::41427_0:0014ae::Diptera::Anopheles^7147::41427_…	7157::7159_0:001b10::Culicidae::Aedes^7157::7159_0:001b10::Culicidae::Aedes^Q:315-2618,H:1-780^47.2%ID^E:2.7e-207^.^.`7157::41427_0:0014ae::Culicidae::Anopheles^7157::41427_0:0014ae::Culicidae::Anopheles^Q:315-2537,H:1-757^48.9%ID^E:2.9e-206^.^.`7157::74873_0:0023e3::Culicidae::Anopheles^7157::74873_0:0023e3::Culicidae::Anopheles^Q:315-2537,H:1-759^48%ID^E:1.9e-205^.^.`7157::62324_0:000e44::Culic…
TRINITY_DN67789_c0_g1	TRINITY_DN67789_c0_g1_i2	7147::319348_0:0031dc::Diptera::Polypedilum^7147::319348_0:0031dc::Diptera::Polypedilum^Q:63-380,H:13-118^74.5%ID^E:1.7e-38^.^.`7147::28612_0:002020::Diptera::Rhagoletis^7147::28612_0:002020::Diptera::Rhagoletis^Q:72-374,H:1-101^75.2%ID^E:1.4e-37^.^.`7147::7370_0:001803::Diptera::Musca^7147::7370_0:001803::Diptera::Musca^Q:72-383,H:1-104^70.2%ID^E:1.2e-36^.^.`7147::104688_0:000cfc::Diptera::Bactr…	7157::7160_0:001f85::Culicidae::Aedes^7157::7160_0:001f85::Culicidae::Aedes^Q:72-383,H:1-104^62.5%ID^E:2.7e-31^.^.`7157::7176_0:0015c9::Culicidae::Culex^7157::7176_0:0015c9::Culicidae::Culex^Q:72-383,H:1-106^61.3%ID^E:1e-30^.^.`7157::7159_0:000c18::Culicidae::Aedes^7157::7159_0:000c18::Culicidae::Aedes^Q:72-383,H:1-104^61.5%ID^E:1.3e-30^.^.`7157::69004_0:003026::Culicidae::Anopheles^7157::69004_0…
TRINITY_DN67709_c0_g1	TRINITY_DN67709_c0_g1_i2	7147::43041_0:000270::Diptera::Anopheles^7147::43041_0:000270::Diptera::Anopheles^Q:322-1254,H:34-343^46.5%ID^E:4.5e-78^.^.`7147::7260_0:001c22::Diptera::Drosophila^7147::7260_0:001c22::Diptera::Drosophila^Q:331-1266,H:1-309^46%ID^E:1e-77^.^.`7147::112268_0:000b1c::Diptera::Anopheles^7147::112268_0:000b1c::Diptera::Anopheles^Q:331-1254,H:37-343^45.6%ID^E:1.3e-77^.^.`7147::199890_0:001f92::Diptera…	7157::43041_0:000270::Culicidae::Anopheles^7157::43041_0:000270::Culicidae::Anopheles^Q:322-1254,H:34-343^46.5%ID^E:1.6e-78^.^.`7157::112268_0:000b1c::Culicidae::Anopheles^7157::112268_0:000b1c::Culicidae::Anopheles^Q:331-1254,H:37-343^45.6%ID^E:4.6e-78^.^.`7157::199890_0:001f92::Culicidae::Anopheles^7157::199890_0:001f92::Culicidae::Anopheles^Q:331-1254,H:1-307^44.7%ID^E:6e-78^.^.`7157::7165_0:0…
TRINITY_DN67712_c0_g1	TRINITY_DN67712_c0_g1_i1	7147::199890_0:002b60::Diptera::Anopheles^7147::199890_0:002b60::Diptera::Anopheles^Q:111-1172,H:1-355^71.7%ID^E:1.2e-151^.^.`7147::7200_0:0021d4::Diptera::Lutzomyia^7147::7200_0:0021d4::Diptera::Lutzomyia^Q:144-1172,H:11-353^73.2%ID^E:1.5e-151^.^.`7147::112268_0:002c10::Diptera::Anopheles^7147::112268_0:002c10::Diptera::Anopheles^Q:111-1172,H:1-355^71.4%ID^E:4.5e-151^.^.`7147::7168_0:002789::Dip…	7157::199890_0:002b60::Culicidae::Anopheles^7157::199890_0:002b60::Culicidae::Anopheles^Q:111-1172,H:1-355^71.7%ID^E:4.1e-152^.^.`7157::112268_0:002c10::Culicidae::Anopheles^7157::112268_0:002c10::Culicidae::Anopheles^Q:111-1172,H:1-355^71.4%ID^E:1.6e-151^.^.`7157::7168_0:002789::Culicidae::Anopheles^7157::7168_0:002789::Culicidae::Anopheles^Q:111-1172,H:1-355^71.4%ID^E:1.6e-151^.^.`7157::30069_0…
TRINITY_DN67723_c0_g1	TRINITY_DN67723_c0_g1_i2	7147::7159_0:0029ad::Diptera::Aedes^7147::7159_0:0029ad::Diptera::Aedes^Q:3-812,H:1-270^100%ID^E:1.8e-152^.^.`7147::7159_0:002f5c::Diptera::Aedes^7147::7159_0:002f5c::Diptera::Aedes^Q:3-812,H:1-270^100%ID^E:1.8e-152^.^.`7147::7160_0:0002e3::Diptera::Aedes^7147::7160_0:0002e3::Diptera::Aedes^Q:3-812,H:1-270^100%ID^E:1.8e-152^.^.`7147::7176_0:001588::Diptera::Culex^7147::7176_0:001588::Diptera::Cul…	7157::7159_0:0029ad::Culicidae::Aedes^7157::7159_0:0029ad::Culicidae::Aedes^Q:3-812,H:1-270^100%ID^E:6.3e-153^.^.`7157::7159_0:002f5c::Culicidae::Aedes^7157::7159_0:002f5c::Culicidae::Aedes^Q:3-812,H:1-270^100%ID^E:6.3e-153^.^.`7157::7160_0:0002e3::Culicidae::Aedes^7157::7160_0:0002e3::Culicidae::Aedes^Q:3-812,H:1-270^100%ID^E:6.3e-153^.^.`7157::7176_0:001588::Culicidae::Culex^7157::7176_0:001588…
TRINITY_DN67723_c0_g1	TRINITY_DN67723_c0_g1_i4	7147::7176_0:001588::Diptera::Culex^7147::7176_0:001588::Diptera::Culex^Q:3-812,H:1-270^100%ID^E:7.8e-153^.^.`7147::7159_0:0029ad::Diptera::Aedes^7147::7159_0:0029ad::Diptera::Aedes^Q:3-812,H:1-270^95.2%ID^E:1.6e-145^.^.`7147::7159_0:002f5c::Diptera::Aedes^7147::7159_0:002f5c::Diptera::Aedes^Q:3-812,H:1-270^95.2%ID^E:1.6e-145^.^.`7147::7160_0:0002e3::Diptera::Aedes^7147::7160_0:0002e3::Diptera::A…	7157::7176_0:001588::Culicidae::Culex^7157::7176_0:001588::Culicidae::Culex^Q:3-812,H:1-270^100%ID^E:2.7e-153^.^.`7157::7159_0:0029ad::Culicidae::Aedes^7157::7159_0:0029ad::Culicidae::Aedes^Q:3-812,H:1-270^95.2%ID^E:5.5e-146^.^.`7157::7159_0:002f5c::Culicidae::Aedes^7157::7159_0:002f5c::Culicidae::Aedes^Q:3-812,H:1-270^95.2%ID^E:5.5e-146^.^.`7157::7160_0:0002e3::Culicidae::Aedes^7157::7160_0:0002…
TRINITY_DN67753_c0_g1	TRINITY_DN67753_c0_g1_i3	7147::30069_0:000714::Diptera::Anopheles^7147::30069_0:000714::Diptera::Anopheles^Q:53-1147,H:1-400^31.8%ID^E:1.6e-50^.^.`7147::199890_0:00183f::Diptera::Anopheles^7147::199890_0:00183f::Diptera::Anopheles^Q:53-1147,H:1-356^32.3%ID^E:3.7e-47^.^.`7147::62324_0:00191a::Diptera::Anopheles^7147::62324_0:00191a::Diptera::Anopheles^Q:53-1147,H:1-351^30.3%ID^E:3.7e-47^.^.`7147::41427_0:000413::Diptera::…	7157::30069_0:000714::Culicidae::Anopheles^7157::30069_0:000714::Culicidae::Anopheles^Q:53-1147,H:1-400^31.8%ID^E:5.6e-51^.^.`7157::199890_0:00183f::Culicidae::Anopheles^7157::199890_0:00183f::Culicidae::Anopheles^Q:53-1147,H:1-356^32.3%ID^E:1.3e-47^.^.`7157::62324_0:00191a::Culicidae::Anopheles^7157::62324_0:00191a::Culicidae::Anopheles^Q:53-1147,H:1-351^30.3%ID^E:1.3e-47^.^.`7157::41427_0:00041…
TRINITY_DN67764_c0_g1	TRINITY_DN67764_c0_g1_i1	7147::319348_0:002a64::Diptera::Polypedilum^7147::319348_0:002a64::Diptera::Polypedilum^Q:12-305,H:1295-1392^50%ID^E:1.6e-19^.^.`7147::7167_0:0005a6::Diptera::Anopheles^7147::7167_0:0005a6::Diptera::Anopheles^Q:36-302,H:106-195^51.1%ID^E:1.8e-18^.^.`7147::30069_0:001c8a::Diptera::Anopheles^7147::30069_0:001c8a::Diptera::Anopheles^Q:36-302,H:98-187^52.2%ID^E:4e-18^.^.	7157::7167_0:0005a6::Culicidae::Anopheles^7157::7167_0:0005a6::Culicidae::Anopheles^Q:36-302,H:106-195^51.1%ID^E:6.3e-19^.^.`7157::30069_0:001c8a::Culicidae::Anopheles^7157::30069_0:001c8a::Culicidae::Anopheles^Q:36-302,H:98-187^52.2%ID^E:1.4e-18^.^.
TRINITY_DN67769_c0_g1	TRINITY_DN67769_c0_g1_i1	7147::30069_0:001d3b::Diptera::Anopheles^7147::30069_0:001d3b::Diptera::Anopheles^Q:4-999,H:70-402^57.6%ID^E:1.2e-104^.^.`7147::43151_0:0015a7::Diptera::Anopheles^7147::43151_0:0015a7::Diptera::Anopheles^Q:4-999,H:51-386^55.3%ID^E:1.8e-103^.^.`7147::139723_0:001b77::Diptera::Anopheles^7147::139723_0:001b77::Diptera::Anopheles^Q:4-999,H:45-375^55.2%ID^E:2.3e-103^.^.`7147::7167_0:000bf9::Diptera::A…	7157::30069_0:001d3b::Culicidae::Anopheles^7157::30069_0:001d3b::Culicidae::Anopheles^Q:4-999,H:70-402^57.6%ID^E:4.4e-105^.^.`7157::43151_0:0015a7::Culicidae::Anopheles^7157::43151_0:0015a7::Culicidae::Anopheles^Q:4-999,H:51-386^55.3%ID^E:6.3e-104^.^.`7157::139723_0:001b77::Culicidae::Anopheles^7157::139723_0:001b77::Culicidae::Anopheles^Q:4-999,H:45-375^55.2%ID^E:8.2e-104^.^.`7157::7167_0:000bf9…
TRINITY_DN67777_c0_g2	TRINITY_DN67777_c0_g2_i1	7147::29031_0:0025d5::Diptera::Phlebotomus^7147::29031_0:0025d5::Diptera::Phlebotomus^Q:121-657,H:209-384^72.1%ID^E:4e-62^.^.`7147::28612_0:001d59::Diptera::Rhagoletis^7147::28612_0:001d59::Diptera::Rhagoletis^Q:130-648,H:1-173^73%ID^E:1.3e-60^.^.`7147::7213_0:0029ab::Diptera::Ceratitis^7147::7213_0:0029ab::Diptera::Ceratitis^Q:130-627,H:1-165^74.7%ID^E:3.7e-60^.^.`7147::7159_0:003057::Diptera::A…	.
TRINITY_DN67778_c0_g1	TRINITY_DN67778_c0_g1_i1	7147::7176_0:0003c9::Diptera::Culex^7147::7176_0:0003c9::Diptera::Culex^Q:165-2213,H:30-718^73.1%ID^E:2.8e-279^.^.`7147::7167_0:00024b::Diptera::Anopheles^7147::7167_0:00024b::Diptera::Anopheles^Q:165-2213,H:4-695^72.7%ID^E:7.6e-277^.^.`7147::41427_0:0011e2::Diptera::Anopheles^7147::41427_0:0011e2::Diptera::Anopheles^Q:165-2213,H:43-734^71.9%ID^E:1.2e-274^.^.`7147::7168_0:002303::Diptera::Anophel…	7157::7176_0:0003c9::Culicidae::Culex^7157::7176_0:0003c9::Culicidae::Culex^Q:165-2213,H:30-718^73.1%ID^E:9.8e-280^.^.`7157::7167_0:00024b::Culicidae::Anopheles^7157::7167_0:00024b::Culicidae::Anopheles^Q:165-2213,H:4-695^72.7%ID^E:2.7e-277^.^.`7157::41427_0:0011e2::Culicidae::Anopheles^7157::41427_0:0011e2::Culicidae::Anopheles^Q:165-2213,H:43-734^71.9%ID^E:4.2e-275^.^.`7157::7168_0:002303::Culi…
TRINITY_DN67785_c0_g1	TRINITY_DN67785_c0_g1_i2	7147::568069_0:0022f7::Diptera::Clunio^7147::568069_0:0022f7::Diptera::Clunio^Q:213-1091,H:1-296^62.3%ID^E:6.8e-94^.^.`7147::7375_0:00037c::Diptera::Lucilia^7147::7375_0:00037c::Diptera::Lucilia^Q:213-1106,H:1-302^61.6%ID^E:4.4e-93^.^.`7147::7397_0:0033b8::Diptera::Glossina^7147::7397_0:0033b8::Diptera::Glossina^Q:213-1106,H:1-302^59.6%ID^E:3.2e-91^.^.`7147::104688_0:001ab1::Diptera::Bactrocera^7…	7157::7176_0:001253::Culicidae::Culex^7157::7176_0:001253::Culicidae::Culex^Q:213-1091,H:1-297^53.9%ID^E:4.5e-85^.^.`7157::7160_0:000e92::Culicidae::Aedes^7157::7160_0:000e92::Culicidae::Aedes^Q:213-1064,H:1-288^56.2%ID^E:1.9e-83^.^.`7157::7159_0:001547::Culicidae::Aedes^7157::7159_0:001547::Culicidae::Aedes^Q:213-1061,H:1-287^56.1%ID^E:3.2e-83^.^.`7157::74869_0:0038ed::Culicidae::Anopheles^7157:…
TRINITY_DN67800_c1_g2	TRINITY_DN67800_c1_g2_i1	7147::7167_0:002991::Diptera::Anopheles^7147::7167_0:002991::Diptera::Anopheles^Q:148-3027,H:1-977^74.4%ID^E:0^.^.`7147::7160_0:003be8::Diptera::Aedes^7147::7160_0:003be8::Diptera::Aedes^Q:148-3027,H:1-971^74.7%ID^E:0^.^.`7147::43151_0:001ee5::Diptera::Anopheles^7147::43151_0:001ee5::Diptera::Anopheles^Q:148-3027,H:1-990^73.5%ID^E:0^.^.`7147::7160_0:003c18::Diptera::Aedes^7147::7160_0:003c18::Dip…	7157::7167_0:002991::Culicidae::Anopheles^7157::7167_0:002991::Culicidae::Anopheles^Q:148-3027,H:1-977^74.4%ID^E:0^.^.`7157::7160_0:003be8::Culicidae::Aedes^7157::7160_0:003be8::Culicidae::Aedes^Q:148-3027,H:1-971^74.7%ID^E:0^.^.`7157::43151_0:001ee5::Culicidae::Anopheles^7157::43151_0:001ee5::Culicidae::Anopheles^Q:148-3027,H:1-990^73.5%ID^E:0^.^.`7157::7160_0:003c18::Culicidae::Aedes^7157::7160…
TRINITY_DN67800_c1_g2	TRINITY_DN67800_c1_g2_i4	7147::7167_0:002991::Diptera::Anopheles^7147::7167_0:002991::Diptera::Anopheles^Q:148-3072,H:1-977^73.6%ID^E:0^.^.`7147::43151_0:001ee5::Diptera::Anopheles^7147::43151_0:001ee5::Diptera::Anopheles^Q:148-3072,H:1-990^73.8%ID^E:0^.^.`7147::7159_0:00321f::Diptera::Aedes^7147::7159_0:00321f::Diptera::Aedes^Q:148-3072,H:1-986^74.4%ID^E:0^.^.`7147::7160_0:003be8::Diptera::Aedes^7147::7160_0:003be8::Dip…	7157::7167_0:002991::Culicidae::Anopheles^7157::7167_0:002991::Culicidae::Anopheles^Q:148-3072,H:1-977^73.6%ID^E:0^.^.`7157::43151_0:001ee5::Culicidae::Anopheles^7157::43151_0:001ee5::Culicidae::Anopheles^Q:148-3072,H:1-990^73.8%ID^E:0^.^.`7157::7159_0:00321f::Culicidae::Aedes^7157::7159_0:00321f::Culicidae::Aedes^Q:148-3072,H:1-986^74.4%ID^E:0^.^.`7157::7160_0:003be8::Culicidae::Aedes^7157::7160…
TRINITY_DN67830_c0_g1	TRINITY_DN67830_c0_g1_i5	7147::7165_0:0004d9::Diptera::Anopheles^7147::7165_0:0004d9::Diptera::Anopheles^Q:277-2562,H:1-749^69.3%ID^E:4.89999999999989e-311^.^.`7147::69004_0:000adb::Diptera::Anopheles^7147::69004_0:000adb::Diptera::Anopheles^Q:277-2562,H:1-749^69.6%ID^E:8.4999999999998e-311^.^.`7147::7167_0:00204b::Diptera::Anopheles^7147::7167_0:00204b::Diptera::Anopheles^Q:277-2565,H:1-750^69.2%ID^E:9.30000000000001e-3…	.
TRINITY_DN67836_c0_g2	TRINITY_DN67836_c0_g2_i1	7147::7200_0:000866::Diptera::Lutzomyia^7147::7200_0:000866::Diptera::Lutzomyia^Q:350-4048,H:1-1312^58.3%ID^E:0^.^.`7147::41427_0:000865::Diptera::Anopheles^7147::41427_0:000865::Diptera::Anopheles^Q:350-4048,H:1-1356^58.4%ID^E:0^.^.`7147::7165_0:000935::Diptera::Anopheles^7147::7165_0:000935::Diptera::Anopheles^Q:350-4048,H:1-1351^62.2%ID^E:0^.^.`7147::7159_0:000e94::Diptera::Aedes^7147::7159_0:…	7157::41427_0:000865::Culicidae::Anopheles^7157::41427_0:000865::Culicidae::Anopheles^Q:350-4048,H:1-1356^58.4%ID^E:0^.^.`7157::7165_0:000935::Culicidae::Anopheles^7157::7165_0:000935::Culicidae::Anopheles^Q:350-4048,H:1-1351^62.2%ID^E:0^.^.`7157::7159_0:000e94::Culicidae::Aedes^7157::7159_0:000e94::Culicidae::Aedes^Q:350-4048,H:1-1314^66.6%ID^E:4.30000000000002e-310^.^.`7157::62324_0:0029f0::Cul…
TRINITY_DN67857_c0_g1	TRINITY_DN67857_c0_g1_i2	7147::199890_0:001a37::Diptera::Anopheles^7147::199890_0:001a37::Diptera::Anopheles^Q:255-1973,H:23-672^62.2%ID^E:3.4e-209^.^.`7147::74873_0:000dd6::Diptera::Anopheles^7147::74873_0:000dd6::Diptera::Anopheles^Q:354-1973,H:61-653^65.6%ID^E:9.9e-209^.^.`7147::41427_0:002364::Diptera::Anopheles^7147::41427_0:002364::Diptera::Anopheles^Q:300-1973,H:21-661^60.7%ID^E:1.7e-208^.^.`7147::139723_0:002eba:…	7157::199890_0:001a37::Culicidae::Anopheles^7157::199890_0:001a37::Culicidae::Anopheles^Q:255-1973,H:23-672^62.2%ID^E:1.2e-209^.^.`7157::74873_0:000dd6::Culicidae::Anopheles^7157::74873_0:000dd6::Culicidae::Anopheles^Q:354-1973,H:61-653^65.6%ID^E:3.4e-209^.^.`7157::41427_0:002364::Culicidae::Anopheles^7157::41427_0:002364::Culicidae::Anopheles^Q:300-1973,H:21-661^60.7%ID^E:5.9e-209^.^.`7157::1397…
TRINITY_DN67875_c0_g1	TRINITY_DN67875_c0_g1_i1	7147::319348_0:0013c2::Diptera::Polypedilum^7147::319348_0:0013c2::Diptera::Polypedilum^Q:184-1158,H:112-435^72.8%ID^E:4.2e-149^.^.`7147::7395_0:0028f4::Diptera::Glossina^7147::7395_0:0028f4::Diptera::Glossina^Q:184-1158,H:165-488^71.5%ID^E:5.5e-149^.^.`7147::7394_0:00256f::Diptera::Glossina^7147::7394_0:00256f::Diptera::Glossina^Q:184-1158,H:175-488^70.8%ID^E:6.1e-148^.^.`7147::74873_0:002bd1::D…	7157::74873_0:002bd1::Culicidae::Anopheles^7157::74873_0:002bd1::Culicidae::Anopheles^Q:184-1158,H:189-514^70.2%ID^E:1.1e-147^.^.`7157::69004_0:001bb3::Culicidae::Anopheles^7157::69004_0:001bb3::Culicidae::Anopheles^Q:193-1158,H:192-514^69.7%ID^E:2.2e-145^.^.`7157::41427_0:001935::Culicidae::Anopheles^7157::41427_0:001935::Culicidae::Anopheles^Q:181-1158,H:164-487^67.3%ID^E:2.6e-138^.^.`7157::623…
TRINITY_DN67875_c0_g1	TRINITY_DN67875_c0_g1_i1	7147::319348_0:0013c2::Diptera::Polypedilum^7147::319348_0:0013c2::Diptera::Polypedilum^Q:184-1158,H:112-435^72.8%ID^E:4.2e-149^.^.`7147::7395_0:0028f4::Diptera::Glossina^7147::7395_0:0028f4::Diptera::Glossina^Q:184-1158,H:165-488^71.5%ID^E:5.5e-149^.^.`7147::7394_0:00256f::Diptera::Glossina^7147::7394_0:00256f::Diptera::Glossina^Q:184-1158,H:175-488^70.8%ID^E:6.1e-148^.^.`7147::74873_0:002bd1::D…	7157::74873_0:002bd1::Culicidae::Anopheles^7157::74873_0:002bd1::Culicidae::Anopheles^Q:184-1158,H:189-514^70.2%ID^E:1.1e-147^.^.`7157::69004_0:001bb3::Culicidae::Anopheles^7157::69004_0:001bb3::Culicidae::Anopheles^Q:193-1158,H:192-514^69.7%ID^E:2.2e-145^.^.`7157::41427_0:001935::Culicidae::Anopheles^7157::41427_0:001935::Culicidae::Anopheles^Q:181-1158,H:164-487^67.3%ID^E:2.6e-138^.^.`7157::623…
TRINITY_DN67875_c0_g1	TRINITY_DN67875_c0_g1_i1	7147::319348_0:0013c2::Diptera::Polypedilum^7147::319348_0:0013c2::Diptera::Polypedilum^Q:184-1158,H:112-435^72.8%ID^E:4.2e-149^.^.`7147::7395_0:0028f4::Diptera::Glossina^7147::7395_0:0028f4::Diptera::Glossina^Q:184-1158,H:165-488^71.5%ID^E:5.5e-149^.^.`7147::7394_0:00256f::Diptera::Glossina^7147::7394_0:00256f::Diptera::Glossina^Q:184-1158,H:175-488^70.8%ID^E:6.1e-148^.^.`7147::74873_0:002bd1::D…	7157::74873_0:002bd1::Culicidae::Anopheles^7157::74873_0:002bd1::Culicidae::Anopheles^Q:184-1158,H:189-514^70.2%ID^E:1.1e-147^.^.`7157::69004_0:001bb3::Culicidae::Anopheles^7157::69004_0:001bb3::Culicidae::Anopheles^Q:193-1158,H:192-514^69.7%ID^E:2.2e-145^.^.`7157::41427_0:001935::Culicidae::Anopheles^7157::41427_0:001935::Culicidae::Anopheles^Q:181-1158,H:164-487^67.3%ID^E:2.6e-138^.^.`7157::623…
TRINITY_DN67876_c0_g1	TRINITY_DN67876_c0_g1_i1	7147::7159_0:001b92::Diptera::Aedes^7147::7159_0:001b92::Diptera::Aedes^Q:38-1294,H:4-414^66.7%ID^E:6.9e-153^.^.`7147::199890_0:00120f::Diptera::Anopheles^7147::199890_0:00120f::Diptera::Anopheles^Q:74-1297,H:10-418^66.8%ID^E:1.3e-151^.^.`7147::7176_0:0046d1::Diptera::Culex^7147::7176_0:0046d1::Diptera::Culex^Q:80-1297,H:10-415^66.3%ID^E:1.3e-151^.^.`7147::54969_0:0001ab::Diptera::Polypedilum^714…	7157::7159_0:001b92::Culicidae::Aedes^7157::7159_0:001b92::Culicidae::Aedes^Q:38-1294,H:4-414^66.7%ID^E:2.4e-153^.^.`7157::199890_0:00120f::Culicidae::Anopheles^7157::199890_0:00120f::Culicidae::Anopheles^Q:74-1297,H:10-418^66.8%ID^E:4.5e-152^.^.`7157::7176_0:0046d1::Culicidae::Culex^7157::7176_0:0046d1::Culicidae::Culex^Q:80-1297,H:10-415^66.3%ID^E:4.5e-152^.^.`7157::30069_0:000479::Culicidae::A…
TRINITY_DN67896_c0_g1	TRINITY_DN67896_c0_g1_i14	7147::7375_0:00263a::Diptera::Lucilia^7147::7375_0:00263a::Diptera::Lucilia^Q:8-925,H:265-572^51.6%ID^E:4.5e-87^.^.`7147::54969_0:000e90::Diptera::Polypedilum^7147::54969_0:000e90::Diptera::Polypedilum^Q:2-913,H:257-560^51.6%ID^E:4.9e-86^.^.`7147::104688_0:0017df::Diptera::Bactrocera^7147::104688_0:0017df::Diptera::Bactrocera^Q:8-925,H:258-564^52.1%ID^E:1.4e-85^.^.`7147::319348_0:002671::Diptera:…	7157::7176_0:002aff::Culicidae::Culex^7157::7176_0:002aff::Culicidae::Culex^Q:5-925,H:249-558^50.3%ID^E:6.1e-84^.^.`7157::7159_0:000377::Culicidae::Aedes^7157::7159_0:000377::Culicidae::Aedes^Q:5-925,H:251-559^48.9%ID^E:1.5e-82^.^.`7157::41427_0:00222e::Culicidae::Anopheles^7157::41427_0:00222e::Culicidae::Anopheles^Q:8-925,H:252-562^49.2%ID^E:2.2e-81^.^.`7157::74873_0:0026fd::Culicidae::Anophele…
TRINITY_DN67934_c0_g1	TRINITY_DN67934_c0_g1_i1	7147::7200_0:00090c::Diptera::Lutzomyia^7147::7200_0:00090c::Diptera::Lutzomyia^Q:316-999,H:22-249^76.3%ID^E:8.2e-101^.^.`7147::7160_0:000633::Diptera::Aedes^7147::7160_0:000633::Diptera::Aedes^Q:277-1008,H:1-248^71%ID^E:1.8e-100^.^.`7147::35570_0:002d25::Diptera::Stomoxys^7147::35570_0:002d25::Diptera::Stomoxys^Q:325-999,H:61-285^76%ID^E:3.1e-100^.^.`7147::319348_0:001335::Diptera::Polypedilum^7…	7157::7160_0:000633::Culicidae::Aedes^7157::7160_0:000633::Culicidae::Aedes^Q:277-1008,H:1-248^71%ID^E:6.4e-101^.^.`7157::112268_0:0013af::Culicidae::Anopheles^7157::112268_0:0013af::Culicidae::Anopheles^Q:259-999,H:11-256^70.6%ID^E:3.5e-99^.^.`7157::41427_0:000aba::Culicidae::Anopheles^7157::41427_0:000aba::Culicidae::Anopheles^Q:304-999,H:20-254^72.8%ID^E:3.5e-99^.^.`7157::7159_0:000f79::Culici…
TRINITY_DN67934_c0_g1	TRINITY_DN67934_c0_g1_i2	7147::7200_0:00090c::Diptera::Lutzomyia^7147::7200_0:00090c::Diptera::Lutzomyia^Q:161-844,H:22-249^76.3%ID^E:7e-101^.^.`7147::7160_0:000633::Diptera::Aedes^7147::7160_0:000633::Diptera::Aedes^Q:122-853,H:1-248^71%ID^E:1.6e-100^.^.`7147::35570_0:002d25::Diptera::Stomoxys^7147::35570_0:002d25::Diptera::Stomoxys^Q:170-844,H:61-285^76%ID^E:2.7e-100^.^.`7147::319348_0:001335::Diptera::Polypedilum^7147…	7157::7160_0:000633::Culicidae::Aedes^7157::7160_0:000633::Culicidae::Aedes^Q:122-853,H:1-248^71%ID^E:5.5e-101^.^.`7157::41427_0:000aba::Culicidae::Anopheles^7157::41427_0:000aba::Culicidae::Anopheles^Q:149-844,H:20-254^72.8%ID^E:3e-99^.^.`7157::7159_0:000f79::Culicidae::Aedes^7157::7159_0:000f79::Culicidae::Aedes^Q:137-853,H:9-256^69.8%ID^E:3e-99^.^.`7157::69004_0:0017f1::Culicidae::Anopheles^71…
TRINITY_DN67955_c0_g1	TRINITY_DN67955_c0_g1_i1	7147::139723_0:002fbb::Diptera::Anopheles^7147::139723_0:002fbb::Diptera::Anopheles^Q:18-2543,H:52-900^58.3%ID^E:4.4e-308^.^.`7147::7159_0:001181::Diptera::Aedes^7147::7159_0:001181::Diptera::Aedes^Q:18-2543,H:50-898^57.7%ID^E:2.2e-307^.^.`7147::62324_0:0029df::Diptera::Anopheles^7147::62324_0:0029df::Diptera::Anopheles^Q:18-2543,H:52-900^58%ID^E:6.3e-307^.^.`7147::7159_0:003738::Diptera::Aedes^7…	7157::139723_0:002fbb::Culicidae::Anopheles^7157::139723_0:002fbb::Culicidae::Anopheles^Q:18-2543,H:52-900^58.3%ID^E:1.5e-308^.^.`7157::7159_0:001181::Culicidae::Aedes^7157::7159_0:001181::Culicidae::Aedes^Q:18-2543,H:50-898^57.7%ID^E:7.6e-308^.^.`7157::62324_0:0029df::Culicidae::Anopheles^7157::62324_0:0029df::Culicidae::Anopheles^Q:18-2543,H:52-900^58%ID^E:2.2e-307^.^.`7157::7159_0:003738::Culi…
TRINITY_DN67922_c5_g2	TRINITY_DN67922_c5_g2_i2	7147::7159_0:002280::Diptera::Aedes^7147::7159_0:002280::Diptera::Aedes^Q:1-618,H:1-206^100%ID^E:1.2e-109^.^.`7147::7160_0:0002e9::Diptera::Aedes^7147::7160_0:0002e9::Diptera::Aedes^Q:1-618,H:1-206^98.5%ID^E:2.2e-108^.^.`7147::7160_0:001171::Diptera::Aedes^7147::7160_0:001171::Diptera::Aedes^Q:1-618,H:1-206^98.5%ID^E:2.2e-108^.^.`7147::7176_0:00287d::Diptera::Culex^7147::7176_0:00287d::Diptera::C…	7157::7159_0:002280::Culicidae::Aedes^7157::7159_0:002280::Culicidae::Aedes^Q:1-618,H:1-206^100%ID^E:4.1e-110^.^.`7157::7160_0:0002e9::Culicidae::Aedes^7157::7160_0:0002e9::Culicidae::Aedes^Q:1-618,H:1-206^98.5%ID^E:7.8e-109^.^.`7157::7160_0:001171::Culicidae::Aedes^7157::7160_0:001171::Culicidae::Aedes^Q:1-618,H:1-206^98.5%ID^E:7.8e-109^.^.`7157::7176_0:00287d::Culicidae::Culex^7157::7176_0:0028…
TRINITY_DN67972_c0_g1	TRINITY_DN67972_c0_g1_i1	.	.
TRINITY_DN67968_c1_g1	TRINITY_DN67968_c1_g1_i1	7147::7375_0:002c74::Diptera::Lucilia^7147::7375_0:002c74::Diptera::Lucilia^Q:171-1826,H:21-572^84.4%ID^E:9.1e-269^.^.`7147::35570_0:003666::Diptera::Stomoxys^7147::35570_0:003666::Diptera::Stomoxys^Q:201-1826,H:34-575^85.4%ID^E:2.9e-267^.^.`7147::7200_0:000c8a::Diptera::Lutzomyia^7147::7200_0:000c8a::Diptera::Lutzomyia^Q:204-1826,H:11-552^85.1%ID^E:1.1e-266^.^.`7147::7370_0:0000b3::Diptera::Musc…	7157::7159_0:0016e7::Culicidae::Aedes^7157::7159_0:0016e7::Culicidae::Aedes^Q:192-1934,H:22-610^77.9%ID^E:7.1e-261^.^.`7157::7167_0:001a3c::Culicidae::Anopheles^7157::7167_0:001a3c::Culicidae::Anopheles^Q:219-1937,H:105-697^76.1%ID^E:9e-256^.^.`7157::43151_0:000840::Culicidae::Anopheles^7157::43151_0:000840::Culicidae::Anopheles^Q:219-1937,H:55-647^75.7%ID^E:5.8e-255^.^.`7157::62324_0:001f59::Cul…
TRINITY_DN67973_c0_g1	TRINITY_DN67973_c0_g1_i1	7147::74873_0:00081a::Diptera::Anopheles^7147::74873_0:00081a::Diptera::Anopheles^Q:178-2412,H:1-744^80.5%ID^E:0^.^.`7147::7370_0:002e34::Diptera::Musca^7147::7370_0:002e34::Diptera::Musca^Q:205-2412,H:5-745^79.1%ID^E:0^.^.`7147::139723_0:002386::Diptera::Anopheles^7147::139723_0:002386::Diptera::Anopheles^Q:178-2412,H:1-744^80.3%ID^E:0^.^.`7147::7260_0:0015ac::Diptera::Drosophila^7147::7260_0:00…	7157::74873_0:00081a::Culicidae::Anopheles^7157::74873_0:00081a::Culicidae::Anopheles^Q:178-2412,H:1-744^80.5%ID^E:0^.^.`7157::139723_0:002386::Culicidae::Anopheles^7157::139723_0:002386::Culicidae::Anopheles^Q:178-2412,H:1-744^80.3%ID^E:0^.^.`7157::112268_0:002e7c::Culicidae::Anopheles^7157::112268_0:002e7c::Culicidae::Anopheles^Q:178-2412,H:1-744^80.4%ID^E:0^.^.`7157::7165_0:002a80::Culicidae::…
TRINITY_DN67981_c0_g1	TRINITY_DN67981_c0_g1_i1	7147::199890_0:002058::Diptera::Anopheles^7147::199890_0:002058::Diptera::Anopheles^Q:125-616,H:5-168^59.1%ID^E:4.9e-52^.^.`7147::568069_0:000596::Diptera::Clunio^7147::568069_0:000596::Diptera::Clunio^Q:119-619,H:2-168^57.5%ID^E:4.9e-52^.^.`7147::54969_0:001f04::Diptera::Polypedilum^7147::54969_0:001f04::Diptera::Polypedilum^Q:122-619,H:3-168^58.4%ID^E:1.8e-51^.^.`7147::74873_0:0003e3::Diptera::…	7157::199890_0:002058::Culicidae::Anopheles^7157::199890_0:002058::Culicidae::Anopheles^Q:125-616,H:5-168^59.1%ID^E:1.7e-52^.^.`7157::74873_0:0003e3::Culicidae::Anopheles^7157::74873_0:0003e3::Culicidae::Anopheles^Q:125-619,H:4-168^58.8%ID^E:4.2e-51^.^.`7157::7165_0:002fc3::Culicidae::Anopheles^7157::7165_0:002fc3::Culicidae::Anopheles^Q:125-616,H:4-167^58.5%ID^E:9.3e-51^.^.`7157::7167_0:0025bf::…
TRINITY_DN67991_c0_g1	TRINITY_DN67991_c0_g1_i1	7147::7176_0:0045c7::Diptera::Culex^7147::7176_0:0045c7::Diptera::Culex^Q:138-1415,H:1-429^64.4%ID^E:1.2e-148^.^.`7147::7159_0:000e12::Diptera::Aedes^7147::7159_0:000e12::Diptera::Aedes^Q:138-1415,H:1-429^64.2%ID^E:2.9e-147^.^.`7147::7167_0:001dc9::Diptera::Anopheles^7147::7167_0:001dc9::Diptera::Anopheles^Q:138-1415,H:1-429^67.7%ID^E:5.5e-146^.^.`7147::43151_0:001082::Diptera::Anopheles^7147::43…	7157::7176_0:0045c7::Culicidae::Culex^7157::7176_0:0045c7::Culicidae::Culex^Q:138-1415,H:1-429^64.4%ID^E:4.2e-149^.^.`7157::7159_0:000e12::Culicidae::Aedes^7157::7159_0:000e12::Culicidae::Aedes^Q:138-1415,H:1-429^64.2%ID^E:1e-147^.^.`7157::7167_0:001dc9::Culicidae::Anopheles^7157::7167_0:001dc9::Culicidae::Anopheles^Q:138-1415,H:1-429^67.7%ID^E:1.9e-146^.^.`7157::43151_0:001082::Culicidae::Anophe…
TRINITY_DN68075_c0_g1	TRINITY_DN68075_c0_g1_i1	7147::43041_0:001bb8::Diptera::Anopheles^7147::43041_0:001bb8::Diptera::Anopheles^Q:159-932,H:11-273^69.7%ID^E:5.9e-100^.^.`7147::30069_0:00184b::Diptera::Anopheles^7147::30069_0:00184b::Diptera::Anopheles^Q:159-932,H:11-273^68.6%ID^E:1e-99^.^.`7147::7165_0:001a75::Diptera::Anopheles^7147::7165_0:001a75::Diptera::Anopheles^Q:159-932,H:11-273^68.2%ID^E:1e-99^.^.`7147::7159_0:002d03::Diptera::Aedes…	.
TRINITY_DN68054_c0_g1	TRINITY_DN68054_c0_g1_i5	.	7157::7168_0:001773::Culicidae::Anopheles^7157::7168_0:001773::Culicidae::Anopheles^Q:1-285,H:218-312^48.4%ID^E:2.2e-19^.^.`7157::7160_0:0002dc::Culicidae::Aedes^7157::7160_0:0002dc::Culicidae::Aedes^Q:1-513,H:206-383^37.1%ID^E:1.9e-18^.^.`7157::7176_0:00157d::Culicidae::Culex^7157::7176_0:00157d::Culicidae::Culex^Q:1-312,H:198-301^43.3%ID^E:1.9e-18^.^.`7157::7159_0:0029b6::Culicidae::Aedes^7157:…
TRINITY_DN68097_c0_g1	TRINITY_DN68097_c0_g1_i2	7147::28612_0:004f7e::Diptera::Rhagoletis^7147::28612_0:004f7e::Diptera::Rhagoletis^Q:179-1165,H:4-333^85.5%ID^E:2.2e-166^.^.`7147::35570_0:001a4f::Diptera::Stomoxys^7147::35570_0:001a4f::Diptera::Stomoxys^Q:179-1156,H:4-330^86.5%ID^E:2.8e-166^.^.`7147::7375_0:001bdd::Diptera::Lucilia^7147::7375_0:001bdd::Diptera::Lucilia^Q:179-1165,H:4-333^86.1%ID^E:3.7e-166^.^.`7147::7370_0:001c30::Diptera::Mus…	7157::112268_0:000483::Culicidae::Anopheles^7157::112268_0:000483::Culicidae::Anopheles^Q:176-1159,H:1-330^80.6%ID^E:1.2e-156^.^.`7157::43151_0:0000b5::Culicidae::Anopheles^7157::43151_0:0000b5::Culicidae::Anopheles^Q:317-1063,H:30-272^36.3%ID^E:3.4e-34^.^.`7157::7159_0:001d82::Culicidae::Aedes^7157::7159_0:001d82::Culicidae::Aedes^Q:317-1063,H:30-272^36.3%ID^E:3.4e-34^.^.`7157::7160_0:0030d7::Cu…
TRINITY_DN68095_c0_g1	TRINITY_DN68095_c0_g1_i1	7147::29031_0:000338::Diptera::Phlebotomus^7147::29031_0:000338::Diptera::Phlebotomus^Q:165-743,H:1-193^99%ID^E:7.9e-113^.^.`7147::112268_0:00044c::Diptera::Anopheles^7147::112268_0:00044c::Diptera::Anopheles^Q:165-743,H:1-193^97.9%ID^E:6.6e-112^.^.`7147::139723_0:001204::Diptera::Anopheles^7147::139723_0:001204::Diptera::Anopheles^Q:165-743,H:1-193^97.9%ID^E:6.6e-112^.^.`7147::199890_0:000a2c::D…	7157::112268_0:00044c::Culicidae::Anopheles^7157::112268_0:00044c::Culicidae::Anopheles^Q:165-743,H:1-193^97.9%ID^E:2.3e-112^.^.`7157::139723_0:001204::Culicidae::Anopheles^7157::139723_0:001204::Culicidae::Anopheles^Q:165-743,H:1-193^97.9%ID^E:2.3e-112^.^.`7157::199890_0:000a2c::Culicidae::Anopheles^7157::199890_0:000a2c::Culicidae::Anopheles^Q:165-743,H:1-193^97.9%ID^E:2.3e-112^.^.`7157::30069_…
TRINITY_DN68125_c0_g1	TRINITY_DN68125_c0_g1_i1	.	.
TRINITY_DN68129_c0_g1	TRINITY_DN68129_c0_g1_i1	7147::315563_0:002a57::Diptera::Belgica^7147::315563_0:002a57::Diptera::Belgica^Q:446-1132,H:16-239^38.5%ID^E:9.1e-49^.^.`7147::54969_0:00178a::Diptera::Polypedilum^7147::54969_0:00178a::Diptera::Polypedilum^Q:446-1132,H:79-302^39.4%ID^E:3.4e-48^.^.`7147::39758_0:0016ab::Diptera::Mayetiola^7147::39758_0:0016ab::Diptera::Mayetiola^Q:368-1132,H:47-296^35.4%ID^E:8.5e-47^.^.`7147::7160_0:002580::Dipt…	7157::7160_0:00066f::Culicidae::Aedes^7157::7160_0:00066f::Culicidae::Aedes^Q:131-1135,H:1-327^59.7%ID^E:7.9e-117^.^.`7157::7176_0:0013da::Culicidae::Culex^7157::7176_0:0013da::Culicidae::Culex^Q:131-1135,H:1-328^60.3%ID^E:1.8e-116^.^.`7157::7159_0:003516::Culicidae::Aedes^7157::7159_0:003516::Culicidae::Aedes^Q:131-1135,H:1-327^59.1%ID^E:8.7e-116^.^.`7157::7167_0:0023a4::Culicidae::Anopheles^715…
TRINITY_DN68131_c0_g2	TRINITY_DN68131_c0_g2_i1	7147::7159_0:00124c::Diptera::Aedes^7147::7159_0:00124c::Diptera::Aedes^Q:214-2799,H:2-898^57.4%ID^E:5.6e-257^.^.`7147::7160_0:0024f8::Diptera::Aedes^7147::7160_0:0024f8::Diptera::Aedes^Q:214-2799,H:2-906^56.4%ID^E:1.1e-252^.^.`7147::39758_0:0030c7::Diptera::Mayetiola^7147::39758_0:0030c7::Diptera::Mayetiola^Q:217-2733,H:357-1211^57.8%ID^E:1.9e-252^.^.`7147::7165_0:00091b::Diptera::Anopheles^7147…	7157::7159_0:00124c::Culicidae::Aedes^7157::7159_0:00124c::Culicidae::Aedes^Q:214-2799,H:2-898^57.4%ID^E:2e-257^.^.`7157::7160_0:0024f8::Culicidae::Aedes^7157::7160_0:0024f8::Culicidae::Aedes^Q:214-2799,H:2-906^56.4%ID^E:3.9e-253^.^.`7157::7165_0:00091b::Culicidae::Anopheles^7157::7165_0:00091b::Culicidae::Anopheles^Q:220-2796,H:1-877^57.5%ID^E:4.3e-252^.^.`7157::7176_0:000ad8::Culicidae::Culex^7…
TRINITY_DN68134_c0_g1	TRINITY_DN68134_c0_g1_i1	7147::43041_0:001964::Diptera::Anopheles^7147::43041_0:001964::Diptera::Anopheles^Q:109-1899,H:1-636^44.3%ID^E:1.7e-139^.^.`7147::62324_0:00016d::Diptera::Anopheles^7147::62324_0:00016d::Diptera::Anopheles^Q:106-1848,H:42-671^44.8%ID^E:2.3e-139^.^.`7147::112268_0:001240::Diptera::Anopheles^7147::112268_0:001240::Diptera::Anopheles^Q:109-1860,H:1-625^45.2%ID^E:3e-139^.^.`7147::139723_0:000804::Dip…	7157::43041_0:001964::Culicidae::Anopheles^7157::43041_0:001964::Culicidae::Anopheles^Q:109-1899,H:1-636^44.3%ID^E:6.1e-140^.^.`7157::62324_0:00016d::Culicidae::Anopheles^7157::62324_0:00016d::Culicidae::Anopheles^Q:106-1848,H:42-671^44.8%ID^E:8e-140^.^.`7157::112268_0:001240::Culicidae::Anopheles^7157::112268_0:001240::Culicidae::Anopheles^Q:109-1860,H:1-625^45.2%ID^E:1e-139^.^.`7157::139723_0:0…
TRINITY_DN68154_c0_g1	TRINITY_DN68154_c0_g1_i1	7147::7159_0:00077d::Diptera::Aedes^7147::7159_0:00077d::Diptera::Aedes^Q:76-1368,H:1-431^99.1%ID^E:2.4e-236^.^.`7147::7160_0:001486::Diptera::Aedes^7147::7160_0:001486::Diptera::Aedes^Q:76-1368,H:73-503^97.4%ID^E:2.1e-232^.^.`7147::7176_0:003740::Diptera::Culex^7147::7176_0:003740::Diptera::Culex^Q:76-1368,H:1-431^85.2%ID^E:2.3e-199^.^.`7147::112268_0:000a20::Diptera::Anopheles^7147::112268_0:00…	7157::7159_0:00077d::Culicidae::Aedes^7157::7159_0:00077d::Culicidae::Aedes^Q:76-1368,H:1-431^99.1%ID^E:8.4e-237^.^.`7157::7160_0:001486::Culicidae::Aedes^7157::7160_0:001486::Culicidae::Aedes^Q:76-1368,H:73-503^97.4%ID^E:7.3e-233^.^.`7157::7176_0:003740::Culicidae::Culex^7157::7176_0:003740::Culicidae::Culex^Q:76-1368,H:1-431^85.2%ID^E:8.2e-200^.^.`7157::112268_0:000a20::Culicidae::Anopheles^715…
TRINITY_DN68172_c0_g1	TRINITY_DN68172_c0_g1_i1	7147::139723_0:000c20::Diptera::Anopheles^7147::139723_0:000c20::Diptera::Anopheles^Q:80-634,H:1-185^83.8%ID^E:6.5e-41^.^.`7147::7159_0:000243::Diptera::Aedes^7147::7159_0:000243::Diptera::Aedes^Q:80-634,H:1-185^83.2%ID^E:1.1e-37^.^.`7147::30069_0:0024b5::Diptera::Anopheles^7147::30069_0:0024b5::Diptera::Anopheles^Q:80-634,H:1-185^82.7%ID^E:7.9e-31^.^.`7147::7160_0:00241a::Diptera::Aedes^7147::71…	.
TRINITY_DN68172_c0_g1	TRINITY_DN68172_c0_g1_i4	7147::41427_0:003187::Diptera::Anopheles^7147::41427_0:003187::Diptera::Anopheles^Q:80-670,H:1-197^87.3%ID^E:5.5e-31^.^.`7147::69004_0:003241::Diptera::Anopheles^7147::69004_0:003241::Diptera::Anopheles^Q:80-670,H:1-197^87.8%ID^E:3.9e-29^.^.`7147::7165_0:0032c5::Diptera::Anopheles^7147::7165_0:0032c5::Diptera::Anopheles^Q:80-670,H:1-197^87.3%ID^E:5.7e-28^.^.`7147::7159_0:000243::Diptera::Aedes^71…	.
TRINITY_DN68172_c0_g1	TRINITY_DN68172_c0_g1_i6	7147::7159_0:000243::Diptera::Aedes^7147::7159_0:000243::Diptera::Aedes^Q:80-697,H:1-207^73.4%ID^E:4.7e-29^.^.`7147::139723_0:000c20::Diptera::Anopheles^7147::139723_0:000c20::Diptera::Anopheles^Q:80-508,H:1-143^86.7%ID^E:5.7e-27^.^.`7147::41427_0:003187::Diptera::Anopheles^7147::41427_0:003187::Diptera::Anopheles^Q:80-508,H:1-143^86.7%ID^E:5.7e-27^.^.`7147::30069_0:0024b5::Diptera::Anopheles^714…	.
TRINITY_DN68216_c1_g1	TRINITY_DN68216_c1_g1_i2	7147::7159_0:001dee::Diptera::Aedes^7147::7159_0:001dee::Diptera::Aedes^Q:1-747,H:112-360^99.6%ID^E:1.5e-138^.^.`7147::7160_0:000699::Diptera::Aedes^7147::7160_0:000699::Diptera::Aedes^Q:1-747,H:112-360^99.6%ID^E:1.5e-138^.^.`7147::7176_0:00009e::Diptera::Culex^7147::7176_0:00009e::Diptera::Culex^Q:1-747,H:111-359^99.6%ID^E:1.5e-138^.^.`7147::139723_0:000eb1::Diptera::Anopheles^7147::139723_0:000…	7157::7159_0:001dee::Culicidae::Aedes^7157::7159_0:001dee::Culicidae::Aedes^Q:1-747,H:112-360^99.6%ID^E:5.4e-139^.^.`7157::7160_0:000699::Culicidae::Aedes^7157::7160_0:000699::Culicidae::Aedes^Q:1-747,H:112-360^99.6%ID^E:5.4e-139^.^.`7157::7176_0:00009e::Culicidae::Culex^7157::7176_0:00009e::Culicidae::Culex^Q:1-747,H:111-359^99.6%ID^E:5.4e-139^.^.`7157::139723_0:000eb1::Culicidae::Anopheles^7157…
TRINITY_DN68227_c0_g1	TRINITY_DN68227_c0_g1_i1	7147::62324_0:0022fc::Diptera::Anopheles^7147::62324_0:0022fc::Diptera::Anopheles^Q:25-252,H:2-78^70.1%ID^E:6.6e-25^.^.`7147::74873_0:0030d7::Diptera::Anopheles^7147::74873_0:0030d7::Diptera::Anopheles^Q:25-252,H:2-78^70.1%ID^E:8.6e-25^.^.`7147::41427_0:002acb::Diptera::Anopheles^7147::41427_0:002acb::Diptera::Anopheles^Q:25-252,H:2-78^70.1%ID^E:3.3e-24^.^.`7147::43041_0:000abc::Diptera::Anophele…	7157::62324_0:0022fc::Culicidae::Anopheles^7157::62324_0:0022fc::Culicidae::Anopheles^Q:25-252,H:2-78^70.1%ID^E:2.3e-25^.^.`7157::74873_0:0030d7::Culicidae::Anopheles^7157::74873_0:0030d7::Culicidae::Anopheles^Q:25-252,H:2-78^70.1%ID^E:3e-25^.^.`7157::41427_0:002acb::Culicidae::Anopheles^7157::41427_0:002acb::Culicidae::Anopheles^Q:25-252,H:2-78^70.1%ID^E:1.2e-24^.^.`7157::43041_0:000abc::Culicid…
TRINITY_DN68251_c0_g1	TRINITY_DN68251_c0_g1_i1	7147::7230_0:002232::Diptera::Drosophila^7147::7230_0:002232::Diptera::Drosophila^Q:174-749,H:50-243^89.7%ID^E:6.9e-99^.^.`7147::7244_0:00285b::Diptera::Drosophila^7147::7244_0:00285b::Diptera::Drosophila^Q:174-749,H:50-243^89.7%ID^E:6.9e-99^.^.`7147::7217_0:003200::Diptera::Drosophila^7147::7217_0:003200::Diptera::Drosophila^Q:177-749,H:54-246^90.2%ID^E:2.6e-98^.^.`7147::7237_0:000d1a::Diptera::…	7157::7159_0:002ad6::Culicidae::Aedes^7157::7159_0:002ad6::Culicidae::Aedes^Q:174-650,H:40-198^98.7%ID^E:9.5e-88^.^.`7157::7160_0:003494::Culicidae::Aedes^7157::7160_0:003494::Culicidae::Aedes^Q:174-650,H:8-166^98.7%ID^E:9.5e-88^.^.`7157::112268_0:001951::Culicidae::Anopheles^7157::112268_0:001951::Culicidae::Anopheles^Q:177-650,H:41-198^99.4%ID^E:1.2e-87^.^.`7157::199890_0:0026d5::Culicidae::Ano…
TRINITY_DN68238_c0_g1	TRINITY_DN68238_c0_g1_i1	7147::7200_0:0017e1::Diptera::Lutzomyia^7147::7200_0:0017e1::Diptera::Lutzomyia^Q:108-1220,H:9-399^57.5%ID^E:5.3e-102^.^.`7147::7159_0:0016e5::Diptera::Aedes^7147::7159_0:0016e5::Diptera::Aedes^Q:108-1211,H:12-431^60.1%ID^E:1.9e-99^.^.`7147::39758_0:003a4a::Diptera::Mayetiola^7147::39758_0:003a4a::Diptera::Mayetiola^Q:108-1220,H:12-421^49.8%ID^E:2e-93^.^.`7147::7165_0:000215::Diptera::Anopheles^7…	7157::7159_0:0016e5::Culicidae::Aedes^7157::7159_0:0016e5::Culicidae::Aedes^Q:108-1211,H:12-431^60.1%ID^E:6.5e-100^.^.`7157::7165_0:000215::Culicidae::Anopheles^7157::7165_0:000215::Culicidae::Anopheles^Q:108-1220,H:8-468^55.1%ID^E:1e-89^.^.`7157::41427_0:000983::Culicidae::Anopheles^7157::41427_0:000983::Culicidae::Anopheles^Q:102-1220,H:153-667^43.9%ID^E:2e-88^.^.`7157::7168_0:002558::Culicidae…
TRINITY_DN68258_c0_g1	TRINITY_DN68258_c0_g1_i2	7147::7160_0:00073a::Diptera::Aedes^7147::7160_0:00073a::Diptera::Aedes^Q:288-2222,H:6-652^81.5%ID^E:8.4e-309^.^.`7147::7159_0:000c56::Diptera::Aedes^7147::7159_0:000c56::Diptera::Aedes^Q:288-2222,H:6-651^81.1%ID^E:5.5e-308^.^.`7147::112268_0:000484::Diptera::Anopheles^7147::112268_0:000484::Diptera::Anopheles^Q:288-2222,H:6-653^81.1%ID^E:6.1e-307^.^.`7147::7165_0:001295::Diptera::Anopheles^7147:…	7157::7160_0:00073a::Culicidae::Aedes^7157::7160_0:00073a::Culicidae::Aedes^Q:288-2222,H:6-652^81.5%ID^E:3e-309^.^.`7157::7159_0:000c56::Culicidae::Aedes^7157::7159_0:000c56::Culicidae::Aedes^Q:288-2222,H:6-651^81.1%ID^E:1.9e-308^.^.`7157::112268_0:000484::Culicidae::Anopheles^7157::112268_0:000484::Culicidae::Anopheles^Q:288-2222,H:6-653^81.1%ID^E:2.1e-307^.^.`7157::7165_0:001295::Culicidae::Ano…
TRINITY_DN68283_c0_g1	TRINITY_DN68283_c0_g1_i4	7147::7160_0:0016b3::Diptera::Aedes^7147::7160_0:0016b3::Diptera::Aedes^Q:241-2244,H:92-761^79%ID^E:1.6e-306^.^.`7147::7176_0:0048fd::Diptera::Culex^7147::7176_0:0048fd::Diptera::Culex^Q:241-2244,H:92-762^78.8%ID^E:2.1e-306^.^.`7147::7159_0:00159d::Diptera::Aedes^7147::7159_0:00159d::Diptera::Aedes^Q:241-2244,H:92-761^78.7%ID^E:2.3e-305^.^.`7147::43151_0:0019d2::Diptera::Anopheles^7147::43151_0:0…	7157::7160_0:0016b3::Culicidae::Aedes^7157::7160_0:0016b3::Culicidae::Aedes^Q:241-2244,H:92-761^79%ID^E:5.6e-307^.^.`7157::7176_0:0048fd::Culicidae::Culex^7157::7176_0:0048fd::Culicidae::Culex^Q:241-2244,H:92-762^78.8%ID^E:7.3e-307^.^.`7157::7159_0:00159d::Culicidae::Aedes^7157::7159_0:00159d::Culicidae::Aedes^Q:241-2244,H:92-761^78.7%ID^E:8.1e-306^.^.`7157::43151_0:0019d2::Culicidae::Anopheles^7…
TRINITY_DN68283_c0_g1	TRINITY_DN68283_c0_g1_i6	7147::7160_0:0016b3::Diptera::Aedes^7147::7160_0:0016b3::Diptera::Aedes^Q:441-2717,H:1-761^75.5%ID^E:0^.^.`7147::7176_0:0048fd::Diptera::Culex^7147::7176_0:0048fd::Diptera::Culex^Q:441-2717,H:1-762^75.3%ID^E:0^.^.`7147::7159_0:00159d::Diptera::Aedes^7147::7159_0:00159d::Diptera::Aedes^Q:441-2717,H:1-761^75.1%ID^E:0^.^.`7147::43151_0:0019d2::Diptera::Anopheles^7147::43151_0:0019d2::Diptera::Anophe…	7157::7160_0:0016b3::Culicidae::Aedes^7157::7160_0:0016b3::Culicidae::Aedes^Q:441-2717,H:1-761^75.5%ID^E:0^.^.`7157::7176_0:0048fd::Culicidae::Culex^7157::7176_0:0048fd::Culicidae::Culex^Q:441-2717,H:1-762^75.3%ID^E:0^.^.`7157::7159_0:00159d::Culicidae::Aedes^7157::7159_0:00159d::Culicidae::Aedes^Q:441-2717,H:1-761^75.1%ID^E:0^.^.`7157::43151_0:0019d2::Culicidae::Anopheles^7157::43151_0:0019d2::C…
TRINITY_DN68286_c0_g1	TRINITY_DN68286_c0_g1_i1	7147::7200_0:000eed::Diptera::Lutzomyia^7147::7200_0:000eed::Diptera::Lutzomyia^Q:104-523,H:32-172^75.2%ID^E:7e-57^.^.`7147::29031_0:000488::Diptera::Phlebotomus^7147::29031_0:000488::Diptera::Phlebotomus^Q:107-523,H:33-172^75.7%ID^E:2e-56^.^.`7147::39758_0:0049f9::Diptera::Mayetiola^7147::39758_0:0049f9::Diptera::Mayetiola^Q:107-517,H:36-173^76.1%ID^E:4.5e-56^.^.`7147::7159_0:0007ac::Diptera::Ae…	.
TRINITY_DN68286_c0_g1	TRINITY_DN68286_c0_g1_i2	7147::7200_0:000eed::Diptera::Lutzomyia^7147::7200_0:000eed::Diptera::Lutzomyia^Q:224-649,H:30-172^74.8%ID^E:1.7e-57^.^.`7147::29031_0:000488::Diptera::Phlebotomus^7147::29031_0:000488::Diptera::Phlebotomus^Q:224-649,H:30-172^74.8%ID^E:6.4e-57^.^.`7147::39758_0:0049f9::Diptera::Mayetiola^7147::39758_0:0049f9::Diptera::Mayetiola^Q:224-643,H:33-173^75.2%ID^E:1.4e-56^.^.`7147::7159_0:0007ac::Diptera…	.
TRINITY_DN68286_c0_g1	TRINITY_DN68286_c0_g1_i3	7147::7200_0:000eed::Diptera::Lutzomyia^7147::7200_0:000eed::Diptera::Lutzomyia^Q:76-591,H:1-172^69.3%ID^E:9.5e-63^.^.`7147::39758_0:0049f9::Diptera::Mayetiola^7147::39758_0:0049f9::Diptera::Mayetiola^Q:73-585,H:3-173^69.1%ID^E:2.1e-62^.^.`7147::29031_0:000488::Diptera::Phlebotomus^7147::29031_0:000488::Diptera::Phlebotomus^Q:76-591,H:1-172^69.3%ID^E:3.6e-62^.^.`7147::7159_0:0007ac::Diptera::Aede…	.
TRINITY_DN68384_c0_g2	TRINITY_DN68384_c0_g2_i3	7147::39758_0:0038b3::Diptera::Mayetiola^7147::39758_0:0038b3::Diptera::Mayetiola^Q:96-2498,H:17-932^35.1%ID^E:3e-116^.^.`7147::74873_0:0027eb::Diptera::Anopheles^7147::74873_0:0027eb::Diptera::Anopheles^Q:72-2498,H:13-927^32.8%ID^E:5.3e-113^.^.`7147::74869_0:0031ae::Diptera::Anopheles^7147::74869_0:0031ae::Diptera::Anopheles^Q:72-2498,H:13-921^31.8%ID^E:6.9e-113^.^.`7147::62324_0:0023fe::Diptera…	7157::74873_0:0027eb::Culicidae::Anopheles^7157::74873_0:0027eb::Culicidae::Anopheles^Q:72-2498,H:13-927^32.8%ID^E:1.9e-113^.^.`7157::74869_0:0031ae::Culicidae::Anopheles^7157::74869_0:0031ae::Culicidae::Anopheles^Q:72-2498,H:13-921^31.8%ID^E:2.4e-113^.^.`7157::62324_0:0023fe::Culicidae::Anopheles^7157::62324_0:0023fe::Culicidae::Anopheles^Q:72-2498,H:13-929^31.7%ID^E:4.1e-113^.^.`7157::7160_0:00…
TRINITY_DN68300_c0_g1	TRINITY_DN68300_c0_g1_i2	7147::7176_0:002442::Diptera::Culex^7147::7176_0:002442::Diptera::Culex^Q:335-1579,H:8-422^57.8%ID^E:9.6e-134^.^.`7147::7159_0:000a6e::Diptera::Aedes^7147::7159_0:000a6e::Diptera::Aedes^Q:335-1579,H:8-422^62.1%ID^E:1.6e-133^.^.`7147::7160_0:002f7f::Diptera::Aedes^7147::7160_0:002f7f::Diptera::Aedes^Q:335-1579,H:8-420^62.3%ID^E:2e-131^.^.`7147::74873_0:000d23::Diptera::Anopheles^7147::74873_0:000d…	7157::7176_0:002442::Culicidae::Culex^7157::7176_0:002442::Culicidae::Culex^Q:335-1579,H:8-422^57.8%ID^E:3.3e-134^.^.`7157::7159_0:000a6e::Culicidae::Aedes^7157::7159_0:000a6e::Culicidae::Aedes^Q:335-1579,H:8-422^62.1%ID^E:5.7e-134^.^.`7157::7160_0:002f7f::Culicidae::Aedes^7157::7160_0:002f7f::Culicidae::Aedes^Q:335-1579,H:8-420^62.3%ID^E:7e-132^.^.`7157::74873_0:000d23::Culicidae::Anopheles^7157…
TRINITY_DN68367_c2_g1	TRINITY_DN68367_c2_g1_i4	7147::37001_0:003300::Diptera::Glossina^7147::37001_0:003300::Diptera::Glossina^Q:253-1443,H:1-282^40.4%ID^E:4.5e-59^.^.`7147::7160_0:0030e9::Diptera::Aedes^7147::7160_0:0030e9::Diptera::Aedes^Q:253-1419,H:1-473^41.9%ID^E:5.5e-57^.^.`7147::7159_0:00153d::Diptera::Aedes^7147::7159_0:00153d::Diptera::Aedes^Q:253-1419,H:1-426^42.5%ID^E:3.3e-54^.^.`7147::7176_0:00125e::Diptera::Culex^7147::7176_0:001…	7157::7160_0:0030e9::Culicidae::Aedes^7157::7160_0:0030e9::Culicidae::Aedes^Q:253-1419,H:1-473^41.9%ID^E:1.9e-57^.^.`7157::7159_0:00153d::Culicidae::Aedes^7157::7159_0:00153d::Culicidae::Aedes^Q:253-1419,H:1-426^42.5%ID^E:1.2e-54^.^.`7157::7176_0:00125e::Culicidae::Culex^7157::7176_0:00125e::Culicidae::Culex^Q:253-1419,H:1-521^38.4%ID^E:2.9e-53^.^.`7157::7160_0:0008ac::Culicidae::Aedes^7157::7160…
TRINITY_DN68367_c2_g1	TRINITY_DN68367_c2_g1_i6	7147::37001_0:003300::Diptera::Glossina^7147::37001_0:003300::Diptera::Glossina^Q:253-1443,H:1-282^40.4%ID^E:4.5e-59^.^.`7147::7160_0:0030e9::Diptera::Aedes^7147::7160_0:0030e9::Diptera::Aedes^Q:253-1419,H:1-473^41.9%ID^E:5.5e-57^.^.`7147::7159_0:00153d::Diptera::Aedes^7147::7159_0:00153d::Diptera::Aedes^Q:253-1419,H:1-426^42.5%ID^E:3.3e-54^.^.`7147::7176_0:00125e::Diptera::Culex^7147::7176_0:001…	7157::7160_0:0030e9::Culicidae::Aedes^7157::7160_0:0030e9::Culicidae::Aedes^Q:253-1419,H:1-473^41.9%ID^E:1.9e-57^.^.`7157::7159_0:00153d::Culicidae::Aedes^7157::7159_0:00153d::Culicidae::Aedes^Q:253-1419,H:1-426^42.5%ID^E:1.2e-54^.^.`7157::7176_0:00125e::Culicidae::Culex^7157::7176_0:00125e::Culicidae::Culex^Q:253-1419,H:1-521^38.4%ID^E:2.9e-53^.^.`7157::7160_0:0008ac::Culicidae::Aedes^7157::7160…
TRINITY_DN68310_c0_g1	TRINITY_DN68310_c0_g1_i1	7147::30069_0:00040b::Diptera::Anopheles^7147::30069_0:00040b::Diptera::Anopheles^Q:241-1512,H:38-470^68%ID^E:8.6e-158^.^.`7147::199890_0:0023c4::Diptera::Anopheles^7147::199890_0:0023c4::Diptera::Anopheles^Q:241-1512,H:39-474^68.1%ID^E:1.5e-157^.^.`7147::43041_0:000c16::Diptera::Anopheles^7147::43041_0:000c16::Diptera::Anopheles^Q:241-1512,H:38-472^68.3%ID^E:5.5e-157^.^.`7147::7165_0:0030d1::Dip…	7157::30069_0:00040b::Culicidae::Anopheles^7157::30069_0:00040b::Culicidae::Anopheles^Q:241-1512,H:38-470^68%ID^E:3e-158^.^.`7157::199890_0:0023c4::Culicidae::Anopheles^7157::199890_0:0023c4::Culicidae::Anopheles^Q:241-1512,H:39-474^68.1%ID^E:5.1e-158^.^.`7157::43041_0:000c16::Culicidae::Anopheles^7157::43041_0:000c16::Culicidae::Anopheles^Q:241-1512,H:38-472^68.3%ID^E:1.9e-157^.^.`7157::7165_0:0…
TRINITY_DN68398_c0_g1	TRINITY_DN68398_c0_g1_i1	7147::41427_0:0025eb::Diptera::Anopheles^7147::41427_0:0025eb::Diptera::Anopheles^Q:411-2210,H:104-697^42.7%ID^E:1.5e-135^.^.`7147::7176_0:002584::Diptera::Culex^7147::7176_0:002584::Diptera::Culex^Q:426-2210,H:62-655^41.3%ID^E:7.2e-135^.^.`7147::139723_0:001370::Diptera::Anopheles^7147::139723_0:001370::Diptera::Anopheles^Q:423-2210,H:87-672^41.7%ID^E:9.4e-135^.^.`7147::69004_0:0006c6::Diptera::…	7157::41427_0:0025eb::Culicidae::Anopheles^7157::41427_0:0025eb::Culicidae::Anopheles^Q:411-2210,H:104-697^42.7%ID^E:5.1e-136^.^.`7157::7176_0:002584::Culicidae::Culex^7157::7176_0:002584::Culicidae::Culex^Q:426-2210,H:62-655^41.3%ID^E:2.5e-135^.^.`7157::139723_0:001370::Culicidae::Anopheles^7157::139723_0:001370::Culicidae::Anopheles^Q:423-2210,H:87-672^41.7%ID^E:3.3e-135^.^.`7157::69004_0:0006c…
TRINITY_DN68324_c0_g2	TRINITY_DN68324_c0_g2_i1	7147::7159_0:00019d::Diptera::Aedes^7147::7159_0:00019d::Diptera::Aedes^Q:41-649,H:1-203^100%ID^E:1.5e-113^.^.`7147::7160_0:001e25::Diptera::Aedes^7147::7160_0:001e25::Diptera::Aedes^Q:41-649,H:1-203^99.5%ID^E:3.3e-113^.^.`7147::7176_0:001359::Diptera::Culex^7147::7176_0:001359::Diptera::Culex^Q:41-649,H:1-203^96.1%ID^E:3.4e-110^.^.`7147::43151_0:001604::Diptera::Anopheles^7147::43151_0:001604::D…	7157::7159_0:00019d::Culicidae::Aedes^7157::7159_0:00019d::Culicidae::Aedes^Q:41-649,H:1-203^100%ID^E:5.2e-114^.^.`7157::7160_0:001e25::Culicidae::Aedes^7157::7160_0:001e25::Culicidae::Aedes^Q:41-649,H:1-203^99.5%ID^E:1.2e-113^.^.`7157::7176_0:001359::Culicidae::Culex^7157::7176_0:001359::Culicidae::Culex^Q:41-649,H:1-203^96.1%ID^E:1.2e-110^.^.`7157::43151_0:001604::Culicidae::Anopheles^7157::431…
TRINITY_DN68353_c0_g1	TRINITY_DN68353_c0_g1_i1	7147::7160_0:0018f6::Diptera::Aedes^7147::7160_0:0018f6::Diptera::Aedes^Q:155-670,H:1-151^54.1%ID^E:1.7e-46^.^.`7147::7176_0:002c4d::Diptera::Culex^7147::7176_0:002c4d::Diptera::Culex^Q:155-670,H:1-151^51.2%ID^E:2.7e-44^.^.`7147::7176_0:002c4e::Diptera::Culex^7147::7176_0:002c4e::Diptera::Culex^Q:155-670,H:1-151^51.2%ID^E:2.7e-44^.^.`7147::7159_0:003251::Diptera::Aedes^7147::7159_0:003251::Dipter…	.
TRINITY_DN68353_c0_g1	TRINITY_DN68353_c0_g1_i2	7147::7160_0:0018f6::Diptera::Aedes^7147::7160_0:0018f6::Diptera::Aedes^Q:155-610,H:1-151^61.2%ID^E:4e-50^.^.`7147::7176_0:002c4d::Diptera::Culex^7147::7176_0:002c4d::Diptera::Culex^Q:155-610,H:1-151^57.9%ID^E:6.5e-48^.^.`7147::7176_0:002c4e::Diptera::Culex^7147::7176_0:002c4e::Diptera::Culex^Q:155-610,H:1-151^57.9%ID^E:6.5e-48^.^.`7147::7159_0:003251::Diptera::Aedes^7147::7159_0:003251::Diptera:…	.
TRINITY_DN68319_c0_g2	TRINITY_DN68319_c0_g2_i1	7147::43151_0:001b2f::Diptera::Anopheles^7147::43151_0:001b2f::Diptera::Anopheles^Q:2-379,H:23-148^94.4%ID^E:6.3e-64^.^.`7147::7167_0:001587::Diptera::Anopheles^7147::7167_0:001587::Diptera::Anopheles^Q:2-379,H:53-178^94.4%ID^E:6.3e-64^.^.`7147::30069_0:001fe1::Diptera::Anopheles^7147::30069_0:001fe1::Diptera::Anopheles^Q:2-379,H:23-148^93.7%ID^E:2.4e-63^.^.`7147::112268_0:000a77::Diptera::Anophe…	7157::43151_0:001b2f::Culicidae::Anopheles^7157::43151_0:001b2f::Culicidae::Anopheles^Q:2-379,H:23-148^94.4%ID^E:2.2e-64^.^.`7157::7167_0:001587::Culicidae::Anopheles^7157::7167_0:001587::Culicidae::Anopheles^Q:2-379,H:53-178^94.4%ID^E:2.2e-64^.^.`7157::30069_0:001fe1::Culicidae::Anopheles^7157::30069_0:001fe1::Culicidae::Anopheles^Q:2-379,H:23-148^93.7%ID^E:8.4e-64^.^.`7157::112268_0:000a77::Cul…
TRINITY_DN68348_c1_g1	TRINITY_DN68348_c1_g1_i1	7147::568069_0:00464a::Diptera::Clunio^7147::568069_0:00464a::Diptera::Clunio^Q:512-3346,H:15-990^49.9%ID^E:3.9e-187^.^.`7147::319348_0:000128::Diptera::Polypedilum^7147::319348_0:000128::Diptera::Polypedilum^Q:1130-3346,H:232-1005^51.7%ID^E:5e-182^.^.`7147::54969_0:004176::Diptera::Polypedilum^7147::54969_0:004176::Diptera::Polypedilum^Q:491-3346,H:9-1014^44.9%ID^E:5.9e-175^.^.`7147::39758_0:003…	7157::41427_0:00184c::Culicidae::Anopheles^7157::41427_0:00184c::Culicidae::Anopheles^Q:1112-3346,H:428-1323^45%ID^E:2.6e-162^.^.`7157::7159_0:0033b7::Culicidae::Aedes^7157::7159_0:0033b7::Culicidae::Aedes^Q:1112-3346,H:341-1223^45.4%ID^E:6.5e-161^.^.`7157::74869_0:0001da::Culicidae::Anopheles^7157::74869_0:0001da::Culicidae::Anopheles^Q:1112-3346,H:406-1288^44.8%ID^E:6.7e-158^.^.`7157::199890_0:…
TRINITY_DN68378_c0_g2	TRINITY_DN68378_c0_g2_i1	7147::7168_0:00273c::Diptera::Anopheles^7147::7168_0:00273c::Diptera::Anopheles^Q:666-1568,H:20-320^75.4%ID^E:2.8e-143^.^.`7147::112268_0:002d4d::Diptera::Anopheles^7147::112268_0:002d4d::Diptera::Anopheles^Q:633-1568,H:8-313^73.7%ID^E:8.2e-143^.^.`7147::43041_0:000ef9::Diptera::Anopheles^7147::43041_0:000ef9::Diptera::Anopheles^Q:645-1568,H:1-308^73.7%ID^E:1.8e-142^.^.`7147::69004_0:0014e2::Dipt…	7157::7168_0:00273c::Culicidae::Anopheles^7157::7168_0:00273c::Culicidae::Anopheles^Q:666-1568,H:20-320^75.4%ID^E:9.9e-144^.^.`7157::112268_0:002d4d::Culicidae::Anopheles^7157::112268_0:002d4d::Culicidae::Anopheles^Q:633-1568,H:8-313^73.7%ID^E:2.9e-143^.^.`7157::43041_0:000ef9::Culicidae::Anopheles^7157::43041_0:000ef9::Culicidae::Anopheles^Q:645-1568,H:1-308^73.7%ID^E:6.4e-143^.^.`7157::69004_0:…
TRINITY_DN68378_c0_g2	TRINITY_DN68378_c0_g2_i2	7147::7168_0:00273c::Diptera::Anopheles^7147::7168_0:00273c::Diptera::Anopheles^Q:666-1706,H:20-360^71.8%ID^E:2e-155^.^.`7147::112268_0:002d4d::Diptera::Anopheles^7147::112268_0:002d4d::Diptera::Anopheles^Q:633-1706,H:8-353^70.4%ID^E:5.8e-155^.^.`7147::69004_0:0014e2::Diptera::Anopheles^7147::69004_0:0014e2::Diptera::Anopheles^Q:666-1706,H:43-383^71.2%ID^E:1.3e-154^.^.`7147::43041_0:000ef9::Dipte…	7157::7168_0:00273c::Culicidae::Anopheles^7157::7168_0:00273c::Culicidae::Anopheles^Q:666-1706,H:20-360^71.8%ID^E:7e-156^.^.`7157::112268_0:002d4d::Culicidae::Anopheles^7157::112268_0:002d4d::Culicidae::Anopheles^Q:633-1706,H:8-353^70.4%ID^E:2e-155^.^.`7157::69004_0:0014e2::Culicidae::Anopheles^7157::69004_0:0014e2::Culicidae::Anopheles^Q:666-1706,H:43-383^71.2%ID^E:4.5e-155^.^.`7157::43041_0:000…
TRINITY_DN68382_c0_g1	TRINITY_DN68382_c0_g1_i1	7147::74873_0:002513::Diptera::Anopheles^7147::74873_0:002513::Diptera::Anopheles^Q:250-1743,H:42-540^76.4%ID^E:3.5e-230^.^.`7147::139723_0:0002a7::Diptera::Anopheles^7147::139723_0:0002a7::Diptera::Anopheles^Q:250-1743,H:40-538^76.4%ID^E:3.9e-229^.^.`7147::62324_0:0027df::Diptera::Anopheles^7147::62324_0:0027df::Diptera::Anopheles^Q:250-1743,H:40-538^76.4%ID^E:5.1e-229^.^.`7147::112268_0:002bdb:…	7157::74873_0:002513::Culicidae::Anopheles^7157::74873_0:002513::Culicidae::Anopheles^Q:250-1743,H:42-540^76.4%ID^E:1.2e-230^.^.`7157::139723_0:0002a7::Culicidae::Anopheles^7157::139723_0:0002a7::Culicidae::Anopheles^Q:250-1743,H:40-538^76.4%ID^E:1.4e-229^.^.`7157::62324_0:0027df::Culicidae::Anopheles^7157::62324_0:0027df::Culicidae::Anopheles^Q:250-1743,H:40-538^76.4%ID^E:1.8e-229^.^.`7157::1122…
TRINITY_DN68385_c0_g4	TRINITY_DN68385_c0_g4_i2	.	.
TRINITY_DN68431_c0_g1	TRINITY_DN68431_c0_g1_i3	7147::7375_0:003217::Diptera::Lucilia^7147::7375_0:003217::Diptera::Lucilia^Q:106-954,H:1-286^80.4%ID^E:4.3e-133^.^.`7147::125945_0:000c0c::Diptera::Drosophila^7147::125945_0:000c0c::Diptera::Drosophila^Q:118-954,H:6-286^80.1%ID^E:1.8e-131^.^.`7147::29030_0:001f0f::Diptera::Drosophila^7147::29030_0:001f0f::Diptera::Drosophila^Q:118-954,H:6-286^80.1%ID^E:1.8e-131^.^.`7147::7274_0:001442::Diptera::…	7157::7165_0:00058d::Culicidae::Anopheles^7157::7165_0:00058d::Culicidae::Anopheles^Q:106-954,H:4-289^74.8%ID^E:1.5e-125^.^.`7157::199890_0:000f72::Culicidae::Anopheles^7157::199890_0:000f72::Culicidae::Anopheles^Q:106-954,H:4-289^74.5%ID^E:4.3e-125^.^.`7157::30069_0:002223::Culicidae::Anopheles^7157::30069_0:002223::Culicidae::Anopheles^Q:106-954,H:4-289^74.1%ID^E:5.7e-125^.^.`7157::112268_0:001…
TRINITY_DN68405_c0_g1	TRINITY_DN68405_c0_g1_i1	7147::7159_0:002737::Diptera::Aedes^7147::7159_0:002737::Diptera::Aedes^Q:509-4651,H:86-1558^50.3%ID^E:0^.^.`7147::41427_0:002abe::Diptera::Anopheles^7147::41427_0:002abe::Diptera::Anopheles^Q:554-4648,H:153-1592^50%ID^E:0^.^.`7147::568069_0:002ccd::Diptera::Clunio^7147::568069_0:002ccd::Diptera::Clunio^Q:947-4627,H:4-1195^56.3%ID^E:0^.^.`7147::319348_0:000461::Diptera::Polypedilum^7147::319348_0…	7157::43041_0:0009f8::Culicidae::Anopheles^7157::43041_0:0009f8::Culicidae::Anopheles^Q:2156-3829,H:15-569^46.1%ID^E:4.5e-128^.^.`7157::62324_0:000ef7::Culicidae::Anopheles^7157::62324_0:000ef7::Culicidae::Anopheles^Q:2156-3829,H:914-1468^45.9%ID^E:1e-127^.^.`7157::7159_0:002bef::Culicidae::Aedes^7157::7159_0:002bef::Culicidae::Aedes^Q:2339-3820,H:669-1174^48.1%ID^E:1.3e-127^.^.`7157::7167_0:0027…
TRINITY_DN68407_c0_g1	TRINITY_DN68407_c0_g1_i1	7147::7159_0:001c69::Diptera::Aedes^7147::7159_0:001c69::Diptera::Aedes^Q:93-365,H:1-94^71.3%ID^E:1.9e-30^.^.`7147::7160_0:002f6e::Diptera::Aedes^7147::7160_0:002f6e::Diptera::Aedes^Q:93-365,H:1-93^72%ID^E:1.9e-30^.^.`7147::7176_0:001e02::Diptera::Culex^7147::7176_0:001e02::Diptera::Culex^Q:93-359,H:1-92^71.7%ID^E:4.7e-29^.^.`7147::139723_0:0014ea::Diptera::Anopheles^7147::139723_0:0014ea::Dipter…	.
TRINITY_DN68426_c0_g1	TRINITY_DN68426_c0_g1_i3	7147::54969_0:000c56::Diptera::Polypedilum^7147::54969_0:000c56::Diptera::Polypedilum^Q:7-1434,H:18-498^46.1%ID^E:1.8e-133^.^.`7147::43151_0:00239a::Diptera::Anopheles^7147::43151_0:00239a::Diptera::Anopheles^Q:13-1431,H:21-498^44.9%ID^E:3e-128^.^.`7147::7167_0:000adc::Diptera::Anopheles^7147::7167_0:000adc::Diptera::Anopheles^Q:13-1446,H:21-500^44.7%ID^E:5.1e-128^.^.`7147::69004_0:000635::Dipter…	7157::7168_0:0011a6::Culicidae::Anopheles^7157::7168_0:0011a6::Culicidae::Anopheles^Q:79-1422,H:37-508^34.2%ID^E:2.7e-76^.^.`7157::30069_0:001c60::Culicidae::Anopheles^7157::30069_0:001c60::Culicidae::Anopheles^Q:79-1422,H:36-509^34.5%ID^E:4.6e-76^.^.`7157::199890_0:002927::Culicidae::Anopheles^7157::199890_0:002927::Culicidae::Anopheles^Q:79-1422,H:36-509^35.1%ID^E:3.9e-75^.^.`7157::62324_0:002f…
TRINITY_DN68492_c0_g1	TRINITY_DN68492_c0_g1_i1	7147::7159_0:002ef9::Diptera::Aedes^7147::7159_0:002ef9::Diptera::Aedes^Q:479-1693,H:1-428^67.9%ID^E:2.1e-156^.^.`7147::30023_0:002cce::Diptera::Drosophila^7147::30023_0:002cce::Diptera::Drosophila^Q:479-1693,H:1-457^64.1%ID^E:1.8e-155^.^.`7147::30025_0:00260b::Diptera::Drosophila^7147::30025_0:00260b::Diptera::Drosophila^Q:479-1693,H:1-459^63.5%ID^E:4e-155^.^.`7147::7220_0:002476::Diptera::Droso…	7157::7159_0:002ef9::Culicidae::Aedes^7157::7159_0:002ef9::Culicidae::Aedes^Q:479-1693,H:1-428^67.9%ID^E:7.5e-157^.^.`7157::7176_0:0004f2::Culicidae::Culex^7157::7176_0:0004f2::Culicidae::Culex^Q:530-1693,H:1-427^64.9%ID^E:2.3e-150^.^.`7157::41427_0:001976::Culicidae::Anopheles^7157::41427_0:001976::Culicidae::Anopheles^Q:473-1693,H:16-478^60.4%ID^E:1.7e-148^.^.`7157::7167_0:00260f::Culicidae::An…
TRINITY_DN68449_c0_g1	TRINITY_DN68449_c0_g1_i1	7147::7160_0:00001f::Diptera::Aedes^7147::7160_0:00001f::Diptera::Aedes^Q:240-2072,H:41-655^51.1%ID^E:1.1e-189^.^.`7147::7176_0:000dee::Diptera::Culex^7147::7176_0:000dee::Diptera::Culex^Q:213-2078,H:28-654^50.6%ID^E:6e-188^.^.`7147::7159_0:001ee3::Diptera::Aedes^7147::7159_0:001ee3::Diptera::Aedes^Q:165-2072,H:1-649^48.5%ID^E:5.3e-184^.^.`7147::199890_0:0024a6::Diptera::Anopheles^7147::199890_0:…	7157::7160_0:00001f::Culicidae::Aedes^7157::7160_0:00001f::Culicidae::Aedes^Q:240-2072,H:41-655^51.1%ID^E:3.9e-190^.^.`7157::7176_0:000dee::Culicidae::Culex^7157::7176_0:000dee::Culicidae::Culex^Q:213-2078,H:28-654^50.6%ID^E:2.1e-188^.^.`7157::7159_0:001ee3::Culicidae::Aedes^7157::7159_0:001ee3::Culicidae::Aedes^Q:165-2072,H:1-649^48.5%ID^E:1.9e-184^.^.`7157::199890_0:0024a6::Culicidae::Anopheles…
TRINITY_DN68471_c0_g1	TRINITY_DN68471_c0_g1_i3	7147::112268_0:0025b8::Diptera::Anopheles^7147::112268_0:0025b8::Diptera::Anopheles^Q:166-1512,H:14-459^50.7%ID^E:1.1e-128^.^.`7147::139723_0:002251::Diptera::Anopheles^7147::139723_0:002251::Diptera::Anopheles^Q:223-1512,H:36-459^52.5%ID^E:1.1e-128^.^.`7147::199890_0:0012bf::Diptera::Anopheles^7147::199890_0:0012bf::Diptera::Anopheles^Q:211-1512,H:33-458^52%ID^E:1.5e-128^.^.`7147::62324_0:00063a…	7157::112268_0:0025b8::Culicidae::Anopheles^7157::112268_0:0025b8::Culicidae::Anopheles^Q:166-1512,H:14-459^50.7%ID^E:4e-129^.^.`7157::139723_0:002251::Culicidae::Anopheles^7157::139723_0:002251::Culicidae::Anopheles^Q:223-1512,H:36-459^52.5%ID^E:4e-129^.^.`7157::199890_0:0012bf::Culicidae::Anopheles^7157::199890_0:0012bf::Culicidae::Anopheles^Q:211-1512,H:33-458^52%ID^E:5.2e-129^.^.`7157::62324_…
TRINITY_DN68456_c0_g2	TRINITY_DN68456_c0_g2_i5	7147::7160_0:0013f6::Diptera::Aedes^7147::7160_0:0013f6::Diptera::Aedes^Q:561-1379,H:185-464^81.8%ID^E:2.5e-122^.^.`7147::7222_0:000fc9::Diptera::Drosophila^7147::7222_0:000fc9::Diptera::Drosophila^Q:558-1379,H:201-481^81.6%ID^E:2.5e-122^.^.`7147::174628_0:001698::Diptera::Bactrocera^7147::174628_0:001698::Diptera::Bactrocera^Q:567-1379,H:200-473^83.2%ID^E:3.3e-122^.^.`7147::7370_0:0001b8::Dipter…	7157::7160_0:0013f6::Culicidae::Aedes^7157::7160_0:0013f6::Culicidae::Aedes^Q:561-1379,H:185-464^81.8%ID^E:8.8e-123^.^.`7157::43151_0:0026eb::Culicidae::Anopheles^7157::43151_0:0026eb::Culicidae::Anopheles^Q:561-1379,H:200-479^81.8%ID^E:2.6e-122^.^.`7157::7167_0:001299::Culicidae::Anopheles^7157::7167_0:001299::Culicidae::Anopheles^Q:561-1379,H:200-479^81.8%ID^E:5.7e-122^.^.`7157::7159_0:0026d2::…
TRINITY_DN68456_c0_g2	TRINITY_DN68456_c0_g2_i7	7147::7159_0:0026d1::Diptera::Aedes^7147::7159_0:0026d1::Diptera::Aedes^Q:401-1327,H:19-327^79.9%ID^E:5.9e-146^.^.`7147::7176_0:001bb5::Diptera::Culex^7147::7176_0:001bb5::Diptera::Culex^Q:404-1327,H:1-308^78.9%ID^E:8.6e-145^.^.`7147::74873_0:000de0::Diptera::Anopheles^7147::74873_0:000de0::Diptera::Anopheles^Q:401-1327,H:19-327^79.6%ID^E:1.9e-144^.^.`7147::7167_0:001298::Diptera::Anopheles^7147:…	7157::7159_0:0026d1::Culicidae::Aedes^7157::7159_0:0026d1::Culicidae::Aedes^Q:401-1327,H:19-327^79.9%ID^E:2.1e-146^.^.`7157::7176_0:001bb5::Culicidae::Culex^7157::7176_0:001bb5::Culicidae::Culex^Q:404-1327,H:1-308^78.9%ID^E:3e-145^.^.`7157::74873_0:000de0::Culicidae::Anopheles^7157::74873_0:000de0::Culicidae::Anopheles^Q:401-1327,H:19-327^79.6%ID^E:6.7e-145^.^.`7157::7167_0:001298::Culicidae::Ano…
TRINITY_DN68456_c0_g2	TRINITY_DN68456_c0_g2_i9	7147::7159_0:0026d1::Diptera::Aedes^7147::7159_0:0026d1::Diptera::Aedes^Q:1376-2302,H:19-327^79.6%ID^E:2.7e-145^.^.`7147::7176_0:001bb5::Diptera::Culex^7147::7176_0:001bb5::Diptera::Culex^Q:1379-2302,H:1-308^78.9%ID^E:1.4e-144^.^.`7147::7167_0:001298::Diptera::Anopheles^7147::7167_0:001298::Diptera::Anopheles^Q:1379-2302,H:1-308^78.9%ID^E:3.9e-144^.^.`7147::7160_0:0013f5::Diptera::Aedes^7147::716…	7157::7159_0:0026d1::Culicidae::Aedes^7157::7159_0:0026d1::Culicidae::Aedes^Q:1376-2302,H:19-327^79.6%ID^E:9.5e-146^.^.`7157::7176_0:001bb5::Culicidae::Culex^7157::7176_0:001bb5::Culicidae::Culex^Q:1379-2302,H:1-308^78.9%ID^E:4.7e-145^.^.`7157::7167_0:001298::Culicidae::Anopheles^7157::7167_0:001298::Culicidae::Anopheles^Q:1379-2302,H:1-308^78.9%ID^E:1.4e-144^.^.`7157::7160_0:0013f5::Culicidae::A…
TRINITY_DN68456_c0_g2	TRINITY_DN68456_c0_g2_i10	7147::7159_0:0026d1::Diptera::Aedes^7147::7159_0:0026d1::Diptera::Aedes^Q:392-1345,H:10-327^78%ID^E:3.5e-146^.^.`7147::7176_0:001bb5::Diptera::Culex^7147::7176_0:001bb5::Diptera::Culex^Q:422-1345,H:1-308^78.9%ID^E:8.7e-145^.^.`7147::74873_0:000de0::Diptera::Anopheles^7147::74873_0:000de0::Diptera::Anopheles^Q:392-1345,H:10-327^77.7%ID^E:1.5e-144^.^.`7147::7167_0:001298::Diptera::Anopheles^7147::7…	7157::7159_0:0026d1::Culicidae::Aedes^7157::7159_0:0026d1::Culicidae::Aedes^Q:392-1345,H:10-327^78%ID^E:1.2e-146^.^.`7157::7176_0:001bb5::Culicidae::Culex^7157::7176_0:001bb5::Culicidae::Culex^Q:422-1345,H:1-308^78.9%ID^E:3e-145^.^.`7157::74873_0:000de0::Culicidae::Anopheles^7157::74873_0:000de0::Culicidae::Anopheles^Q:392-1345,H:10-327^77.7%ID^E:5.2e-145^.^.`7157::7167_0:001298::Culicidae::Anoph…
TRINITY_DN68456_c0_g2	TRINITY_DN68456_c0_g2_i11	7147::7159_0:0026d1::Diptera::Aedes^7147::7159_0:0026d1::Diptera::Aedes^Q:177-1100,H:20-327^79.9%ID^E:2.6e-145^.^.`7147::7176_0:001bb5::Diptera::Culex^7147::7176_0:001bb5::Diptera::Culex^Q:177-1100,H:1-308^78.9%ID^E:9.7e-145^.^.`7147::7167_0:001298::Diptera::Anopheles^7147::7167_0:001298::Diptera::Anopheles^Q:177-1100,H:1-308^78.9%ID^E:2.8e-144^.^.`7147::7160_0:0013f5::Diptera::Aedes^7147::7160_0…	7157::7159_0:0026d1::Culicidae::Aedes^7157::7159_0:0026d1::Culicidae::Aedes^Q:177-1100,H:20-327^79.9%ID^E:8.9e-146^.^.`7157::7176_0:001bb5::Culicidae::Culex^7157::7176_0:001bb5::Culicidae::Culex^Q:177-1100,H:1-308^78.9%ID^E:3.4e-145^.^.`7157::7167_0:001298::Culicidae::Anopheles^7157::7167_0:001298::Culicidae::Anopheles^Q:177-1100,H:1-308^78.9%ID^E:9.9e-145^.^.`7157::7160_0:0013f5::Culicidae::Aede…
TRINITY_DN68477_c0_g1	TRINITY_DN68477_c0_g1_i1	7147::69004_0:000bc7::Diptera::Anopheles^7147::69004_0:000bc7::Diptera::Anopheles^Q:173-919,H:15-266^43.3%ID^E:2.9e-52^.^.`7147::74869_0:00015e::Diptera::Anopheles^7147::74869_0:00015e::Diptera::Anopheles^Q:188-922,H:5-251^43.1%ID^E:3.8e-52^.^.`7147::74873_0:001172::Diptera::Anopheles^7147::74873_0:001172::Diptera::Anopheles^Q:176-922,H:1-252^42.5%ID^E:1.9e-51^.^.`7147::7167_0:001bb0::Diptera::An…	7157::69004_0:000bc7::Culicidae::Anopheles^7157::69004_0:000bc7::Culicidae::Anopheles^Q:173-919,H:15-266^43.3%ID^E:1e-52^.^.`7157::74869_0:00015e::Culicidae::Anopheles^7157::74869_0:00015e::Culicidae::Anopheles^Q:188-922,H:5-251^43.1%ID^E:1.3e-52^.^.`7157::74873_0:001172::Culicidae::Anopheles^7157::74873_0:001172::Culicidae::Anopheles^Q:176-922,H:1-252^42.5%ID^E:6.6e-52^.^.`7157::7167_0:001bb0::C…
TRINITY_DN68499_c0_g1	TRINITY_DN68499_c0_g1_i1	7147::7159_0:003001::Diptera::Aedes^7147::7159_0:003001::Diptera::Aedes^Q:241-1188,H:1-318^48.3%ID^E:7.7e-82^.^.`7147::7176_0:003cd8::Diptera::Culex^7147::7176_0:003cd8::Diptera::Culex^Q:241-1188,H:1-329^48.3%ID^E:2.5e-80^.^.`7147::7168_0:001c04::Diptera::Anopheles^7147::7168_0:001c04::Diptera::Anopheles^Q:241-1185,H:1-323^47.1%ID^E:2.1e-79^.^.`7147::174628_0:000da4::Diptera::Bactrocera^7147::174…	7157::7159_0:003001::Culicidae::Aedes^7157::7159_0:003001::Culicidae::Aedes^Q:241-1188,H:1-318^48.3%ID^E:2.7e-82^.^.`7157::7176_0:003cd8::Culicidae::Culex^7157::7176_0:003cd8::Culicidae::Culex^Q:241-1188,H:1-329^48.3%ID^E:8.6e-81^.^.`7157::7168_0:001c04::Culicidae::Anopheles^7157::7168_0:001c04::Culicidae::Anopheles^Q:241-1185,H:1-323^47.1%ID^E:7.3e-80^.^.`7157::7160_0:000234::Culicidae::Aedes^71…
TRINITY_DN68543_c0_g1	TRINITY_DN68543_c0_g1_i1	7147::139723_0:002e42::Diptera::Anopheles^7147::139723_0:002e42::Diptera::Anopheles^Q:359-1381,H:1-345^51.6%ID^E:3.3e-105^.^.`7147::7159_0:0010cb::Diptera::Aedes^7147::7159_0:0010cb::Diptera::Aedes^Q:368-1381,H:3-339^52.9%ID^E:4.3e-105^.^.`7147::74873_0:0026ae::Diptera::Anopheles^7147::74873_0:0026ae::Diptera::Anopheles^Q:359-1381,H:1-345^51%ID^E:2.3e-103^.^.`7147::7176_0:003bd3::Diptera::Culex^7…	7157::139723_0:002e42::Culicidae::Anopheles^7157::139723_0:002e42::Culicidae::Anopheles^Q:359-1381,H:1-345^51.6%ID^E:1.1e-105^.^.`7157::7159_0:0010cb::Culicidae::Aedes^7157::7159_0:0010cb::Culicidae::Aedes^Q:368-1381,H:3-339^52.9%ID^E:1.5e-105^.^.`7157::74873_0:0026ae::Culicidae::Anopheles^7157::74873_0:0026ae::Culicidae::Anopheles^Q:359-1381,H:1-345^51%ID^E:8.2e-104^.^.`7157::7176_0:003bd3::Culi…
TRINITY_DN68509_c0_g1	TRINITY_DN68509_c0_g1_i5	7147::7370_0:001d24::Diptera::Musca^7147::7370_0:001d24::Diptera::Musca^Q:384-1160,H:51-310^68.8%ID^E:4.1e-91^.^.`7147::35570_0:000fc7::Diptera::Stomoxys^7147::35570_0:000fc7::Diptera::Stomoxys^Q:384-1163,H:52-312^68.2%ID^E:1.2e-90^.^.`7147::7375_0:002317::Diptera::Lucilia^7147::7375_0:002317::Diptera::Lucilia^Q:384-1154,H:53-310^68.2%ID^E:2e-90^.^.`7147::7230_0:0006f0::Diptera::Drosophila^7147::…	7157::7165_0:0000c3::Culicidae::Anopheles^7157::7165_0:0000c3::Culicidae::Anopheles^Q:369-1181,H:9-279^92.3%ID^E:1.8e-131^.^.`7157::199890_0:000afa::Culicidae::Anopheles^7157::199890_0:000afa::Culicidae::Anopheles^Q:363-1181,H:6-278^91.2%ID^E:2.4e-131^.^.`7157::69004_0:002b7f::Culicidae::Anopheles^7157::69004_0:002b7f::Culicidae::Anopheles^Q:342-1181,H:2-279^89.6%ID^E:2.4e-131^.^.`7157::7159_0:00…
TRINITY_DN68512_c0_g1	TRINITY_DN68512_c0_g1_i1	7147::62324_0:0005b1::Diptera::Anopheles^7147::62324_0:0005b1::Diptera::Anopheles^Q:200-949,H:5-266^64.4%ID^E:1.8e-82^.^.`7147::139723_0:0027a6::Diptera::Anopheles^7147::139723_0:0027a6::Diptera::Anopheles^Q:200-949,H:5-266^64.4%ID^E:5.3e-82^.^.`7147::74869_0:000a18::Diptera::Anopheles^7147::74869_0:000a18::Diptera::Anopheles^Q:200-949,H:5-268^64.4%ID^E:1.5e-81^.^.`7147::30069_0:000ac6::Diptera::…	7157::7167_0:0015fe::Culicidae::Anopheles^7157::7167_0:0015fe::Culicidae::Anopheles^Q:200-949,H:636-897^61.8%ID^E:5.6e-79^.^.`7157::7167_0:0015fe::Culicidae::Anopheles^7157::7167_0:0015fe::Culicidae::Anopheles^Q:200-949,H:636-897^61.8%ID^E:5.6e-79^.^.`7157::112268_0:00020a::Culicidae::Anopheles^7157::112268_0:00020a::Culicidae::Anopheles^Q:200-931,H:5-260^61.6%ID^E:6.9e-77^.^.`7157::7168_0:0031d0…
TRINITY_DN68517_c0_g1	TRINITY_DN68517_c0_g1_i1	7147::7167_0:000cea::Diptera::Anopheles^7147::7167_0:000cea::Diptera::Anopheles^Q:1-1041,H:115-461^72.9%ID^E:1e-138^.^.`7147::139723_0:001031::Diptera::Anopheles^7147::139723_0:001031::Diptera::Anopheles^Q:7-1053,H:111-458^71.3%ID^E:5.6e-137^.^.`7147::30069_0:002ad2::Diptera::Anopheles^7147::30069_0:002ad2::Diptera::Anopheles^Q:7-1053,H:107-454^70.8%ID^E:1.2e-136^.^.`7147::112268_0:001e65::Dipter…	7157::7167_0:000cea::Culicidae::Anopheles^7157::7167_0:000cea::Culicidae::Anopheles^Q:1-1041,H:115-461^72.9%ID^E:3.6e-139^.^.`7157::139723_0:001031::Culicidae::Anopheles^7157::139723_0:001031::Culicidae::Anopheles^Q:7-1053,H:111-458^71.3%ID^E:2e-137^.^.`7157::30069_0:002ad2::Culicidae::Anopheles^7157::30069_0:002ad2::Culicidae::Anopheles^Q:7-1053,H:107-454^70.8%ID^E:4.4e-137^.^.`7157::112268_0:00…
TRINITY_DN68521_c0_g1	TRINITY_DN68521_c0_g1_i1	7147::7160_0:0031cf::Diptera::Aedes^7147::7160_0:0031cf::Diptera::Aedes^Q:75-857,H:4-279^34.7%ID^E:9.1e-43^.^.`7147::7176_0:004148::Diptera::Culex^7147::7176_0:004148::Diptera::Culex^Q:222-857,H:60-276^38.5%ID^E:3.8e-41^.^.`7147::7159_0:0003f5::Diptera::Aedes^7147::7159_0:0003f5::Diptera::Aedes^Q:111-857,H:14-275^33.3%ID^E:2e-37^.^.`7147::43041_0:0013eb::Diptera::Anopheles^7147::43041_0:0013eb::D…	.
TRINITY_DN68525_c0_g1	TRINITY_DN68525_c0_g1_i2	7147::199890_0:002c3d::Diptera::Anopheles^7147::199890_0:002c3d::Diptera::Anopheles^Q:224-892,H:48-278^41.6%ID^E:3.5e-51^.^.`7147::7165_0:000b49::Diptera::Anopheles^7147::7165_0:000b49::Diptera::Anopheles^Q:230-892,H:1-229^42.4%ID^E:1e-50^.^.`7147::41427_0:000a66::Diptera::Anopheles^7147::41427_0:000a66::Diptera::Anopheles^Q:215-892,H:40-273^41.9%ID^E:1.9e-49^.^.`7147::319348_0:0018e0::Diptera::P…	.
TRINITY_DN68527_c0_g1	TRINITY_DN68527_c0_g1_i1	7147::39758_0:0030b8::Diptera::Mayetiola^7147::39758_0:0030b8::Diptera::Mayetiola^Q:235-912,H:1-240^59.2%ID^E:3.1e-65^.^.`7147::7159_0:000ddc::Diptera::Aedes^7147::7159_0:000ddc::Diptera::Aedes^Q:235-912,H:1-268^57.5%ID^E:6.9e-65^.^.`7147::7160_0:00369a::Diptera::Aedes^7147::7160_0:00369a::Diptera::Aedes^Q:235-912,H:1-269^55.4%ID^E:2.5e-62^.^.`7147::43151_0:00086f::Diptera::Anopheles^7147::43151_…	7157::7159_0:000ddc::Culicidae::Aedes^7157::7159_0:000ddc::Culicidae::Aedes^Q:235-912,H:1-268^57.5%ID^E:2.4e-65^.^.`7157::7160_0:00369a::Culicidae::Aedes^7157::7160_0:00369a::Culicidae::Aedes^Q:235-912,H:1-269^55.4%ID^E:8.6e-63^.^.`7157::43151_0:00086f::Culicidae::Anopheles^7157::43151_0:00086f::Culicidae::Anopheles^Q:235-912,H:1-294^52.7%ID^E:1.2e-61^.^.`7157::7167_0:002142::Culicidae::Anopheles…
TRINITY_DN68526_c0_g1	TRINITY_DN68526_c0_g1_i1	7147::39758_0:001753::Diptera::Mayetiola^7147::39758_0:001753::Diptera::Mayetiola^Q:362-1015,H:1-218^77.1%ID^E:2.2e-86^.^.`7147::104688_0:001a69::Diptera::Bactrocera^7147::104688_0:001a69::Diptera::Bactrocera^Q:362-1015,H:22-239^78%ID^E:6.4e-86^.^.`7147::7375_0:00069a::Diptera::Lucilia^7147::7375_0:00069a::Diptera::Lucilia^Q:323-1015,H:8-240^75.1%ID^E:1.4e-85^.^.`7147::125945_0:00292a::Diptera::D…	7157::62324_0:0023ec::Culicidae::Anopheles^7157::62324_0:0023ec::Culicidae::Anopheles^Q:362-919,H:17-202^87.6%ID^E:2e-87^.^.`7157::7167_0:001a50::Culicidae::Anopheles^7157::7167_0:001a50::Culicidae::Anopheles^Q:392-919,H:7-182^86.9%ID^E:8.2e-81^.^.`7157::199890_0:001ed3::Culicidae::Anopheles^7157::199890_0:001ed3::Culicidae::Anopheles^Q:362-919,H:1-167^78.5%ID^E:5.2e-75^.^.`7157::7165_0:000e5d::C…
TRINITY_DN68526_c0_g1	TRINITY_DN68526_c0_g1_i4	7147::39758_0:001753::Diptera::Mayetiola^7147::39758_0:001753::Diptera::Mayetiola^Q:420-1073,H:1-218^77.1%ID^E:2.3e-86^.^.`7147::104688_0:001a69::Diptera::Bactrocera^7147::104688_0:001a69::Diptera::Bactrocera^Q:420-1073,H:22-239^78%ID^E:6.6e-86^.^.`7147::7375_0:00069a::Diptera::Lucilia^7147::7375_0:00069a::Diptera::Lucilia^Q:381-1073,H:8-240^75.1%ID^E:1.5e-85^.^.`7147::125945_0:00292a::Diptera::D…	7157::62324_0:0023ec::Culicidae::Anopheles^7157::62324_0:0023ec::Culicidae::Anopheles^Q:420-977,H:17-202^87.6%ID^E:2.1e-87^.^.`7157::7167_0:001a50::Culicidae::Anopheles^7157::7167_0:001a50::Culicidae::Anopheles^Q:450-977,H:7-182^86.9%ID^E:8.5e-81^.^.`7157::199890_0:001ed3::Culicidae::Anopheles^7157::199890_0:001ed3::Culicidae::Anopheles^Q:420-977,H:1-167^78.5%ID^E:5.3e-75^.^.`7157::7165_0:000e5d:…
TRINITY_DN68522_c3_g1	TRINITY_DN68522_c3_g1_i1	7147::1041015_0:001c36::Diptera::Drosophila^7147::1041015_0:001c36::Diptera::Drosophila^Q:1-297,H:42-140^96%ID^E:2e-49^.^.`7147::104688_0:001614::Diptera::Bactrocera^7147::104688_0:001614::Diptera::Bactrocera^Q:1-297,H:42-140^96%ID^E:2e-49^.^.`7147::125945_0:00181c::Diptera::Drosophila^7147::125945_0:00181c::Diptera::Drosophila^Q:1-297,H:42-140^96%ID^E:2e-49^.^.`7147::174628_0:000a4d::Diptera::Ba…	7157::112268_0:00195a::Culicidae::Anopheles^7157::112268_0:00195a::Culicidae::Anopheles^Q:1-297,H:42-140^93.9%ID^E:3.5e-49^.^.`7157::139723_0:001da0::Culicidae::Anopheles^7157::139723_0:001da0::Culicidae::Anopheles^Q:1-297,H:42-140^93.9%ID^E:3.5e-49^.^.`7157::199890_0:000c65::Culicidae::Anopheles^7157::199890_0:000c65::Culicidae::Anopheles^Q:1-297,H:42-140^93.9%ID^E:3.5e-49^.^.`7157::30069_0:0013…
TRINITY_DN68540_c0_g1	TRINITY_DN68540_c0_g1_i1	7147::7159_0:002ae8::Diptera::Aedes^7147::7159_0:002ae8::Diptera::Aedes^Q:52-1227,H:739-1153^39.5%ID^E:6e-58^.^.`7147::7160_0:0033a1::Diptera::Aedes^7147::7160_0:0033a1::Diptera::Aedes^Q:52-1314,H:688-1134^38.3%ID^E:4.3e-56^.^.`7147::7176_0:001aba::Diptera::Culex^7147::7176_0:001aba::Diptera::Culex^Q:43-1314,H:350-782^36.7%ID^E:1.3e-55^.^.`7147::7200_0:00046b::Diptera::Lutzomyia^7147::7200_0:0004…	.
TRINITY_DN68537_c0_g1	TRINITY_DN68537_c0_g1_i3	7147::7159_0:002e28::Diptera::Aedes^7147::7159_0:002e28::Diptera::Aedes^Q:300-1028,H:1-254^62.1%ID^E:9e-77^.^.`7147::74873_0:000e5c::Diptera::Anopheles^7147::74873_0:000e5c::Diptera::Anopheles^Q:300-1031,H:1-255^61.3%ID^E:3.4e-76^.^.`7147::43151_0:000906::Diptera::Anopheles^7147::43151_0:000906::Diptera::Anopheles^Q:315-1031,H:9-254^61.9%ID^E:1.7e-75^.^.`7147::112268_0:0024e6::Diptera::Anopheles^…	7157::7159_0:002e28::Culicidae::Aedes^7157::7159_0:002e28::Culicidae::Aedes^Q:300-1028,H:1-254^62.1%ID^E:3.1e-77^.^.`7157::74873_0:000e5c::Culicidae::Anopheles^7157::74873_0:000e5c::Culicidae::Anopheles^Q:300-1031,H:1-255^61.3%ID^E:1.2e-76^.^.`7157::43151_0:000906::Culicidae::Anopheles^7157::43151_0:000906::Culicidae::Anopheles^Q:315-1031,H:9-254^61.9%ID^E:5.9e-76^.^.`7157::112268_0:0024e6::Culic…
TRINITY_DN68545_c0_g1	TRINITY_DN68545_c0_g1_i1	7147::35570_0:00085b::Diptera::Stomoxys^7147::35570_0:00085b::Diptera::Stomoxys^Q:129-704,H:1-193^45.1%ID^E:9.4e-43^.^.`7147::7222_0:000fbf::Diptera::Drosophila^7147::7222_0:000fbf::Diptera::Drosophila^Q:129-644,H:1-181^45.3%ID^E:1.8e-41^.^.`7147::7224_0:001161::Diptera::Drosophila^7147::7224_0:001161::Diptera::Drosophila^Q:129-644,H:1-173^45.7%ID^E:1.8e-41^.^.`7147::7244_0:000767::Diptera::Droso…	7157::199890_0:00153a::Culicidae::Anopheles^7157::199890_0:00153a::Culicidae::Anopheles^Q:129-647,H:1-175^46.3%ID^E:8.4e-39^.^.`7157::7165_0:000afb::Culicidae::Anopheles^7157::7165_0:000afb::Culicidae::Anopheles^Q:129-647,H:1-175^46.9%ID^E:8.4e-39^.^.`7157::30069_0:001b56::Culicidae::Anopheles^7157::30069_0:001b56::Culicidae::Anopheles^Q:129-647,H:1-175^48%ID^E:1.1e-38^.^.`7157::7167_0:001eae::Cu…
TRINITY_DN68564_c0_g1	TRINITY_DN68564_c0_g1_i1	7147::7168_0:002e7f::Diptera::Anopheles^7147::7168_0:002e7f::Diptera::Anopheles^Q:24-983,H:265-628^42.9%ID^E:7.8e-67^.^.`7147::62324_0:00278c::Diptera::Anopheles^7147::62324_0:00278c::Diptera::Anopheles^Q:36-938,H:5-357^43.5%ID^E:7.5e-62^.^.`7147::69004_0:001620::Diptera::Anopheles^7147::69004_0:001620::Diptera::Anopheles^Q:36-938,H:5-359^44%ID^E:2.2e-61^.^.`7147::7160_0:003d2f::Diptera::Aedes^71…	7157::7168_0:002e7f::Culicidae::Anopheles^7157::7168_0:002e7f::Culicidae::Anopheles^Q:24-983,H:265-628^42.9%ID^E:2.7e-67^.^.`7157::62324_0:00278c::Culicidae::Anopheles^7157::62324_0:00278c::Culicidae::Anopheles^Q:36-938,H:5-357^43.5%ID^E:2.6e-62^.^.`7157::69004_0:001620::Culicidae::Anopheles^7157::69004_0:001620::Culicidae::Anopheles^Q:36-938,H:5-359^44%ID^E:7.7e-62^.^.`7157::7160_0:003d2f::Culic…
TRINITY_DN68572_c0_g1	TRINITY_DN68572_c0_g1_i2	7147::74873_0:002c73::Diptera::Anopheles^7147::74873_0:002c73::Diptera::Anopheles^Q:2-787,H:102-363^81.3%ID^E:7.2e-128^.^.`7147::568069_0:004cc0::Diptera::Clunio^7147::568069_0:004cc0::Diptera::Clunio^Q:2-787,H:101-362^80.9%ID^E:6.1e-127^.^.`7147::28612_0:001aa8::Diptera::Rhagoletis^7147::28612_0:001aa8::Diptera::Rhagoletis^Q:2-787,H:117-378^80.9%ID^E:7.9e-127^.^.`7147::7200_0:001843::Diptera::Lu…	7157::74873_0:002c73::Culicidae::Anopheles^7157::74873_0:002c73::Culicidae::Anopheles^Q:2-787,H:102-363^81.3%ID^E:2.5e-128^.^.`7157::62324_0:0034a3::Culicidae::Anopheles^7157::62324_0:0034a3::Culicidae::Anopheles^Q:2-787,H:102-363^81.3%ID^E:6.2e-127^.^.`7157::112268_0:000c68::Culicidae::Anopheles^7157::112268_0:000c68::Culicidae::Anopheles^Q:2-787,H:102-363^81.3%ID^E:8.1e-127^.^.`7157::139723_0:0…
TRINITY_DN68568_c0_g1	TRINITY_DN68568_c0_g1_i1	7147::37001_0:001bb6::Diptera::Glossina^7147::37001_0:001bb6::Diptera::Glossina^Q:129-269,H:50-96^76.6%ID^E:2.3e-15^.^.	.
TRINITY_DN68570_c0_g1	TRINITY_DN68570_c0_g1_i1	7147::54969_0:0003bd::Diptera::Polypedilum^7147::54969_0:0003bd::Diptera::Polypedilum^Q:487-1647,H:87-489^66.8%ID^E:2.7e-131^.^.`7147::319348_0:000f36::Diptera::Polypedilum^7147::319348_0:000f36::Diptera::Polypedilum^Q:439-1647,H:68-476^66.7%ID^E:4.6e-131^.^.`7147::112268_0:00044b::Diptera::Anopheles^7147::112268_0:00044b::Diptera::Anopheles^Q:241-1647,H:3-512^54.3%ID^E:1.1e-129^.^.`7147::37001_0…	7157::112268_0:00044b::Culicidae::Anopheles^7157::112268_0:00044b::Culicidae::Anopheles^Q:241-1647,H:3-512^54.3%ID^E:4e-130^.^.`7157::139723_0:001507::Culicidae::Anopheles^7157::139723_0:001507::Culicidae::Anopheles^Q:241-1647,H:3-512^53.9%ID^E:1.7e-128^.^.`7157::74873_0:001165::Culicidae::Anopheles^7157::74873_0:001165::Culicidae::Anopheles^Q:475-1647,H:90-517^60.5%ID^E:2.8e-128^.^.`7157::199890…
TRINITY_DN68570_c0_g1	TRINITY_DN68570_c0_g1_i2	7147::54969_0:0003bd::Diptera::Polypedilum^7147::54969_0:0003bd::Diptera::Polypedilum^Q:487-1746,H:87-489^61.8%ID^E:1.2e-126^.^.`7147::319348_0:000f36::Diptera::Polypedilum^7147::319348_0:000f36::Diptera::Polypedilum^Q:439-1746,H:68-476^61.7%ID^E:2.1e-126^.^.`7147::112268_0:00044b::Diptera::Anopheles^7147::112268_0:00044b::Diptera::Anopheles^Q:241-1746,H:3-512^51%ID^E:6.8e-125^.^.`7147::37001_0:0…	7157::112268_0:00044b::Culicidae::Anopheles^7157::112268_0:00044b::Culicidae::Anopheles^Q:241-1746,H:3-512^51%ID^E:2.4e-125^.^.`7157::139723_0:001507::Culicidae::Anopheles^7157::139723_0:001507::Culicidae::Anopheles^Q:241-1746,H:3-512^50.6%ID^E:9.9e-124^.^.`7157::74873_0:001165::Culicidae::Anopheles^7157::74873_0:001165::Culicidae::Anopheles^Q:475-1746,H:90-517^56.2%ID^E:1.3e-123^.^.`7157::199890…
TRINITY_DN68570_c0_g1	TRINITY_DN68570_c0_g1_i2	7147::54969_0:0003bd::Diptera::Polypedilum^7147::54969_0:0003bd::Diptera::Polypedilum^Q:487-1746,H:87-489^61.8%ID^E:1.2e-126^.^.`7147::319348_0:000f36::Diptera::Polypedilum^7147::319348_0:000f36::Diptera::Polypedilum^Q:439-1746,H:68-476^61.7%ID^E:2.1e-126^.^.`7147::112268_0:00044b::Diptera::Anopheles^7147::112268_0:00044b::Diptera::Anopheles^Q:241-1746,H:3-512^51%ID^E:6.8e-125^.^.`7147::37001_0:0…	7157::112268_0:00044b::Culicidae::Anopheles^7157::112268_0:00044b::Culicidae::Anopheles^Q:241-1746,H:3-512^51%ID^E:2.4e-125^.^.`7157::139723_0:001507::Culicidae::Anopheles^7157::139723_0:001507::Culicidae::Anopheles^Q:241-1746,H:3-512^50.6%ID^E:9.9e-124^.^.`7157::74873_0:001165::Culicidae::Anopheles^7157::74873_0:001165::Culicidae::Anopheles^Q:475-1746,H:90-517^56.2%ID^E:1.3e-123^.^.`7157::199890…
TRINITY_DN68644_c0_g1	TRINITY_DN68644_c0_g1_i1	7147::43151_0:001fd4::Diptera::Anopheles^7147::43151_0:001fd4::Diptera::Anopheles^Q:477-1919,H:39-524^70.3%ID^E:3.2e-192^.^.`7147::7160_0:002690::Diptera::Aedes^7147::7160_0:002690::Diptera::Aedes^Q:486-1919,H:1-486^69.8%ID^E:5.5e-192^.^.`7147::7160_0:002c94::Diptera::Aedes^7147::7160_0:002c94::Diptera::Aedes^Q:486-1919,H:1-486^69.8%ID^E:7.1e-192^.^.`7147::7167_0:000789::Diptera::Anopheles^7147::…	7157::43151_0:001fd4::Culicidae::Anopheles^7157::43151_0:001fd4::Culicidae::Anopheles^Q:477-1919,H:39-524^70.3%ID^E:1.1e-192^.^.`7157::7160_0:002690::Culicidae::Aedes^7157::7160_0:002690::Culicidae::Aedes^Q:486-1919,H:1-486^69.8%ID^E:1.9e-192^.^.`7157::7160_0:002c94::Culicidae::Aedes^7157::7160_0:002c94::Culicidae::Aedes^Q:486-1919,H:1-486^69.8%ID^E:2.5e-192^.^.`7157::7167_0:000789::Culicidae::An…
TRINITY_DN68644_c0_g1	TRINITY_DN68644_c0_g1_i2	7147::43151_0:001fd4::Diptera::Anopheles^7147::43151_0:001fd4::Diptera::Anopheles^Q:633-2075,H:39-524^70.3%ID^E:3.4e-192^.^.`7147::7160_0:002690::Diptera::Aedes^7147::7160_0:002690::Diptera::Aedes^Q:642-2075,H:1-486^69.8%ID^E:4.5e-192^.^.`7147::7160_0:002c94::Diptera::Aedes^7147::7160_0:002c94::Diptera::Aedes^Q:642-2075,H:1-486^69.8%ID^E:5.8e-192^.^.`7147::7159_0:001fc9::Diptera::Aedes^7147::7159…	7157::43151_0:001fd4::Culicidae::Anopheles^7157::43151_0:001fd4::Culicidae::Anopheles^Q:633-2075,H:39-524^70.3%ID^E:1.2e-192^.^.`7157::7160_0:002690::Culicidae::Aedes^7157::7160_0:002690::Culicidae::Aedes^Q:642-2075,H:1-486^69.8%ID^E:1.6e-192^.^.`7157::7160_0:002c94::Culicidae::Aedes^7157::7160_0:002c94::Culicidae::Aedes^Q:642-2075,H:1-486^69.8%ID^E:2e-192^.^.`7157::7159_0:001fc9::Culicidae::Aede…
TRINITY_DN68644_c0_g1	TRINITY_DN68644_c0_g1_i3	7147::43151_0:001fd4::Diptera::Anopheles^7147::43151_0:001fd4::Diptera::Anopheles^Q:477-1973,H:39-524^67.9%ID^E:2e-189^.^.`7147::7160_0:002690::Diptera::Aedes^7147::7160_0:002690::Diptera::Aedes^Q:486-1973,H:1-486^67.3%ID^E:2.6e-189^.^.`7147::7160_0:002c94::Diptera::Aedes^7147::7160_0:002c94::Diptera::Aedes^Q:486-1973,H:1-486^67.3%ID^E:3.4e-189^.^.`7147::7167_0:000789::Diptera::Anopheles^7147::71…	7157::43151_0:001fd4::Culicidae::Anopheles^7157::43151_0:001fd4::Culicidae::Anopheles^Q:477-1973,H:39-524^67.9%ID^E:7e-190^.^.`7157::7160_0:002690::Culicidae::Aedes^7157::7160_0:002690::Culicidae::Aedes^Q:486-1973,H:1-486^67.3%ID^E:9.1e-190^.^.`7157::7160_0:002c94::Culicidae::Aedes^7157::7160_0:002c94::Culicidae::Aedes^Q:486-1973,H:1-486^67.3%ID^E:1.2e-189^.^.`7157::7167_0:000789::Culicidae::Anop…
TRINITY_DN68644_c0_g1	TRINITY_DN68644_c0_g1_i3	7147::43151_0:001fd4::Diptera::Anopheles^7147::43151_0:001fd4::Diptera::Anopheles^Q:477-1973,H:39-524^67.9%ID^E:2e-189^.^.`7147::7160_0:002690::Diptera::Aedes^7147::7160_0:002690::Diptera::Aedes^Q:486-1973,H:1-486^67.3%ID^E:2.6e-189^.^.`7147::7160_0:002c94::Diptera::Aedes^7147::7160_0:002c94::Diptera::Aedes^Q:486-1973,H:1-486^67.3%ID^E:3.4e-189^.^.`7147::7167_0:000789::Diptera::Anopheles^7147::71…	7157::43151_0:001fd4::Culicidae::Anopheles^7157::43151_0:001fd4::Culicidae::Anopheles^Q:477-1973,H:39-524^67.9%ID^E:7e-190^.^.`7157::7160_0:002690::Culicidae::Aedes^7157::7160_0:002690::Culicidae::Aedes^Q:486-1973,H:1-486^67.3%ID^E:9.1e-190^.^.`7157::7160_0:002c94::Culicidae::Aedes^7157::7160_0:002c94::Culicidae::Aedes^Q:486-1973,H:1-486^67.3%ID^E:1.2e-189^.^.`7157::7167_0:000789::Culicidae::Anop…
TRINITY_DN68600_c0_g1	TRINITY_DN68600_c0_g1_i1	7147::7176_0:000da3::Diptera::Culex^7147::7176_0:000da3::Diptera::Culex^Q:60-776,H:2-242^90.5%ID^E:3.2e-137^.^.`7147::7165_0:001455::Diptera::Anopheles^7147::7165_0:001455::Diptera::Anopheles^Q:60-809,H:1-252^86.9%ID^E:9.4e-137^.^.`7147::69004_0:00021f::Diptera::Anopheles^7147::69004_0:00021f::Diptera::Anopheles^Q:42-824,H:9-271^83.7%ID^E:1.2e-136^.^.`7147::7159_0:0006ad::Diptera::Aedes^7147::715…	7157::7176_0:000da3::Culicidae::Culex^7157::7176_0:000da3::Culicidae::Culex^Q:60-776,H:2-242^90.5%ID^E:1.1e-137^.^.`7157::7165_0:001455::Culicidae::Anopheles^7157::7165_0:001455::Culicidae::Anopheles^Q:60-809,H:1-252^86.9%ID^E:3.3e-137^.^.`7157::69004_0:00021f::Culicidae::Anopheles^7157::69004_0:00021f::Culicidae::Anopheles^Q:42-824,H:9-271^83.7%ID^E:4.3e-137^.^.`7157::7159_0:0006ad::Culicidae::A…
TRINITY_DN68600_c0_g1	TRINITY_DN68600_c0_g1_i2	7147::7165_0:001455::Diptera::Anopheles^7147::7165_0:001455::Diptera::Anopheles^Q:60-704,H:1-217^90.8%ID^E:1.8e-124^.^.`7147::7176_0:000da3::Diptera::Culex^7147::7176_0:000da3::Diptera::Culex^Q:60-704,H:2-218^90.8%ID^E:2.3e-124^.^.`7147::69004_0:00021f::Diptera::Anopheles^7147::69004_0:00021f::Diptera::Anopheles^Q:42-704,H:9-231^88.3%ID^E:3e-124^.^.`7147::7159_0:0006ad::Diptera::Aedes^7147::7159_…	7157::7165_0:001455::Culicidae::Anopheles^7157::7165_0:001455::Culicidae::Anopheles^Q:60-704,H:1-217^90.8%ID^E:6.2e-125^.^.`7157::7176_0:000da3::Culicidae::Culex^7157::7176_0:000da3::Culicidae::Culex^Q:60-704,H:2-218^90.8%ID^E:8.1e-125^.^.`7157::69004_0:00021f::Culicidae::Anopheles^7157::69004_0:00021f::Culicidae::Anopheles^Q:42-704,H:9-231^88.3%ID^E:1.1e-124^.^.`7157::7159_0:0006ad::Culicidae::A…
TRINITY_DN68607_c0_g1	TRINITY_DN68607_c0_g1_i1	7147::568069_0:001bd1::Diptera::Clunio^7147::568069_0:001bd1::Diptera::Clunio^Q:142-1176,H:11-360^81.5%ID^E:5.1e-160^.^.`7147::7159_0:000815::Diptera::Aedes^7147::7159_0:000815::Diptera::Aedes^Q:124-1179,H:21-370^78%ID^E:5.8e-156^.^.`7147::29031_0:001e05::Diptera::Phlebotomus^7147::29031_0:001e05::Diptera::Phlebotomus^Q:148-1176,H:2-346^80%ID^E:7.6e-156^.^.`7147::315563_0:000d68::Diptera::Belgica…	7157::41427_0:002929::Culicidae::Anopheles^7157::41427_0:002929::Culicidae::Anopheles^Q:214-930,H:648-887^89.6%ID^E:6e-124^.^.`7157::74873_0:00114f::Culicidae::Anopheles^7157::74873_0:00114f::Culicidae::Anopheles^Q:307-936,H:697-906^90.5%ID^E:1.6e-108^.^.
TRINITY_DN68648_c0_g1	TRINITY_DN68648_c0_g1_i1	.	.
TRINITY_DN68621_c0_g1	TRINITY_DN68621_c0_g1_i1	7147::7160_0:003685::Diptera::Aedes^7147::7160_0:003685::Diptera::Aedes^Q:386-3076,H:15-919^54.7%ID^E:7.9e-277^.^.`7147::568069_0:004129::Diptera::Clunio^7147::568069_0:004129::Diptera::Clunio^Q:392-3073,H:14-920^54.1%ID^E:2.3e-276^.^.`7147::7176_0:000aa4::Diptera::Culex^7147::7176_0:000aa4::Diptera::Culex^Q:386-3076,H:14-918^54.4%ID^E:1.5e-275^.^.`7147::43151_0:002330::Diptera::Anopheles^7147::4…	7157::7160_0:003685::Culicidae::Aedes^7157::7160_0:003685::Culicidae::Aedes^Q:386-3076,H:15-919^54.7%ID^E:2.8e-277^.^.`7157::7176_0:000aa4::Culicidae::Culex^7157::7176_0:000aa4::Culicidae::Culex^Q:386-3076,H:14-918^54.4%ID^E:5.2e-276^.^.`7157::43151_0:002330::Culicidae::Anopheles^7157::43151_0:002330::Culicidae::Anopheles^Q:386-3076,H:20-925^53.6%ID^E:1.5e-275^.^.`7157::7159_0:000fd9::Culicidae::…
TRINITY_DN68632_c1_g1	TRINITY_DN68632_c1_g1_i2	7147::7160_0:0025a6::Diptera::Aedes^7147::7160_0:0025a6::Diptera::Aedes^Q:59-610,H:1-184^82.6%ID^E:5.9e-92^.^.`7147::7159_0:000d29::Diptera::Aedes^7147::7159_0:000d29::Diptera::Aedes^Q:59-610,H:1-184^82.6%ID^E:7.7e-92^.^.`7147::199890_0:001086::Diptera::Anopheles^7147::199890_0:001086::Diptera::Anopheles^Q:59-610,H:1-184^81.5%ID^E:5e-91^.^.`7147::30069_0:00013c::Diptera::Anopheles^7147::30069_0:0…	7157::7160_0:0025a6::Culicidae::Aedes^7157::7160_0:0025a6::Culicidae::Aedes^Q:59-610,H:1-184^82.6%ID^E:2.1e-92^.^.`7157::7159_0:000d29::Culicidae::Aedes^7157::7159_0:000d29::Culicidae::Aedes^Q:59-610,H:1-184^82.6%ID^E:2.7e-92^.^.`7157::199890_0:001086::Culicidae::Anopheles^7157::199890_0:001086::Culicidae::Anopheles^Q:59-610,H:1-184^81.5%ID^E:1.7e-91^.^.`7157::30069_0:00013c::Culicidae::Anopheles…
TRINITY_DN68627_c0_g3	TRINITY_DN68627_c0_g3_i3	7147::29031_0:001260::Diptera::Phlebotomus^7147::29031_0:001260::Diptera::Phlebotomus^Q:931-1665,H:235-450^53.5%ID^E:3.3e-65^.^.`7147::7200_0:002261::Diptera::Lutzomyia^7147::7200_0:002261::Diptera::Lutzomyia^Q:931-1665,H:236-449^51%ID^E:2.6e-62^.^.`7147::7230_0:002970::Diptera::Drosophila^7147::7230_0:002970::Diptera::Drosophila^Q:931-1659,H:257-484^52.8%ID^E:5.8e-62^.^.`7147::35570_0:0014dc::Di…	7157::7159_0:003246::Culicidae::Aedes^7157::7159_0:003246::Culicidae::Aedes^Q:931-1665,H:319-576^45.2%ID^E:5e-53^.^.`7157::7167_0:002824::Culicidae::Anopheles^7157::7167_0:002824::Culicidae::Anopheles^Q:931-1665,H:360-655^40.9%ID^E:1e-50^.^.`7157::139723_0:003131::Culicidae::Anopheles^7157::139723_0:003131::Culicidae::Anopheles^Q:931-1665,H:218-501^42.2%ID^E:1.8e-50^.^.`7157::112268_0:0008c4::Cul…
TRINITY_DN68627_c0_g3	TRINITY_DN68627_c0_g3_i5	7147::29031_0:001260::Diptera::Phlebotomus^7147::29031_0:001260::Diptera::Phlebotomus^Q:447-1946,H:22-450^45.3%ID^E:2.6e-103^.^.`7147::7200_0:002261::Diptera::Lutzomyia^7147::7200_0:002261::Diptera::Lutzomyia^Q:741-1946,H:91-449^50.2%ID^E:5.6e-98^.^.`7147::7230_0:002970::Diptera::Drosophila^7147::7230_0:002970::Diptera::Drosophila^Q:780-1940,H:121-484^50.1%ID^E:8.6e-91^.^.`7147::7260_0:002338::Di…	7157::7159_0:003246::Culicidae::Aedes^7157::7159_0:003246::Culicidae::Aedes^Q:441-1946,H:51-576^34.4%ID^E:5.9e-71^.^.`7157::139723_0:003131::Culicidae::Anopheles^7157::139723_0:003131::Culicidae::Anopheles^Q:957-1946,H:134-501^42.2%ID^E:4.2e-69^.^.`7157::7167_0:002824::Culicidae::Anopheles^7157::7167_0:002824::Culicidae::Anopheles^Q:1029-1946,H:300-655^42.9%ID^E:5.5e-69^.^.`7157::41427_0:0017cd::…
TRINITY_DN68660_c0_g1	TRINITY_DN68660_c0_g1_i1	7147::43151_0:0003b8::Diptera::Anopheles^7147::43151_0:0003b8::Diptera::Anopheles^Q:174-1889,H:10-579^83.2%ID^E:1.7e-275^.^.`7147::7159_0:000192::Diptera::Aedes^7147::7159_0:000192::Diptera::Aedes^Q:174-1889,H:10-579^83.4%ID^E:6.5e-275^.^.`7147::7159_0:00391e::Diptera::Aedes^7147::7159_0:00391e::Diptera::Aedes^Q:174-1889,H:10-579^83.4%ID^E:6.5e-275^.^.`7147::74873_0:002b37::Diptera::Anopheles^714…	7157::43151_0:0003b8::Culicidae::Anopheles^7157::43151_0:0003b8::Culicidae::Anopheles^Q:174-1889,H:10-579^83.2%ID^E:6e-276^.^.`7157::7159_0:000192::Culicidae::Aedes^7157::7159_0:000192::Culicidae::Aedes^Q:174-1889,H:10-579^83.4%ID^E:2.3e-275^.^.`7157::7159_0:00391e::Culicidae::Aedes^7157::7159_0:00391e::Culicidae::Aedes^Q:174-1889,H:10-579^83.4%ID^E:2.3e-275^.^.`7157::74873_0:002b37::Culicidae::A…
TRINITY_DN68688_c0_g1	TRINITY_DN68688_c0_g1_i2	7147::7397_0:003373::Diptera::Glossina^7147::7397_0:003373::Diptera::Glossina^Q:22-444,H:401-528^46.2%ID^E:3e-29^.^.`7147::568069_0:000908::Diptera::Clunio^7147::568069_0:000908::Diptera::Clunio^Q:55-402,H:6-105^53.8%ID^E:1.5e-28^.^.`7147::7394_0:002fe4::Diptera::Glossina^7147::7394_0:002fe4::Diptera::Glossina^Q:64-420,H:8-112^47.6%ID^E:1.2e-25^.^.`7147::37001_0:002456::Diptera::Glossina^7147::37…	.
TRINITY_DN68688_c0_g1	TRINITY_DN68688_c0_g1_i3	7147::7397_0:003373::Diptera::Glossina^7147::7397_0:003373::Diptera::Glossina^Q:22-393,H:401-528^52.3%ID^E:4.4e-32^.^.`7147::568069_0:000908::Diptera::Clunio^7147::568069_0:000908::Diptera::Clunio^Q:55-351,H:6-105^62%ID^E:6.4e-31^.^.`7147::7394_0:002fe4::Diptera::Glossina^7147::7394_0:002fe4::Diptera::Glossina^Q:64-369,H:8-112^55.1%ID^E:1e-28^.^.`7147::37001_0:002456::Diptera::Glossina^7147::3700…	.
TRINITY_DN68697_c0_g1	TRINITY_DN68697_c0_g1_i1	7147::7370_0:002f64::Diptera::Musca^7147::7370_0:002f64::Diptera::Musca^Q:225-830,H:5-216^58.5%ID^E:2.4e-34^.^.`7147::7165_0:002a3e::Diptera::Anopheles^7147::7165_0:002a3e::Diptera::Anopheles^Q:228-830,H:7-205^54.7%ID^E:5.9e-33^.^.`7147::199890_0:001131::Diptera::Anopheles^7147::199890_0:001131::Diptera::Anopheles^Q:228-830,H:6-205^55.7%ID^E:1e-32^.^.`7147::43041_0:0016de::Diptera::Anopheles^7147…	7157::7165_0:002a3e::Culicidae::Anopheles^7157::7165_0:002a3e::Culicidae::Anopheles^Q:228-830,H:7-205^54.7%ID^E:2e-33^.^.`7157::199890_0:001131::Culicidae::Anopheles^7157::199890_0:001131::Culicidae::Anopheles^Q:228-830,H:6-205^55.7%ID^E:3.5e-33^.^.`7157::43041_0:0016de::Culicidae::Anopheles^7157::43041_0:0016de::Culicidae::Anopheles^Q:228-830,H:6-204^56.7%ID^E:3.9e-32^.^.`7157::74869_0:002920::C…
TRINITY_DN68705_c0_g1	TRINITY_DN68705_c0_g1_i1	7147::7159_0:000687::Diptera::Aedes^7147::7159_0:000687::Diptera::Aedes^Q:164-1240,H:84-441^80.7%ID^E:1.1e-173^.^.`7147::41427_0:0027dd::Diptera::Anopheles^7147::41427_0:0027dd::Diptera::Anopheles^Q:164-1240,H:61-418^79.6%ID^E:4e-171^.^.`7147::43151_0:000ffe::Diptera::Anopheles^7147::43151_0:000ffe::Diptera::Anopheles^Q:164-1240,H:134-491^79.6%ID^E:4e-171^.^.`7147::74873_0:0011e1::Diptera::Anophe…	7157::7159_0:000687::Culicidae::Aedes^7157::7159_0:000687::Culicidae::Aedes^Q:164-1240,H:84-441^80.7%ID^E:3.9e-174^.^.`7157::41427_0:0027dd::Culicidae::Anopheles^7157::41427_0:0027dd::Culicidae::Anopheles^Q:164-1240,H:61-418^79.6%ID^E:1.4e-171^.^.`7157::43151_0:000ffe::Culicidae::Anopheles^7157::43151_0:000ffe::Culicidae::Anopheles^Q:164-1240,H:134-491^79.6%ID^E:1.4e-171^.^.`7157::74873_0:0011e1:…
TRINITY_DN68705_c0_g1	TRINITY_DN68705_c0_g1_i2	7147::7159_0:000687::Diptera::Aedes^7147::7159_0:000687::Diptera::Aedes^Q:179-1252,H:85-441^80.6%ID^E:1.5e-173^.^.`7147::41427_0:0027dd::Diptera::Anopheles^7147::41427_0:0027dd::Diptera::Anopheles^Q:179-1252,H:62-418^79.5%ID^E:5.2e-171^.^.`7147::43151_0:000ffe::Diptera::Anopheles^7147::43151_0:000ffe::Diptera::Anopheles^Q:179-1252,H:135-491^79.5%ID^E:5.2e-171^.^.`7147::74873_0:0011e1::Diptera::An…	7157::7159_0:000687::Culicidae::Aedes^7157::7159_0:000687::Culicidae::Aedes^Q:179-1252,H:85-441^80.6%ID^E:5.1e-174^.^.`7157::41427_0:0027dd::Culicidae::Anopheles^7157::41427_0:0027dd::Culicidae::Anopheles^Q:179-1252,H:62-418^79.5%ID^E:1.8e-171^.^.`7157::43151_0:000ffe::Culicidae::Anopheles^7157::43151_0:000ffe::Culicidae::Anopheles^Q:179-1252,H:135-491^79.5%ID^E:1.8e-171^.^.`7157::74873_0:0011e1:…
TRINITY_DN68707_c0_g1	TRINITY_DN68707_c0_g1_i1	7147::7159_0:003369::Diptera::Aedes^7147::7159_0:003369::Diptera::Aedes^Q:72-2177,H:1-709^77.6%ID^E:0^.^.`7147::7160_0:00121f::Diptera::Aedes^7147::7160_0:00121f::Diptera::Aedes^Q:72-2177,H:1-710^77.2%ID^E:0^.^.`7147::7160_0:00305d::Diptera::Aedes^7147::7160_0:00305d::Diptera::Aedes^Q:72-2177,H:1-710^77.2%ID^E:0^.^.`7147::69004_0:00295e::Diptera::Anopheles^7147::69004_0:00295e::Diptera::Anopheles…	7157::7159_0:003369::Culicidae::Aedes^7157::7159_0:003369::Culicidae::Aedes^Q:72-2177,H:1-709^77.6%ID^E:0^.^.`7157::7160_0:00121f::Culicidae::Aedes^7157::7160_0:00121f::Culicidae::Aedes^Q:72-2177,H:1-710^77.2%ID^E:0^.^.`7157::7160_0:00305d::Culicidae::Aedes^7157::7160_0:00305d::Culicidae::Aedes^Q:72-2177,H:1-710^77.2%ID^E:0^.^.`7157::69004_0:00295e::Culicidae::Anopheles^7157::69004_0:00295e::Culi…
TRINITY_DN68714_c0_g1	TRINITY_DN68714_c0_g1_i1	7147::74873_0:000830::Diptera::Anopheles^7147::74873_0:000830::Diptera::Anopheles^Q:89-1270,H:5-406^46.6%ID^E:3.5e-94^.^.`7147::199890_0:00187b::Diptera::Anopheles^7147::199890_0:00187b::Diptera::Anopheles^Q:113-1270,H:16-408^46.6%ID^E:8.7e-93^.^.`7147::30069_0:0029ef::Diptera::Anopheles^7147::30069_0:0029ef::Diptera::Anopheles^Q:113-1270,H:18-405^46.5%ID^E:1.5e-92^.^.`7147::7165_0:002a4b::Dipter…	7157::74873_0:000830::Culicidae::Anopheles^7157::74873_0:000830::Culicidae::Anopheles^Q:89-1270,H:5-406^46.6%ID^E:1.2e-94^.^.`7157::199890_0:00187b::Culicidae::Anopheles^7157::199890_0:00187b::Culicidae::Anopheles^Q:113-1270,H:16-408^46.6%ID^E:3e-93^.^.`7157::30069_0:0029ef::Culicidae::Anopheles^7157::30069_0:0029ef::Culicidae::Anopheles^Q:113-1270,H:18-405^46.5%ID^E:5.2e-93^.^.`7157::7165_0:002a…
TRINITY_DN68724_c0_g1	TRINITY_DN68724_c0_g1_i1	7147::7176_0:0024a8::Diptera::Culex^7147::7176_0:0024a8::Diptera::Culex^Q:37-588,H:1-184^100%ID^E:2.4e-98^.^.`7147::7159_0:00218b::Diptera::Aedes^7147::7159_0:00218b::Diptera::Aedes^Q:37-588,H:1-184^97.8%ID^E:5.8e-97^.^.`7147::7160_0:001af8::Diptera::Aedes^7147::7160_0:001af8::Diptera::Aedes^Q:37-588,H:1-184^97.8%ID^E:5.8e-97^.^.`7147::7160_0:001e87::Diptera::Aedes^7147::7160_0:001e87::Diptera::A…	7157::7176_0:0024a8::Culicidae::Culex^7157::7176_0:0024a8::Culicidae::Culex^Q:37-588,H:1-184^100%ID^E:8.3e-99^.^.`7157::7159_0:00218b::Culicidae::Aedes^7157::7159_0:00218b::Culicidae::Aedes^Q:37-588,H:1-184^97.8%ID^E:2e-97^.^.`7157::7160_0:001af8::Culicidae::Aedes^7157::7160_0:001af8::Culicidae::Aedes^Q:37-588,H:1-184^97.8%ID^E:2e-97^.^.`7157::7160_0:001e87::Culicidae::Aedes^7157::7160_0:001e87::…
TRINITY_DN68724_c0_g1	TRINITY_DN68724_c0_g1_i2	7147::7159_0:00218b::Diptera::Aedes^7147::7159_0:00218b::Diptera::Aedes^Q:24-593,H:1-190^100%ID^E:2.7e-102^.^.`7147::7160_0:001af8::Diptera::Aedes^7147::7160_0:001af8::Diptera::Aedes^Q:24-593,H:1-190^100%ID^E:2.7e-102^.^.`7147::7160_0:001e87::Diptera::Aedes^7147::7160_0:001e87::Diptera::Aedes^Q:24-593,H:1-190^100%ID^E:2.7e-102^.^.`7147::7176_0:0024a8::Diptera::Culex^7147::7176_0:0024a8::Diptera::…	7157::7159_0:00218b::Culicidae::Aedes^7157::7159_0:00218b::Culicidae::Aedes^Q:24-593,H:1-190^100%ID^E:9.4e-103^.^.`7157::7160_0:001af8::Culicidae::Aedes^7157::7160_0:001af8::Culicidae::Aedes^Q:24-593,H:1-190^100%ID^E:9.4e-103^.^.`7157::7160_0:001e87::Culicidae::Aedes^7157::7160_0:001e87::Culicidae::Aedes^Q:24-593,H:1-190^100%ID^E:9.4e-103^.^.`7157::7176_0:0024a8::Culicidae::Culex^7157::7176_0:002…
TRINITY_DN68731_c0_g1	TRINITY_DN68731_c0_g1_i3	7147::74873_0:000ddd::Diptera::Anopheles^7147::74873_0:000ddd::Diptera::Anopheles^Q:196-2013,H:2-607^75.6%ID^E:1.6e-291^.^.`7147::139723_0:002eb5::Diptera::Anopheles^7147::139723_0:002eb5::Diptera::Anopheles^Q:196-2013,H:2-607^75.2%ID^E:1.1e-290^.^.`7147::7176_0:001bba::Diptera::Culex^7147::7176_0:001bba::Diptera::Culex^Q:196-2013,H:2-607^75.6%ID^E:2.4e-290^.^.`7147::62324_0:0031a5::Diptera::Anop…	7157::69004_0:000184::Culicidae::Anopheles^7157::69004_0:000184::Culicidae::Anopheles^Q:322-2004,H:40-617^44.4%ID^E:1.8e-136^.^.`7157::30069_0:0033ac::Culicidae::Anopheles^7157::30069_0:0033ac::Culicidae::Anopheles^Q:322-2004,H:40-617^44.1%ID^E:4e-136^.^.`7157::62324_0:00007a::Culicidae::Anopheles^7157::62324_0:00007a::Culicidae::Anopheles^Q:322-2004,H:40-617^43.9%ID^E:5.3e-136^.^.`7157::7168_0:0…
TRINITY_DN68738_c0_g1	TRINITY_DN68738_c0_g1_i1	7147::568069_0:003aa2::Diptera::Clunio^7147::568069_0:003aa2::Diptera::Clunio^Q:390-1469,H:11-372^71.3%ID^E:2.7e-158^.^.`7147::7200_0:001ee0::Diptera::Lutzomyia^7147::7200_0:001ee0::Diptera::Lutzomyia^Q:303-1469,H:1-389^67.4%ID^E:1.9e-156^.^.`7147::29031_0:000a02::Diptera::Phlebotomus^7147::29031_0:000a02::Diptera::Phlebotomus^Q:303-1469,H:1-388^65.8%ID^E:2.1e-155^.^.`7147::30069_0:000906::Dipter…	7157::30069_0:000906::Culicidae::Anopheles^7157::30069_0:000906::Culicidae::Anopheles^Q:363-1460,H:25-400^68.9%ID^E:9.8e-156^.^.`7157::74869_0:001fe7::Culicidae::Anopheles^7157::74869_0:001fe7::Culicidae::Anopheles^Q:378-1460,H:9-376^69.3%ID^E:1.1e-154^.^.`7157::43041_0:0006ff::Culicidae::Anopheles^7157::43041_0:0006ff::Culicidae::Anopheles^Q:294-1460,H:43-442^64.2%ID^E:5.4e-154^.^.`7157::199890_…
TRINITY_DN68793_c0_g1	TRINITY_DN68793_c0_g1_i1	7147::7167_0:001aa5::Diptera::Anopheles^7147::7167_0:001aa5::Diptera::Anopheles^Q:17-1957,H:12-660^63.8%ID^E:5.8e-266^.^.`7147::43041_0:001731::Diptera::Anopheles^7147::43041_0:001731::Diptera::Anopheles^Q:17-2011,H:6-683^62.4%ID^E:7.5e-266^.^.`7147::43151_0:001a6a::Diptera::Anopheles^7147::43151_0:001a6a::Diptera::Anopheles^Q:17-1993,H:12-684^62.3%ID^E:9.8e-266^.^.`7147::69004_0:00318e::Diptera:…	7157::7167_0:001aa5::Culicidae::Anopheles^7157::7167_0:001aa5::Culicidae::Anopheles^Q:17-1957,H:12-660^63.8%ID^E:2e-266^.^.`7157::43041_0:001731::Culicidae::Anopheles^7157::43041_0:001731::Culicidae::Anopheles^Q:17-2011,H:6-683^62.4%ID^E:2.6e-266^.^.`7157::43151_0:001a6a::Culicidae::Anopheles^7157::43151_0:001a6a::Culicidae::Anopheles^Q:17-1993,H:12-684^62.3%ID^E:3.4e-266^.^.`7157::69004_0:00318e…
TRINITY_DN68742_c0_g1	TRINITY_DN68742_c0_g1_i1	7147::7200_0:00224f::Diptera::Lutzomyia^7147::7200_0:00224f::Diptera::Lutzomyia^Q:540-3113,H:97-991^39.3%ID^E:4.1e-159^.^.`7147::139723_0:000ea5::Diptera::Anopheles^7147::139723_0:000ea5::Diptera::Anopheles^Q:579-3101,H:99-988^37.8%ID^E:4.1e-151^.^.`7147::29031_0:002580::Diptera::Phlebotomus^7147::29031_0:002580::Diptera::Phlebotomus^Q:408-3110,H:80-958^36.4%ID^E:7.2e-148^.^.`7147::112268_0:00031…	7157::139723_0:000ea5::Culicidae::Anopheles^7157::139723_0:000ea5::Culicidae::Anopheles^Q:579-3101,H:99-988^37.8%ID^E:1.4e-151^.^.`7157::112268_0:000314::Culicidae::Anopheles^7157::112268_0:000314::Culicidae::Anopheles^Q:582-3101,H:105-995^38.1%ID^E:3.3e-148^.^.`7157::41427_0:0027c7::Culicidae::Anopheles^7157::41427_0:0027c7::Culicidae::Anopheles^Q:537-3101,H:90-923^37.9%ID^E:6.2e-147^.^.`7157::6…
TRINITY_DN68742_c0_g1	TRINITY_DN68742_c0_g1_i3	7147::7200_0:00224f::Diptera::Lutzomyia^7147::7200_0:00224f::Diptera::Lutzomyia^Q:540-3053,H:97-991^41.1%ID^E:1.1e-159^.^.`7147::139723_0:000ea5::Diptera::Anopheles^7147::139723_0:000ea5::Diptera::Anopheles^Q:579-3041,H:99-988^38.5%ID^E:2.8e-152^.^.`7147::29031_0:002580::Diptera::Phlebotomus^7147::29031_0:002580::Diptera::Phlebotomus^Q:408-3050,H:80-958^36.6%ID^E:8.4e-149^.^.`7147::112268_0:00031…	7157::139723_0:000ea5::Culicidae::Anopheles^7157::139723_0:000ea5::Culicidae::Anopheles^Q:579-3041,H:99-988^38.5%ID^E:9.7e-153^.^.`7157::112268_0:000314::Culicidae::Anopheles^7157::112268_0:000314::Culicidae::Anopheles^Q:582-3041,H:105-995^38.5%ID^E:8.5e-149^.^.`7157::41427_0:0027c7::Culicidae::Anopheles^7157::41427_0:0027c7::Culicidae::Anopheles^Q:537-3041,H:90-923^38.4%ID^E:1.6e-147^.^.`7157::6…
TRINITY_DN68761_c0_g1	TRINITY_DN68761_c0_g1_i1	7147::29031_0:002a8b::Diptera::Phlebotomus^7147::29031_0:002a8b::Diptera::Phlebotomus^Q:370-1077,H:7-243^45%ID^E:1.3e-49^.^.`7147::7200_0:002738::Diptera::Lutzomyia^7147::7200_0:002738::Diptera::Lutzomyia^Q:364-1077,H:6-244^42.1%ID^E:2.4e-48^.^.`7147::7394_0:0024df::Diptera::Glossina^7147::7394_0:0024df::Diptera::Glossina^Q:409-1080,H:20-245^42.5%ID^E:5.4e-48^.^.`7147::174628_0:001392::Diptera::B…	7157::7159_0:000629::Culicidae::Aedes^7157::7159_0:000629::Culicidae::Aedes^Q:382-1077,H:7-244^41%ID^E:1.7e-44^.^.`7157::7159_0:0038c0::Culicidae::Aedes^7157::7159_0:0038c0::Culicidae::Aedes^Q:382-1077,H:7-244^41%ID^E:1.7e-44^.^.`7157::30069_0:00181f::Culicidae::Anopheles^7157::30069_0:00181f::Culicidae::Anopheles^Q:412-1089,H:23-253^42.1%ID^E:8.2e-44^.^.`7157::69004_0:003085::Culicidae::Anophele…
TRINITY_DN68763_c1_g1	TRINITY_DN68763_c1_g1_i1	7147::37001_0:000bba::Diptera::Glossina^7147::37001_0:000bba::Diptera::Glossina^Q:206-772,H:18-206^83.1%ID^E:6.8e-86^.^.`7147::30025_0:00284c::Diptera::Drosophila^7147::30025_0:00284c::Diptera::Drosophila^Q:212-772,H:20-206^82.4%ID^E:4.4e-85^.^.`7147::7227_0:002916::Diptera::Drosophila^7147::7227_0:002916::Diptera::Drosophila^Q:158-772,H:1-206^76.7%ID^E:4.4e-85^.^.`7147::7222_0:001d9d::Diptera::D…	.
TRINITY_DN68770_c0_g1	TRINITY_DN68770_c0_g1_i2	7147::7167_0:002a10::Diptera::Anopheles^7147::7167_0:002a10::Diptera::Anopheles^Q:618-1451,H:5-285^48.8%ID^E:1.2e-70^.^.`7147::69004_0:0028d4::Diptera::Anopheles^7147::69004_0:0028d4::Diptera::Anopheles^Q:606-1433,H:1-279^49.5%ID^E:1e-69^.^.`7147::7160_0:000eec::Diptera::Aedes^7147::7160_0:000eec::Diptera::Aedes^Q:618-1445,H:5-283^48%ID^E:3e-69^.^.`7147::7168_0:0020e0::Diptera::Anopheles^7147::71…	7157::7167_0:002a10::Culicidae::Anopheles^7157::7167_0:002a10::Culicidae::Anopheles^Q:618-1451,H:5-285^48.8%ID^E:4.3e-71^.^.`7157::69004_0:0028d4::Culicidae::Anopheles^7157::69004_0:0028d4::Culicidae::Anopheles^Q:606-1433,H:1-279^49.5%ID^E:3.6e-70^.^.`7157::7160_0:000eec::Culicidae::Aedes^7157::7160_0:000eec::Culicidae::Aedes^Q:618-1445,H:5-283^48%ID^E:1.1e-69^.^.`7157::7168_0:0020e0::Culicidae::…
TRINITY_DN68766_c0_g2	TRINITY_DN68766_c0_g2_i2	7147::7200_0:001a6c::Diptera::Lutzomyia^7147::7200_0:001a6c::Diptera::Lutzomyia^Q:353-1393,H:7-358^72.2%ID^E:2.2e-154^.^.	.
TRINITY_DN68771_c0_g1	TRINITY_DN68771_c0_g1_i1	7147::568069_0:000687::Diptera::Clunio^7147::568069_0:000687::Diptera::Clunio^Q:136-555,H:73-208^62.9%ID^E:3e-42^.^.`7147::41427_0:0028bd::Diptera::Anopheles^7147::41427_0:0028bd::Diptera::Anopheles^Q:133-561,H:72-211^64.6%ID^E:2.8e-40^.^.`7147::74873_0:001322::Diptera::Anopheles^7147::74873_0:001322::Diptera::Anopheles^Q:136-561,H:73-211^62.9%ID^E:4e-39^.^.`7147::30069_0:0006c9::Diptera::Anophel…	7157::41427_0:0028bd::Culicidae::Anopheles^7157::41427_0:0028bd::Culicidae::Anopheles^Q:133-561,H:72-211^64.6%ID^E:9.7e-41^.^.`7157::74873_0:001322::Culicidae::Anopheles^7157::74873_0:001322::Culicidae::Anopheles^Q:136-561,H:73-211^62.9%ID^E:1.4e-39^.^.`7157::30069_0:0006c9::Culicidae::Anopheles^7157::30069_0:0006c9::Culicidae::Anopheles^Q:133-561,H:72-213^61.4%ID^E:1.8e-39^.^.`7157::43041_0:0023…
TRINITY_DN68785_c1_g1	TRINITY_DN68785_c1_g1_i2	7147::41427_0:0006b5::Diptera::Anopheles^7147::41427_0:0006b5::Diptera::Anopheles^Q:555-2102,H:62-582^72.3%ID^E:3.3e-238^.^.`7147::112268_0:001551::Diptera::Anopheles^7147::112268_0:001551::Diptera::Anopheles^Q:579-2102,H:21-533^73.3%ID^E:4.2e-238^.^.`7147::139723_0:0015fd::Diptera::Anopheles^7147::139723_0:0015fd::Diptera::Anopheles^Q:582-2102,H:40-551^73.5%ID^E:5.5e-238^.^.`7147::30069_0:000b9d…	7157::41427_0:0006b5::Culicidae::Anopheles^7157::41427_0:0006b5::Culicidae::Anopheles^Q:555-2102,H:62-582^72.3%ID^E:1.1e-238^.^.`7157::112268_0:001551::Culicidae::Anopheles^7157::112268_0:001551::Culicidae::Anopheles^Q:579-2102,H:21-533^73.3%ID^E:1.5e-238^.^.`7157::139723_0:0015fd::Culicidae::Anopheles^7157::139723_0:0015fd::Culicidae::Anopheles^Q:582-2102,H:40-551^73.5%ID^E:1.9e-238^.^.`7157::30…
TRINITY_DN68798_c1_g1	TRINITY_DN68798_c1_g1_i1	7147::199890_0:0000d3::Diptera::Anopheles^7147::199890_0:0000d3::Diptera::Anopheles^Q:118-588,H:1-156^75.8%ID^E:1.6e-62^.^.`7147::7165_0:002148::Diptera::Anopheles^7147::7165_0:002148::Diptera::Anopheles^Q:118-588,H:1-156^72%ID^E:2.3e-61^.^.`7147::7168_0:000d14::Diptera::Anopheles^7147::7168_0:000d14::Diptera::Anopheles^Q:118-588,H:1-157^71.3%ID^E:3e-61^.^.`7147::41427_0:0018df::Diptera::Anophele…	7157::199890_0:0000d3::Culicidae::Anopheles^7157::199890_0:0000d3::Culicidae::Anopheles^Q:118-588,H:1-156^75.8%ID^E:5.5e-63^.^.`7157::7165_0:002148::Culicidae::Anopheles^7157::7165_0:002148::Culicidae::Anopheles^Q:118-588,H:1-156^72%ID^E:8e-62^.^.`7157::7168_0:000d14::Culicidae::Anopheles^7157::7168_0:000d14::Culicidae::Anopheles^Q:118-588,H:1-157^71.3%ID^E:1e-61^.^.`7157::41427_0:0018df::Culicid…
TRINITY_DN68846_c0_g2	TRINITY_DN68846_c0_g2_i1	7147::74873_0:000f2b::Diptera::Anopheles^7147::74873_0:000f2b::Diptera::Anopheles^Q:58-225,H:4-59^73.2%ID^E:8.5e-16^.^.`7147::112268_0:002f59::Diptera::Anopheles^7147::112268_0:002f59::Diptera::Anopheles^Q:61-225,H:5-59^72.7%ID^E:1.4e-15^.^.`7147::139723_0:000eb0::Diptera::Anopheles^7147::139723_0:000eb0::Diptera::Anopheles^Q:61-225,H:5-59^72.7%ID^E:1.4e-15^.^.`7147::7168_0:002e48::Diptera::Anoph…	7157::74873_0:000f2b::Culicidae::Anopheles^7157::74873_0:000f2b::Culicidae::Anopheles^Q:58-225,H:4-59^73.2%ID^E:3e-16^.^.`7157::112268_0:002f59::Culicidae::Anopheles^7157::112268_0:002f59::Culicidae::Anopheles^Q:61-225,H:5-59^72.7%ID^E:5e-16^.^.`7157::139723_0:000eb0::Culicidae::Anopheles^7157::139723_0:000eb0::Culicidae::Anopheles^Q:61-225,H:5-59^72.7%ID^E:5e-16^.^.`7157::7168_0:002e48::Culicida…
TRINITY_DN68810_c0_g1	TRINITY_DN68810_c0_g1_i2	7147::7200_0:00005e::Diptera::Lutzomyia^7147::7200_0:00005e::Diptera::Lutzomyia^Q:213-530,H:313-419^60.7%ID^E:3.8e-34^.^.`7147::39758_0:004b74::Diptera::Mayetiola^7147::39758_0:004b74::Diptera::Mayetiola^Q:159-527,H:41-169^55%ID^E:1.4e-33^.^.`7147::7260_0:000850::Diptera::Drosophila^7147::7260_0:000850::Diptera::Drosophila^Q:207-524,H:53-160^62%ID^E:2.7e-32^.^.`7147::35570_0:001e8f::Diptera::Stom…	7157::43151_0:000d11::Culicidae::Anopheles^7157::43151_0:000d11::Culicidae::Anopheles^Q:213-560,H:51-165^54.2%ID^E:7.5e-30^.^.`7157::7176_0:003ae0::Culicidae::Culex^7157::7176_0:003ae0::Culicidae::Culex^Q:213-536,H:18-127^55.5%ID^E:7.5e-30^.^.`7157::7165_0:000884::Culicidae::Anopheles^7157::7165_0:000884::Culicidae::Anopheles^Q:213-524,H:27-132^57.5%ID^E:9.7e-30^.^.`7157::199890_0:0020b6::Culicid…
TRINITY_DN68816_c0_g1	TRINITY_DN68816_c0_g1_i1	7147::7167_0:000f17::Diptera::Anopheles^7147::7167_0:000f17::Diptera::Anopheles^Q:199-2274,H:37-722^79.5%ID^E:0^.^.`7147::199890_0:002354::Diptera::Anopheles^7147::199890_0:002354::Diptera::Anopheles^Q:166-2274,H:31-729^78.4%ID^E:0^.^.`7147::43151_0:00146e::Diptera::Anopheles^7147::43151_0:00146e::Diptera::Anopheles^Q:208-2274,H:40-722^79.5%ID^E:0^.^.`7147::139723_0:0006cb::Diptera::Anopheles^714…	7157::7167_0:000f17::Culicidae::Anopheles^7157::7167_0:000f17::Culicidae::Anopheles^Q:199-2274,H:37-722^79.5%ID^E:0^.^.`7157::199890_0:002354::Culicidae::Anopheles^7157::199890_0:002354::Culicidae::Anopheles^Q:166-2274,H:31-729^78.4%ID^E:0^.^.`7157::43151_0:00146e::Culicidae::Anopheles^7157::43151_0:00146e::Culicidae::Anopheles^Q:208-2274,H:40-722^79.5%ID^E:0^.^.`7157::139723_0:0006cb::Culicidae:…
TRINITY_DN68823_c0_g1	TRINITY_DN68823_c0_g1_i1	7147::7159_0:00337c::Diptera::Aedes^7147::7159_0:00337c::Diptera::Aedes^Q:547-1062,H:54-224^69.2%ID^E:9e-68^.^.`7147::112268_0:000972::Diptera::Anopheles^7147::112268_0:000972::Diptera::Anopheles^Q:478-1062,H:7-205^62.7%ID^E:4.5e-67^.^.`7147::62324_0:0017bb::Diptera::Anopheles^7147::62324_0:0017bb::Diptera::Anopheles^Q:547-1062,H:23-193^67.4%ID^E:4.5e-67^.^.`7147::7176_0:002fde::Diptera::Culex^71…	.
TRINITY_DN68848_c0_g1	TRINITY_DN68848_c0_g1_i1	7147::7213_0:002a5d::Diptera::Ceratitis^7147::7213_0:002a5d::Diptera::Ceratitis^Q:558-1112,H:4-188^84.9%ID^E:1.4e-89^.^.`7147::7370_0:000cf6::Diptera::Musca^7147::7370_0:000cf6::Diptera::Musca^Q:558-1112,H:4-188^84.9%ID^E:1.4e-89^.^.`7147::28612_0:0020b0::Diptera::Rhagoletis^7147::28612_0:0020b0::Diptera::Rhagoletis^Q:558-1112,H:4-188^84.9%ID^E:2.4e-89^.^.`7147::7230_0:002b39::Diptera::Drosophila…	7157::7159_0:002807::Culicidae::Aedes^7157::7159_0:002807::Culicidae::Aedes^Q:558-1112,H:4-188^82.7%ID^E:5.7e-86^.^.`7157::62324_0:001345::Culicidae::Anopheles^7157::62324_0:001345::Culicidae::Anopheles^Q:558-1112,H:4-188^80.5%ID^E:1.8e-84^.^.`7157::112268_0:000017::Culicidae::Anopheles^7157::112268_0:000017::Culicidae::Anopheles^Q:558-1112,H:4-188^80.5%ID^E:2.4e-84^.^.`7157::30069_0:00293e::Culi…
TRINITY_DN68859_c0_g1	TRINITY_DN68859_c0_g1_i1	7147::7176_0:002d37::Diptera::Culex^7147::7176_0:002d37::Diptera::Culex^Q:324-716,H:1-127^57.3%ID^E:5.1e-38^.^.`7147::7160_0:0015fb::Diptera::Aedes^7147::7160_0:0015fb::Diptera::Aedes^Q:342-716,H:6-125^59.2%ID^E:5.6e-37^.^.`7147::62324_0:002aed::Diptera::Anopheles^7147::62324_0:002aed::Diptera::Anopheles^Q:324-716,H:1-122^55%ID^E:7.3e-37^.^.`7147::43151_0:00066c::Diptera::Anopheles^7147::43151_0:…	7157::7176_0:002d37::Culicidae::Culex^7157::7176_0:002d37::Culicidae::Culex^Q:324-716,H:1-127^57.3%ID^E:1.8e-38^.^.`7157::7160_0:0015fb::Culicidae::Aedes^7157::7160_0:0015fb::Culicidae::Aedes^Q:342-716,H:6-125^59.2%ID^E:2e-37^.^.`7157::62324_0:002aed::Culicidae::Anopheles^7157::62324_0:002aed::Culicidae::Anopheles^Q:324-716,H:1-122^55%ID^E:2.6e-37^.^.`7157::43151_0:00066c::Culicidae::Anopheles^71…
TRINITY_DN68859_c0_g1	TRINITY_DN68859_c0_g1_i4	7147::7176_0:002d37::Diptera::Culex^7147::7176_0:002d37::Diptera::Culex^Q:222-614,H:1-127^57.3%ID^E:4.5e-38^.^.`7147::7160_0:0015fb::Diptera::Aedes^7147::7160_0:0015fb::Diptera::Aedes^Q:240-614,H:6-125^59.2%ID^E:5e-37^.^.`7147::62324_0:002aed::Diptera::Anopheles^7147::62324_0:002aed::Diptera::Anopheles^Q:222-614,H:1-122^55%ID^E:6.5e-37^.^.`7147::43151_0:00066c::Diptera::Anopheles^7147::43151_0:00…	7157::7176_0:002d37::Culicidae::Culex^7157::7176_0:002d37::Culicidae::Culex^Q:222-614,H:1-127^57.3%ID^E:1.6e-38^.^.`7157::7160_0:0015fb::Culicidae::Aedes^7157::7160_0:0015fb::Culicidae::Aedes^Q:240-614,H:6-125^59.2%ID^E:1.8e-37^.^.`7157::62324_0:002aed::Culicidae::Anopheles^7157::62324_0:002aed::Culicidae::Anopheles^Q:222-614,H:1-122^55%ID^E:2.3e-37^.^.`7157::43151_0:00066c::Culicidae::Anopheles^…
TRINITY_DN68860_c0_g1	TRINITY_DN68860_c0_g1_i2	7147::7213_0:0006f3::Diptera::Ceratitis^7147::7213_0:0006f3::Diptera::Ceratitis^Q:156-650,H:60-225^54.2%ID^E:3.8e-43^.^.`7147::7370_0:0012f5::Diptera::Musca^7147::7370_0:0012f5::Diptera::Musca^Q:150-680,H:67-246^53.9%ID^E:5e-43^.^.`7147::104688_0:000381::Diptera::Bactrocera^7147::104688_0:000381::Diptera::Bactrocera^Q:156-680,H:63-238^51.7%ID^E:1.5e-42^.^.`7147::29031_0:000f79::Diptera::Phlebotom…	7157::7176_0:000af2::Culicidae::Culex^7157::7176_0:000af2::Culicidae::Culex^Q:51-677,H:4-210^45%ID^E:1.3e-41^.^.`7157::41427_0:0004b8::Culicidae::Anopheles^7157::41427_0:0004b8::Culicidae::Anopheles^Q:132-632,H:54-223^50.6%ID^E:3.7e-41^.^.`7157::112268_0:001807::Culicidae::Anopheles^7157::112268_0:001807::Culicidae::Anopheles^Q:84-683,H:32-237^45.2%ID^E:6.2e-41^.^.`7157::74869_0:00266c::Culicidae…
TRINITY_DN68873_c0_g1	TRINITY_DN68873_c0_g1_i1	7147::568069_0:000543::Diptera::Clunio^7147::568069_0:000543::Diptera::Clunio^Q:220-1110,H:1-293^67.6%ID^E:1.7e-112^.^.`7147::7160_0:0033f0::Diptera::Aedes^7147::7160_0:0033f0::Diptera::Aedes^Q:220-1119,H:1-303^68.1%ID^E:3.7e-112^.^.`7147::7159_0:00029f::Diptera::Aedes^7147::7159_0:00029f::Diptera::Aedes^Q:220-1119,H:1-302^68.8%ID^E:4.9e-112^.^.`7147::54969_0:000d84::Diptera::Polypedilum^7147::54…	7157::41427_0:0028d2::Culicidae::Anopheles^7157::41427_0:0028d2::Culicidae::Anopheles^Q:256-1095,H:12-291^28.9%ID^E:2.1e-25^.^.`7157::139723_0:002a1e::Culicidae::Anopheles^7157::139723_0:002a1e::Culicidae::Anopheles^Q:256-1125,H:5-299^28.9%ID^E:2.7e-25^.^.`7157::112268_0:00070a::Culicidae::Anopheles^7157::112268_0:00070a::Culicidae::Anopheles^Q:256-1125,H:5-294^28.9%ID^E:3.5e-25^.^.`7157::30069_0…
TRINITY_DN68888_c0_g1	TRINITY_DN68888_c0_g1_i2	.	7157::7160_0:004397::Culicidae::Aedes^7157::7160_0:004397::Culicidae::Aedes^Q:215-694,H:89-248^63.8%ID^E:2.6e-54^.^.`7157::7159_0:00007f::Culicidae::Aedes^7157::7159_0:00007f::Culicidae::Aedes^Q:215-694,H:86-245^62.5%ID^E:1.3e-53^.^.`7157::7176_0:003556::Culicidae::Culex^7157::7176_0:003556::Culicidae::Culex^Q:215-694,H:76-235^63.1%ID^E:6.3e-53^.^.`7157::7167_0:002f2f::Culicidae::Anopheles^7157::…
TRINITY_DN68941_c0_g1	TRINITY_DN68941_c0_g1_i5	7147::7167_0:0012a9::Diptera::Anopheles^7147::7167_0:0012a9::Diptera::Anopheles^Q:74-601,H:1-176^76.7%ID^E:1.1e-70^.^.`7147::74873_0:000df5::Diptera::Anopheles^7147::74873_0:000df5::Diptera::Anopheles^Q:74-601,H:1-176^76.7%ID^E:2.6e-69^.^.`7147::7159_0:0026e9::Diptera::Aedes^7147::7159_0:0026e9::Diptera::Aedes^Q:80-601,H:62-235^75.3%ID^E:4.5e-69^.^.`7147::7176_0:0046f4::Diptera::Culex^7147::7176_…	7157::30069_0:002525::Culicidae::Anopheles^7157::30069_0:002525::Culicidae::Anopheles^Q:203-520,H:766-873^33.3%ID^E:2.7e-08^.^.`7157::7167_0:001f57::Culicidae::Anopheles^7157::7167_0:001f57::Culicidae::Anopheles^Q:131-592,H:141-290^27.1%ID^E:3.5e-08^.^.`7157::43041_0:001bfd::Culicidae::Anopheles^7157::43041_0:001bfd::Culicidae::Anopheles^Q:134-508,H:745-859^32.5%ID^E:4.5e-08^.^.`7157::41427_0:003…
TRINITY_DN68918_c0_g1	TRINITY_DN68918_c0_g1_i1	7147::41427_0:0001de::Diptera::Anopheles^7147::41427_0:0001de::Diptera::Anopheles^Q:156-1037,H:13-314^47.2%ID^E:2.5e-73^.^.`7147::139723_0:001146::Diptera::Anopheles^7147::139723_0:001146::Diptera::Anopheles^Q:156-1010,H:37-326^50%ID^E:7.1e-73^.^.`7147::7165_0:0006c2::Diptera::Anopheles^7147::7165_0:0006c2::Diptera::Anopheles^Q:138-1010,H:7-300^49%ID^E:1.6e-72^.^.`7147::112268_0:002a54::Diptera::…	.
TRINITY_DN68906_c0_g6	TRINITY_DN68906_c0_g6_i1	7147::7213_0:000953::Diptera::Ceratitis^7147::7213_0:000953::Diptera::Ceratitis^Q:101-1819,H:4-622^35.1%ID^E:2.3e-98^.^.`7147::7176_0:0014b3::Diptera::Culex^7147::7176_0:0014b3::Diptera::Culex^Q:98-1816,H:5-628^33.1%ID^E:5.7e-97^.^.`7147::7375_0:000e69::Diptera::Lucilia^7147::7375_0:000e69::Diptera::Lucilia^Q:101-1819,H:4-623^35.3%ID^E:7.5e-97^.^.`7147::7159_0:0017e8::Diptera::Aedes^7147::7159_0:…	.
TRINITY_DN68949_c0_g1	TRINITY_DN68949_c0_g1_i1	7147::41427_0:0027e2::Diptera::Anopheles^7147::41427_0:0027e2::Diptera::Anopheles^Q:217-1848,H:5-556^70.7%ID^E:1.6e-224^.^.`7147::7159_0:00060a::Diptera::Aedes^7147::7159_0:00060a::Diptera::Aedes^Q:211-1848,H:12-557^70.7%ID^E:2.7e-224^.^.`7147::112268_0:00029a::Diptera::Anopheles^7147::112268_0:00029a::Diptera::Anopheles^Q:256-1848,H:28-565^71.9%ID^E:4.5e-224^.^.`7147::62324_0:001c48::Diptera::An…	7157::41427_0:0027e2::Culicidae::Anopheles^7157::41427_0:0027e2::Culicidae::Anopheles^Q:217-1848,H:5-556^70.7%ID^E:5.4e-225^.^.`7157::7159_0:00060a::Culicidae::Aedes^7157::7159_0:00060a::Culicidae::Aedes^Q:211-1848,H:12-557^70.7%ID^E:9.3e-225^.^.`7157::112268_0:00029a::Culicidae::Anopheles^7157::112268_0:00029a::Culicidae::Anopheles^Q:256-1848,H:28-565^71.9%ID^E:1.6e-224^.^.`7157::62324_0:001c48:…
TRINITY_DN68921_c1_g1	TRINITY_DN68921_c1_g1_i1	7147::54969_0:003b93::Diptera::Polypedilum^7147::54969_0:003b93::Diptera::Polypedilum^Q:170-1582,H:1-478^62.4%ID^E:1.2e-165^.^.`7147::319348_0:001cb4::Diptera::Polypedilum^7147::319348_0:001cb4::Diptera::Polypedilum^Q:170-1582,H:1-481^63%ID^E:3.8e-164^.^.`7147::315563_0:001979::Diptera::Belgica^7147::315563_0:001979::Diptera::Belgica^Q:170-1582,H:2-473^62.5%ID^E:1.1e-158^.^.`7147::7217_0:000393::…	7157::7176_0:00499b::Culicidae::Culex^7157::7176_0:00499b::Culicidae::Culex^Q:209-1582,H:21-488^52%ID^E:3.3e-131^.^.`7157::7160_0:003cef::Culicidae::Aedes^7157::7160_0:003cef::Culicidae::Aedes^Q:209-1585,H:29-506^52%ID^E:9.7e-131^.^.`7157::7159_0:001a60::Culicidae::Aedes^7157::7159_0:001a60::Culicidae::Aedes^Q:209-1585,H:28-506^51.2%ID^E:1.3e-127^.^.`7157::30069_0:00166b::Culicidae::Anopheles^715…
TRINITY_DN68924_c0_g1	TRINITY_DN68924_c0_g1_i2	7147::568069_0:005220::Diptera::Clunio^7147::568069_0:005220::Diptera::Clunio^Q:108-320,H:32-103^81.9%ID^E:3.5e-25^.^.`7147::315563_0:0024cd::Diptera::Belgica^7147::315563_0:0024cd::Diptera::Belgica^Q:108-593,H:36-177^49.1%ID^E:2.5e-23^.^.	7157::7159_0:001544::Culicidae::Aedes^7157::7159_0:001544::Culicidae::Aedes^Q:102-596,H:27-215^54.5%ID^E:6.2e-38^.^.`7157::41427_0:00072b::Culicidae::Anopheles^7157::41427_0:00072b::Culicidae::Anopheles^Q:102-596,H:27-241^48.4%ID^E:3.4e-36^.^.`7157::43151_0:00266e::Culicidae::Anopheles^7157::43151_0:00266e::Culicidae::Anopheles^Q:102-350,H:27-110^85.7%ID^E:3.5e-33^.^.`7157::7167_0:001e32::Culicid…
TRINITY_DN68924_c0_g1	TRINITY_DN68924_c0_g1_i3	7147::568069_0:005220::Diptera::Clunio^7147::568069_0:005220::Diptera::Clunio^Q:187-483,H:1-103^73.8%ID^E:1.6e-32^.^.`7147::315563_0:0024cd::Diptera::Belgica^7147::315563_0:0024cd::Diptera::Belgica^Q:208-756,H:15-177^50%ID^E:5.8e-30^.^.	7157::7159_0:001544::Culicidae::Aedes^7157::7159_0:001544::Culicidae::Aedes^Q:187-759,H:1-215^55.8%ID^E:5.4e-47^.^.`7157::41427_0:00072b::Culicidae::Anopheles^7157::41427_0:00072b::Culicidae::Anopheles^Q:187-759,H:1-241^50.2%ID^E:1.1e-44^.^.`7157::43151_0:00266e::Culicidae::Anopheles^7157::43151_0:00266e::Culicidae::Anopheles^Q:187-513,H:1-110^80%ID^E:6.8e-42^.^.`7157::7167_0:001e32::Culicidae::A…
TRINITY_DN68925_c0_g1	TRINITY_DN68925_c0_g1_i1	7147::39758_0:0042d9::Diptera::Mayetiola^7147::39758_0:0042d9::Diptera::Mayetiola^Q:252-992,H:2-247^86.6%ID^E:5.6e-127^.^.`7147::7159_0:001501::Diptera::Aedes^7147::7159_0:001501::Diptera::Aedes^Q:300-992,H:15-245^92.2%ID^E:5.6e-127^.^.`7147::7165_0:0005e6::Diptera::Anopheles^7147::7165_0:0005e6::Diptera::Anopheles^Q:300-992,H:13-243^90.9%ID^E:8e-126^.^.`7147::30019_0:002eb9::Diptera::Drosophila^…	7157::7159_0:001501::Culicidae::Aedes^7157::7159_0:001501::Culicidae::Aedes^Q:300-992,H:15-245^92.2%ID^E:1.9e-127^.^.`7157::7165_0:0005e6::Culicidae::Anopheles^7157::7165_0:0005e6::Culicidae::Anopheles^Q:300-992,H:13-243^90.9%ID^E:2.8e-126^.^.`7157::43151_0:002314::Culicidae::Anopheles^7157::43151_0:002314::Culicidae::Anopheles^Q:288-992,H:52-283^89.4%ID^E:2e-124^.^.`7157::7167_0:001b94::Culicida…
TRINITY_DN68925_c0_g1	TRINITY_DN68925_c0_g1_i2	7147::39758_0:0042d9::Diptera::Mayetiola^7147::39758_0:0042d9::Diptera::Mayetiola^Q:252-1061,H:2-247^79.3%ID^E:3.9e-123^.^.`7147::7159_0:001501::Diptera::Aedes^7147::7159_0:001501::Diptera::Aedes^Q:300-1061,H:15-245^83.9%ID^E:3.9e-123^.^.`7147::7165_0:0005e6::Diptera::Anopheles^7147::7165_0:0005e6::Diptera::Anopheles^Q:300-1061,H:13-243^82.7%ID^E:5.6e-122^.^.`7147::30019_0:002eb9::Diptera::Drosop…	7157::7159_0:001501::Culicidae::Aedes^7157::7159_0:001501::Culicidae::Aedes^Q:300-1061,H:15-245^83.9%ID^E:1.3e-123^.^.`7157::7165_0:0005e6::Culicidae::Anopheles^7157::7165_0:0005e6::Culicidae::Anopheles^Q:300-1061,H:13-243^82.7%ID^E:1.9e-122^.^.`7157::43151_0:002314::Culicidae::Anopheles^7157::43151_0:002314::Culicidae::Anopheles^Q:288-1061,H:52-283^81.4%ID^E:9.7e-122^.^.`7157::7167_0:001b94::Cul…
TRINITY_DN68994_c0_g1	TRINITY_DN68994_c0_g1_i2	7147::7176_0:00008c::Diptera::Culex^7147::7176_0:00008c::Diptera::Culex^Q:19-585,H:29-248^43%ID^E:7.1e-42^.^.`7147::7159_0:0016ba::Diptera::Aedes^7147::7159_0:0016ba::Diptera::Aedes^Q:7-576,H:28-252^42%ID^E:3.5e-41^.^.`7147::7160_0:0012c4::Diptera::Aedes^7147::7160_0:0012c4::Diptera::Aedes^Q:22-576,H:61-280^42.5%ID^E:1.3e-40^.^.`7147::7160_0:000d06::Diptera::Aedes^7147::7160_0:000d06::Diptera::Ae…	7157::7176_0:00008c::Culicidae::Culex^7157::7176_0:00008c::Culicidae::Culex^Q:19-585,H:29-248^43%ID^E:2.5e-42^.^.`7157::7159_0:0016ba::Culicidae::Aedes^7157::7159_0:0016ba::Culicidae::Aedes^Q:7-576,H:28-252^42%ID^E:1.2e-41^.^.`7157::7160_0:0012c4::Culicidae::Aedes^7157::7160_0:0012c4::Culicidae::Aedes^Q:22-576,H:61-280^42.5%ID^E:4.7e-41^.^.`7157::7160_0:000d06::Culicidae::Aedes^7157::7160_0:000d0…
TRINITY_DN68952_c0_g1	TRINITY_DN68952_c0_g1_i2	7147::7165_0:001a9e::Diptera::Anopheles^7147::7165_0:001a9e::Diptera::Anopheles^Q:183-1196,H:1-350^61.8%ID^E:4.9e-125^.^.`7147::69004_0:002d27::Diptera::Anopheles^7147::69004_0:002d27::Diptera::Anopheles^Q:183-1196,H:1-350^61.2%ID^E:1.8e-124^.^.`7147::7160_0:004083::Diptera::Aedes^7147::7160_0:004083::Diptera::Aedes^Q:183-1196,H:1-344^60.5%ID^E:2.4e-124^.^.`7147::74873_0:000fa1::Diptera::Anophele…	7157::30069_0:002e08::Culicidae::Anopheles^7157::30069_0:002e08::Culicidae::Anopheles^Q:183-1196,H:230-578^60.5%ID^E:2.4e-119^.^.
TRINITY_DN68971_c0_g1	TRINITY_DN68971_c0_g1_i1	7147::315563_0:00303d::Diptera::Belgica^7147::315563_0:00303d::Diptera::Belgica^Q:77-442,H:1-118^51.6%ID^E:9.4e-27^.^.`7147::319348_0:001120::Diptera::Polypedilum^7147::319348_0:001120::Diptera::Polypedilum^Q:107-442,H:10-117^48.3%ID^E:1.1e-22^.^.`7147::54969_0:000734::Diptera::Polypedilum^7147::54969_0:000734::Diptera::Polypedilum^Q:113-442,H:12-118^45.5%ID^E:5.9e-21^.^.`7147::7375_0:000f84::Dip…	7157::7167_0:001af8::Culicidae::Anopheles^7157::7167_0:001af8::Culicidae::Anopheles^Q:74-442,H:472-592^44.4%ID^E:6e-21^.^.`7157::30069_0:000132::Culicidae::Anopheles^7157::30069_0:000132::Culicidae::Anopheles^Q:212-442,H:542-618^50.6%ID^E:1.4e-17^.^.
TRINITY_DN68986_c0_g1	TRINITY_DN68986_c0_g1_i1	7147::7159_0:00066e::Diptera::Aedes^7147::7159_0:00066e::Diptera::Aedes^Q:1357-2073,H:143-408^22.6%ID^E:2.3e-12^.^.`7147::7160_0:00353e::Diptera::Aedes^7147::7160_0:00353e::Diptera::Aedes^Q:1357-2073,H:21-286^22.6%ID^E:1.2e-11^.^.`7147::315563_0:001793::Diptera::Belgica^7147::315563_0:001793::Diptera::Belgica^Q:1417-2076,H:169-417^24.9%ID^E:1.5e-11^.^.`7147::39758_0:004a13::Diptera::Mayetiola^714…	7157::43151_0:000150::Culicidae::Anopheles^7157::43151_0:000150::Culicidae::Anopheles^Q:1678-2070,H:321-445^30.8%ID^E:6.3e-13^.^.`7157::7167_0:0004f1::Culicidae::Anopheles^7157::7167_0:0004f1::Culicidae::Anopheles^Q:1678-2070,H:479-603^30.8%ID^E:6.3e-13^.^.`7157::7159_0:00066e::Culicidae::Aedes^7157::7159_0:00066e::Culicidae::Aedes^Q:1357-2073,H:143-408^22.6%ID^E:8.2e-13^.^.`7157::7160_0:00353e::…
TRINITY_DN68986_c0_g1	TRINITY_DN68986_c0_g1_i5	7147::7159_0:00066e::Diptera::Aedes^7147::7159_0:00066e::Diptera::Aedes^Q:1422-2156,H:143-414^23.6%ID^E:3.5e-16^.^.`7147::7160_0:00353e::Diptera::Aedes^7147::7160_0:00353e::Diptera::Aedes^Q:1422-2156,H:21-292^23.6%ID^E:1.7e-15^.^.`7147::54969_0:0020b4::Diptera::Polypedilum^7147::54969_0:0020b4::Diptera::Polypedilum^Q:1485-2156,H:174-422^23.1%ID^E:1.5e-14^.^.`7147::315563_0:001793::Diptera::Belgic…	7157::7159_0:00066e::Culicidae::Aedes^7157::7159_0:00066e::Culicidae::Aedes^Q:1422-2156,H:143-414^23.6%ID^E:1.2e-16^.^.`7157::43151_0:000150::Culicidae::Anopheles^7157::43151_0:000150::Culicidae::Anopheles^Q:1743-2156,H:321-452^32.1%ID^E:4.7e-16^.^.`7157::7167_0:0004f1::Culicidae::Anopheles^7157::7167_0:0004f1::Culicidae::Anopheles^Q:1743-2156,H:479-610^32.1%ID^E:4.7e-16^.^.`7157::7160_0:00353e::…
TRINITY_DN68985_c0_g1	TRINITY_DN68985_c0_g1_i2	7147::7167_0:001b93::Diptera::Anopheles^7147::7167_0:001b93::Diptera::Anopheles^Q:154-870,H:50-304^45.9%ID^E:1.7e-49^.^.`7147::7160_0:00142a::Diptera::Aedes^7147::7160_0:00142a::Diptera::Aedes^Q:154-870,H:28-282^44.7%ID^E:3.9e-49^.^.`7147::43151_0:002313::Diptera::Anopheles^7147::43151_0:002313::Diptera::Anopheles^Q:154-870,H:46-300^45.5%ID^E:6.6e-49^.^.`7147::7159_0:001500::Diptera::Aedes^7147::…	.
TRINITY_DN68998_c0_g1	TRINITY_DN68998_c0_g1_i2	7147::7159_0:001ca4::Diptera::Aedes^7147::7159_0:001ca4::Diptera::Aedes^Q:31-1194,H:4-392^65%ID^E:1e-147^.^.`7147::7160_0:002df8::Diptera::Aedes^7147::7160_0:002df8::Diptera::Aedes^Q:31-1194,H:4-392^64.7%ID^E:3e-147^.^.`7147::7160_0:0036e5::Diptera::Aedes^7147::7160_0:0036e5::Diptera::Aedes^Q:31-1194,H:4-392^64.7%ID^E:3.9e-147^.^.`7147::7167_0:000211::Diptera::Anopheles^7147::7167_0:000211::Dipte…	7157::7159_0:001ca4::Culicidae::Aedes^7157::7159_0:001ca4::Culicidae::Aedes^Q:31-1194,H:4-392^65%ID^E:3.6e-148^.^.`7157::7160_0:002df8::Culicidae::Aedes^7157::7160_0:002df8::Culicidae::Aedes^Q:31-1194,H:4-392^64.7%ID^E:1e-147^.^.`7157::7160_0:0036e5::Culicidae::Aedes^7157::7160_0:0036e5::Culicidae::Aedes^Q:31-1194,H:4-392^64.7%ID^E:1.4e-147^.^.`7157::7167_0:000211::Culicidae::Anopheles^7157::7167…
TRINITY_DN69037_c1_g1	TRINITY_DN69037_c1_g1_i3	7147::7159_0:00270d::Diptera::Aedes^7147::7159_0:00270d::Diptera::Aedes^Q:1701-3272,H:171-701^71.8%ID^E:3.9e-218^.^.`7147::7159_0:003806::Diptera::Aedes^7147::7159_0:003806::Diptera::Aedes^Q:1701-3272,H:171-701^71.8%ID^E:3.9e-218^.^.`7147::7160_0:003000::Diptera::Aedes^7147::7160_0:003000::Diptera::Aedes^Q:1701-3272,H:122-652^71.2%ID^E:7.4e-217^.^.`7147::7176_0:002f7d::Diptera::Culex^7147::7176_0…	7157::7159_0:00270d::Culicidae::Aedes^7157::7159_0:00270d::Culicidae::Aedes^Q:1701-3272,H:171-701^71.8%ID^E:1.4e-218^.^.`7157::7159_0:003806::Culicidae::Aedes^7157::7159_0:003806::Culicidae::Aedes^Q:1701-3272,H:171-701^71.8%ID^E:1.4e-218^.^.`7157::7160_0:003000::Culicidae::Aedes^7157::7160_0:003000::Culicidae::Aedes^Q:1701-3272,H:122-652^71.2%ID^E:2.6e-217^.^.`7157::7176_0:002f7d::Culicidae::Cule…
TRINITY_DN69037_c1_g1	TRINITY_DN69037_c1_g1_i3	7147::7159_0:00270d::Diptera::Aedes^7147::7159_0:00270d::Diptera::Aedes^Q:1701-3272,H:171-701^71.8%ID^E:3.9e-218^.^.`7147::7159_0:003806::Diptera::Aedes^7147::7159_0:003806::Diptera::Aedes^Q:1701-3272,H:171-701^71.8%ID^E:3.9e-218^.^.`7147::7160_0:003000::Diptera::Aedes^7147::7160_0:003000::Diptera::Aedes^Q:1701-3272,H:122-652^71.2%ID^E:7.4e-217^.^.`7147::7176_0:002f7d::Diptera::Culex^7147::7176_0…	7157::7159_0:00270d::Culicidae::Aedes^7157::7159_0:00270d::Culicidae::Aedes^Q:1701-3272,H:171-701^71.8%ID^E:1.4e-218^.^.`7157::7159_0:003806::Culicidae::Aedes^7157::7159_0:003806::Culicidae::Aedes^Q:1701-3272,H:171-701^71.8%ID^E:1.4e-218^.^.`7157::7160_0:003000::Culicidae::Aedes^7157::7160_0:003000::Culicidae::Aedes^Q:1701-3272,H:122-652^71.2%ID^E:2.6e-217^.^.`7157::7176_0:002f7d::Culicidae::Cule…
TRINITY_DN69037_c1_g1	TRINITY_DN69037_c1_g1_i4	7147::7159_0:00270d::Diptera::Aedes^7147::7159_0:00270d::Diptera::Aedes^Q:1734-3305,H:171-701^71.8%ID^E:4e-218^.^.`7147::7159_0:003806::Diptera::Aedes^7147::7159_0:003806::Diptera::Aedes^Q:1734-3305,H:171-701^71.8%ID^E:4e-218^.^.`7147::7160_0:003000::Diptera::Aedes^7147::7160_0:003000::Diptera::Aedes^Q:1734-3305,H:122-652^71.2%ID^E:7.5e-217^.^.`7147::7176_0:002f7d::Diptera::Culex^7147::7176_0:002…	7157::7159_0:00270d::Culicidae::Aedes^7157::7159_0:00270d::Culicidae::Aedes^Q:1734-3305,H:171-701^71.8%ID^E:1.4e-218^.^.`7157::7159_0:003806::Culicidae::Aedes^7157::7159_0:003806::Culicidae::Aedes^Q:1734-3305,H:171-701^71.8%ID^E:1.4e-218^.^.`7157::7160_0:003000::Culicidae::Aedes^7157::7160_0:003000::Culicidae::Aedes^Q:1734-3305,H:122-652^71.2%ID^E:2.6e-217^.^.`7157::7176_0:002f7d::Culicidae::Cule…
TRINITY_DN69037_c1_g1	TRINITY_DN69037_c1_g1_i4	7147::7159_0:00270d::Diptera::Aedes^7147::7159_0:00270d::Diptera::Aedes^Q:1734-3305,H:171-701^71.8%ID^E:4e-218^.^.`7147::7159_0:003806::Diptera::Aedes^7147::7159_0:003806::Diptera::Aedes^Q:1734-3305,H:171-701^71.8%ID^E:4e-218^.^.`7147::7160_0:003000::Diptera::Aedes^7147::7160_0:003000::Diptera::Aedes^Q:1734-3305,H:122-652^71.2%ID^E:7.5e-217^.^.`7147::7176_0:002f7d::Diptera::Culex^7147::7176_0:002…	7157::7159_0:00270d::Culicidae::Aedes^7157::7159_0:00270d::Culicidae::Aedes^Q:1734-3305,H:171-701^71.8%ID^E:1.4e-218^.^.`7157::7159_0:003806::Culicidae::Aedes^7157::7159_0:003806::Culicidae::Aedes^Q:1734-3305,H:171-701^71.8%ID^E:1.4e-218^.^.`7157::7160_0:003000::Culicidae::Aedes^7157::7160_0:003000::Culicidae::Aedes^Q:1734-3305,H:122-652^71.2%ID^E:2.6e-217^.^.`7157::7176_0:002f7d::Culicidae::Cule…
TRINITY_DN69002_c0_g1	TRINITY_DN69002_c0_g1_i1	7147::54969_0:003988::Diptera::Polypedilum^7147::54969_0:003988::Diptera::Polypedilum^Q:359-2008,H:6-588^67.2%ID^E:4.1e-200^.^.`7147::319348_0:0014ef::Diptera::Polypedilum^7147::319348_0:0014ef::Diptera::Polypedilum^Q:359-2008,H:6-587^66.3%ID^E:4.5e-199^.^.`7147::7176_0:001632::Diptera::Culex^7147::7176_0:001632::Diptera::Culex^Q:365-2008,H:2-606^65.8%ID^E:5.9e-199^.^.`7147::29031_0:000381::Dipte…	7157::43151_0:0018a7::Culicidae::Anopheles^7157::43151_0:0018a7::Culicidae::Anopheles^Q:344-1228,H:224-524^48.2%ID^E:2.6e-77^.^.`7157::41427_0:0011f8::Culicidae::Anopheles^7157::41427_0:0011f8::Culicidae::Anopheles^Q:389-1228,H:246-524^50.5%ID^E:5.9e-77^.^.`7157::74873_0:0029c7::Culicidae::Anopheles^7157::74873_0:0029c7::Culicidae::Anopheles^Q:389-1228,H:238-516^50.5%ID^E:5.9e-77^.^.`7157::112268…
TRINITY_DN69001_c0_g1	TRINITY_DN69001_c0_g1_i2	7147::29031_0:002a8a::Diptera::Phlebotomus^7147::29031_0:002a8a::Diptera::Phlebotomus^Q:303-3374,H:9-1025^79.1%ID^E:0^.^.`7147::7200_0:002737::Diptera::Lutzomyia^7147::7200_0:002737::Diptera::Lutzomyia^Q:303-3449,H:9-1053^77.7%ID^E:0^.^.`7147::7159_0:0026b8::Diptera::Aedes^7147::7159_0:0026b8::Diptera::Aedes^Q:303-3389,H:11-1042^76.7%ID^E:0^.^.`7147::7176_0:002a15::Diptera::Culex^7147::7176_0:002…	7157::7159_0:0026b8::Culicidae::Aedes^7157::7159_0:0026b8::Culicidae::Aedes^Q:303-3389,H:11-1042^76.7%ID^E:0^.^.`7157::7176_0:002a15::Culicidae::Culex^7157::7176_0:002a15::Culicidae::Culex^Q:306-3320,H:12-1020^77.9%ID^E:0^.^.`7157::43041_0:001ef9::Culicidae::Anopheles^7157::43041_0:001ef9::Culicidae::Anopheles^Q:306-3365,H:12-1043^75.3%ID^E:0^.^.`7157::199890_0:0021d0::Culicidae::Anopheles^7157::…
TRINITY_DN69008_c0_g1	TRINITY_DN69008_c0_g1_i1	7147::7160_0:0028e3::Diptera::Aedes^7147::7160_0:0028e3::Diptera::Aedes^Q:249-1472,H:21-468^38.5%ID^E:8.2e-62^.^.`7147::7159_0:001f63::Diptera::Aedes^7147::7159_0:001f63::Diptera::Aedes^Q:249-1472,H:21-470^39.2%ID^E:8.5e-59^.^.`7147::62324_0:002ae5::Diptera::Anopheles^7147::62324_0:002ae5::Diptera::Anopheles^Q:249-1472,H:15-488^35.5%ID^E:2.5e-55^.^.`7147::139723_0:002f0d::Diptera::Anopheles^7147:…	7157::7160_0:0028e3::Culicidae::Aedes^7157::7160_0:0028e3::Culicidae::Aedes^Q:249-1472,H:21-468^38.5%ID^E:2.9e-62^.^.`7157::7159_0:001f63::Culicidae::Aedes^7157::7159_0:001f63::Culicidae::Aedes^Q:249-1472,H:21-470^39.2%ID^E:3e-59^.^.`7157::62324_0:002ae5::Culicidae::Anopheles^7157::62324_0:002ae5::Culicidae::Anopheles^Q:249-1472,H:15-488^35.5%ID^E:8.9e-56^.^.`7157::139723_0:002f0d::Culicidae::Ano…
TRINITY_DN69008_c0_g1	TRINITY_DN69008_c0_g1_i2	7147::7160_0:0028e3::Diptera::Aedes^7147::7160_0:0028e3::Diptera::Aedes^Q:249-1238,H:21-361^40.9%ID^E:9.4e-53^.^.`7147::62324_0:002ae5::Diptera::Anopheles^7147::62324_0:002ae5::Diptera::Anopheles^Q:249-1238,H:15-377^38.1%ID^E:6.3e-49^.^.`7147::7159_0:001f63::Diptera::Aedes^7147::7159_0:001f63::Diptera::Aedes^Q:249-1238,H:21-364^39.8%ID^E:8.2e-49^.^.`7147::30069_0:00081d::Diptera::Anopheles^7147::…	7157::7160_0:0028e3::Culicidae::Aedes^7157::7160_0:0028e3::Culicidae::Aedes^Q:249-1238,H:21-361^40.9%ID^E:3.3e-53^.^.`7157::62324_0:002ae5::Culicidae::Anopheles^7157::62324_0:002ae5::Culicidae::Anopheles^Q:249-1238,H:15-377^38.1%ID^E:2.2e-49^.^.`7157::7159_0:001f63::Culicidae::Aedes^7157::7159_0:001f63::Culicidae::Aedes^Q:249-1238,H:21-364^39.8%ID^E:2.9e-49^.^.`7157::30069_0:00081d::Culicidae::An…
TRINITY_DN69047_c0_g3	TRINITY_DN69047_c0_g3_i1	7147::7168_0:001fec::Diptera::Anopheles^7147::7168_0:001fec::Diptera::Anopheles^Q:3-2459,H:89-887^59%ID^E:1.6e-251^.^.`7147::41427_0:00208d::Diptera::Anopheles^7147::41427_0:00208d::Diptera::Anopheles^Q:3-2381,H:89-848^61.1%ID^E:2.7e-251^.^.`7147::139723_0:00073e::Diptera::Anopheles^7147::139723_0:00073e::Diptera::Anopheles^Q:3-2381,H:89-852^60.5%ID^E:1.3e-250^.^.`7147::199890_0:000b3e::Diptera::…	7157::7168_0:001fec::Culicidae::Anopheles^7157::7168_0:001fec::Culicidae::Anopheles^Q:3-2459,H:89-887^59%ID^E:5.5e-252^.^.`7157::41427_0:00208d::Culicidae::Anopheles^7157::41427_0:00208d::Culicidae::Anopheles^Q:3-2381,H:89-848^61.1%ID^E:9.4e-252^.^.`7157::139723_0:00073e::Culicidae::Anopheles^7157::139723_0:00073e::Culicidae::Anopheles^Q:3-2381,H:89-852^60.5%ID^E:4.7e-251^.^.`7157::199890_0:000b3…
TRINITY_DN69016_c0_g1	TRINITY_DN69016_c0_g1_i3	7147::7375_0:0036e9::Diptera::Lucilia^7147::7375_0:0036e9::Diptera::Lucilia^Q:250-1275,H:1-339^61.1%ID^E:1.8e-108^.^.`7147::35570_0:002218::Diptera::Stomoxys^7147::35570_0:002218::Diptera::Stomoxys^Q:283-1275,H:14-339^65.6%ID^E:2.1e-104^.^.`7147::7260_0:000c3e::Diptera::Drosophila^7147::7260_0:000c3e::Diptera::Drosophila^Q:274-1275,H:6-336^63.8%ID^E:2.7e-104^.^.`7147::7227_0:00323a::Diptera::Dros…	7157::7160_0:001931::Culicidae::Aedes^7157::7160_0:001931::Culicidae::Aedes^Q:283-1275,H:6-331^59.3%ID^E:1.9e-97^.^.`7157::7159_0:0005c6::Culicidae::Aedes^7157::7159_0:0005c6::Culicidae::Aedes^Q:283-1275,H:6-330^58%ID^E:5.5e-97^.^.`7157::112268_0:002788::Culicidae::Anopheles^7157::112268_0:002788::Culicidae::Anopheles^Q:319-1275,H:24-337^54.2%ID^E:7.5e-94^.^.`7157::69004_0:002351::Culicidae::Anop…
TRINITY_DN69091_c0_g1	TRINITY_DN69091_c0_g1_i2	7147::7159_0:002f85::Diptera::Aedes^7147::7159_0:002f85::Diptera::Aedes^Q:69-500,H:7-149^63.2%ID^E:7.7e-46^.^.`7147::7176_0:001fbb::Diptera::Culex^7147::7176_0:001fbb::Diptera::Culex^Q:69-500,H:10-153^62.8%ID^E:7.7e-46^.^.`7147::7160_0:002ff1::Diptera::Aedes^7147::7160_0:002ff1::Diptera::Aedes^Q:69-500,H:7-149^63.2%ID^E:1.3e-45^.^.`7147::43151_0:00073b::Diptera::Anopheles^7147::43151_0:00073b::Di…	.
TRINITY_DN69035_c0_g1	TRINITY_DN69035_c0_g1_i1	7147::7160_0:0016e4::Diptera::Aedes^7147::7160_0:0016e4::Diptera::Aedes^Q:239-1240,H:554-887^71%ID^E:2.2e-148^.^.`7147::7159_0:0004a3::Diptera::Aedes^7147::7159_0:0004a3::Diptera::Aedes^Q:245-1240,H:1-332^71.2%ID^E:8.2e-148^.^.`7147::7176_0:0041c5::Diptera::Culex^7147::7176_0:0041c5::Diptera::Culex^Q:245-1255,H:1-338^66.7%ID^E:3.7e-140^.^.`7147::7200_0:00166d::Diptera::Lutzomyia^7147::7200_0:0016…	7157::7160_0:0016e4::Culicidae::Aedes^7157::7160_0:0016e4::Culicidae::Aedes^Q:239-1240,H:554-887^71%ID^E:7.5e-149^.^.`7157::7159_0:0004a3::Culicidae::Aedes^7157::7159_0:0004a3::Culicidae::Aedes^Q:245-1240,H:1-332^71.2%ID^E:2.9e-148^.^.`7157::7176_0:0041c5::Culicidae::Culex^7157::7176_0:0041c5::Culicidae::Culex^Q:245-1255,H:1-338^66.7%ID^E:1.3e-140^.^.`7157::43041_0:00104e::Culicidae::Anopheles^71…
TRINITY_DN69035_c1_g1	TRINITY_DN69035_c1_g1_i1	7147::30069_0:002e4b::Diptera::Anopheles^7147::30069_0:002e4b::Diptera::Anopheles^Q:161-736,H:256-447^74%ID^E:3.7e-81^.^.`7147::62324_0:002f37::Diptera::Anopheles^7147::62324_0:002f37::Diptera::Anopheles^Q:146-736,H:227-423^72.1%ID^E:1.4e-80^.^.	7157::30069_0:002e4b::Culicidae::Anopheles^7157::30069_0:002e4b::Culicidae::Anopheles^Q:161-736,H:256-447^74%ID^E:1.3e-81^.^.`7157::62324_0:002f37::Culicidae::Anopheles^7157::62324_0:002f37::Culicidae::Anopheles^Q:146-736,H:227-423^72.1%ID^E:4.9e-81^.^.
TRINITY_DN69038_c0_g3	TRINITY_DN69038_c0_g3_i1	7147::29031_0:001ad8::Diptera::Phlebotomus^7147::29031_0:001ad8::Diptera::Phlebotomus^Q:39-908,H:17-307^46%ID^E:5.1e-61^.^.`7147::319348_0:003892::Diptera::Polypedilum^7147::319348_0:003892::Diptera::Polypedilum^Q:33-905,H:8-299^43.5%ID^E:2.9e-56^.^.`7147::7375_0:0019d9::Diptera::Lucilia^7147::7375_0:0019d9::Diptera::Lucilia^Q:36-905,H:11-303^39.3%ID^E:1.1e-55^.^.`7147::7370_0:001edb::Diptera::Mu…	7157::7159_0:00040f::Culicidae::Aedes^7157::7159_0:00040f::Culicidae::Aedes^Q:3-923,H:4-309^35.6%ID^E:6.2e-46^.^.`7157::7176_0:003d96::Culicidae::Culex^7157::7176_0:003d96::Culicidae::Culex^Q:45-878,H:14-290^37.5%ID^E:8.1e-46^.^.`7157::74869_0:001622::Culicidae::Anopheles^7157::74869_0:001622::Culicidae::Anopheles^Q:30-908,H:22-315^38.7%ID^E:1.8e-45^.^.`7157::43151_0:0028ce::Culicidae::Anopheles^…
TRINITY_DN69038_c0_g3	TRINITY_DN69038_c0_g3_i4	7147::29031_0:001ad8::Diptera::Phlebotomus^7147::29031_0:001ad8::Diptera::Phlebotomus^Q:39-980,H:17-307^42.5%ID^E:1.1e-57^.^.`7147::319348_0:003892::Diptera::Polypedilum^7147::319348_0:003892::Diptera::Polypedilum^Q:33-977,H:8-299^40.3%ID^E:8.4e-53^.^.`7147::7370_0:001edb::Diptera::Musca^7147::7370_0:001edb::Diptera::Musca^Q:18-980,H:6-309^36.4%ID^E:4.2e-52^.^.`7147::7375_0:0019d9::Diptera::Lucil…	7157::7159_0:00040f::Culicidae::Aedes^7157::7159_0:00040f::Culicidae::Aedes^Q:3-839,H:4-281^36.6%ID^E:5.6e-44^.^.`7157::7176_0:003d96::Culicidae::Culex^7157::7176_0:003d96::Culicidae::Culex^Q:45-836,H:14-276^37.5%ID^E:9.5e-44^.^.`7157::7160_0:0007d6::Culicidae::Aedes^7157::7160_0:0007d6::Culicidae::Aedes^Q:27-839,H:13-281^36.7%ID^E:1.6e-43^.^.`7157::43151_0:0028ce::Culicidae::Anopheles^7157::4315…
TRINITY_DN69040_c0_g3	TRINITY_DN69040_c0_g3_i4	7147::174628_0:0001e6::Diptera::Bactrocera^7147::174628_0:0001e6::Diptera::Bactrocera^Q:316-1833,H:87-594^80.8%ID^E:2e-212^.^.`7147::28588_0:002a79::Diptera::Zeugodacus^7147::28588_0:002a79::Diptera::Zeugodacus^Q:316-1833,H:87-592^80.6%ID^E:9.8e-212^.^.`7147::568069_0:0051e9::Diptera::Clunio^7147::568069_0:0051e9::Diptera::Clunio^Q:316-1833,H:58-562^87.7%ID^E:1.3e-211^.^.`7147::30019_0:001be6::Di…	7157::30069_0:002b4a::Culicidae::Anopheles^7157::30069_0:002b4a::Culicidae::Anopheles^Q:316-1833,H:61-556^84.2%ID^E:2.2e-211^.^.`7157::62324_0:003332::Culicidae::Anopheles^7157::62324_0:003332::Culicidae::Anopheles^Q:316-1833,H:61-557^84%ID^E:2.9e-211^.^.`7157::41427_0:0008f0::Culicidae::Anopheles^7157::41427_0:0008f0::Culicidae::Anopheles^Q:316-1833,H:61-558^83.8%ID^E:3.8e-211^.^.`7157::43151_0:…
TRINITY_DN69043_c0_g1	TRINITY_DN69043_c0_g1_i2	7147::7176_0:0031f7::Diptera::Culex^7147::7176_0:0031f7::Diptera::Culex^Q:74-2044,H:1-674^48.8%ID^E:4.6e-177^.^.`7147::7159_0:001fbd::Diptera::Aedes^7147::7159_0:001fbd::Diptera::Aedes^Q:74-2044,H:1-673^47.9%ID^E:3.6e-174^.^.`7147::7375_0:000c63::Diptera::Lucilia^7147::7375_0:000c63::Diptera::Lucilia^Q:74-2044,H:1-676^47.1%ID^E:1.4e-173^.^.`7147::7260_0:000ebd::Diptera::Drosophila^7147::7260_0:00…	.
TRINITY_DN69053_c0_g1	TRINITY_DN69053_c0_g1_i1	7147::112268_0:000629::Diptera::Anopheles^7147::112268_0:000629::Diptera::Anopheles^Q:23-250,H:1-76^88.2%ID^E:7.4e-33^.^.`7147::139723_0:000251::Diptera::Anopheles^7147::139723_0:000251::Diptera::Anopheles^Q:23-250,H:1-76^88.2%ID^E:7.4e-33^.^.`7147::30069_0:00061a::Diptera::Anopheles^7147::30069_0:00061a::Diptera::Anopheles^Q:23-250,H:1-76^88.2%ID^E:7.4e-33^.^.`7147::62324_0:00136a::Diptera::Anop…	7157::112268_0:000629::Culicidae::Anopheles^7157::112268_0:000629::Culicidae::Anopheles^Q:23-250,H:1-76^88.2%ID^E:2.6e-33^.^.`7157::139723_0:000251::Culicidae::Anopheles^7157::139723_0:000251::Culicidae::Anopheles^Q:23-250,H:1-76^88.2%ID^E:2.6e-33^.^.`7157::30069_0:00061a::Culicidae::Anopheles^7157::30069_0:00061a::Culicidae::Anopheles^Q:23-250,H:1-76^88.2%ID^E:2.6e-33^.^.`7157::62324_0:00136a::C…
TRINITY_DN69062_c1_g1	TRINITY_DN69062_c1_g1_i1	7147::7176_0:0028f5::Diptera::Culex^7147::7176_0:0028f5::Diptera::Culex^Q:262-651,H:1-130^86.2%ID^E:1.2e-58^.^.`7147::43041_0:001d48::Diptera::Anopheles^7147::43041_0:001d48::Diptera::Anopheles^Q:262-651,H:1-130^84.6%ID^E:1.3e-57^.^.`7147::41427_0:002296::Diptera::Anopheles^7147::41427_0:002296::Diptera::Anopheles^Q:262-651,H:1-130^84.6%ID^E:3e-57^.^.`7147::69004_0:002421::Diptera::Anopheles^7147…	7157::7176_0:0028f5::Culicidae::Culex^7157::7176_0:0028f5::Culicidae::Culex^Q:262-651,H:1-130^86.2%ID^E:4.2e-59^.^.`7157::43041_0:001d48::Culicidae::Anopheles^7157::43041_0:001d48::Culicidae::Anopheles^Q:262-651,H:1-130^84.6%ID^E:4.7e-58^.^.`7157::41427_0:002296::Culicidae::Anopheles^7157::41427_0:002296::Culicidae::Anopheles^Q:262-651,H:1-130^84.6%ID^E:1e-57^.^.`7157::69004_0:002421::Culicidae::…
TRINITY_DN69032_c0_g2	TRINITY_DN69032_c0_g2_i13	7147::29031_0:000dbe::Diptera::Phlebotomus^7147::29031_0:000dbe::Diptera::Phlebotomus^Q:332-1453,H:34-407^97.9%ID^E:1.4e-216^.^.`7147::104688_0:00009b::Diptera::Bactrocera^7147::104688_0:00009b::Diptera::Bactrocera^Q:332-1453,H:3-376^97.3%ID^E:8.9e-216^.^.`7147::174628_0:002418::Diptera::Bactrocera^7147::174628_0:002418::Diptera::Bactrocera^Q:332-1453,H:3-376^97.3%ID^E:8.9e-216^.^.`7147::28588_0:…	7157::112268_0:000cf6::Culicidae::Anopheles^7157::112268_0:000cf6::Culicidae::Anopheles^Q:332-1453,H:3-376^97.1%ID^E:5.3e-216^.^.`7157::139723_0:0015d0::Culicidae::Anopheles^7157::139723_0:0015d0::Culicidae::Anopheles^Q:332-1453,H:3-376^97.1%ID^E:5.3e-216^.^.`7157::199890_0:001584::Culicidae::Anopheles^7157::199890_0:001584::Culicidae::Anopheles^Q:332-1453,H:3-376^97.1%ID^E:5.3e-216^.^.`7157::300…
TRINITY_DN69032_c0_g2	TRINITY_DN69032_c0_g2_i14	7147::28612_0:00337f::Diptera::Rhagoletis^7147::28612_0:00337f::Diptera::Rhagoletis^Q:110-1237,H:1-376^97.9%ID^E:3.2e-218^.^.`7147::30019_0:0020ca::Diptera::Drosophila^7147::30019_0:0020ca::Diptera::Drosophila^Q:110-1237,H:1-376^97.9%ID^E:3.2e-218^.^.`7147::7222_0:0009b5::Diptera::Drosophila^7147::7222_0:0009b5::Diptera::Drosophila^Q:110-1237,H:1-376^97.9%ID^E:3.2e-218^.^.`7147::7224_0:0013bd::Di…	7157::30069_0:001069::Culicidae::Anopheles^7157::30069_0:001069::Culicidae::Anopheles^Q:110-1237,H:1-376^97.6%ID^E:1.3e-217^.^.`7157::62324_0:000f84::Culicidae::Anopheles^7157::62324_0:000f84::Culicidae::Anopheles^Q:110-1237,H:1-376^97.6%ID^E:1.3e-217^.^.`7157::7167_0:00244c::Culicidae::Anopheles^7157::7167_0:00244c::Culicidae::Anopheles^Q:110-1237,H:1-376^97.6%ID^E:1.3e-217^.^.`7157::112268_0:00…
TRINITY_DN69073_c0_g1	TRINITY_DN69073_c0_g1_i2	7147::568069_0:00098c::Diptera::Clunio^7147::568069_0:00098c::Diptera::Clunio^Q:17-793,H:2-249^43.6%ID^E:8.3e-54^.^.`7147::29031_0:00022b::Diptera::Phlebotomus^7147::29031_0:00022b::Diptera::Phlebotomus^Q:20-787,H:3-250^43.6%ID^E:2.7e-52^.^.`7147::7200_0:001758::Diptera::Lutzomyia^7147::7200_0:001758::Diptera::Lutzomyia^Q:38-781,H:9-248^45.8%ID^E:3.9e-51^.^.`7147::315563_0:0025c3::Diptera::Belgic…	7157::7165_0:00075c::Culicidae::Anopheles^7157::7165_0:00075c::Culicidae::Anopheles^Q:65-787,H:24-261^46.1%ID^E:1.8e-51^.^.`7157::62324_0:0013b2::Culicidae::Anopheles^7157::62324_0:0013b2::Culicidae::Anopheles^Q:65-787,H:24-261^44.9%ID^E:2.3e-51^.^.`7157::69004_0:000a5a::Culicidae::Anopheles^7157::69004_0:000a5a::Culicidae::Anopheles^Q:65-772,H:25-256^45.1%ID^E:3.9e-51^.^.`7157::199890_0:001aa9::…
TRINITY_DN69061_c0_g4	TRINITY_DN69061_c0_g4_i1	7147::568069_0:00158b::Diptera::Clunio^7147::568069_0:00158b::Diptera::Clunio^Q:143-793,H:1-217^64.1%ID^E:1.2e-78^.^.`7147::54969_0:0013b4::Diptera::Polypedilum^7147::54969_0:0013b4::Diptera::Polypedilum^Q:143-793,H:1-217^63.1%ID^E:1e-77^.^.`7147::319348_0:0035f3::Diptera::Polypedilum^7147::319348_0:0035f3::Diptera::Polypedilum^Q:143-793,H:1-217^61.8%ID^E:3.4e-76^.^.`7147::7159_0:002339::Diptera:…	7157::7159_0:002339::Culicidae::Aedes^7157::7159_0:002339::Culicidae::Aedes^Q:155-793,H:4-216^63.4%ID^E:3.4e-76^.^.`7157::43151_0:001bb5::Culicidae::Anopheles^7157::43151_0:001bb5::Culicidae::Anopheles^Q:155-793,H:6-218^62.4%ID^E:7.1e-74^.^.`7157::7167_0:001782::Culicidae::Anopheles^7157::7167_0:001782::Culicidae::Anopheles^Q:155-784,H:6-215^63.3%ID^E:7.1e-74^.^.`7157::30069_0:001c5a::Culicidae::…
TRINITY_DN69079_c0_g1	TRINITY_DN69079_c0_g1_i1	7147::7159_0:0014c8::Diptera::Aedes^7147::7159_0:0014c8::Diptera::Aedes^Q:329-1261,H:29-361^48.4%ID^E:7e-70^.^.`7147::7160_0:0012d8::Diptera::Aedes^7147::7160_0:0012d8::Diptera::Aedes^Q:347-1261,H:3-328^47.5%ID^E:8.1e-66^.^.`7147::7165_0:00082f::Diptera::Anopheles^7147::7165_0:00082f::Diptera::Anopheles^Q:329-1207,H:29-378^44.2%ID^E:1.1e-65^.^.`7147::74873_0:000e78::Diptera::Anopheles^7147::74873…	7157::7159_0:0014c8::Culicidae::Aedes^7157::7159_0:0014c8::Culicidae::Aedes^Q:329-1261,H:29-361^48.4%ID^E:2.5e-70^.^.`7157::7160_0:0012d8::Culicidae::Aedes^7157::7160_0:0012d8::Culicidae::Aedes^Q:347-1261,H:3-328^47.5%ID^E:2.8e-66^.^.`7157::7165_0:00082f::Culicidae::Anopheles^7157::7165_0:00082f::Culicidae::Anopheles^Q:329-1207,H:29-378^44.2%ID^E:3.7e-66^.^.`7157::74873_0:000e78::Culicidae::Anoph…
TRINITY_DN69075_c1_g1	TRINITY_DN69075_c1_g1_i1	7147::315563_0:001ca4::Diptera::Belgica^7147::315563_0:001ca4::Diptera::Belgica^Q:404-1435,H:27-375^65%ID^E:6.7e-136^.^.`7147::199890_0:000a21::Diptera::Anopheles^7147::199890_0:000a21::Diptera::Anopheles^Q:389-1372,H:115-448^66.5%ID^E:7e-133^.^.`7147::7165_0:0012e3::Diptera::Anopheles^7147::7165_0:0012e3::Diptera::Anopheles^Q:389-1372,H:117-450^66.2%ID^E:9.1e-133^.^.`7147::43041_0:001da4::Dipter…	7157::199890_0:000a21::Culicidae::Anopheles^7157::199890_0:000a21::Culicidae::Anopheles^Q:389-1372,H:115-448^66.5%ID^E:2.4e-133^.^.`7157::7165_0:0012e3::Culicidae::Anopheles^7157::7165_0:0012e3::Culicidae::Anopheles^Q:389-1372,H:117-450^66.2%ID^E:3.2e-133^.^.`7157::43041_0:001da4::Culicidae::Anopheles^7157::43041_0:001da4::Culicidae::Anopheles^Q:389-1372,H:112-445^66.5%ID^E:7.1e-133^.^.`7157::716…
TRINITY_DN69086_c0_g1	TRINITY_DN69086_c0_g1_i2	7147::7159_0:000b7b::Diptera::Aedes^7147::7159_0:000b7b::Diptera::Aedes^Q:107-733,H:7-214^74.2%ID^E:8.8e-86^.^.`7147::7160_0:00363d::Diptera::Aedes^7147::7160_0:00363d::Diptera::Aedes^Q:107-733,H:7-215^74.3%ID^E:2e-85^.^.`7147::7176_0:0006c1::Diptera::Culex^7147::7176_0:0006c1::Diptera::Culex^Q:110-733,H:8-214^73.6%ID^E:1.3e-84^.^.`7147::199890_0:000615::Diptera::Anopheles^7147::199890_0:000615::…	7157::7159_0:000b7b::Culicidae::Aedes^7157::7159_0:000b7b::Culicidae::Aedes^Q:107-733,H:7-214^74.2%ID^E:3.1e-86^.^.`7157::7160_0:00363d::Culicidae::Aedes^7157::7160_0:00363d::Culicidae::Aedes^Q:107-733,H:7-215^74.3%ID^E:6.9e-86^.^.`7157::7176_0:0006c1::Culicidae::Culex^7157::7176_0:0006c1::Culicidae::Culex^Q:110-733,H:8-214^73.6%ID^E:4.5e-85^.^.`7157::199890_0:000615::Culicidae::Anopheles^7157::1…
TRINITY_DN69087_c0_g1	TRINITY_DN69087_c0_g1_i1	7147::69004_0:0013d1::Diptera::Anopheles^7147::69004_0:0013d1::Diptera::Anopheles^Q:407-1702,H:1-461^59.5%ID^E:1.8e-156^.^.`7147::7176_0:0046d4::Diptera::Culex^7147::7176_0:0046d4::Diptera::Culex^Q:407-1696,H:1-441^61.7%ID^E:1.8e-156^.^.`7147::74869_0:00116b::Diptera::Anopheles^7147::74869_0:00116b::Diptera::Anopheles^Q:407-1702,H:1-459^59.8%ID^E:2.4e-156^.^.`7147::43151_0:0021d1::Diptera::Anophe…	7157::69004_0:0013d1::Culicidae::Anopheles^7157::69004_0:0013d1::Culicidae::Anopheles^Q:407-1702,H:1-461^59.5%ID^E:6.3e-157^.^.`7157::7176_0:0046d4::Culicidae::Culex^7157::7176_0:0046d4::Culicidae::Culex^Q:407-1696,H:1-441^61.7%ID^E:6.3e-157^.^.`7157::74869_0:00116b::Culicidae::Anopheles^7157::74869_0:00116b::Culicidae::Anopheles^Q:407-1702,H:1-459^59.8%ID^E:8.3e-157^.^.`7157::43151_0:0021d1::Cul…
TRINITY_DN69089_c0_g1	TRINITY_DN69089_c0_g1_i2	7147::7159_0:002039::Diptera::Aedes^7147::7159_0:002039::Diptera::Aedes^Q:252-860,H:15-214^80.8%ID^E:1.1e-91^.^.`7147::7165_0:002451::Diptera::Anopheles^7147::7165_0:002451::Diptera::Anopheles^Q:252-860,H:13-212^80.8%ID^E:3.2e-91^.^.`7147::43151_0:001bed::Diptera::Anopheles^7147::43151_0:001bed::Diptera::Anopheles^Q:213-860,H:6-213^76.9%ID^E:7.2e-91^.^.`7147::74869_0:002925::Diptera::Anopheles^71…	7157::7159_0:002039::Culicidae::Aedes^7157::7159_0:002039::Culicidae::Aedes^Q:252-860,H:15-214^80.8%ID^E:3.9e-92^.^.`7157::7165_0:002451::Culicidae::Anopheles^7157::7165_0:002451::Culicidae::Anopheles^Q:252-860,H:13-212^80.8%ID^E:1.1e-91^.^.`7157::43151_0:001bed::Culicidae::Anopheles^7157::43151_0:001bed::Culicidae::Anopheles^Q:213-860,H:6-213^76.9%ID^E:2.5e-91^.^.`7157::74869_0:002925::Culicidae…
TRINITY_DN69093_c0_g1	TRINITY_DN69093_c0_g1_i1	7147::7167_0:000062::Diptera::Anopheles^7147::7167_0:000062::Diptera::Anopheles^Q:1-1077,H:1131-1489^82.2%ID^E:2.6e-173^.^.`7147::62324_0:0028e9::Diptera::Anopheles^7147::62324_0:0028e9::Diptera::Anopheles^Q:1-1077,H:16-374^81.9%ID^E:3.4e-173^.^.`7147::112268_0:001ca2::Diptera::Anopheles^7147::112268_0:001ca2::Diptera::Anopheles^Q:1-1077,H:16-374^81.6%ID^E:4.4e-173^.^.`7147::43151_0:0024ea::Dipte…	7157::7167_0:000062::Culicidae::Anopheles^7157::7167_0:000062::Culicidae::Anopheles^Q:1-1077,H:1131-1489^82.2%ID^E:9.1e-174^.^.`7157::62324_0:0028e9::Culicidae::Anopheles^7157::62324_0:0028e9::Culicidae::Anopheles^Q:1-1077,H:16-374^81.9%ID^E:1.2e-173^.^.`7157::112268_0:001ca2::Culicidae::Anopheles^7157::112268_0:001ca2::Culicidae::Anopheles^Q:1-1077,H:16-374^81.6%ID^E:1.5e-173^.^.`7157::43151_0:0…
TRINITY_DN69094_c0_g1	TRINITY_DN69094_c0_g1_i1	7147::29031_0:00166a::Diptera::Phlebotomus^7147::29031_0:00166a::Diptera::Phlebotomus^Q:174-1952,H:1-566^65.2%ID^E:2.9e-213^.^.`7147::7159_0:000de9::Diptera::Aedes^7147::7159_0:000de9::Diptera::Aedes^Q:183-1949,H:3-593^63%ID^E:3.5e-206^.^.`7147::7160_0:00343f::Diptera::Aedes^7147::7160_0:00343f::Diptera::Aedes^Q:183-1949,H:3-596^62.3%ID^E:3.8e-205^.^.`7147::7165_0:0012a7::Diptera::Anopheles^7147:…	7157::7167_0:001ec6::Culicidae::Anopheles^7157::7167_0:001ec6::Culicidae::Anopheles^Q:183-1949,H:564-1311^50.1%ID^E:2.5e-180^.^.
TRINITY_DN69096_c0_g1	TRINITY_DN69096_c0_g1_i1	7147::7168_0:0030c9::Diptera::Anopheles^7147::7168_0:0030c9::Diptera::Anopheles^Q:55-939,H:8-300^60%ID^E:3.8e-105^.^.`7147::29031_0:00033c::Diptera::Phlebotomus^7147::29031_0:00033c::Diptera::Phlebotomus^Q:64-939,H:14-308^61.7%ID^E:1.9e-104^.^.`7147::7165_0:0032c9::Diptera::Anopheles^7147::7165_0:0032c9::Diptera::Anopheles^Q:25-939,H:3-305^57.7%ID^E:9.3e-104^.^.`7147::139723_0:00192d::Diptera::An…	7157::43151_0:001340::Culicidae::Anopheles^7157::43151_0:001340::Culicidae::Anopheles^Q:58-888,H:2-265^28.2%ID^E:7.7e-21^.^.`7157::69004_0:00106c::Culicidae::Anopheles^7157::69004_0:00106c::Culicidae::Anopheles^Q:76-888,H:44-302^29.9%ID^E:2.2e-20^.^.`7157::199890_0:002c7b::Culicidae::Anopheles^7157::199890_0:002c7b::Culicidae::Anopheles^Q:112-936,H:20-285^29.1%ID^E:2.5e-19^.^.`7157::7165_0:002a58…
TRINITY_DN69092_c1_g1	TRINITY_DN69092_c1_g1_i2	7147::7160_0:000f72::Diptera::Aedes^7147::7160_0:000f72::Diptera::Aedes^Q:9-860,H:1-284^70.8%ID^E:1.2e-90^.^.`7147::37001_0:000c32::Diptera::Glossina^7147::37001_0:000c32::Diptera::Glossina^Q:9-860,H:1-284^76.8%ID^E:1.4e-89^.^.`7147::62324_0:00249b::Diptera::Anopheles^7147::62324_0:00249b::Diptera::Anopheles^Q:9-860,H:1-284^72.5%ID^E:2.3e-89^.^.`7147::7165_0:000e29::Diptera::Anopheles^7147::7165_…	7157::7160_0:000f72::Culicidae::Aedes^7157::7160_0:000f72::Culicidae::Aedes^Q:9-860,H:1-284^70.8%ID^E:4.3e-91^.^.`7157::62324_0:00249b::Culicidae::Anopheles^7157::62324_0:00249b::Culicidae::Anopheles^Q:9-860,H:1-284^72.5%ID^E:8.2e-90^.^.`7157::7165_0:000e29::Culicidae::Anopheles^7157::7165_0:000e29::Culicidae::Anopheles^Q:9-860,H:1-284^75.7%ID^E:8.2e-90^.^.`7157::41427_0:002aee::Culicidae::Anophe…
TRINITY_DN69092_c1_g1	TRINITY_DN69092_c1_g1_i3	7147::7397_0:00294d::Diptera::Glossina^7147::7397_0:00294d::Diptera::Glossina^Q:9-860,H:1-284^78.5%ID^E:4.2e-89^.^.`7147::39758_0:001ea9::Diptera::Mayetiola^7147::39758_0:001ea9::Diptera::Mayetiola^Q:9-860,H:1-284^75.7%ID^E:9.4e-89^.^.`7147::7159_0:002818::Diptera::Aedes^7147::7159_0:002818::Diptera::Aedes^Q:9-860,H:1-284^71.8%ID^E:1.4e-87^.^.`7147::7160_0:0011aa::Diptera::Aedes^7147::7160_0:0011…	7157::7159_0:002818::Culicidae::Aedes^7157::7159_0:002818::Culicidae::Aedes^Q:9-860,H:1-284^71.8%ID^E:4.7e-88^.^.`7157::7160_0:0011aa::Culicidae::Aedes^7157::7160_0:0011aa::Culicidae::Aedes^Q:9-860,H:1-284^71.8%ID^E:4.7e-88^.^.`7157::7160_0:000f72::Culicidae::Aedes^7157::7160_0:000f72::Culicidae::Aedes^Q:9-860,H:1-284^66.9%ID^E:8.4e-85^.^.`7157::30069_0:0002c5::Culicidae::Anopheles^7157::30069_0:…
TRINITY_DN69092_c1_g1	TRINITY_DN69092_c1_g1_i4	7147::7160_0:000f72::Diptera::Aedes^7147::7160_0:000f72::Diptera::Aedes^Q:9-860,H:1-284^70.8%ID^E:1.1e-90^.^.`7147::37001_0:000c32::Diptera::Glossina^7147::37001_0:000c32::Diptera::Glossina^Q:9-860,H:1-284^76.8%ID^E:1.3e-89^.^.`7147::62324_0:00249b::Diptera::Anopheles^7147::62324_0:00249b::Diptera::Anopheles^Q:9-860,H:1-284^72.5%ID^E:2.1e-89^.^.`7147::7165_0:000e29::Diptera::Anopheles^7147::7165_…	7157::7160_0:000f72::Culicidae::Aedes^7157::7160_0:000f72::Culicidae::Aedes^Q:9-860,H:1-284^70.8%ID^E:4e-91^.^.`7157::62324_0:00249b::Culicidae::Anopheles^7157::62324_0:00249b::Culicidae::Anopheles^Q:9-860,H:1-284^72.5%ID^E:7.5e-90^.^.`7157::7165_0:000e29::Culicidae::Anopheles^7157::7165_0:000e29::Culicidae::Anopheles^Q:9-860,H:1-284^75.7%ID^E:7.5e-90^.^.`7157::41427_0:002aee::Culicidae::Anophele…
TRINITY_DN69142_c0_g1	TRINITY_DN69142_c0_g1_i1	7147::315563_0:0003ee::Diptera::Belgica^7147::315563_0:0003ee::Diptera::Belgica^Q:315-1052,H:4-251^66%ID^E:2.7e-93^.^.`7147::54969_0:0005f0::Diptera::Polypedilum^7147::54969_0:0005f0::Diptera::Polypedilum^Q:285-1046,H:2-258^63.7%ID^E:3.5e-93^.^.`7147::568069_0:00150f::Diptera::Clunio^7147::568069_0:00150f::Diptera::Clunio^Q:276-1052,H:2-262^62.5%ID^E:6e-93^.^.`7147::7165_0:002995::Diptera::Anophe…	7157::7168_0:002d5b::Culicidae::Anopheles^7157::7168_0:002d5b::Culicidae::Anopheles^Q:285-1034,H:525-801^60.6%ID^E:7.5e-91^.^.`7157::30069_0:0010e3::Culicidae::Anopheles^7157::30069_0:0010e3::Culicidae::Anopheles^Q:288-473,H:17-78^41.9%ID^E:5.2e-07^.^.`7157::41427_0:001950::Culicidae::Anopheles^7157::41427_0:001950::Culicidae::Anopheles^Q:294-473,H:2-61^45%ID^E:5.2e-07^.^.`7157::43041_0:000a10::C…
TRINITY_DN69148_c0_g1	TRINITY_DN69148_c0_g1_i1	7147::7159_0:002f9b::Diptera::Aedes^7147::7159_0:002f9b::Diptera::Aedes^Q:55-501,H:1-149^100%ID^E:1.6e-84^.^.`7147::7176_0:003ad7::Diptera::Culex^7147::7176_0:003ad7::Diptera::Culex^Q:55-501,H:1-149^94.6%ID^E:8.4e-81^.^.`7147::7167_0:0025c6::Diptera::Anopheles^7147::7167_0:0025c6::Diptera::Anopheles^Q:55-501,H:1-149^85.9%ID^E:2e-74^.^.`7147::43151_0:000bf8::Diptera::Anopheles^7147::43151_0:000bf8…	7157::7159_0:002f9b::Culicidae::Aedes^7157::7159_0:002f9b::Culicidae::Aedes^Q:55-501,H:1-149^100%ID^E:5.7e-85^.^.`7157::7176_0:003ad7::Culicidae::Culex^7157::7176_0:003ad7::Culicidae::Culex^Q:55-501,H:1-149^94.6%ID^E:2.9e-81^.^.`7157::7167_0:0025c6::Culicidae::Anopheles^7157::7167_0:0025c6::Culicidae::Anopheles^Q:55-501,H:1-149^85.9%ID^E:7e-75^.^.`7157::43151_0:000bf8::Culicidae::Anopheles^7157::…
TRINITY_DN69148_c0_g2	TRINITY_DN69148_c0_g2_i1	7147::7176_0:003ad7::Diptera::Culex^7147::7176_0:003ad7::Diptera::Culex^Q:55-501,H:1-149^100%ID^E:1.7e-84^.^.`7147::7159_0:002f9b::Diptera::Aedes^7147::7159_0:002f9b::Diptera::Aedes^Q:55-501,H:1-149^94.6%ID^E:6.5e-81^.^.`7147::7167_0:0025c6::Diptera::Anopheles^7147::7167_0:0025c6::Diptera::Anopheles^Q:55-501,H:1-149^85.2%ID^E:1.3e-73^.^.`7147::43151_0:000bf8::Diptera::Anopheles^7147::43151_0:000b…	7157::7176_0:003ad7::Culicidae::Culex^7157::7176_0:003ad7::Culicidae::Culex^Q:55-501,H:1-149^100%ID^E:5.8e-85^.^.`7157::7159_0:002f9b::Culicidae::Aedes^7157::7159_0:002f9b::Culicidae::Aedes^Q:55-501,H:1-149^94.6%ID^E:2.3e-81^.^.`7157::7167_0:0025c6::Culicidae::Anopheles^7157::7167_0:0025c6::Culicidae::Anopheles^Q:55-501,H:1-149^85.2%ID^E:4.6e-74^.^.`7157::43151_0:000bf8::Culicidae::Anopheles^7157…
TRINITY_DN69104_c0_g1	TRINITY_DN69104_c0_g1_i1	7147::43041_0:0022a8::Diptera::Anopheles^7147::43041_0:0022a8::Diptera::Anopheles^Q:3144-4157,H:98-431^64.3%ID^E:1.6e-121^.^.`7147::30069_0:0025c5::Diptera::Anopheles^7147::30069_0:0025c5::Diptera::Anopheles^Q:3144-4157,H:98-430^63.7%ID^E:2e-121^.^.`7147::74869_0:001bf2::Diptera::Anopheles^7147::74869_0:001bf2::Diptera::Anopheles^Q:3144-4157,H:98-430^63.1%ID^E:2e-121^.^.`7147::112268_0:000d3f::Di…	7157::43041_0:0022a8::Culicidae::Anopheles^7157::43041_0:0022a8::Culicidae::Anopheles^Q:3144-4157,H:98-431^64.3%ID^E:5.5e-122^.^.`7157::30069_0:0025c5::Culicidae::Anopheles^7157::30069_0:0025c5::Culicidae::Anopheles^Q:3144-4157,H:98-430^63.7%ID^E:7.1e-122^.^.`7157::74869_0:001bf2::Culicidae::Anopheles^7157::74869_0:001bf2::Culicidae::Anopheles^Q:3144-4157,H:98-430^63.1%ID^E:7.1e-122^.^.`7157::112…
TRINITY_DN69104_c0_g1	TRINITY_DN69104_c0_g1_i1	7147::43041_0:0022a8::Diptera::Anopheles^7147::43041_0:0022a8::Diptera::Anopheles^Q:3144-4157,H:98-431^64.3%ID^E:1.6e-121^.^.`7147::30069_0:0025c5::Diptera::Anopheles^7147::30069_0:0025c5::Diptera::Anopheles^Q:3144-4157,H:98-430^63.7%ID^E:2e-121^.^.`7147::74869_0:001bf2::Diptera::Anopheles^7147::74869_0:001bf2::Diptera::Anopheles^Q:3144-4157,H:98-430^63.1%ID^E:2e-121^.^.`7147::112268_0:000d3f::Di…	7157::43041_0:0022a8::Culicidae::Anopheles^7157::43041_0:0022a8::Culicidae::Anopheles^Q:3144-4157,H:98-431^64.3%ID^E:5.5e-122^.^.`7157::30069_0:0025c5::Culicidae::Anopheles^7157::30069_0:0025c5::Culicidae::Anopheles^Q:3144-4157,H:98-430^63.7%ID^E:7.1e-122^.^.`7157::74869_0:001bf2::Culicidae::Anopheles^7157::74869_0:001bf2::Culicidae::Anopheles^Q:3144-4157,H:98-430^63.1%ID^E:7.1e-122^.^.`7157::112…
TRINITY_DN69104_c0_g1	TRINITY_DN69104_c0_g1_i2	7147::43041_0:0022a8::Diptera::Anopheles^7147::43041_0:0022a8::Diptera::Anopheles^Q:2750-4099,H:6-431^61.2%ID^E:1.1e-154^.^.`7147::74869_0:001bf2::Diptera::Anopheles^7147::74869_0:001bf2::Diptera::Anopheles^Q:2750-4099,H:6-430^60.3%ID^E:2.4e-154^.^.`7147::30069_0:0025c5::Diptera::Anopheles^7147::30069_0:0025c5::Diptera::Anopheles^Q:2750-4099,H:6-430^60.8%ID^E:4e-154^.^.`7147::112268_0:000d3f::Dip…	7157::43041_0:0022a8::Culicidae::Anopheles^7157::43041_0:0022a8::Culicidae::Anopheles^Q:2750-4099,H:6-431^61.2%ID^E:3.7e-155^.^.`7157::74869_0:001bf2::Culicidae::Anopheles^7157::74869_0:001bf2::Culicidae::Anopheles^Q:2750-4099,H:6-430^60.3%ID^E:8.2e-155^.^.`7157::30069_0:0025c5::Culicidae::Anopheles^7157::30069_0:0025c5::Culicidae::Anopheles^Q:2750-4099,H:6-430^60.8%ID^E:1.4e-154^.^.`7157::112268…
TRINITY_DN69104_c0_g1	TRINITY_DN69104_c0_g1_i2	7147::43041_0:0022a8::Diptera::Anopheles^7147::43041_0:0022a8::Diptera::Anopheles^Q:2750-4099,H:6-431^61.2%ID^E:1.1e-154^.^.`7147::74869_0:001bf2::Diptera::Anopheles^7147::74869_0:001bf2::Diptera::Anopheles^Q:2750-4099,H:6-430^60.3%ID^E:2.4e-154^.^.`7147::30069_0:0025c5::Diptera::Anopheles^7147::30069_0:0025c5::Diptera::Anopheles^Q:2750-4099,H:6-430^60.8%ID^E:4e-154^.^.`7147::112268_0:000d3f::Dip…	7157::43041_0:0022a8::Culicidae::Anopheles^7157::43041_0:0022a8::Culicidae::Anopheles^Q:2750-4099,H:6-431^61.2%ID^E:3.7e-155^.^.`7157::74869_0:001bf2::Culicidae::Anopheles^7157::74869_0:001bf2::Culicidae::Anopheles^Q:2750-4099,H:6-430^60.3%ID^E:8.2e-155^.^.`7157::30069_0:0025c5::Culicidae::Anopheles^7157::30069_0:0025c5::Culicidae::Anopheles^Q:2750-4099,H:6-430^60.8%ID^E:1.4e-154^.^.`7157::112268…
TRINITY_DN69104_c0_g1	TRINITY_DN69104_c0_g1_i3	7147::43041_0:0022a8::Diptera::Anopheles^7147::43041_0:0022a8::Diptera::Anopheles^Q:2750-4039,H:6-431^64%ID^E:1.7e-157^.^.`7147::74869_0:001bf2::Diptera::Anopheles^7147::74869_0:001bf2::Diptera::Anopheles^Q:2750-4039,H:6-430^63.1%ID^E:3.8e-157^.^.`7147::30069_0:0025c5::Diptera::Anopheles^7147::30069_0:0025c5::Diptera::Anopheles^Q:2750-4039,H:6-430^63.6%ID^E:6.5e-157^.^.`7147::112268_0:000d3f::Dip…	7157::43041_0:0022a8::Culicidae::Anopheles^7157::43041_0:0022a8::Culicidae::Anopheles^Q:2750-4039,H:6-431^64%ID^E:6e-158^.^.`7157::74869_0:001bf2::Culicidae::Anopheles^7157::74869_0:001bf2::Culicidae::Anopheles^Q:2750-4039,H:6-430^63.1%ID^E:1.3e-157^.^.`7157::30069_0:0025c5::Culicidae::Anopheles^7157::30069_0:0025c5::Culicidae::Anopheles^Q:2750-4039,H:6-430^63.6%ID^E:2.3e-157^.^.`7157::112268_0:0…
TRINITY_DN69104_c0_g1	TRINITY_DN69104_c0_g1_i3	7147::43041_0:0022a8::Diptera::Anopheles^7147::43041_0:0022a8::Diptera::Anopheles^Q:2750-4039,H:6-431^64%ID^E:1.7e-157^.^.`7147::74869_0:001bf2::Diptera::Anopheles^7147::74869_0:001bf2::Diptera::Anopheles^Q:2750-4039,H:6-430^63.1%ID^E:3.8e-157^.^.`7147::30069_0:0025c5::Diptera::Anopheles^7147::30069_0:0025c5::Diptera::Anopheles^Q:2750-4039,H:6-430^63.6%ID^E:6.5e-157^.^.`7147::112268_0:000d3f::Dip…	7157::43041_0:0022a8::Culicidae::Anopheles^7157::43041_0:0022a8::Culicidae::Anopheles^Q:2750-4039,H:6-431^64%ID^E:6e-158^.^.`7157::74869_0:001bf2::Culicidae::Anopheles^7157::74869_0:001bf2::Culicidae::Anopheles^Q:2750-4039,H:6-430^63.1%ID^E:1.3e-157^.^.`7157::30069_0:0025c5::Culicidae::Anopheles^7157::30069_0:0025c5::Culicidae::Anopheles^Q:2750-4039,H:6-430^63.6%ID^E:2.3e-157^.^.`7157::112268_0:0…
TRINITY_DN69115_c0_g1	TRINITY_DN69115_c0_g1_i1	7147::29031_0:000265::Diptera::Phlebotomus^7147::29031_0:000265::Diptera::Phlebotomus^Q:125-505,H:1-128^69.5%ID^E:1.1e-44^.^.`7147::39758_0:002508::Diptera::Mayetiola^7147::39758_0:002508::Diptera::Mayetiola^Q:125-505,H:1-128^69.5%ID^E:2.1e-43^.^.`7147::7159_0:002b1e::Diptera::Aedes^7147::7159_0:002b1e::Diptera::Aedes^Q:137-505,H:8-131^72.6%ID^E:3.7e-43^.^.`7147::7176_0:002f2e::Diptera::Culex^714…	7157::7159_0:002b1e::Culicidae::Aedes^7157::7159_0:002b1e::Culicidae::Aedes^Q:137-505,H:8-131^72.6%ID^E:1.3e-43^.^.`7157::7176_0:002f2e::Culicidae::Culex^7157::7176_0:002f2e::Culicidae::Culex^Q:125-505,H:4-131^69.5%ID^E:3.7e-43^.^.`7157::69004_0:002842::Culicidae::Anopheles^7157::69004_0:002842::Culicidae::Anopheles^Q:137-505,H:5-128^66.9%ID^E:4.6e-41^.^.`7157::199890_0:000c16::Culicidae::Anophel…
TRINITY_DN69110_c2_g2	TRINITY_DN69110_c2_g2_i1	7147::74873_0:002e9f::Diptera::Anopheles^7147::74873_0:002e9f::Diptera::Anopheles^Q:130-2949,H:1-1086^37.7%ID^E:1.3e-151^.^.`7147::315563_0:002716::Diptera::Belgica^7147::315563_0:002716::Diptera::Belgica^Q:130-2949,H:1-1012^39.9%ID^E:1.4e-150^.^.`7147::7167_0:001d4d::Diptera::Anopheles^7147::7167_0:001d4d::Diptera::Anopheles^Q:130-2949,H:1-1091^35%ID^E:1.8e-150^.^.`7147::104688_0:001a55::Diptera…	7157::74873_0:002e9f::Culicidae::Anopheles^7157::74873_0:002e9f::Culicidae::Anopheles^Q:130-2949,H:1-1086^37.7%ID^E:4.5e-152^.^.`7157::7167_0:001d4d::Culicidae::Anopheles^7157::7167_0:001d4d::Culicidae::Anopheles^Q:130-2949,H:1-1091^35%ID^E:6.5e-151^.^.`7157::43151_0:0017ba::Culicidae::Anopheles^7157::43151_0:0017ba::Culicidae::Anopheles^Q:130-2949,H:1-1096^34.6%ID^E:4.2e-150^.^.`7157::7160_0:001…
TRINITY_DN69120_c0_g1	TRINITY_DN69120_c0_g1_i2	7147::43151_0:001930::Diptera::Anopheles^7147::43151_0:001930::Diptera::Anopheles^Q:104-3472,H:1-1168^65%ID^E:0^.^.`7147::74873_0:0009da::Diptera::Anopheles^7147::74873_0:0009da::Diptera::Anopheles^Q:104-3472,H:1-1163^65.3%ID^E:0^.^.`7147::41427_0:000768::Diptera::Anopheles^7147::41427_0:000768::Diptera::Anopheles^Q:104-3472,H:1-1162^65.3%ID^E:0^.^.`7147::7167_0:001df6::Diptera::Anopheles^7147::7…	7157::43151_0:001930::Culicidae::Anopheles^7157::43151_0:001930::Culicidae::Anopheles^Q:104-3472,H:1-1168^65%ID^E:0^.^.`7157::74873_0:0009da::Culicidae::Anopheles^7157::74873_0:0009da::Culicidae::Anopheles^Q:104-3472,H:1-1163^65.3%ID^E:0^.^.`7157::41427_0:000768::Culicidae::Anopheles^7157::41427_0:000768::Culicidae::Anopheles^Q:104-3472,H:1-1162^65.3%ID^E:0^.^.`7157::7167_0:001df6::Culicidae::Ano…
TRINITY_DN69123_c0_g1	TRINITY_DN69123_c0_g1_i1	7147::29031_0:002878::Diptera::Phlebotomus^7147::29031_0:002878::Diptera::Phlebotomus^Q:423-1670,H:1-427^53.2%ID^E:1.2e-106^.^.`7147::7159_0:0028cc::Diptera::Aedes^7147::7159_0:0028cc::Diptera::Aedes^Q:423-1670,H:1-483^56.5%ID^E:1.9e-101^.^.`7147::7168_0:00193b::Diptera::Anopheles^7147::7168_0:00193b::Diptera::Anopheles^Q:435-1670,H:4-528^54.9%ID^E:4.8e-100^.^.`7147::7160_0:0025e9::Diptera::Aedes…	7157::7159_0:0028cc::Culicidae::Aedes^7157::7159_0:0028cc::Culicidae::Aedes^Q:423-1670,H:1-483^56.5%ID^E:6.8e-102^.^.`7157::7168_0:00193b::Culicidae::Anopheles^7157::7168_0:00193b::Culicidae::Anopheles^Q:435-1670,H:4-528^54.9%ID^E:1.7e-100^.^.`7157::7160_0:0025e9::Culicidae::Aedes^7157::7160_0:0025e9::Culicidae::Aedes^Q:366-1670,H:59-562^55.7%ID^E:4.9e-100^.^.`7157::112268_0:001ff7::Culicidae::An…
TRINITY_DN69123_c0_g1	TRINITY_DN69123_c0_g1_i6	7147::29031_0:002878::Diptera::Phlebotomus^7147::29031_0:002878::Diptera::Phlebotomus^Q:423-1742,H:1-427^52.6%ID^E:3.1e-110^.^.`7147::7159_0:0028cc::Diptera::Aedes^7147::7159_0:0028cc::Diptera::Aedes^Q:423-1742,H:1-483^56.2%ID^E:1.6e-106^.^.`7147::7168_0:00193b::Diptera::Anopheles^7147::7168_0:00193b::Diptera::Anopheles^Q:435-1742,H:4-528^54.8%ID^E:1.8e-105^.^.`7147::7160_0:0025e9::Diptera::Aedes…	7157::7159_0:0028cc::Culicidae::Aedes^7157::7159_0:0028cc::Culicidae::Aedes^Q:423-1742,H:1-483^56.2%ID^E:5.6e-107^.^.`7157::7168_0:00193b::Culicidae::Anopheles^7157::7168_0:00193b::Culicidae::Anopheles^Q:435-1742,H:4-528^54.8%ID^E:6.1e-106^.^.`7157::7160_0:0025e9::Culicidae::Aedes^7157::7160_0:0025e9::Culicidae::Aedes^Q:366-1742,H:59-562^55.4%ID^E:4e-105^.^.`7157::112268_0:001ff7::Culicidae::Anop…
TRINITY_DN69131_c0_g3	TRINITY_DN69131_c0_g3_i1	7147::29031_0:001000::Diptera::Phlebotomus^7147::29031_0:001000::Diptera::Phlebotomus^Q:2-229,H:8-83^76.3%ID^E:1.6e-27^.^.`7147::7200_0:0012f1::Diptera::Lutzomyia^7147::7200_0:0012f1::Diptera::Lutzomyia^Q:2-226,H:45-119^78.7%ID^E:1.6e-27^.^.`7147::7200_0:001e11::Diptera::Lutzomyia^7147::7200_0:001e11::Diptera::Lutzomyia^Q:2-226,H:45-119^78.7%ID^E:2.1e-27^.^.`7147::199890_0:00004e::Diptera::Anophe…	.
TRINITY_DN69122_c2_g1	TRINITY_DN69122_c2_g1_i5	7147::7160_0:00244e::Diptera::Aedes^7147::7160_0:00244e::Diptera::Aedes^Q:378-2051,H:1-664^50.2%ID^E:6.5e-157^.^.`7147::54969_0:001f3c::Diptera::Polypedilum^7147::54969_0:001f3c::Diptera::Polypedilum^Q:378-2054,H:1-603^49.7%ID^E:3.9e-154^.^.`7147::41427_0:001553::Diptera::Anopheles^7147::41427_0:001553::Diptera::Anopheles^Q:378-2051,H:1-716^46.3%ID^E:1.6e-152^.^.`7147::139723_0:0035c5::Diptera::A…	7157::7160_0:00244e::Culicidae::Aedes^7157::7160_0:00244e::Culicidae::Aedes^Q:378-2051,H:1-664^50.2%ID^E:2.3e-157^.^.`7157::41427_0:001553::Culicidae::Anopheles^7157::41427_0:001553::Culicidae::Anopheles^Q:378-2051,H:1-716^46.3%ID^E:5.8e-153^.^.`7157::139723_0:0035c5::Culicidae::Anopheles^7157::139723_0:0035c5::Culicidae::Anopheles^Q:378-2051,H:1-731^44.2%ID^E:8.3e-152^.^.`7157::112268_0:001116::…
TRINITY_DN69122_c2_g1	TRINITY_DN69122_c2_g1_i7	7147::7160_0:00244e::Diptera::Aedes^7147::7160_0:00244e::Diptera::Aedes^Q:448-2121,H:1-664^50.2%ID^E:6.7e-157^.^.`7147::54969_0:001f3c::Diptera::Polypedilum^7147::54969_0:001f3c::Diptera::Polypedilum^Q:448-2124,H:1-603^49.7%ID^E:4e-154^.^.`7147::41427_0:001553::Diptera::Anopheles^7147::41427_0:001553::Diptera::Anopheles^Q:448-2121,H:1-716^46.3%ID^E:1.3e-152^.^.`7147::139723_0:0035c5::Diptera::Ano…	7157::7160_0:00244e::Culicidae::Aedes^7157::7160_0:00244e::Culicidae::Aedes^Q:448-2121,H:1-664^50.2%ID^E:2.3e-157^.^.`7157::41427_0:001553::Culicidae::Anopheles^7157::41427_0:001553::Culicidae::Anopheles^Q:448-2121,H:1-716^46.3%ID^E:4.5e-153^.^.`7157::139723_0:0035c5::Culicidae::Anopheles^7157::139723_0:0035c5::Culicidae::Anopheles^Q:448-2121,H:1-731^44.2%ID^E:8.6e-152^.^.`7157::112268_0:001116::…
TRINITY_DN69153_c0_g1	TRINITY_DN69153_c0_g1_i1	7147::7159_0:001db4::Diptera::Aedes^7147::7159_0:001db4::Diptera::Aedes^Q:362-1318,H:1-377^49.9%ID^E:7.3e-84^.^.`7147::568069_0:0033a0::Diptera::Clunio^7147::568069_0:0033a0::Diptera::Clunio^Q:374-1375,H:8-378^49.7%ID^E:8.1e-83^.^.`7147::7370_0:000000::Diptera::Musca^7147::7370_0:000000::Diptera::Musca^Q:362-1312,H:1-371^48.8%ID^E:4.6e-78^.^.`7147::7394_0:001bba::Diptera::Glossina^7147::7394_0:00…	7157::139723_0:0034ac::Culicidae::Anopheles^7157::139723_0:0034ac::Culicidae::Anopheles^Q:362-754,H:1-130^68.7%ID^E:1e-45^.^.`7157::112268_0:001b4d::Culicidae::Anopheles^7157::112268_0:001b4d::Culicidae::Anopheles^Q:320-754,H:6-154^62.7%ID^E:1.4e-45^.^.`7157::112268_0:001b47::Culicidae::Anopheles^7157::112268_0:001b47::Culicidae::Anopheles^Q:374-754,H:22-147^70.1%ID^E:1.8e-45^.^.`7157::43041_0:00…
TRINITY_DN69125_c0_g1	TRINITY_DN69125_c0_g1_i1	7147::74873_0:001bba::Diptera::Anopheles^7147::74873_0:001bba::Diptera::Anopheles^Q:284-805,H:319-512^45.2%ID^E:1.6e-35^.^.`7147::41427_0:00055f::Diptera::Anopheles^7147::41427_0:00055f::Diptera::Anopheles^Q:284-805,H:288-483^45.4%ID^E:4.7e-35^.^.`7147::7176_0:0047d4::Diptera::Culex^7147::7176_0:0047d4::Diptera::Culex^Q:287-805,H:1-188^44.4%ID^E:4.7e-35^.^.`7147::69004_0:001ace::Diptera::Anophele…	.
TRINITY_DN69134_c0_g3	TRINITY_DN69134_c0_g3_i1	7147::139723_0:00342b::Diptera::Anopheles^7147::139723_0:00342b::Diptera::Anopheles^Q:177-1265,H:1-411^59.8%ID^E:9.9e-130^.^.`7147::199890_0:001874::Diptera::Anopheles^7147::199890_0:001874::Diptera::Anopheles^Q:177-1265,H:1-413^59.5%ID^E:1.3e-129^.^.`7147::43041_0:00268d::Diptera::Anopheles^7147::43041_0:00268d::Diptera::Anopheles^Q:177-1265,H:1-410^59.7%ID^E:2.9e-129^.^.`7147::7160_0:002b1e::Di…	7157::139723_0:00342b::Culicidae::Anopheles^7157::139723_0:00342b::Culicidae::Anopheles^Q:177-1265,H:1-411^59.8%ID^E:3.4e-130^.^.`7157::199890_0:001874::Culicidae::Anopheles^7157::199890_0:001874::Culicidae::Anopheles^Q:177-1265,H:1-413^59.5%ID^E:4.5e-130^.^.`7157::43041_0:00268d::Culicidae::Anopheles^7157::43041_0:00268d::Culicidae::Anopheles^Q:177-1265,H:1-410^59.7%ID^E:1e-129^.^.`7157::7160_0:…
TRINITY_DN69147_c0_g1	TRINITY_DN69147_c0_g1_i1	7147::7217_0:000ab5::Diptera::Drosophila^7147::7217_0:000ab5::Diptera::Drosophila^Q:38-322,H:5-104^64%ID^E:2.7e-30^.^.`7147::42026_0:001d85::Diptera::Drosophila^7147::42026_0:001d85::Diptera::Drosophila^Q:38-322,H:5-104^64%ID^E:1.4e-29^.^.`7147::43041_0:0006eb::Diptera::Anopheles^7147::43041_0:0006eb::Diptera::Anopheles^Q:38-328,H:6-100^62.9%ID^E:4.4e-28^.^.`7147::1041015_0:002a3f::Diptera::Droso…	7157::43041_0:0006eb::Culicidae::Anopheles^7157::43041_0:0006eb::Culicidae::Anopheles^Q:38-328,H:6-100^62.9%ID^E:1.5e-28^.^.`7157::112268_0:001d6b::Culicidae::Anopheles^7157::112268_0:001d6b::Culicidae::Anopheles^Q:38-328,H:6-100^61.9%ID^E:9.9e-28^.^.`7157::62324_0:000c4e::Culicidae::Anopheles^7157::62324_0:000c4e::Culicidae::Anopheles^Q:38-328,H:6-100^61.9%ID^E:1.3e-27^.^.`7157::7165_0:0016c5::C…
TRINITY_DN69150_c0_g1	TRINITY_DN69150_c0_g1_i1	7147::74873_0:002deb::Diptera::Anopheles^7147::74873_0:002deb::Diptera::Anopheles^Q:216-1409,H:4-403^72.8%ID^E:8.8e-168^.^.`7147::41427_0:0031ce::Diptera::Anopheles^7147::41427_0:0031ce::Diptera::Anopheles^Q:204-1409,H:26-429^72.3%ID^E:1.5e-167^.^.`7147::7200_0:0025ff::Diptera::Lutzomyia^7147::7200_0:0025ff::Diptera::Lutzomyia^Q:216-1403,H:36-431^71%ID^E:1.3e-163^.^.`7147::139723_0:0009e3::Dipter…	7157::74873_0:002deb::Culicidae::Anopheles^7157::74873_0:002deb::Culicidae::Anopheles^Q:216-1409,H:4-403^72.8%ID^E:3.1e-168^.^.`7157::41427_0:0031ce::Culicidae::Anopheles^7157::41427_0:0031ce::Culicidae::Anopheles^Q:204-1409,H:26-429^72.3%ID^E:5.2e-168^.^.`7157::139723_0:0009e3::Culicidae::Anopheles^7157::139723_0:0009e3::Culicidae::Anopheles^Q:216-1409,H:4-402^70.4%ID^E:6.2e-161^.^.`7157::43151_…
TRINITY_DN69155_c0_g1	TRINITY_DN69155_c0_g1_i1	7147::62324_0:001bb5::Diptera::Anopheles^7147::62324_0:001bb5::Diptera::Anopheles^Q:129-656,H:1-190^64.7%ID^E:1.4e-45^.^.`7147::7176_0:000109::Diptera::Culex^7147::7176_0:000109::Diptera::Culex^Q:129-656,H:1-184^63%ID^E:1.9e-45^.^.`7147::1041015_0:003ba1::Diptera::Drosophila^7147::1041015_0:003ba1::Diptera::Drosophila^Q:168-656,H:16-182^64.9%ID^E:9.4e-45^.^.`7147::568069_0:0000b6::Diptera::Clunio…	7157::62324_0:001bb5::Culicidae::Anopheles^7157::62324_0:001bb5::Culicidae::Anopheles^Q:129-656,H:1-190^64.7%ID^E:5.1e-46^.^.`7157::7176_0:000109::Culicidae::Culex^7157::7176_0:000109::Culicidae::Culex^Q:129-656,H:1-184^63%ID^E:6.6e-46^.^.`7157::41427_0:001a86::Culicidae::Anopheles^7157::41427_0:001a86::Culicidae::Anopheles^Q:129-656,H:1-189^62.4%ID^E:1.1e-43^.^.`7157::74873_0:0023a6::Culicidae::…
TRINITY_DN69149_c0_g2	TRINITY_DN69149_c0_g2_i4	7147::7159_0:0005da::Diptera::Aedes^7147::7159_0:0005da::Diptera::Aedes^Q:328-957,H:4-210^46.4%ID^E:1.6e-52^.^.`7147::7176_0:0030ea::Diptera::Culex^7147::7176_0:0030ea::Diptera::Culex^Q:349-948,H:12-208^47.8%ID^E:3e-51^.^.`7147::30069_0:0002ef::Diptera::Anopheles^7147::30069_0:0002ef::Diptera::Anopheles^Q:367-951,H:13-204^50.8%ID^E:6.7e-51^.^.`7147::112268_0:0002f3::Diptera::Anopheles^7147::11226…	.
TRINITY_DN69157_c0_g1	TRINITY_DN69157_c0_g1_i2	7147::43151_0:002039::Diptera::Anopheles^7147::43151_0:002039::Diptera::Anopheles^Q:87-383,H:1-102^70.9%ID^E:6.4e-32^.^.`7147::7167_0:001311::Diptera::Anopheles^7147::7167_0:001311::Diptera::Anopheles^Q:87-383,H:1-102^70.9%ID^E:8.4e-32^.^.`7147::69004_0:00033e::Diptera::Anopheles^7147::69004_0:00033e::Diptera::Anopheles^Q:87-383,H:1-100^69.3%ID^E:1.1e-31^.^.`7147::7159_0:002744::Diptera::Aedes^71…	7157::43151_0:002039::Culicidae::Anopheles^7157::43151_0:002039::Culicidae::Anopheles^Q:87-383,H:1-102^70.9%ID^E:2.2e-32^.^.`7157::7167_0:001311::Culicidae::Anopheles^7157::7167_0:001311::Culicidae::Anopheles^Q:87-383,H:1-102^70.9%ID^E:2.9e-32^.^.`7157::69004_0:00033e::Culicidae::Anopheles^7157::69004_0:00033e::Culicidae::Anopheles^Q:87-383,H:1-100^69.3%ID^E:3.8e-32^.^.`7157::7159_0:002744::Culic…
TRINITY_DN69169_c0_g1	TRINITY_DN69169_c0_g1_i1	7147::62324_0:000499::Diptera::Anopheles^7147::62324_0:000499::Diptera::Anopheles^Q:709-2028,H:1-440^58.4%ID^E:9.7e-141^.^.`7147::139723_0:000691::Diptera::Anopheles^7147::139723_0:000691::Diptera::Anopheles^Q:709-2028,H:1-440^58%ID^E:1.3e-140^.^.`7147::30069_0:0002d0::Diptera::Anopheles^7147::30069_0:0002d0::Diptera::Anopheles^Q:709-2028,H:1-440^58.2%ID^E:1.3e-140^.^.`7147::7168_0:0016b0::Dipter…	7157::7160_0:002c9a::Culicidae::Aedes^7157::7160_0:002c9a::Culicidae::Aedes^Q:709-2028,H:1-440^54.3%ID^E:1.2e-133^.^.
TRINITY_DN69169_c0_g1	TRINITY_DN69169_c0_g1_i1	7147::62324_0:000499::Diptera::Anopheles^7147::62324_0:000499::Diptera::Anopheles^Q:709-2028,H:1-440^58.4%ID^E:9.7e-141^.^.`7147::139723_0:000691::Diptera::Anopheles^7147::139723_0:000691::Diptera::Anopheles^Q:709-2028,H:1-440^58%ID^E:1.3e-140^.^.`7147::30069_0:0002d0::Diptera::Anopheles^7147::30069_0:0002d0::Diptera::Anopheles^Q:709-2028,H:1-440^58.2%ID^E:1.3e-140^.^.`7147::7168_0:0016b0::Dipter…	7157::7160_0:002c9a::Culicidae::Aedes^7157::7160_0:002c9a::Culicidae::Aedes^Q:709-2028,H:1-440^54.3%ID^E:1.2e-133^.^.
TRINITY_DN69166_c0_g3	TRINITY_DN69166_c0_g3_i2	7147::30069_0:00251f::Diptera::Anopheles^7147::30069_0:00251f::Diptera::Anopheles^Q:147-725,H:1-193^96.9%ID^E:1.1e-110^.^.`7147::74869_0:001c05::Diptera::Anopheles^7147::74869_0:001c05::Diptera::Anopheles^Q:147-725,H:1-193^96.9%ID^E:1.1e-110^.^.`7147::112268_0:00070e::Diptera::Anopheles^7147::112268_0:00070e::Diptera::Anopheles^Q:147-725,H:1-193^96.4%ID^E:5.3e-110^.^.`7147::199890_0:001adb::Dipte…	7157::30069_0:00251f::Culicidae::Anopheles^7157::30069_0:00251f::Culicidae::Anopheles^Q:147-725,H:1-193^96.9%ID^E:3.8e-111^.^.`7157::74869_0:001c05::Culicidae::Anopheles^7157::74869_0:001c05::Culicidae::Anopheles^Q:147-725,H:1-193^96.9%ID^E:3.8e-111^.^.`7157::112268_0:00070e::Culicidae::Anopheles^7157::112268_0:00070e::Culicidae::Anopheles^Q:147-725,H:1-193^96.4%ID^E:1.9e-110^.^.`7157::199890_0:0…
TRINITY_DN69182_c0_g1	TRINITY_DN69182_c0_g1_i1	7147::29031_0:0021b5::Diptera::Phlebotomus^7147::29031_0:0021b5::Diptera::Phlebotomus^Q:148-693,H:16-187^35%ID^E:5.5e-21^.^.`7147::43041_0:001801::Diptera::Anopheles^7147::43041_0:001801::Diptera::Anopheles^Q:154-663,H:5-189^39.2%ID^E:1.6e-20^.^.`7147::74869_0:0017a0::Diptera::Anopheles^7147::74869_0:0017a0::Diptera::Anopheles^Q:154-663,H:5-189^37.1%ID^E:1e-19^.^.`7147::139723_0:002938::Diptera::…	7157::43041_0:001801::Culicidae::Anopheles^7157::43041_0:001801::Culicidae::Anopheles^Q:154-663,H:5-189^39.2%ID^E:5.6e-21^.^.`7157::74869_0:0017a0::Culicidae::Anopheles^7157::74869_0:0017a0::Culicidae::Anopheles^Q:154-663,H:5-189^37.1%ID^E:3.6e-20^.^.`7157::139723_0:002938::Culicidae::Anopheles^7157::139723_0:002938::Culicidae::Anopheles^Q:154-663,H:5-189^37.6%ID^E:1.8e-19^.^.`7157::112268_0:002a…
TRINITY_DN69190_c1_g1	TRINITY_DN69190_c1_g1_i1	7147::315563_0:000f5f::Diptera::Belgica^7147::315563_0:000f5f::Diptera::Belgica^Q:153-1229,H:426-789^49.5%ID^E:8.6e-100^.^.`7147::568069_0:001c91::Diptera::Clunio^7147::568069_0:001c91::Diptera::Clunio^Q:153-1193,H:366-722^47.3%ID^E:1.6e-93^.^.`7147::54969_0:003d9b::Diptera::Polypedilum^7147::54969_0:003d9b::Diptera::Polypedilum^Q:195-1130,H:358-674^52%ID^E:6e-93^.^.`7147::319348_0:002e89::Dipter…	7157::7159_0:001a4e::Culicidae::Aedes^7157::7159_0:001a4e::Culicidae::Aedes^Q:144-1232,H:96-468^47.3%ID^E:1.8e-97^.^.`7157::7160_0:002040::Culicidae::Aedes^7157::7160_0:002040::Culicidae::Aedes^Q:144-1232,H:15-387^46.8%ID^E:7.7e-96^.^.`7157::199890_0:002821::Culicidae::Anopheles^7157::199890_0:002821::Culicidae::Anopheles^Q:90-1232,H:3-388^44.4%ID^E:2.9e-95^.^.`7157::30069_0:0006a2::Culicidae::An…
TRINITY_DN69190_c1_g2	TRINITY_DN69190_c1_g2_i3	7147::112268_0:002e5d::Diptera::Anopheles^7147::112268_0:002e5d::Diptera::Anopheles^Q:231-1235,H:64-387^36.8%ID^E:8.6e-51^.^.`7147::139723_0:002c6d::Diptera::Anopheles^7147::139723_0:002c6d::Diptera::Anopheles^Q:231-1211,H:64-379^36.8%ID^E:2.5e-50^.^.`7147::43041_0:000f73::Diptera::Anopheles^7147::43041_0:000f73::Diptera::Anopheles^Q:159-1196,H:40-374^35.4%ID^E:5.6e-50^.^.`7147::69004_0:0011bf::D…	7157::112268_0:002e5d::Culicidae::Anopheles^7157::112268_0:002e5d::Culicidae::Anopheles^Q:231-1235,H:64-387^36.8%ID^E:3e-51^.^.`7157::139723_0:002c6d::Culicidae::Anopheles^7157::139723_0:002c6d::Culicidae::Anopheles^Q:231-1211,H:64-379^36.8%ID^E:8.8e-51^.^.`7157::43041_0:000f73::Culicidae::Anopheles^7157::43041_0:000f73::Culicidae::Anopheles^Q:159-1196,H:40-374^35.4%ID^E:1.9e-50^.^.`7157::69004_0…
TRINITY_DN69190_c1_g1	TRINITY_DN69190_c1_g1_i2	7147::315563_0:000f5f::Diptera::Belgica^7147::315563_0:000f5f::Diptera::Belgica^Q:153-1283,H:426-789^47.4%ID^E:4.2e-97^.^.`7147::568069_0:001c91::Diptera::Clunio^7147::568069_0:001c91::Diptera::Clunio^Q:153-1247,H:366-722^45.1%ID^E:2.2e-90^.^.`7147::54969_0:003d9b::Diptera::Polypedilum^7147::54969_0:003d9b::Diptera::Polypedilum^Q:195-1184,H:358-674^49.3%ID^E:6.4e-90^.^.`7147::319348_0:002e89::Dip…	7157::7159_0:001a4e::Culicidae::Aedes^7157::7159_0:001a4e::Culicidae::Aedes^Q:144-1286,H:96-468^45.4%ID^E:1.2e-94^.^.`7157::7160_0:002040::Culicidae::Aedes^7157::7160_0:002040::Culicidae::Aedes^Q:144-1286,H:15-387^44.9%ID^E:4.9e-93^.^.`7157::199890_0:002821::Culicidae::Anopheles^7157::199890_0:002821::Culicidae::Anopheles^Q:90-1286,H:3-388^42.7%ID^E:1.4e-92^.^.`7157::30069_0:0006a2::Culicidae::An…
TRINITY_DN69190_c1_g4	TRINITY_DN69190_c1_g4_i1	7147::7176_0:00219b::Diptera::Culex^7147::7176_0:00219b::Diptera::Culex^Q:199-2304,H:5-704^65.8%ID^E:4.2e-285^.^.`7147::7159_0:001a4b::Diptera::Aedes^7147::7159_0:001a4b::Diptera::Aedes^Q:199-2304,H:5-704^64.9%ID^E:3.1e-280^.^.`7147::43151_0:000be1::Diptera::Anopheles^7147::43151_0:000be1::Diptera::Anopheles^Q:202-2304,H:6-704^62.7%ID^E:1.8e-275^.^.`7147::7167_0:0004db::Diptera::Anopheles^7147::7…	7157::7176_0:00219b::Culicidae::Culex^7157::7176_0:00219b::Culicidae::Culex^Q:199-2304,H:5-704^65.8%ID^E:1.5e-285^.^.`7157::7159_0:001a4b::Culicidae::Aedes^7157::7159_0:001a4b::Culicidae::Aedes^Q:199-2304,H:5-704^64.9%ID^E:1.1e-280^.^.`7157::43151_0:000be1::Culicidae::Anopheles^7157::43151_0:000be1::Culicidae::Anopheles^Q:202-2304,H:6-704^62.7%ID^E:6.1e-276^.^.`7157::7167_0:0004db::Culicidae::Ano…
TRINITY_DN69190_c1_g4	TRINITY_DN69190_c1_g4_i2	7147::7176_0:00219b::Diptera::Culex^7147::7176_0:00219b::Diptera::Culex^Q:199-2214,H:5-674^65.7%ID^E:2.3e-271^.^.`7147::7159_0:001a4b::Diptera::Aedes^7147::7159_0:001a4b::Diptera::Aedes^Q:199-2214,H:5-674^64.4%ID^E:9.4e-265^.^.`7147::43151_0:000be1::Diptera::Anopheles^7147::43151_0:000be1::Diptera::Anopheles^Q:202-2214,H:6-674^62.6%ID^E:9.7e-262^.^.`7147::7167_0:0004db::Diptera::Anopheles^7147::7…	7157::7176_0:00219b::Culicidae::Culex^7157::7176_0:00219b::Culicidae::Culex^Q:199-2214,H:5-674^65.7%ID^E:8.1e-272^.^.`7157::7159_0:001a4b::Culicidae::Aedes^7157::7159_0:001a4b::Culicidae::Aedes^Q:199-2214,H:5-674^64.4%ID^E:3.3e-265^.^.`7157::43151_0:000be1::Culicidae::Anopheles^7157::43151_0:000be1::Culicidae::Anopheles^Q:202-2214,H:6-674^62.6%ID^E:3.4e-262^.^.`7157::7167_0:0004db::Culicidae::Ano…
TRINITY_DN69190_c1_g4	TRINITY_DN69190_c1_g4_i2	7147::7176_0:00219b::Diptera::Culex^7147::7176_0:00219b::Diptera::Culex^Q:199-2214,H:5-674^65.7%ID^E:2.3e-271^.^.`7147::7159_0:001a4b::Diptera::Aedes^7147::7159_0:001a4b::Diptera::Aedes^Q:199-2214,H:5-674^64.4%ID^E:9.4e-265^.^.`7147::43151_0:000be1::Diptera::Anopheles^7147::43151_0:000be1::Diptera::Anopheles^Q:202-2214,H:6-674^62.6%ID^E:9.7e-262^.^.`7147::7167_0:0004db::Diptera::Anopheles^7147::7…	7157::7176_0:00219b::Culicidae::Culex^7157::7176_0:00219b::Culicidae::Culex^Q:199-2214,H:5-674^65.7%ID^E:8.1e-272^.^.`7157::7159_0:001a4b::Culicidae::Aedes^7157::7159_0:001a4b::Culicidae::Aedes^Q:199-2214,H:5-674^64.4%ID^E:3.3e-265^.^.`7157::43151_0:000be1::Culicidae::Anopheles^7157::43151_0:000be1::Culicidae::Anopheles^Q:202-2214,H:6-674^62.6%ID^E:3.4e-262^.^.`7157::7167_0:0004db::Culicidae::Ano…
TRINITY_DN69190_c1_g4	TRINITY_DN69190_c1_g4_i3	7147::7176_0:00219b::Diptera::Culex^7147::7176_0:00219b::Diptera::Culex^Q:199-2418,H:5-742^64.7%ID^E:4.8e-294^.^.`7147::7159_0:001a4b::Diptera::Aedes^7147::7159_0:001a4b::Diptera::Aedes^Q:199-2418,H:5-742^63.7%ID^E:6.1e-289^.^.`7147::43151_0:000be1::Diptera::Anopheles^7147::43151_0:000be1::Diptera::Anopheles^Q:202-2418,H:6-742^61.4%ID^E:1e-283^.^.`7147::7167_0:0004db::Diptera::Anopheles^7147::716…	7157::7176_0:00219b::Culicidae::Culex^7157::7176_0:00219b::Culicidae::Culex^Q:199-2418,H:5-742^64.7%ID^E:1.7e-294^.^.`7157::7159_0:001a4b::Culicidae::Aedes^7157::7159_0:001a4b::Culicidae::Aedes^Q:199-2418,H:5-742^63.7%ID^E:2.1e-289^.^.`7157::43151_0:000be1::Culicidae::Anopheles^7157::43151_0:000be1::Culicidae::Anopheles^Q:202-2418,H:6-742^61.4%ID^E:3.5e-284^.^.`7157::7167_0:0004db::Culicidae::Ano…
TRINITY_DN69298_c1_g1	TRINITY_DN69298_c1_g1_i1	7147::7160_0:0024e1::Diptera::Aedes^7147::7160_0:0024e1::Diptera::Aedes^Q:447-1349,H:17-323^59.2%ID^E:1.4e-95^.^.`7147::7160_0:0037dd::Diptera::Aedes^7147::7160_0:0037dd::Diptera::Aedes^Q:447-1349,H:17-323^59.2%ID^E:1.4e-95^.^.`7147::7159_0:0003e1::Diptera::Aedes^7147::7159_0:0003e1::Diptera::Aedes^Q:447-1349,H:16-323^59%ID^E:6.8e-95^.^.`7147::39758_0:003347::Diptera::Mayetiola^7147::39758_0:0033…	7157::7160_0:0024e1::Culicidae::Aedes^7157::7160_0:0024e1::Culicidae::Aedes^Q:447-1349,H:17-323^59.2%ID^E:4.8e-96^.^.`7157::7160_0:0037dd::Culicidae::Aedes^7157::7160_0:0037dd::Culicidae::Aedes^Q:447-1349,H:17-323^59.2%ID^E:4.8e-96^.^.`7157::7159_0:0003e1::Culicidae::Aedes^7157::7159_0:0003e1::Culicidae::Aedes^Q:447-1349,H:16-323^59%ID^E:2.4e-95^.^.`7157::7176_0:00288b::Culicidae::Culex^7157::717…
TRINITY_DN69205_c0_g1	TRINITY_DN69205_c0_g1_i1	7147::30069_0:001923::Diptera::Anopheles^7147::30069_0:001923::Diptera::Anopheles^Q:362-1852,H:161-707^64.2%ID^E:2e-187^.^.`7147::43041_0:000dfd::Diptera::Anopheles^7147::43041_0:000dfd::Diptera::Anopheles^Q:362-1855,H:151-690^65.4%ID^E:3.5e-187^.^.`7147::74873_0:002c64::Diptera::Anopheles^7147::74873_0:002c64::Diptera::Anopheles^Q:434-1852,H:235-709^71.6%ID^E:1e-186^.^.`7147::7165_0:000005::Dipt…	7157::30069_0:001923::Culicidae::Anopheles^7157::30069_0:001923::Culicidae::Anopheles^Q:362-1852,H:161-707^64.2%ID^E:7.2e-188^.^.`7157::43041_0:000dfd::Culicidae::Anopheles^7157::43041_0:000dfd::Culicidae::Anopheles^Q:362-1855,H:151-690^65.4%ID^E:1.2e-187^.^.`7157::74873_0:002c64::Culicidae::Anopheles^7157::74873_0:002c64::Culicidae::Anopheles^Q:434-1852,H:235-709^71.6%ID^E:3.6e-187^.^.`7157::716…
TRINITY_DN69212_c0_g1	TRINITY_DN69212_c0_g1_i1	7147::7224_0:002675::Diptera::Drosophila^7147::7224_0:002675::Diptera::Drosophila^Q:24-539,H:2-180^60.6%ID^E:3e-53^.^.`7147::7217_0:002d38::Diptera::Drosophila^7147::7217_0:002d38::Diptera::Drosophila^Q:24-539,H:2-182^59.7%ID^E:5e-53^.^.`7147::42026_0:002be8::Diptera::Drosophila^7147::42026_0:002be8::Diptera::Drosophila^Q:24-539,H:2-182^59.7%ID^E:8.6e-53^.^.`7147::7282_0:000452::Diptera::Drosophi…	7157::199890_0:001bb3::Culicidae::Anopheles^7157::199890_0:001bb3::Culicidae::Anopheles^Q:33-539,H:1-172^57.2%ID^E:1.9e-47^.^.`7157::7159_0:000727::Culicidae::Aedes^7157::7159_0:000727::Culicidae::Aedes^Q:33-539,H:1-174^54.5%ID^E:5.5e-47^.^.`7157::7160_0:003bfe::Culicidae::Aedes^7157::7160_0:003bfe::Culicidae::Aedes^Q:33-539,H:1-174^53.4%ID^E:2.7e-46^.^.`7157::7160_0:003d64::Culicidae::Aedes^7157…
TRINITY_DN69208_c0_g1	TRINITY_DN69208_c0_g1_i1	7147::7394_0:002868::Diptera::Glossina^7147::7394_0:002868::Diptera::Glossina^Q:103-762,H:1-220^64.5%ID^E:4.9e-82^.^.`7147::568069_0:0035df::Diptera::Clunio^7147::568069_0:0035df::Diptera::Clunio^Q:103-768,H:1-222^63.5%ID^E:1e-79^.^.	7157::7159_0:002d38::Culicidae::Aedes^7157::7159_0:002d38::Culicidae::Aedes^Q:103-765,H:1-221^73.3%ID^E:7.5e-94^.^.`7157::7160_0:002299::Culicidae::Aedes^7157::7160_0:002299::Culicidae::Aedes^Q:103-765,H:1-221^73.3%ID^E:9.7e-94^.^.`7157::7176_0:000108::Culicidae::Culex^7157::7176_0:000108::Culicidae::Culex^Q:103-765,H:94-314^72.4%ID^E:1.3e-93^.^.`7157::7165_0:001ec9::Culicidae::Anopheles^7157::71…
TRINITY_DN69238_c0_g1	TRINITY_DN69238_c0_g1_i1	7147::7176_0:0017ec::Diptera::Culex^7147::7176_0:0017ec::Diptera::Culex^Q:146-1267,H:2-378^79.8%ID^E:1e-164^.^.`7147::7159_0:000c82::Diptera::Aedes^7147::7159_0:000c82::Diptera::Aedes^Q:146-1180,H:2-353^83%ID^E:2.3e-161^.^.`7147::7200_0:00181a::Diptera::Lutzomyia^7147::7200_0:00181a::Diptera::Lutzomyia^Q:146-1207,H:2-352^81.7%ID^E:7.4e-160^.^.`7147::29031_0:000aa5::Diptera::Phlebotomus^7147::2903…	7157::7176_0:0017ec::Culicidae::Culex^7157::7176_0:0017ec::Culicidae::Culex^Q:146-1267,H:2-378^79.8%ID^E:3.5e-165^.^.`7157::7159_0:000c82::Culicidae::Aedes^7157::7159_0:000c82::Culicidae::Aedes^Q:146-1180,H:2-353^83%ID^E:8.1e-162^.^.`7157::69004_0:000fdb::Culicidae::Anopheles^7157::69004_0:000fdb::Culicidae::Anopheles^Q:146-1243,H:2-371^77.2%ID^E:2.2e-159^.^.`7157::199890_0:00152b::Culicidae::Ano…
TRINITY_DN69217_c0_g1	TRINITY_DN69217_c0_g1_i1	7147::29031_0:0026cb::Diptera::Phlebotomus^7147::29031_0:0026cb::Diptera::Phlebotomus^Q:61-1872,H:42-634^59.8%ID^E:3.2e-218^.^.`7147::199890_0:002672::Diptera::Anopheles^7147::199890_0:002672::Diptera::Anopheles^Q:61-1872,H:42-634^57.6%ID^E:1.3e-208^.^.`7147::7168_0:0025d6::Diptera::Anopheles^7147::7168_0:0025d6::Diptera::Anopheles^Q:61-1872,H:127-719^57.2%ID^E:3.9e-208^.^.`7147::7165_0:00107d::D…	7157::7160_0:00053a::Culicidae::Aedes^7157::7160_0:00053a::Culicidae::Aedes^Q:196-1866,H:6-545^37.9%ID^E:1.5e-103^.^.`7157::43041_0:0006d9::Culicidae::Anopheles^7157::43041_0:0006d9::Culicidae::Anopheles^Q:196-1869,H:549-1088^39%ID^E:1e-102^.^.`7157::7176_0:001158::Culicidae::Culex^7157::7176_0:001158::Culicidae::Culex^Q:178-1866,H:7-552^37.8%ID^E:1e-102^.^.`7157::7159_0:00075e::Culicidae::Aedes^…
TRINITY_DN69211_c0_g1	TRINITY_DN69211_c0_g1_i2	7147::7160_0:0034bd::Diptera::Aedes^7147::7160_0:0034bd::Diptera::Aedes^Q:270-1163,H:3-300^64.7%ID^E:1.8e-101^.^.`7147::7159_0:00062c::Diptera::Aedes^7147::7159_0:00062c::Diptera::Aedes^Q:270-1163,H:3-300^63.3%ID^E:5.4e-98^.^.`7147::7159_0:0038fc::Diptera::Aedes^7147::7159_0:0038fc::Diptera::Aedes^Q:270-1163,H:3-300^63.3%ID^E:5.4e-98^.^.`7147::7176_0:0030e3::Diptera::Culex^7147::7176_0:0030e3::Di…	7157::7160_0:0034bd::Culicidae::Aedes^7157::7160_0:0034bd::Culicidae::Aedes^Q:270-1163,H:3-300^64.7%ID^E:6.2e-102^.^.`7157::7159_0:00062c::Culicidae::Aedes^7157::7159_0:00062c::Culicidae::Aedes^Q:270-1163,H:3-300^63.3%ID^E:1.9e-98^.^.`7157::7159_0:0038fc::Culicidae::Aedes^7157::7159_0:0038fc::Culicidae::Aedes^Q:270-1163,H:3-300^63.3%ID^E:1.9e-98^.^.`7157::7176_0:0030e3::Culicidae::Culex^7157::717…
TRINITY_DN69211_c0_g1	TRINITY_DN69211_c0_g1_i2	7147::7160_0:0034bd::Diptera::Aedes^7147::7160_0:0034bd::Diptera::Aedes^Q:270-1163,H:3-300^64.7%ID^E:1.8e-101^.^.`7147::7159_0:00062c::Diptera::Aedes^7147::7159_0:00062c::Diptera::Aedes^Q:270-1163,H:3-300^63.3%ID^E:5.4e-98^.^.`7147::7159_0:0038fc::Diptera::Aedes^7147::7159_0:0038fc::Diptera::Aedes^Q:270-1163,H:3-300^63.3%ID^E:5.4e-98^.^.`7147::7176_0:0030e3::Diptera::Culex^7147::7176_0:0030e3::Di…	7157::7160_0:0034bd::Culicidae::Aedes^7157::7160_0:0034bd::Culicidae::Aedes^Q:270-1163,H:3-300^64.7%ID^E:6.2e-102^.^.`7157::7159_0:00062c::Culicidae::Aedes^7157::7159_0:00062c::Culicidae::Aedes^Q:270-1163,H:3-300^63.3%ID^E:1.9e-98^.^.`7157::7159_0:0038fc::Culicidae::Aedes^7157::7159_0:0038fc::Culicidae::Aedes^Q:270-1163,H:3-300^63.3%ID^E:1.9e-98^.^.`7157::7176_0:0030e3::Culicidae::Culex^7157::717…
TRINITY_DN69228_c1_g1	TRINITY_DN69228_c1_g1_i1	.	7157::74873_0:002eec::Culicidae::Anopheles^7157::74873_0:002eec::Culicidae::Anopheles^Q:110-721,H:42-288^42.5%ID^E:2.5e-24^.^.`7157::41427_0:000330::Culicidae::Anopheles^7157::41427_0:000330::Culicidae::Anopheles^Q:122-340,H:10-80^69.9%ID^E:3.6e-23^.^.`7157::43151_0:001290::Culicidae::Anopheles^7157::43151_0:001290::Culicidae::Anopheles^Q:122-343,H:2-73^67.6%ID^E:4.6e-23^.^.`7157::7167_0:001956::…
TRINITY_DN69233_c0_g1	TRINITY_DN69233_c0_g1_i2	7147::319348_0:000a8e::Diptera::Polypedilum^7147::319348_0:000a8e::Diptera::Polypedilum^Q:90-353,H:1-87^62.9%ID^E:4.4e-19^.^.`7147::315563_0:00072c::Diptera::Belgica^7147::315563_0:00072c::Diptera::Belgica^Q:90-335,H:1-82^61%ID^E:9.8e-19^.^.`7147::54969_0:003e3e::Diptera::Polypedilum^7147::54969_0:003e3e::Diptera::Polypedilum^Q:117-329,H:6-74^69%ID^E:3.7e-18^.^.`7147::7244_0:001ca6::Diptera::Dros…	7157::7167_0:00037a::Culicidae::Anopheles^7157::7167_0:00037a::Culicidae::Anopheles^Q:51-335,H:315-409^44.3%ID^E:8.4e-10^.^.
TRINITY_DN69257_c0_g1	TRINITY_DN69257_c0_g1_i1	7147::41427_0:002780::Diptera::Anopheles^7147::41427_0:002780::Diptera::Anopheles^Q:219-1139,H:37-343^56.7%ID^E:2.2e-97^.^.`7147::7165_0:0018c6::Diptera::Anopheles^7147::7165_0:0018c6::Diptera::Anopheles^Q:219-1139,H:37-343^55.3%ID^E:1.9e-96^.^.`7147::7168_0:000e01::Diptera::Anopheles^7147::7168_0:000e01::Diptera::Anopheles^Q:219-1139,H:1-307^55.3%ID^E:1.9e-96^.^.`7147::199890_0:001f92::Diptera::…	7157::41427_0:002780::Culicidae::Anopheles^7157::41427_0:002780::Culicidae::Anopheles^Q:219-1139,H:37-343^56.7%ID^E:7.8e-98^.^.`7157::7165_0:0018c6::Culicidae::Anopheles^7157::7165_0:0018c6::Culicidae::Anopheles^Q:219-1139,H:37-343^55.3%ID^E:6.6e-97^.^.`7157::7168_0:000e01::Culicidae::Anopheles^7157::7168_0:000e01::Culicidae::Anopheles^Q:219-1139,H:1-307^55.3%ID^E:6.6e-97^.^.`7157::199890_0:001f9…
TRINITY_DN69234_c1_g1	TRINITY_DN69234_c1_g1_i1	7147::319348_0:0014ce::Diptera::Polypedilum^7147::319348_0:0014ce::Diptera::Polypedilum^Q:3-218,H:2-73^93.1%ID^E:9.4e-28^.^.`7147::54969_0:00182e::Diptera::Polypedilum^7147::54969_0:00182e::Diptera::Polypedilum^Q:3-218,H:2-73^93.1%ID^E:9.4e-28^.^.`7147::568069_0:003adc::Diptera::Clunio^7147::568069_0:003adc::Diptera::Clunio^Q:3-218,H:2-73^93.1%ID^E:9.4e-28^.^.`7147::315563_0:002743::Diptera::Belg…	7157::7176_0:002cdd::Culicidae::Culex^7157::7176_0:002cdd::Culicidae::Culex^Q:6-218,H:3-73^91.5%ID^E:1.8e-26^.^.`7157::199890_0:001c4e::Culicidae::Anopheles^7157::199890_0:001c4e::Culicidae::Anopheles^Q:6-218,H:3-73^90.1%ID^E:4e-26^.^.`7157::43151_0:000f1b::Culicidae::Anopheles^7157::43151_0:000f1b::Culicidae::Anopheles^Q:6-218,H:3-73^90.1%ID^E:4e-26^.^.`7157::7159_0:0001ff::Culicidae::Aedes^7157…
TRINITY_DN69281_c0_g1	TRINITY_DN69281_c0_g1_i1	7147::54969_0:001a3c::Diptera::Polypedilum^7147::54969_0:001a3c::Diptera::Polypedilum^Q:117-908,H:15-280^59%ID^E:6.3e-93^.^.`7147::319348_0:0002b7::Diptera::Polypedilum^7147::319348_0:0002b7::Diptera::Polypedilum^Q:108-908,H:12-280^59.1%ID^E:4.1e-92^.^.`7147::315563_0:000baf::Diptera::Belgica^7147::315563_0:000baf::Diptera::Belgica^Q:108-908,H:525-793^58.4%ID^E:1.6e-91^.^.`7147::568069_0:003c5c::…	7157::112268_0:000a7b::Culicidae::Anopheles^7157::112268_0:000a7b::Culicidae::Anopheles^Q:102-908,H:32-302^56.8%ID^E:8.7e-90^.^.`7157::62324_0:002ca0::Culicidae::Anopheles^7157::62324_0:002ca0::Culicidae::Anopheles^Q:66-908,H:22-302^55.5%ID^E:3.3e-89^.^.`7157::7168_0:0014c6::Culicidae::Anopheles^7157::7168_0:0014c6::Culicidae::Anopheles^Q:42-908,H:48-335^54%ID^E:3.3e-89^.^.`7157::30069_0:0007e7::…
TRINITY_DN69288_c0_g1	TRINITY_DN69288_c0_g1_i1	7147::62324_0:002720::Diptera::Anopheles^7147::62324_0:002720::Diptera::Anopheles^Q:355-2421,H:2-871^40.3%ID^E:5e-129^.^.`7147::74873_0:000728::Diptera::Anopheles^7147::74873_0:000728::Diptera::Anopheles^Q:337-2418,H:14-925^39%ID^E:7.4e-125^.^.`7147::139723_0:003572::Diptera::Anopheles^7147::139723_0:003572::Diptera::Anopheles^Q:487-2421,H:70-876^40.8%ID^E:2.4e-123^.^.`7147::30069_0:0031ad::Dipte…	7157::62324_0:002720::Culicidae::Anopheles^7157::62324_0:002720::Culicidae::Anopheles^Q:355-2421,H:2-871^40.3%ID^E:1.7e-129^.^.`7157::74873_0:000728::Culicidae::Anopheles^7157::74873_0:000728::Culicidae::Anopheles^Q:337-2418,H:14-925^39%ID^E:2.6e-125^.^.`7157::139723_0:003572::Culicidae::Anopheles^7157::139723_0:003572::Culicidae::Anopheles^Q:487-2421,H:70-876^40.8%ID^E:8.4e-124^.^.`7157::30069_0…
TRINITY_DN69288_c0_g1	TRINITY_DN69288_c0_g1_i2	7147::62324_0:002720::Diptera::Anopheles^7147::62324_0:002720::Diptera::Anopheles^Q:336-2366,H:14-871^40%ID^E:2.8e-124^.^.`7147::139723_0:003572::Diptera::Anopheles^7147::139723_0:003572::Diptera::Anopheles^Q:432-2366,H:70-876^40.8%ID^E:2.3e-123^.^.`7147::43041_0:000d91::Diptera::Anopheles^7147::43041_0:000d91::Diptera::Anopheles^Q:336-2297,H:3-847^40%ID^E:4.1e-120^.^.`7147::74873_0:000728::Dipte…	7157::62324_0:002720::Culicidae::Anopheles^7157::62324_0:002720::Culicidae::Anopheles^Q:336-2366,H:14-871^40%ID^E:9.7e-125^.^.`7157::139723_0:003572::Culicidae::Anopheles^7157::139723_0:003572::Culicidae::Anopheles^Q:432-2366,H:70-876^40.8%ID^E:8.2e-124^.^.`7157::43041_0:000d91::Culicidae::Anopheles^7157::43041_0:000d91::Culicidae::Anopheles^Q:336-2297,H:3-847^40%ID^E:1.5e-120^.^.`7157::74873_0:0…
TRINITY_DN69244_c2_g1	TRINITY_DN69244_c2_g1_i1	7147::112268_0:0027c0::Diptera::Anopheles^7147::112268_0:0027c0::Diptera::Anopheles^Q:309-980,H:7-230^82.6%ID^E:2.4e-110^.^.`7147::43151_0:000385::Diptera::Anopheles^7147::43151_0:000385::Diptera::Anopheles^Q:291-977,H:1-237^80.2%ID^E:2.4e-110^.^.`7147::69004_0:002f6b::Diptera::Anopheles^7147::69004_0:002f6b::Diptera::Anopheles^Q:309-980,H:7-230^82.6%ID^E:2.4e-110^.^.`7147::7168_0:000764::Diptera…	.
TRINITY_DN69244_c2_g1	TRINITY_DN69244_c2_g1_i8	7147::43151_0:000385::Diptera::Anopheles^7147::43151_0:000385::Diptera::Anopheles^Q:242-928,H:1-237^80.2%ID^E:2.5e-110^.^.`7147::112268_0:0027c0::Diptera::Anopheles^7147::112268_0:0027c0::Diptera::Anopheles^Q:260-931,H:7-230^82.6%ID^E:3.3e-110^.^.`7147::69004_0:002f6b::Diptera::Anopheles^7147::69004_0:002f6b::Diptera::Anopheles^Q:260-931,H:7-230^82.6%ID^E:3.3e-110^.^.`7147::7159_0:00064f::Diptera…	.
TRINITY_DN69348_c0_g1	TRINITY_DN69348_c0_g1_i1	7147::7397_0:001312::Diptera::Glossina^7147::7397_0:001312::Diptera::Glossina^Q:4-303,H:24-123^73%ID^E:1.9e-37^.^.`7147::7395_0:001ac2::Diptera::Glossina^7147::7395_0:001ac2::Diptera::Glossina^Q:4-303,H:24-123^71%ID^E:2.1e-36^.^.`7147::7394_0:00273a::Diptera::Glossina^7147::7394_0:00273a::Diptera::Glossina^Q:4-303,H:15-114^71%ID^E:3.5e-36^.^.`7147::37001_0:002c2a::Diptera::Glossina^7147::37001_0:…	7157::139723_0:001b04::Culicidae::Anopheles^7157::139723_0:001b04::Culicidae::Anopheles^Q:1-297,H:21-119^69.7%ID^E:3e-35^.^.`7157::30069_0:000f43::Culicidae::Anopheles^7157::30069_0:000f43::Culicidae::Anopheles^Q:1-297,H:21-119^69.7%ID^E:3e-35^.^.`7157::112268_0:000aa1::Culicidae::Anopheles^7157::112268_0:000aa1::Culicidae::Anopheles^Q:1-297,H:21-119^69.7%ID^E:3.9e-35^.^.`7157::62324_0:001dcf::Cu…
TRINITY_DN69398_c0_g1	TRINITY_DN69398_c0_g1_i1	7147::54969_0:00205f::Diptera::Polypedilum^7147::54969_0:00205f::Diptera::Polypedilum^Q:176-973,H:1-261^51.1%ID^E:4.3e-51^.^.`7147::319348_0:002af1::Diptera::Polypedilum^7147::319348_0:002af1::Diptera::Polypedilum^Q:176-973,H:1-264^41.6%ID^E:1.4e-49^.^.`7147::7159_0:0003b1::Diptera::Aedes^7147::7159_0:0003b1::Diptera::Aedes^Q:179-973,H:3-286^53.1%ID^E:1.3e-47^.^.`7147::7159_0:0003b2::Diptera::Aed…	7157::7159_0:0003b1::Culicidae::Aedes^7157::7159_0:0003b1::Culicidae::Aedes^Q:179-973,H:3-286^53.1%ID^E:4.5e-48^.^.`7157::7159_0:0003b2::Culicidae::Aedes^7157::7159_0:0003b2::Culicidae::Aedes^Q:179-973,H:3-286^53.1%ID^E:4.5e-48^.^.`7157::69004_0:002f94::Culicidae::Anopheles^7157::69004_0:002f94::Culicidae::Anopheles^Q:143-565,H:8-148^61.3%ID^E:2.3e-44^.^.`7157::43151_0:000bc7::Culicidae::Anophele…
TRINITY_DN69398_c0_g1	TRINITY_DN69398_c0_g1_i3	7147::315563_0:001af2::Diptera::Belgica^7147::315563_0:001af2::Diptera::Belgica^Q:547-1284,H:3-244^43.1%ID^E:2.9e-43^.^.`7147::54969_0:00205f::Diptera::Polypedilum^7147::54969_0:00205f::Diptera::Polypedilum^Q:544-1284,H:20-261^49.4%ID^E:8.3e-43^.^.`7147::319348_0:002af1::Diptera::Polypedilum^7147::319348_0:002af1::Diptera::Polypedilum^Q:544-1284,H:20-264^39.2%ID^E:2.1e-41^.^.`7147::7159_0:0003b1:…	7157::7159_0:0003b1::Culicidae::Aedes^7157::7159_0:0003b1::Culicidae::Aedes^Q:544-1284,H:21-286^52.2%ID^E:4.7e-41^.^.`7157::7159_0:0003b2::Culicidae::Aedes^7157::7159_0:0003b2::Culicidae::Aedes^Q:544-1284,H:21-286^52.2%ID^E:4.7e-41^.^.`7157::7176_0:001916::Culicidae::Culex^7157::7176_0:001916::Culicidae::Culex^Q:544-885,H:18-131^61.4%ID^E:2.4e-37^.^.`7157::7160_0:0026fb::Culicidae::Aedes^7157::71…
TRINITY_DN69302_c0_g1	TRINITY_DN69302_c0_g1_i1	7147::7159_0:0026b3::Diptera::Aedes^7147::7159_0:0026b3::Diptera::Aedes^Q:104-2521,H:1-817^76.7%ID^E:0^.^.`7147::7160_0:001167::Diptera::Aedes^7147::7160_0:001167::Diptera::Aedes^Q:104-2521,H:1-816^76%ID^E:0^.^.`7147::43151_0:00186f::Diptera::Anopheles^7147::43151_0:00186f::Diptera::Anopheles^Q:104-2521,H:1-822^73.8%ID^E:0^.^.`7147::74873_0:002049::Diptera::Anopheles^7147::74873_0:002049::Diptera…	7157::7159_0:0026b3::Culicidae::Aedes^7157::7159_0:0026b3::Culicidae::Aedes^Q:104-2521,H:1-817^76.7%ID^E:0^.^.`7157::7160_0:001167::Culicidae::Aedes^7157::7160_0:001167::Culicidae::Aedes^Q:104-2521,H:1-816^76%ID^E:0^.^.`7157::43151_0:00186f::Culicidae::Anopheles^7157::43151_0:00186f::Culicidae::Anopheles^Q:104-2521,H:1-822^73.8%ID^E:0^.^.`7157::74873_0:002049::Culicidae::Anopheles^7157::74873_0:0…
TRINITY_DN69331_c0_g2	TRINITY_DN69331_c0_g2_i2	7147::7282_0:00146f::Diptera::Drosophila^7147::7282_0:00146f::Diptera::Drosophila^Q:356-880,H:1-175^62.3%ID^E:2.6e-64^.^.`7147::7237_0:0009da::Diptera::Drosophila^7147::7237_0:0009da::Diptera::Drosophila^Q:356-880,H:1-175^61.7%ID^E:3.4e-64^.^.`7147::28612_0:001506::Diptera::Rhagoletis^7147::28612_0:001506::Diptera::Rhagoletis^Q:344-874,H:20-194^60.5%ID^E:4.4e-64^.^.`7147::7244_0:000979::Diptera::…	7157::69004_0:002036::Culicidae::Anopheles^7157::69004_0:002036::Culicidae::Anopheles^Q:359-901,H:24-203^60.2%ID^E:2.7e-61^.^.`7157::62324_0:001612::Culicidae::Anopheles^7157::62324_0:001612::Culicidae::Anopheles^Q:359-868,H:3-171^62.9%ID^E:3.6e-61^.^.`7157::7165_0:001743::Culicidae::Anopheles^7157::7165_0:001743::Culicidae::Anopheles^Q:359-868,H:3-171^62.9%ID^E:3.6e-61^.^.`7157::7168_0:0031be::C…
TRINITY_DN69335_c0_g1	TRINITY_DN69335_c0_g1_i2	7147::112268_0:002c7e::Diptera::Anopheles^7147::112268_0:002c7e::Diptera::Anopheles^Q:645-2102,H:50-621^50.5%ID^E:3.4e-135^.^.`7147::139723_0:002927::Diptera::Anopheles^7147::139723_0:002927::Diptera::Anopheles^Q:645-2102,H:47-619^51.1%ID^E:2.2e-134^.^.`7147::30069_0:0024f0::Diptera::Anopheles^7147::30069_0:0024f0::Diptera::Anopheles^Q:642-2102,H:88-663^50.9%ID^E:3.7e-134^.^.`7147::69004_0:0015c8…	7157::112268_0:002c7e::Culicidae::Anopheles^7157::112268_0:002c7e::Culicidae::Anopheles^Q:645-2102,H:50-621^50.5%ID^E:1.2e-135^.^.`7157::139723_0:002927::Culicidae::Anopheles^7157::139723_0:002927::Culicidae::Anopheles^Q:645-2102,H:47-619^51.1%ID^E:7.7e-135^.^.`7157::30069_0:0024f0::Culicidae::Anopheles^7157::30069_0:0024f0::Culicidae::Anopheles^Q:642-2102,H:88-663^50.9%ID^E:1.3e-134^.^.`7157::69…
TRINITY_DN69335_c0_g1	TRINITY_DN69335_c0_g1_i3	7147::112268_0:002c7e::Diptera::Anopheles^7147::112268_0:002c7e::Diptera::Anopheles^Q:645-2102,H:50-621^50.5%ID^E:3.4e-135^.^.`7147::139723_0:002927::Diptera::Anopheles^7147::139723_0:002927::Diptera::Anopheles^Q:645-2102,H:47-619^51.1%ID^E:2.2e-134^.^.`7147::30069_0:0024f0::Diptera::Anopheles^7147::30069_0:0024f0::Diptera::Anopheles^Q:642-2102,H:88-663^50.9%ID^E:3.8e-134^.^.`7147::69004_0:0015c8…	7157::112268_0:002c7e::Culicidae::Anopheles^7157::112268_0:002c7e::Culicidae::Anopheles^Q:645-2102,H:50-621^50.5%ID^E:1.2e-135^.^.`7157::139723_0:002927::Culicidae::Anopheles^7157::139723_0:002927::Culicidae::Anopheles^Q:645-2102,H:47-619^51.1%ID^E:7.8e-135^.^.`7157::30069_0:0024f0::Culicidae::Anopheles^7157::30069_0:0024f0::Culicidae::Anopheles^Q:642-2102,H:88-663^50.9%ID^E:1.3e-134^.^.`7157::69…
TRINITY_DN69341_c0_g2	TRINITY_DN69341_c0_g2_i3	.	.
TRINITY_DN69337_c1_g1	TRINITY_DN69337_c1_g1_i1	.	7157::7176_0:001e89::Culicidae::Culex^7157::7176_0:001e89::Culicidae::Culex^Q:197-1759,H:5-573^67%ID^E:9.4e-188^.^.`7157::62324_0:001384::Culicidae::Anopheles^7157::62324_0:001384::Culicidae::Anopheles^Q:197-1621,H:9-527^69.6%ID^E:3e-178^.^.`7157::112268_0:000185::Culicidae::Anopheles^7157::112268_0:000185::Culicidae::Anopheles^Q:197-1621,H:12-527^69.4%ID^E:1.1e-177^.^.`7157::7159_0:0021ca::Culic…
TRINITY_DN69337_c1_g2	TRINITY_DN69337_c1_g2_i1	7147::7370_0:001627::Diptera::Musca^7147::7370_0:001627::Diptera::Musca^Q:482-1978,H:201-703^74%ID^E:1.8e-233^.^.`7147::7375_0:002557::Diptera::Lucilia^7147::7375_0:002557::Diptera::Lucilia^Q:482-1978,H:203-705^75.1%ID^E:3.1e-233^.^.`7147::174628_0:002e22::Diptera::Bactrocera^7147::174628_0:002e22::Diptera::Bactrocera^Q:410-1978,H:182-707^71.7%ID^E:4.1e-233^.^.`7147::7159_0:0034db::Diptera::Aedes…	7157::7159_0:0034db::Culicidae::Aedes^7157::7159_0:0034db::Culicidae::Aedes^Q:179-1978,H:3-656^60.7%ID^E:1.9e-233^.^.`7157::7160_0:00013c::Culicidae::Aedes^7157::7160_0:00013c::Culicidae::Aedes^Q:386-1978,H:110-647^69.8%ID^E:6e-232^.^.`7157::199890_0:001301::Culicidae::Anopheles^7157::199890_0:001301::Culicidae::Anopheles^Q:476-1978,H:164-703^69.1%ID^E:8.6e-231^.^.`7157::7167_0:0024f4::Culicidae:…
TRINITY_DN69337_c1_g2	TRINITY_DN69337_c1_g2_i2	7147::7159_0:0034db::Diptera::Aedes^7147::7159_0:0034db::Diptera::Aedes^Q:362-1858,H:144-656^72.5%ID^E:4.1e-234^.^.`7147::174628_0:002e22::Diptera::Bactrocera^7147::174628_0:002e22::Diptera::Bactrocera^Q:362-1858,H:205-707^74.2%ID^E:1.2e-233^.^.`7147::7370_0:001627::Diptera::Musca^7147::7370_0:001627::Diptera::Musca^Q:362-1858,H:201-703^74%ID^E:1.2e-233^.^.`7147::7375_0:002557::Diptera::Lucilia^7…	7157::7159_0:0034db::Culicidae::Aedes^7157::7159_0:0034db::Culicidae::Aedes^Q:362-1858,H:144-656^72.5%ID^E:1.4e-234^.^.`7157::7160_0:00013c::Culicidae::Aedes^7157::7160_0:00013c::Culicidae::Aedes^Q:362-1858,H:145-647^73.2%ID^E:2.1e-233^.^.`7157::199890_0:001301::Culicidae::Anopheles^7157::199890_0:001301::Culicidae::Anopheles^Q:356-1858,H:164-703^69.1%ID^E:5.7e-231^.^.`7157::7167_0:0024f4::Culici…
TRINITY_DN69350_c0_g1	TRINITY_DN69350_c0_g1_i3	7147::41427_0:00034b::Diptera::Anopheles^7147::41427_0:00034b::Diptera::Anopheles^Q:338-1486,H:1-384^87.5%ID^E:8.3e-196^.^.`7147::112268_0:001719::Diptera::Anopheles^7147::112268_0:001719::Diptera::Anopheles^Q:338-1486,H:4-387^87.5%ID^E:1.8e-195^.^.`7147::74873_0:001354::Diptera::Anopheles^7147::74873_0:001354::Diptera::Anopheles^Q:338-1486,H:1-384^87.2%ID^E:1.8e-195^.^.`7147::7165_0:00046b::Dipt…	7157::41427_0:00034b::Culicidae::Anopheles^7157::41427_0:00034b::Culicidae::Anopheles^Q:338-1486,H:1-384^87.5%ID^E:2.9e-196^.^.`7157::112268_0:001719::Culicidae::Anopheles^7157::112268_0:001719::Culicidae::Anopheles^Q:338-1486,H:4-387^87.5%ID^E:6.5e-196^.^.`7157::74873_0:001354::Culicidae::Anopheles^7157::74873_0:001354::Culicidae::Anopheles^Q:338-1486,H:1-384^87.2%ID^E:6.5e-196^.^.`7157::7165_0:…
[truncated: 88,655 more rows]
