# Supplementary material for: Transcriptome profiling reveals the developmental regulation of NaCl-treated Forcipomyia taiwana eggs
Source: BMC Genomics. 2021 Nov 3;22:792. doi: 10.1186/s12864-021-08096-x (PMC8567638; doi:10.1186/s12864-021-08096-x)
Supplement: Supplementary file 7 — Additional file 7. [file 12864_2021_8096_MOESM7_ESM.xlsx]

## Sheet: up-regulated in pink eggs
	Ontology	ID	Description	setSize	enrichmentScore	NES	pvalue	p.adjust	qvalues	rank	leading_edge	core_enrichment
GO:0009892	Biological Process	GO:0009892	negative regulation of metabolic process	31	0.483198	2.28274	0.000110705	0.00214486	0.00109443	93	tags=45%, list=13%, signal=41%	TRINITY_DN60646_c0_g1_i1/TRINITY_DN76986_c3_g2_i2/TRINITY_DN76986_c3_g2_i1/TRINITY_DN76986_c3_g4_i1/TRINITY_DN66000_c0_g1_i2/TRINITY_DN77304_c6_g2_i1/TRINITY_DN77304_c6_g3_i3/TRINITY_DN75950_c2_g1_i2/TRINITY_DN77304_c6_g1_i1/TRINITY_DN75950_c2_g3_i3/TRINITY_DN58052_c0_g1_i1/TRINITY_DN44758_c0_g1_i1/TRINITY_DN75950_c2_g4_i1/TRINITY_DN64030_c0_g1_i1
GO:0010605	Biological Process	GO:0010605	negative regulation of macromolecule metabolic process	31	0.483198	2.28274	0.000110705	0.00214486	0.00109443	93	tags=45%, list=13%, signal=41%	TRINITY_DN60646_c0_g1_i1/TRINITY_DN76986_c3_g2_i2/TRINITY_DN76986_c3_g2_i1/TRINITY_DN76986_c3_g4_i1/TRINITY_DN66000_c0_g1_i2/TRINITY_DN77304_c6_g2_i1/TRINITY_DN77304_c6_g3_i3/TRINITY_DN75950_c2_g1_i2/TRINITY_DN77304_c6_g1_i1/TRINITY_DN75950_c2_g3_i3/TRINITY_DN58052_c0_g1_i1/TRINITY_DN44758_c0_g1_i1/TRINITY_DN75950_c2_g4_i1/TRINITY_DN64030_c0_g1_i1
GO:0010629	Biological Process	GO:0010629	negative regulation of gene expression	28	0.526914	2.42147	0.00011157	0.00214486	0.00109443	93	tags=50%, list=13%, signal=45%	TRINITY_DN60646_c0_g1_i1/TRINITY_DN76986_c3_g2_i2/TRINITY_DN76986_c3_g2_i1/TRINITY_DN76986_c3_g4_i1/TRINITY_DN66000_c0_g1_i2/TRINITY_DN77304_c6_g2_i1/TRINITY_DN77304_c6_g3_i3/TRINITY_DN75950_c2_g1_i2/TRINITY_DN77304_c6_g1_i1/TRINITY_DN75950_c2_g3_i3/TRINITY_DN58052_c0_g1_i1/TRINITY_DN44758_c0_g1_i1/TRINITY_DN75950_c2_g4_i1/TRINITY_DN64030_c0_g1_i1
GO:0022412	Biological Process	GO:0022412	cellular process involved in reproduction in multicellular organism	27	0.557619	2.52876	0.000112271	0.00214486	0.00109443	93	tags=52%, list=13%, signal=47%	TRINITY_DN60646_c0_g1_i1/TRINITY_DN76986_c3_g2_i2/TRINITY_DN76986_c3_g2_i1/TRINITY_DN76986_c3_g4_i1/TRINITY_DN66000_c0_g1_i2/TRINITY_DN77304_c6_g2_i1/TRINITY_DN77304_c6_g3_i3/TRINITY_DN75950_c2_g1_i2/TRINITY_DN77304_c6_g1_i1/TRINITY_DN75950_c2_g3_i3/TRINITY_DN58052_c0_g1_i1/TRINITY_DN44758_c0_g1_i1/TRINITY_DN75950_c2_g4_i1/TRINITY_DN64030_c0_g1_i1
GO:0009890	Biological Process	GO:0009890	negative regulation of biosynthetic process	21	0.583447	2.43645	0.000117206	0.00214486	0.00109443	93	tags=57%, list=13%, signal=51%	TRINITY_DN76986_c3_g2_i2/TRINITY_DN76986_c3_g2_i1/TRINITY_DN76986_c3_g4_i1/TRINITY_DN77304_c6_g2_i1/TRINITY_DN77304_c6_g3_i3/TRINITY_DN75950_c2_g1_i2/TRINITY_DN77304_c6_g1_i1/TRINITY_DN75950_c2_g3_i3/TRINITY_DN58052_c0_g1_i1/TRINITY_DN44758_c0_g1_i1/TRINITY_DN75950_c2_g4_i1/TRINITY_DN64030_c0_g1_i1
GO:0010558	Biological Process	GO:0010558	negative regulation of macromolecule biosynthetic process	21	0.583447	2.43645	0.000117206	0.00214486	0.00109443	93	tags=57%, list=13%, signal=51%	TRINITY_DN76986_c3_g2_i2/TRINITY_DN76986_c3_g2_i1/TRINITY_DN76986_c3_g4_i1/TRINITY_DN77304_c6_g2_i1/TRINITY_DN77304_c6_g3_i3/TRINITY_DN75950_c2_g1_i2/TRINITY_DN77304_c6_g1_i1/TRINITY_DN75950_c2_g3_i3/TRINITY_DN58052_c0_g1_i1/TRINITY_DN44758_c0_g1_i1/TRINITY_DN75950_c2_g4_i1/TRINITY_DN64030_c0_g1_i1
GO:0031327	Biological Process	GO:0031327	negative regulation of cellular biosynthetic process	21	0.583447	2.43645	0.000117206	0.00214486	0.00109443	93	tags=57%, list=13%, signal=51%	TRINITY_DN76986_c3_g2_i2/TRINITY_DN76986_c3_g2_i1/TRINITY_DN76986_c3_g4_i1/TRINITY_DN77304_c6_g2_i1/TRINITY_DN77304_c6_g3_i3/TRINITY_DN75950_c2_g1_i2/TRINITY_DN77304_c6_g1_i1/TRINITY_DN75950_c2_g3_i3/TRINITY_DN58052_c0_g1_i1/TRINITY_DN44758_c0_g1_i1/TRINITY_DN75950_c2_g4_i1/TRINITY_DN64030_c0_g1_i1
GO:2000113	Biological Process	GO:2000113	negative regulation of cellular macromolecule biosynthetic process	21	0.583447	2.43645	0.000117206	0.00214486	0.00109443	93	tags=57%, list=13%, signal=51%	TRINITY_DN76986_c3_g2_i2/TRINITY_DN76986_c3_g2_i1/TRINITY_DN76986_c3_g4_i1/TRINITY_DN77304_c6_g2_i1/TRINITY_DN77304_c6_g3_i3/TRINITY_DN75950_c2_g1_i2/TRINITY_DN77304_c6_g1_i1/TRINITY_DN75950_c2_g3_i3/TRINITY_DN58052_c0_g1_i1/TRINITY_DN44758_c0_g1_i1/TRINITY_DN75950_c2_g4_i1/TRINITY_DN64030_c0_g1_i1
GO:0010608	Biological Process	GO:0010608	posttranscriptional regulation of gene expression	18	0.751732	2.98464	0.000119275	0.00214486	0.00109443	93	tags=78%, list=13%, signal=69%	TRINITY_DN60646_c0_g1_i1/TRINITY_DN76986_c3_g2_i2/TRINITY_DN76986_c3_g2_i1/TRINITY_DN76986_c3_g4_i1/TRINITY_DN66000_c0_g1_i2/TRINITY_DN77304_c6_g2_i1/TRINITY_DN77304_c6_g3_i3/TRINITY_DN75950_c2_g1_i2/TRINITY_DN77304_c6_g1_i1/TRINITY_DN75950_c2_g3_i3/TRINITY_DN58052_c0_g1_i1/TRINITY_DN44758_c0_g1_i1/TRINITY_DN75950_c2_g4_i1/TRINITY_DN64030_c0_g1_i1
GO:0016458	Biological Process	GO:0016458	gene silencing	15	0.672317	2.5102	0.000122775	0.00214486	0.00109443	89	tags=67%, list=13%, signal=59%	TRINITY_DN60646_c0_g1_i1/TRINITY_DN76986_c3_g2_i2/TRINITY_DN76986_c3_g2_i1/TRINITY_DN76986_c3_g4_i1/TRINITY_DN66000_c0_g1_i2/TRINITY_DN77304_c6_g2_i1/TRINITY_DN77304_c6_g3_i3/TRINITY_DN77304_c6_g1_i1/TRINITY_DN58052_c0_g1_i1/TRINITY_DN44758_c0_g1_i1
GO:0006417	Biological Process	GO:0006417	regulation of translation	14	0.700812	2.5601	0.000123732	0.00214486	0.00109443	93	tags=71%, list=13%, signal=63%	TRINITY_DN60646_c0_g1_i1/TRINITY_DN66000_c0_g1_i2/TRINITY_DN77304_c6_g2_i1/TRINITY_DN77304_c6_g3_i3/TRINITY_DN75950_c2_g1_i2/TRINITY_DN75950_c2_g3_i3/TRINITY_DN58052_c0_g1_i1/TRINITY_DN44758_c0_g1_i1/TRINITY_DN75950_c2_g4_i1/TRINITY_DN64030_c0_g1_i1
GO:0034248	Biological Process	GO:0034248	regulation of cellular amide metabolic process	14	0.700812	2.5601	0.000123732	0.00214486	0.00109443	93	tags=71%, list=13%, signal=63%	TRINITY_DN60646_c0_g1_i1/TRINITY_DN66000_c0_g1_i2/TRINITY_DN77304_c6_g2_i1/TRINITY_DN77304_c6_g3_i3/TRINITY_DN75950_c2_g1_i2/TRINITY_DN75950_c2_g3_i3/TRINITY_DN58052_c0_g1_i1/TRINITY_DN44758_c0_g1_i1/TRINITY_DN75950_c2_g4_i1/TRINITY_DN64030_c0_g1_i1
GO:0031047	Biological Process	GO:0031047	gene silencing by RNA	13	0.755919	2.67656	0.000126231	0.00214486	0.00109443	89	tags=77%, list=13%, signal=68%	TRINITY_DN60646_c0_g1_i1/TRINITY_DN76986_c3_g2_i2/TRINITY_DN76986_c3_g2_i1/TRINITY_DN76986_c3_g4_i1/TRINITY_DN66000_c0_g1_i2/TRINITY_DN77304_c6_g2_i1/TRINITY_DN77304_c6_g3_i3/TRINITY_DN77304_c6_g1_i1/TRINITY_DN58052_c0_g1_i1/TRINITY_DN44758_c0_g1_i1
GO:0007349	Biological Process	GO:0007349	cellularization	11	0.740033	2.4674	0.000128684	0.00214486	0.00109443	89	tags=73%, list=13%, signal=64%	TRINITY_DN76986_c3_g2_i2/TRINITY_DN76986_c3_g2_i1/TRINITY_DN76986_c3_g4_i1/TRINITY_DN77304_c6_g2_i1/TRINITY_DN77304_c6_g3_i3/TRINITY_DN77304_c6_g1_i1/TRINITY_DN58052_c0_g1_i1/TRINITY_DN44758_c0_g1_i1
GO:0009894	Biological Process	GO:0009894	regulation of catabolic process	11	0.730481	2.43555	0.000128684	0.00214486	0.00109443	89	tags=73%, list=13%, signal=64%	TRINITY_DN76986_c3_g2_i2/TRINITY_DN76986_c3_g2_i1/TRINITY_DN76986_c3_g4_i1/TRINITY_DN77304_c6_g2_i1/TRINITY_DN77304_c6_g3_i3/TRINITY_DN77304_c6_g1_i1/TRINITY_DN58052_c0_g1_i1/TRINITY_DN44758_c0_g1_i1
GO:0010528	Biological Process	GO:0010528	regulation of transposition	10	0.762985	2.45517	0.000130873	0.00214486	0.00109443	89	tags=80%, list=13%, signal=71%	TRINITY_DN76986_c3_g2_i2/TRINITY_DN76986_c3_g2_i1/TRINITY_DN76986_c3_g4_i1/TRINITY_DN77304_c6_g2_i1/TRINITY_DN77304_c6_g3_i3/TRINITY_DN77304_c6_g1_i1/TRINITY_DN58052_c0_g1_i1/TRINITY_DN44758_c0_g1_i1
GO:0031329	Biological Process	GO:0031329	regulation of cellular catabolic process	10	0.772588	2.48607	0.000130873	0.00214486	0.00109443	89	tags=80%, list=13%, signal=71%	TRINITY_DN76986_c3_g2_i2/TRINITY_DN76986_c3_g2_i1/TRINITY_DN76986_c3_g4_i1/TRINITY_DN77304_c6_g2_i1/TRINITY_DN77304_c6_g3_i3/TRINITY_DN77304_c6_g1_i1/TRINITY_DN58052_c0_g1_i1/TRINITY_DN44758_c0_g1_i1
GO:0040029	Biological Process	GO:0040029	regulation of gene expression, epigenetic	10	0.770883	2.48059	0.000130873	0.00214486	0.00109443	89	tags=80%, list=13%, signal=71%	TRINITY_DN76986_c3_g2_i2/TRINITY_DN76986_c3_g2_i1/TRINITY_DN76986_c3_g4_i1/TRINITY_DN77304_c6_g2_i1/TRINITY_DN77304_c6_g3_i3/TRINITY_DN77304_c6_g1_i1/TRINITY_DN58052_c0_g1_i1/TRINITY_DN44758_c0_g1_i1
GO:0031324	Biological Process	GO:0031324	negative regulation of cellular metabolic process	24	0.523107	2.28776	0.00022899	0.00285982	0.00145925	93	tags=50%, list=13%, signal=45%	TRINITY_DN76986_c3_g2_i2/TRINITY_DN76986_c3_g2_i1/TRINITY_DN76986_c3_g4_i1/TRINITY_DN77304_c6_g2_i1/TRINITY_DN77304_c6_g3_i3/TRINITY_DN75950_c2_g1_i2/TRINITY_DN77304_c6_g1_i1/TRINITY_DN75950_c2_g3_i3/TRINITY_DN58052_c0_g1_i1/TRINITY_DN44758_c0_g1_i1/TRINITY_DN75950_c2_g4_i1/TRINITY_DN64030_c0_g1_i1
GO:0051172	Biological Process	GO:0051172	negative regulation of nitrogen compound metabolic process	24	0.523107	2.28776	0.00022899	0.00285982	0.00145925	93	tags=50%, list=13%, signal=45%	TRINITY_DN76986_c3_g2_i2/TRINITY_DN76986_c3_g2_i1/TRINITY_DN76986_c3_g4_i1/TRINITY_DN77304_c6_g2_i1/TRINITY_DN77304_c6_g3_i3/TRINITY_DN75950_c2_g1_i2/TRINITY_DN77304_c6_g1_i1/TRINITY_DN75950_c2_g3_i3/TRINITY_DN58052_c0_g1_i1/TRINITY_DN44758_c0_g1_i1/TRINITY_DN75950_c2_g4_i1/TRINITY_DN64030_c0_g1_i1
GO:0040011	Biological Process	GO:0040011	locomotion	19	0.58075	2.34566	0.000237445	0.00285982	0.00145925	139	tags=68%, list=20%, signal=56%	TRINITY_DN75950_c2_g1_i2/TRINITY_DN75950_c2_g3_i3/TRINITY_DN75950_c2_g4_i1/TRINITY_DN64030_c0_g1_i1/TRINITY_DN71180_c15_g1_i2/TRINITY_DN68995_c1_g1_i3/TRINITY_DN71180_c21_g1_i1/TRINITY_DN71180_c16_g3_i2/TRINITY_DN71180_c16_g4_i1/TRINITY_DN71180_c16_g1_i1/TRINITY_DN71180_c15_g2_i1/TRINITY_DN71180_c19_g1_i1/TRINITY_DN71180_c12_g4_i1
GO:0010632	Biological Process	GO:0010632	regulation of epithelial cell migration	11	0.679531	2.26567	0.000257367	0.00285982	0.00145925	139	tags=82%, list=20%, signal=66%	TRINITY_DN71180_c15_g1_i2/TRINITY_DN68995_c1_g1_i3/TRINITY_DN71180_c21_g1_i1/TRINITY_DN71180_c16_g3_i2/TRINITY_DN71180_c16_g4_i1/TRINITY_DN71180_c16_g1_i1/TRINITY_DN71180_c15_g2_i1/TRINITY_DN71180_c19_g1_i1/TRINITY_DN71180_c12_g4_i1
GO:0030334	Biological Process	GO:0030334	regulation of cell migration	11	0.679531	2.26567	0.000257367	0.00285982	0.00145925	139	tags=82%, list=20%, signal=66%	TRINITY_DN71180_c15_g1_i2/TRINITY_DN68995_c1_g1_i3/TRINITY_DN71180_c21_g1_i1/TRINITY_DN71180_c16_g3_i2/TRINITY_DN71180_c16_g4_i1/TRINITY_DN71180_c16_g1_i1/TRINITY_DN71180_c15_g2_i1/TRINITY_DN71180_c19_g1_i1/TRINITY_DN71180_c12_g4_i1
GO:0040012	Biological Process	GO:0040012	regulation of locomotion	11	0.679531	2.26567	0.000257367	0.00285982	0.00145925	139	tags=82%, list=20%, signal=66%	TRINITY_DN71180_c15_g1_i2/TRINITY_DN68995_c1_g1_i3/TRINITY_DN71180_c21_g1_i1/TRINITY_DN71180_c16_g3_i2/TRINITY_DN71180_c16_g4_i1/TRINITY_DN71180_c16_g1_i1/TRINITY_DN71180_c15_g2_i1/TRINITY_DN71180_c19_g1_i1/TRINITY_DN71180_c12_g4_i1
GO:0051270	Biological Process	GO:0051270	regulation of cellular component movement	11	0.679531	2.26567	0.000257367	0.00285982	0.00145925	139	tags=82%, list=20%, signal=66%	TRINITY_DN71180_c15_g1_i2/TRINITY_DN68995_c1_g1_i3/TRINITY_DN71180_c21_g1_i1/TRINITY_DN71180_c16_g3_i2/TRINITY_DN71180_c16_g4_i1/TRINITY_DN71180_c16_g1_i1/TRINITY_DN71180_c15_g2_i1/TRINITY_DN71180_c19_g1_i1/TRINITY_DN71180_c12_g4_i1
GO:2000145	Biological Process	GO:2000145	regulation of cell motility	11	0.679531	2.26567	0.000257367	0.00285982	0.00145925	139	tags=82%, list=20%, signal=66%	TRINITY_DN71180_c15_g1_i2/TRINITY_DN68995_c1_g1_i3/TRINITY_DN71180_c21_g1_i1/TRINITY_DN71180_c16_g3_i2/TRINITY_DN71180_c16_g4_i1/TRINITY_DN71180_c16_g1_i1/TRINITY_DN71180_c15_g2_i1/TRINITY_DN71180_c19_g1_i1/TRINITY_DN71180_c12_g4_i1
GO:2000274	Biological Process	GO:2000274	regulation of epithelial cell migration, open tracheal system	10	0.735235	2.36588	0.000261746	0.00285982	0.00145925	139	tags=90%, list=20%, signal=73%	TRINITY_DN71180_c15_g1_i2/TRINITY_DN68995_c1_g1_i3/TRINITY_DN71180_c21_g1_i1/TRINITY_DN71180_c16_g3_i2/TRINITY_DN71180_c16_g4_i1/TRINITY_DN71180_c16_g1_i1/TRINITY_DN71180_c15_g2_i1/TRINITY_DN71180_c19_g1_i1/TRINITY_DN71180_c12_g4_i1
GO:0032879	Biological Process	GO:0032879	regulation of localization	29	0.46827	2.17557	0.000333556	0.00292013	0.00149002	164	tags=59%, list=24%, signal=47%	TRINITY_DN77304_c6_g2_i1/TRINITY_DN77304_c6_g3_i3/TRINITY_DN58052_c0_g1_i1/TRINITY_DN44758_c0_g1_i1/TRINITY_DN71180_c15_g1_i2/TRINITY_DN68995_c1_g1_i3/TRINITY_DN71180_c21_g1_i1/TRINITY_DN71180_c16_g3_i2/TRINITY_DN71180_c16_g4_i1/TRINITY_DN71614_c0_g1_i3/TRINITY_DN71180_c16_g1_i1/TRINITY_DN71180_c15_g2_i1/TRINITY_DN70057_c0_g1_i1/TRINITY_DN71180_c19_g1_i1/TRINITY_DN71180_c12_g4_i1/TRINITY_DN71614_…
GO:0051254	Biological Process	GO:0051254	positive regulation of RNA metabolic process	14	0.603	2.20279	0.000371195	0.00292013	0.00149002	89	tags=57%, list=13%, signal=51%	TRINITY_DN76986_c3_g2_i2/TRINITY_DN76986_c3_g2_i1/TRINITY_DN76986_c3_g4_i1/TRINITY_DN77304_c6_g2_i1/TRINITY_DN77304_c6_g3_i3/TRINITY_DN77304_c6_g1_i1/TRINITY_DN58052_c0_g1_i1/TRINITY_DN44758_c0_g1_i1
GO:0007564	Biological Process	GO:0007564	regulation of chitin-based cuticle tanning	11	0.666478	2.22215	0.000386051	0.00292013	0.00149002	139	tags=82%, list=20%, signal=66%	TRINITY_DN71180_c15_g1_i2/TRINITY_DN68995_c1_g1_i3/TRINITY_DN71180_c21_g1_i1/TRINITY_DN71180_c16_g3_i2/TRINITY_DN71180_c16_g4_i1/TRINITY_DN71180_c16_g1_i1/TRINITY_DN71180_c15_g2_i1/TRINITY_DN71180_c19_g1_i1/TRINITY_DN71180_c12_g4_i1
GO:0009611	Biological Process	GO:0009611	response to wounding	11	0.666478	2.22215	0.000386051	0.00292013	0.00149002	139	tags=82%, list=20%, signal=66%	TRINITY_DN71180_c15_g1_i2/TRINITY_DN68995_c1_g1_i3/TRINITY_DN71180_c21_g1_i1/TRINITY_DN71180_c16_g3_i2/TRINITY_DN71180_c16_g4_i1/TRINITY_DN71180_c16_g1_i1/TRINITY_DN71180_c15_g2_i1/TRINITY_DN71180_c19_g1_i1/TRINITY_DN71180_c12_g4_i1
GO:0040040	Biological Process	GO:0040040	thermosensory behavior	11	0.666478	2.22215	0.000386051	0.00292013	0.00149002	139	tags=82%, list=20%, signal=66%	TRINITY_DN71180_c15_g1_i2/TRINITY_DN68995_c1_g1_i3/TRINITY_DN71180_c21_g1_i1/TRINITY_DN71180_c16_g3_i2/TRINITY_DN71180_c16_g4_i1/TRINITY_DN71180_c16_g1_i1/TRINITY_DN71180_c15_g2_i1/TRINITY_DN71180_c19_g1_i1/TRINITY_DN71180_c12_g4_i1
GO:0042330	Biological Process	GO:0042330	taxis	11	0.666478	2.22215	0.000386051	0.00292013	0.00149002	139	tags=82%, list=20%, signal=66%	TRINITY_DN71180_c15_g1_i2/TRINITY_DN68995_c1_g1_i3/TRINITY_DN71180_c21_g1_i1/TRINITY_DN71180_c16_g3_i2/TRINITY_DN71180_c16_g4_i1/TRINITY_DN71180_c16_g1_i1/TRINITY_DN71180_c15_g2_i1/TRINITY_DN71180_c19_g1_i1/TRINITY_DN71180_c12_g4_i1
GO:0042416	Biological Process	GO:0042416	dopamine biosynthetic process	11	0.666478	2.22215	0.000386051	0.00292013	0.00149002	139	tags=82%, list=20%, signal=66%	TRINITY_DN71180_c15_g1_i2/TRINITY_DN68995_c1_g1_i3/TRINITY_DN71180_c21_g1_i1/TRINITY_DN71180_c16_g3_i2/TRINITY_DN71180_c16_g4_i1/TRINITY_DN71180_c16_g1_i1/TRINITY_DN71180_c15_g2_i1/TRINITY_DN71180_c19_g1_i1/TRINITY_DN71180_c12_g4_i1
GO:0042417	Biological Process	GO:0042417	dopamine metabolic process	11	0.666478	2.22215	0.000386051	0.00292013	0.00149002	139	tags=82%, list=20%, signal=66%	TRINITY_DN71180_c15_g1_i2/TRINITY_DN68995_c1_g1_i3/TRINITY_DN71180_c21_g1_i1/TRINITY_DN71180_c16_g3_i2/TRINITY_DN71180_c16_g4_i1/TRINITY_DN71180_c16_g1_i1/TRINITY_DN71180_c15_g2_i1/TRINITY_DN71180_c19_g1_i1/TRINITY_DN71180_c12_g4_i1
GO:0043052	Biological Process	GO:0043052	thermotaxis	11	0.666478	2.22215	0.000386051	0.00292013	0.00149002	139	tags=82%, list=20%, signal=66%	TRINITY_DN71180_c15_g1_i2/TRINITY_DN68995_c1_g1_i3/TRINITY_DN71180_c21_g1_i1/TRINITY_DN71180_c16_g3_i2/TRINITY_DN71180_c16_g4_i1/TRINITY_DN71180_c16_g1_i1/TRINITY_DN71180_c15_g2_i1/TRINITY_DN71180_c19_g1_i1/TRINITY_DN71180_c12_g4_i1
GO:0048070	Biological Process	GO:0048070	regulation of developmental pigmentation	11	0.666478	2.22215	0.000386051	0.00292013	0.00149002	139	tags=82%, list=20%, signal=66%	TRINITY_DN71180_c15_g1_i2/TRINITY_DN68995_c1_g1_i3/TRINITY_DN71180_c21_g1_i1/TRINITY_DN71180_c16_g3_i2/TRINITY_DN71180_c16_g4_i1/TRINITY_DN71180_c16_g1_i1/TRINITY_DN71180_c15_g2_i1/TRINITY_DN71180_c19_g1_i1/TRINITY_DN71180_c12_g4_i1
GO:0048079	Biological Process	GO:0048079	regulation of cuticle pigmentation	11	0.666478	2.22215	0.000386051	0.00292013	0.00149002	139	tags=82%, list=20%, signal=66%	TRINITY_DN71180_c15_g1_i2/TRINITY_DN68995_c1_g1_i3/TRINITY_DN71180_c21_g1_i1/TRINITY_DN71180_c16_g3_i2/TRINITY_DN71180_c16_g4_i1/TRINITY_DN71180_c16_g1_i1/TRINITY_DN71180_c15_g2_i1/TRINITY_DN71180_c19_g1_i1/TRINITY_DN71180_c12_g4_i1
GO:0048082	Biological Process	GO:0048082	regulation of adult chitin-containing cuticle pigmentation	11	0.666478	2.22215	0.000386051	0.00292013	0.00149002	139	tags=82%, list=20%, signal=66%	TRINITY_DN71180_c15_g1_i2/TRINITY_DN68995_c1_g1_i3/TRINITY_DN71180_c21_g1_i1/TRINITY_DN71180_c16_g3_i2/TRINITY_DN71180_c16_g4_i1/TRINITY_DN71180_c16_g1_i1/TRINITY_DN71180_c15_g2_i1/TRINITY_DN71180_c19_g1_i1/TRINITY_DN71180_c12_g4_i1
GO:0003006	Biological Process	GO:0003006	developmental process involved in reproduction	34	0.445239	2.16053	0.00043611	0.00321631	0.00164115	93	tags=41%, list=13%, signal=37%	TRINITY_DN60646_c0_g1_i1/TRINITY_DN76986_c3_g2_i2/TRINITY_DN76986_c3_g2_i1/TRINITY_DN76986_c3_g4_i1/TRINITY_DN66000_c0_g1_i2/TRINITY_DN77304_c6_g2_i1/TRINITY_DN77304_c6_g3_i3/TRINITY_DN75950_c2_g1_i2/TRINITY_DN77304_c6_g1_i1/TRINITY_DN75950_c2_g3_i3/TRINITY_DN58052_c0_g1_i1/TRINITY_DN44758_c0_g1_i1/TRINITY_DN75950_c2_g4_i1/TRINITY_DN64030_c0_g1_i1
GO:0032787	Biological Process	GO:0032787	monocarboxylic acid metabolic process	11	-0.615044	-2.52173	0.000448229	0.00322507	0.00164562	273	tags=100%, list=40%, signal=61%	TRINITY_DN75227_c0_g3_i1/TRINITY_DN70240_c2_g1_i2/TRINITY_DN76399_c0_g2_i5/TRINITY_DN70240_c2_g1_i1/TRINITY_DN71997_c5_g3_i1/TRINITY_DN75787_c1_g1_i2/TRINITY_DN71715_c0_g1_i4/TRINITY_DN71997_c5_g2_i1/TRINITY_DN75227_c0_g5_i2/TRINITY_DN74417_c0_g4_i1
GO:0009266	Biological Process	GO:0009266	response to temperature stimulus	14	0.601871	2.19866	0.000494927	0.00347627	0.0017738	139	tags=71%, list=20%, signal=58%	TRINITY_DN70078_c0_g1_i3/TRINITY_DN71180_c15_g1_i2/TRINITY_DN68995_c1_g1_i3/TRINITY_DN71180_c21_g1_i1/TRINITY_DN71180_c16_g3_i2/TRINITY_DN71180_c16_g4_i1/TRINITY_DN71180_c16_g1_i1/TRINITY_DN71180_c15_g2_i1/TRINITY_DN71180_c19_g1_i1/TRINITY_DN71180_c12_g4_i1
GO:0007281	Biological Process	GO:0007281	germ cell development	19	0.549641	2.22001	0.000593613	0.00400815	0.00204519	93	tags=53%, list=13%, signal=47%	TRINITY_DN60646_c0_g1_i1/TRINITY_DN66000_c0_g1_i2/TRINITY_DN77304_c6_g2_i1/TRINITY_DN77304_c6_g3_i3/TRINITY_DN75950_c2_g1_i2/TRINITY_DN75950_c2_g3_i3/TRINITY_DN58052_c0_g1_i1/TRINITY_DN44758_c0_g1_i1/TRINITY_DN75950_c2_g4_i1/TRINITY_DN64030_c0_g1_i1
GO:0007626	Biological Process	GO:0007626	locomotory behavior	14	0.587165	2.14494	0.000618659	0.00400815	0.00204519	139	tags=71%, list=20%, signal=58%	TRINITY_DN73767_c1_g2_i1/TRINITY_DN71180_c15_g1_i2/TRINITY_DN68995_c1_g1_i3/TRINITY_DN71180_c21_g1_i1/TRINITY_DN71180_c16_g3_i2/TRINITY_DN71180_c16_g4_i1/TRINITY_DN71180_c16_g1_i1/TRINITY_DN71180_c15_g2_i1/TRINITY_DN71180_c19_g1_i1/TRINITY_DN71180_c12_g4_i1
GO:0008344	Biological Process	GO:0008344	adult locomotory behavior	14	0.587165	2.14494	0.000618659	0.00400815	0.00204519	139	tags=71%, list=20%, signal=58%	TRINITY_DN73767_c1_g2_i1/TRINITY_DN71180_c15_g1_i2/TRINITY_DN68995_c1_g1_i3/TRINITY_DN71180_c21_g1_i1/TRINITY_DN71180_c16_g3_i2/TRINITY_DN71180_c16_g4_i1/TRINITY_DN71180_c16_g1_i1/TRINITY_DN71180_c15_g2_i1/TRINITY_DN71180_c19_g1_i1/TRINITY_DN71180_c12_g4_i1
GO:0022414	Biological Process	GO:0022414	reproductive process	52	0.393026	2.1303	0.000625	0.00400815	0.00204519	139	tags=44%, list=20%, signal=38%	TRINITY_DN60646_c0_g1_i1/TRINITY_DN76986_c3_g2_i2/TRINITY_DN76986_c3_g2_i1/TRINITY_DN76986_c3_g4_i1/TRINITY_DN66000_c0_g1_i2/TRINITY_DN77304_c6_g2_i1/TRINITY_DN77304_c6_g3_i3/TRINITY_DN75950_c2_g1_i2/TRINITY_DN77304_c6_g1_i1/TRINITY_DN75950_c2_g3_i3/TRINITY_DN58052_c0_g1_i1/TRINITY_DN44758_c0_g1_i1/TRINITY_DN75950_c2_g4_i1/TRINITY_DN64030_c0_g1_i1/TRINITY_DN71180_c15_g1_i2/TRINITY_DN68995_c1_g1_i…
GO:0045935	Biological Process	GO:0045935	positive regulation of nucleobase-containing compound metabolic process	15	0.57633	2.15182	0.000736648	0.0042967	0.00219243	89	tags=53%, list=13%, signal=47%	TRINITY_DN76986_c3_g2_i2/TRINITY_DN76986_c3_g2_i1/TRINITY_DN76986_c3_g4_i1/TRINITY_DN77304_c6_g2_i1/TRINITY_DN77304_c6_g3_i3/TRINITY_DN77304_c6_g1_i1/TRINITY_DN58052_c0_g1_i1/TRINITY_DN44758_c0_g1_i1
GO:0045892	Biological Process	GO:0045892	negative regulation of transcription, DNA-templated	13	0.619158	2.19232	0.000757384	0.0042967	0.00219243	89	tags=62%, list=13%, signal=55%	TRINITY_DN76986_c3_g2_i2/TRINITY_DN76986_c3_g2_i1/TRINITY_DN76986_c3_g4_i1/TRINITY_DN77304_c6_g2_i1/TRINITY_DN77304_c6_g3_i3/TRINITY_DN77304_c6_g1_i1/TRINITY_DN58052_c0_g1_i1/TRINITY_DN44758_c0_g1_i1
GO:0045934	Biological Process	GO:0045934	negative regulation of nucleobase-containing compound metabolic process	13	0.619158	2.19232	0.000757384	0.0042967	0.00219243	89	tags=62%, list=13%, signal=55%	TRINITY_DN76986_c3_g2_i2/TRINITY_DN76986_c3_g2_i1/TRINITY_DN76986_c3_g4_i1/TRINITY_DN77304_c6_g2_i1/TRINITY_DN77304_c6_g3_i3/TRINITY_DN77304_c6_g1_i1/TRINITY_DN58052_c0_g1_i1/TRINITY_DN44758_c0_g1_i1
GO:0051253	Biological Process	GO:0051253	negative regulation of RNA metabolic process	13	0.619158	2.19232	0.000757384	0.0042967	0.00219243	89	tags=62%, list=13%, signal=55%	TRINITY_DN76986_c3_g2_i2/TRINITY_DN76986_c3_g2_i1/TRINITY_DN76986_c3_g4_i1/TRINITY_DN77304_c6_g2_i1/TRINITY_DN77304_c6_g3_i3/TRINITY_DN77304_c6_g1_i1/TRINITY_DN58052_c0_g1_i1/TRINITY_DN44758_c0_g1_i1
GO:1902679	Biological Process	GO:1902679	negative regulation of RNA biosynthetic process	13	0.619158	2.19232	0.000757384	0.0042967	0.00219243	89	tags=62%, list=13%, signal=55%	TRINITY_DN76986_c3_g2_i2/TRINITY_DN76986_c3_g2_i1/TRINITY_DN76986_c3_g4_i1/TRINITY_DN77304_c6_g2_i1/TRINITY_DN77304_c6_g3_i3/TRINITY_DN77304_c6_g1_i1/TRINITY_DN58052_c0_g1_i1/TRINITY_DN44758_c0_g1_i1
GO:1903507	Biological Process	GO:1903507	negative regulation of nucleic acid-templated transcription	13	0.619158	2.19232	0.000757384	0.0042967	0.00219243	89	tags=62%, list=13%, signal=55%	TRINITY_DN76986_c3_g2_i2/TRINITY_DN76986_c3_g2_i1/TRINITY_DN76986_c3_g4_i1/TRINITY_DN77304_c6_g2_i1/TRINITY_DN77304_c6_g3_i3/TRINITY_DN77304_c6_g1_i1/TRINITY_DN58052_c0_g1_i1/TRINITY_DN44758_c0_g1_i1
GO:0006325	Biological Process	GO:0006325	chromatin organization	14	0.580208	2.11953	0.000866122	0.00482087	0.00245989	89	tags=57%, list=13%, signal=51%	TRINITY_DN76986_c3_g2_i2/TRINITY_DN76986_c3_g2_i1/TRINITY_DN76986_c3_g4_i1/TRINITY_DN77304_c6_g2_i1/TRINITY_DN77304_c6_g3_i3/TRINITY_DN77304_c6_g1_i1/TRINITY_DN58052_c0_g1_i1/TRINITY_DN44758_c0_g1_i1
GO:0009059	Biological Process	GO:0009059	macromolecule biosynthetic process	27	-0.450151	-2.95889	0.000913242	0.0048983	0.0024994	392	tags=100%, list=57%, signal=45%	TRINITY_DN71836_c0_g1_i1/TRINITY_DN76673_c3_g1_i1/TRINITY_DN75579_c0_g1_i3/TRINITY_DN77211_c1_g3_i2/TRINITY_DN71118_c0_g1_i2/TRINITY_DN73889_c0_g3_i4/TRINITY_DN77211_c1_g3_i1/TRINITY_DN77468_c6_g1_i1/TRINITY_DN73889_c0_g3_i2/TRINITY_DN73889_c0_g3_i5/TRINITY_DN77383_c13_g2_i3/TRINITY_DN74485_c0_g2_i1/TRINITY_DN77383_c13_g2_i2/TRINITY_DN75393_c0_g2_i3/TRINITY_DN73841_c0_g2_i2/TRINITY_DN71636_c0_g1_…
GO:0034645	Biological Process	GO:0034645	cellular macromolecule biosynthetic process	27	-0.450151	-2.95889	0.000913242	0.0048983	0.0024994	392	tags=100%, list=57%, signal=45%	TRINITY_DN71836_c0_g1_i1/TRINITY_DN76673_c3_g1_i1/TRINITY_DN75579_c0_g1_i3/TRINITY_DN77211_c1_g3_i2/TRINITY_DN71118_c0_g1_i2/TRINITY_DN73889_c0_g3_i4/TRINITY_DN77211_c1_g3_i1/TRINITY_DN77468_c6_g1_i1/TRINITY_DN73889_c0_g3_i2/TRINITY_DN73889_c0_g3_i5/TRINITY_DN77383_c13_g2_i3/TRINITY_DN74485_c0_g2_i1/TRINITY_DN77383_c13_g2_i2/TRINITY_DN75393_c0_g2_i3/TRINITY_DN73841_c0_g2_i2/TRINITY_DN71636_c0_g1_…
GO:0048609	Biological Process	GO:0048609	multicellular organismal reproductive process	35	0.418113	2.04602	0.0010853	0.00571723	0.00291727	139	tags=49%, list=20%, signal=41%	TRINITY_DN77304_c6_g2_i1/TRINITY_DN77304_c6_g3_i3/TRINITY_DN75950_c2_g1_i2/TRINITY_DN75950_c2_g3_i3/TRINITY_DN58052_c0_g1_i1/TRINITY_DN44758_c0_g1_i1/TRINITY_DN75950_c2_g4_i1/TRINITY_DN64030_c0_g1_i1/TRINITY_DN71180_c15_g1_i2/TRINITY_DN68995_c1_g1_i3/TRINITY_DN71180_c21_g1_i1/TRINITY_DN71180_c16_g3_i2/TRINITY_DN71180_c16_g4_i1/TRINITY_DN71180_c16_g1_i1/TRINITY_DN71180_c15_g2_i1/TRINITY_DN71180_c1…
GO:0010556	Biological Process	GO:0010556	regulation of macromolecule biosynthetic process	37	0.411095	2.04274	0.00118598	0.00603216	0.00307796	93	tags=38%, list=13%, signal=35%	TRINITY_DN60646_c0_g1_i1/TRINITY_DN76986_c3_g2_i2/TRINITY_DN76986_c3_g2_i1/TRINITY_DN76986_c3_g4_i1/TRINITY_DN66000_c0_g1_i2/TRINITY_DN77304_c6_g2_i1/TRINITY_DN77304_c6_g3_i3/TRINITY_DN75950_c2_g1_i2/TRINITY_DN77304_c6_g1_i1/TRINITY_DN75950_c2_g3_i3/TRINITY_DN58052_c0_g1_i1/TRINITY_DN44758_c0_g1_i1/TRINITY_DN75950_c2_g4_i1/TRINITY_DN64030_c0_g1_i1
GO:2000112	Biological Process	GO:2000112	regulation of cellular macromolecule biosynthetic process	37	0.411095	2.04274	0.00118598	0.00603216	0.00307796	93	tags=38%, list=13%, signal=35%	TRINITY_DN60646_c0_g1_i1/TRINITY_DN76986_c3_g2_i2/TRINITY_DN76986_c3_g2_i1/TRINITY_DN76986_c3_g4_i1/TRINITY_DN66000_c0_g1_i2/TRINITY_DN77304_c6_g2_i1/TRINITY_DN77304_c6_g3_i3/TRINITY_DN75950_c2_g1_i2/TRINITY_DN77304_c6_g1_i1/TRINITY_DN75950_c2_g3_i3/TRINITY_DN58052_c0_g1_i1/TRINITY_DN44758_c0_g1_i1/TRINITY_DN75950_c2_g4_i1/TRINITY_DN64030_c0_g1_i1
GO:0009056	Biological Process	GO:0009056	catabolic process	38	-0.277228	-2.18936	0.00140845	0.00704225	0.00359337	475	tags=97%, list=69%, signal=32%	TRINITY_DN78207_c3_g1_i2/TRINITY_DN73342_c0_g2_i1/TRINITY_DN73179_c0_g2_i1/TRINITY_DN74660_c0_g3_i1/TRINITY_DN75190_c0_g1_i9/TRINITY_DN73314_c0_g1_i1/TRINITY_DN78207_c3_g2_i2/TRINITY_DN75190_c0_g1_i2/TRINITY_DN75190_c0_g1_i1/TRINITY_DN74117_c2_g1_i1/TRINITY_DN74117_c2_g2_i1/TRINITY_DN76001_c1_g2_i2/TRINITY_DN74117_c2_g5_i1/TRINITY_DN70975_c0_g2_i1/TRINITY_DN68310_c0_g1_i1/TRINITY_DN72492_c1_g2_i3…
GO:0044267	Biological Process	GO:0044267	cellular protein metabolic process	40	-0.274437	-2.23218	0.00154321	0.00758745	0.00387156	387	tags=88%, list=56%, signal=41%	TRINITY_DN77540_c5_g4_i2/TRINITY_DN71836_c0_g1_i1/TRINITY_DN72979_c0_g1_i1/TRINITY_DN70329_c1_g2_i1/TRINITY_DN76673_c3_g1_i1/TRINITY_DN73991_c0_g1_i2/TRINITY_DN64902_c0_g1_i1/TRINITY_DN70329_c1_g2_i2/TRINITY_DN72666_c0_g1_i2/TRINITY_DN70329_c1_g2_i4/TRINITY_DN75941_c0_g5_i1/TRINITY_DN67897_c0_g1_i1/TRINITY_DN72637_c0_g1_i2/TRINITY_DN72338_c0_g1_i1/TRINITY_DN69089_c0_g1_i2/TRINITY_DN67611_c0_g1_i2…
GO:0032268	Biological Process	GO:0032268	regulation of cellular protein metabolic process	23	0.468867	2.02041	0.00184758	0.00867941	0.00442874	93	tags=43%, list=13%, signal=39%	TRINITY_DN60646_c0_g1_i1/TRINITY_DN66000_c0_g1_i2/TRINITY_DN77304_c6_g2_i1/TRINITY_DN77304_c6_g3_i3/TRINITY_DN75950_c2_g1_i2/TRINITY_DN75950_c2_g3_i3/TRINITY_DN58052_c0_g1_i1/TRINITY_DN44758_c0_g1_i1/TRINITY_DN75950_c2_g4_i1/TRINITY_DN64030_c0_g1_i1
GO:0051246	Biological Process	GO:0051246	regulation of protein metabolic process	23	0.468867	2.02041	0.00184758	0.00867941	0.00442874	93	tags=43%, list=13%, signal=39%	TRINITY_DN60646_c0_g1_i1/TRINITY_DN66000_c0_g1_i2/TRINITY_DN77304_c6_g2_i1/TRINITY_DN77304_c6_g3_i3/TRINITY_DN75950_c2_g1_i2/TRINITY_DN75950_c2_g3_i3/TRINITY_DN58052_c0_g1_i1/TRINITY_DN44758_c0_g1_i1/TRINITY_DN75950_c2_g4_i1/TRINITY_DN64030_c0_g1_i1
GO:0035556	Biological Process	GO:0035556	intracellular signal transduction	12	-0.542097	-2.33798	0.00185357	0.00867941	0.00442874	323	tags=100%, list=47%, signal=54%	TRINITY_DN72267_c0_g1_i3/TRINITY_DN70400_c0_g1_i1/TRINITY_DN76399_c0_g2_i5/TRINITY_DN72548_c0_g3_i2/TRINITY_DN72759_c0_g1_i2/TRINITY_DN74366_c0_g5_i1/TRINITY_DN73649_c0_g1_i2/TRINITY_DN73128_c0_g2_i3/TRINITY_DN76200_c1_g1_i1/TRINITY_DN72264_c1_g1_i1/TRINITY_DN71325_c0_g1_i1
GO:0044271	Biological Process	GO:0044271	cellular nitrogen compound biosynthetic process	46	-0.346961	-3.00961	0.00197239	0.00909147	0.004639	392	tags=91%, list=57%, signal=42%	TRINITY_DN75896_c0_g1_i5/TRINITY_DN77540_c5_g4_i2/TRINITY_DN77114_c4_g2_i1/TRINITY_DN74117_c2_g1_i1/TRINITY_DN71836_c0_g1_i1/TRINITY_DN77573_c6_g1_i1/TRINITY_DN74117_c2_g2_i1/TRINITY_DN76673_c3_g1_i1/TRINITY_DN65120_c0_g1_i1/TRINITY_DN72175_c0_g2_i1/TRINITY_DN73914_c0_g1_i2/TRINITY_DN74117_c2_g5_i1/TRINITY_DN75579_c0_g1_i3/TRINITY_DN70975_c0_g2_i1/TRINITY_DN77211_c1_g3_i2/TRINITY_DN72492_c1_g2_i3…
GO:0009889	Biological Process	GO:0009889	regulation of biosynthetic process	38	0.399797	2.0002	0.00204477	0.0091395	0.00466351	93	tags=37%, list=13%, signal=34%	TRINITY_DN60646_c0_g1_i1/TRINITY_DN76986_c3_g2_i2/TRINITY_DN76986_c3_g2_i1/TRINITY_DN76986_c3_g4_i1/TRINITY_DN66000_c0_g1_i2/TRINITY_DN77304_c6_g2_i1/TRINITY_DN77304_c6_g3_i3/TRINITY_DN75950_c2_g1_i2/TRINITY_DN77304_c6_g1_i1/TRINITY_DN75950_c2_g3_i3/TRINITY_DN58052_c0_g1_i1/TRINITY_DN44758_c0_g1_i1/TRINITY_DN75950_c2_g4_i1/TRINITY_DN64030_c0_g1_i1
GO:0031326	Biological Process	GO:0031326	regulation of cellular biosynthetic process	38	0.399797	2.0002	0.00204477	0.0091395	0.00466351	93	tags=37%, list=13%, signal=34%	TRINITY_DN60646_c0_g1_i1/TRINITY_DN76986_c3_g2_i2/TRINITY_DN76986_c3_g2_i1/TRINITY_DN76986_c3_g4_i1/TRINITY_DN66000_c0_g1_i2/TRINITY_DN77304_c6_g2_i1/TRINITY_DN77304_c6_g3_i3/TRINITY_DN75950_c2_g1_i2/TRINITY_DN77304_c6_g1_i1/TRINITY_DN75950_c2_g3_i3/TRINITY_DN58052_c0_g1_i1/TRINITY_DN44758_c0_g1_i1/TRINITY_DN75950_c2_g4_i1/TRINITY_DN64030_c0_g1_i1
GO:0019538	Biological Process	GO:0019538	protein metabolic process	50	-0.226348	-2.07741	0.00217865	0.00959256	0.00489469	409	tags=86%, list=59%, signal=38%	TRINITY_DN73314_c0_g1_i1/TRINITY_DN74266_c0_g1_i1/TRINITY_DN77540_c5_g4_i2/TRINITY_DN71836_c0_g1_i1/TRINITY_DN72979_c0_g1_i1/TRINITY_DN70329_c1_g2_i1/TRINITY_DN76673_c3_g1_i1/TRINITY_DN73991_c0_g1_i2/TRINITY_DN64902_c0_g1_i1/TRINITY_DN70329_c1_g2_i2/TRINITY_DN72666_c0_g1_i2/TRINITY_DN70329_c1_g2_i4/TRINITY_DN75941_c0_g5_i1/TRINITY_DN67897_c0_g1_i1/TRINITY_DN72637_c0_g1_i2/TRINITY_DN72338_c0_g1_i1…
GO:0007292	Biological Process	GO:0007292	female gamete generation	15	0.548492	2.04788	0.00233272	0.00997322	0.00508892	93	tags=53%, list=13%, signal=47%	TRINITY_DN77304_c6_g2_i1/TRINITY_DN77304_c6_g3_i3/TRINITY_DN75950_c2_g1_i2/TRINITY_DN75950_c2_g3_i3/TRINITY_DN58052_c0_g1_i1/TRINITY_DN44758_c0_g1_i1/TRINITY_DN75950_c2_g4_i1/TRINITY_DN64030_c0_g1_i1
GO:0048477	Biological Process	GO:0048477	oogenesis	15	0.548492	2.04788	0.00233272	0.00997322	0.00508892	93	tags=53%, list=13%, signal=47%	TRINITY_DN77304_c6_g2_i1/TRINITY_DN77304_c6_g3_i3/TRINITY_DN75950_c2_g1_i2/TRINITY_DN75950_c2_g3_i3/TRINITY_DN58052_c0_g1_i1/TRINITY_DN44758_c0_g1_i1/TRINITY_DN75950_c2_g4_i1/TRINITY_DN64030_c0_g1_i1
GO:0006351	Biological Process	GO:0006351	transcription, DNA-templated	15	-0.482407	-2.35613	0.00269251	0.0110318	0.00562909	311	tags=93%, list=45%, signal=52%	TRINITY_DN75579_c0_g1_i3/TRINITY_DN77211_c1_g3_i2/TRINITY_DN71118_c0_g1_i2/TRINITY_DN73889_c0_g3_i4/TRINITY_DN77211_c1_g3_i1/TRINITY_DN73889_c0_g3_i2/TRINITY_DN73889_c0_g3_i5/TRINITY_DN77383_c13_g2_i3/TRINITY_DN77383_c13_g2_i2/TRINITY_DN73841_c0_g2_i2/TRINITY_DN77826_c4_g2_i1/TRINITY_DN75003_c0_g2_i1/TRINITY_DN75542_c0_g1_i1/TRINITY_DN73493_c1_g3_i1
GO:0032774	Biological Process	GO:0032774	RNA biosynthetic process	15	-0.482407	-2.35613	0.00269251	0.0110318	0.00562909	311	tags=93%, list=45%, signal=52%	TRINITY_DN75579_c0_g1_i3/TRINITY_DN77211_c1_g3_i2/TRINITY_DN71118_c0_g1_i2/TRINITY_DN73889_c0_g3_i4/TRINITY_DN77211_c1_g3_i1/TRINITY_DN73889_c0_g3_i2/TRINITY_DN73889_c0_g3_i5/TRINITY_DN77383_c13_g2_i3/TRINITY_DN77383_c13_g2_i2/TRINITY_DN73841_c0_g2_i2/TRINITY_DN77826_c4_g2_i1/TRINITY_DN75003_c0_g2_i1/TRINITY_DN75542_c0_g1_i1/TRINITY_DN73493_c1_g3_i1
GO:0097659	Biological Process	GO:0097659	nucleic acid-templated transcription	15	-0.482407	-2.35613	0.00269251	0.0110318	0.00562909	311	tags=93%, list=45%, signal=52%	TRINITY_DN75579_c0_g1_i3/TRINITY_DN77211_c1_g3_i2/TRINITY_DN71118_c0_g1_i2/TRINITY_DN73889_c0_g3_i4/TRINITY_DN77211_c1_g3_i1/TRINITY_DN73889_c0_g3_i2/TRINITY_DN73889_c0_g3_i5/TRINITY_DN77383_c13_g2_i3/TRINITY_DN77383_c13_g2_i2/TRINITY_DN73841_c0_g2_i2/TRINITY_DN77826_c4_g2_i1/TRINITY_DN75003_c0_g2_i1/TRINITY_DN75542_c0_g1_i1/TRINITY_DN73493_c1_g3_i1
GO:0048646	Biological Process	GO:0048646	anatomical structure formation involved in morphogenesis	18	0.499223	1.98209	0.00369752	0.014942	0.0076243	89	tags=44%, list=13%, signal=40%	TRINITY_DN76986_c3_g2_i2/TRINITY_DN76986_c3_g2_i1/TRINITY_DN76986_c3_g4_i1/TRINITY_DN77304_c6_g2_i1/TRINITY_DN77304_c6_g3_i3/TRINITY_DN77304_c6_g1_i1/TRINITY_DN58052_c0_g1_i1/TRINITY_DN44758_c0_g1_i1
GO:0016070	Biological Process	GO:0016070	RNA metabolic process	28	-0.307446	-2.03942	0.00384986	0.0153474	0.00783114	311	tags=82%, list=45%, signal=47%	TRINITY_DN75579_c0_g1_i3/TRINITY_DN77211_c1_g3_i2/TRINITY_DN71118_c0_g1_i2/TRINITY_DN73889_c0_g3_i4/TRINITY_DN77211_c1_g3_i1/TRINITY_DN73889_c0_g3_i2/TRINITY_DN73889_c0_g3_i5/TRINITY_DN77383_c13_g2_i3/TRINITY_DN69789_c0_g1_i1/TRINITY_DN77383_c13_g2_i2/TRINITY_DN73841_c0_g2_i2/TRINITY_DN64026_c0_g1_i2/TRINITY_DN74737_c2_g1_i4/TRINITY_DN76764_c1_g1_i2/TRINITY_DN69789_c0_g1_i2/TRINITY_DN72345_c0_g1_…
GO:0030534	Biological Process	GO:0030534	adult behavior	16	0.516927	1.97856	0.00435308	0.0171221	0.00873671	139	tags=62%, list=20%, signal=51%	TRINITY_DN73767_c1_g2_i1/TRINITY_DN71180_c15_g1_i2/TRINITY_DN68995_c1_g1_i3/TRINITY_DN71180_c21_g1_i1/TRINITY_DN71180_c16_g3_i2/TRINITY_DN71180_c16_g4_i1/TRINITY_DN71180_c16_g1_i1/TRINITY_DN71180_c15_g2_i1/TRINITY_DN71180_c19_g1_i1/TRINITY_DN71180_c12_g4_i1
GO:0006733	Biological Process	GO:0006733	obsolete oxidoreduction coenzyme metabolic process	10	-0.532171	-2.08575	0.00465707	0.0174406	0.00889923	163	tags=80%, list=24%, signal=62%	TRINITY_DN70240_c2_g1_i2/TRINITY_DN76399_c0_g2_i5/TRINITY_DN70240_c2_g1_i1/TRINITY_DN71997_c5_g3_i1/TRINITY_DN75787_c1_g1_i2/TRINITY_DN74646_c0_g1_i1/TRINITY_DN71997_c5_g2_i1/TRINITY_DN74417_c0_g4_i1
GO:0019362	Biological Process	GO:0019362	pyridine nucleotide metabolic process	10	-0.532171	-2.08575	0.00465707	0.0174406	0.00889923	163	tags=80%, list=24%, signal=62%	TRINITY_DN70240_c2_g1_i2/TRINITY_DN76399_c0_g2_i5/TRINITY_DN70240_c2_g1_i1/TRINITY_DN71997_c5_g3_i1/TRINITY_DN75787_c1_g1_i2/TRINITY_DN74646_c0_g1_i1/TRINITY_DN71997_c5_g2_i1/TRINITY_DN74417_c0_g4_i1
GO:0046496	Biological Process	GO:0046496	nicotinamide nucleotide metabolic process	10	-0.532171	-2.08575	0.00465707	0.0174406	0.00889923	163	tags=80%, list=24%, signal=62%	TRINITY_DN70240_c2_g1_i2/TRINITY_DN76399_c0_g2_i5/TRINITY_DN70240_c2_g1_i1/TRINITY_DN71997_c5_g3_i1/TRINITY_DN75787_c1_g1_i2/TRINITY_DN74646_c0_g1_i1/TRINITY_DN71997_c5_g2_i1/TRINITY_DN74417_c0_g4_i1
GO:0048085	Biological Process	GO:0048085	adult chitin-containing cuticle pigmentation	13	0.551462	1.95262	0.00467054	0.0174406	0.00889923	139	tags=69%, list=20%, signal=56%	TRINITY_DN71180_c15_g1_i2/TRINITY_DN68995_c1_g1_i3/TRINITY_DN71180_c21_g1_i1/TRINITY_DN71180_c16_g3_i2/TRINITY_DN71180_c16_g4_i1/TRINITY_DN71180_c16_g1_i1/TRINITY_DN71180_c15_g2_i1/TRINITY_DN71180_c19_g1_i1/TRINITY_DN71180_c12_g4_i1
GO:0044260	Biological Process	GO:0044260	cellular macromolecule metabolic process	76	-0.246672	-2.75629	0.00485437	0.0179005	0.00913388	359	tags=80%, list=52%, signal=43%	TRINITY_DN72979_c0_g1_i1/TRINITY_DN76597_c0_g5_i2/TRINITY_DN70329_c1_g2_i1/TRINITY_DN76673_c3_g1_i1/TRINITY_DN73991_c0_g1_i2/TRINITY_DN64902_c0_g1_i1/TRINITY_DN75579_c0_g1_i3/TRINITY_DN70329_c1_g2_i2/TRINITY_DN77211_c1_g3_i2/TRINITY_DN72666_c0_g1_i2/TRINITY_DN70329_c1_g2_i4/TRINITY_DN71118_c0_g1_i2/TRINITY_DN73889_c0_g3_i4/TRINITY_DN75941_c0_g5_i1/TRINITY_DN67897_c0_g1_i1/TRINITY_DN77211_c1_g3_i1…
GO:1901575	Biological Process	GO:1901575	organic substance catabolic process	33	-0.274327	-1.99474	0.00577367	0.0210276	0.0107295	470	tags=97%, list=68%, signal=32%	TRINITY_DN73342_c0_g2_i1/TRINITY_DN73179_c0_g2_i1/TRINITY_DN74660_c0_g3_i1/TRINITY_DN75190_c0_g1_i9/TRINITY_DN73314_c0_g1_i1/TRINITY_DN75190_c0_g1_i2/TRINITY_DN75190_c0_g1_i1/TRINITY_DN74117_c2_g1_i1/TRINITY_DN74117_c2_g2_i1/TRINITY_DN74117_c2_g5_i1/TRINITY_DN70975_c0_g2_i1/TRINITY_DN68310_c0_g1_i1/TRINITY_DN72492_c1_g2_i3/TRINITY_DN71997_c5_g1_i1/TRINITY_DN77468_c6_g1_i1/TRINITY_DN69628_c0_g1_i1…
GO:0034641	Biological Process	GO:0034641	cellular nitrogen compound metabolic process	85	-0.208939	-2.37577	0.00617284	0.0219885	0.0112198	434	tags=87%, list=63%, signal=37%	TRINITY_DN74660_c0_g3_i1/TRINITY_DN77022_c2_g1_i5/TRINITY_DN69029_c0_g1_i3/TRINITY_DN75685_c0_g5_i2/TRINITY_DN73314_c0_g1_i1/TRINITY_DN75896_c0_g1_i5/TRINITY_DN72927_c0_g1_i2/TRINITY_DN77540_c5_g4_i2/TRINITY_DN77114_c4_g2_i1/TRINITY_DN74117_c2_g1_i1/TRINITY_DN71836_c0_g1_i1/TRINITY_DN77573_c6_g1_i1/TRINITY_DN76597_c0_g5_i2/TRINITY_DN73606_c0_g3_i2/TRINITY_DN74117_c2_g2_i1/TRINITY_DN76673_c3_g1_i1…
GO:0007619	Biological Process	GO:0007619	courtship behavior	14	0.519933	1.89934	0.00618659	0.0219885	0.0112198	139	tags=64%, list=20%, signal=52%	TRINITY_DN71180_c15_g1_i2/TRINITY_DN68995_c1_g1_i3/TRINITY_DN71180_c21_g1_i1/TRINITY_DN71180_c16_g3_i2/TRINITY_DN71180_c16_g4_i1/TRINITY_DN71180_c16_g1_i1/TRINITY_DN71180_c15_g2_i1/TRINITY_DN71180_c19_g1_i1/TRINITY_DN71180_c12_g4_i1
GO:0007276	Biological Process	GO:0007276	gamete generation	17	0.490509	1.91201	0.00637632	0.0219913	0.0112212	93	tags=47%, list=13%, signal=42%	TRINITY_DN77304_c6_g2_i1/TRINITY_DN77304_c6_g3_i3/TRINITY_DN75950_c2_g1_i2/TRINITY_DN75950_c2_g3_i3/TRINITY_DN58052_c0_g1_i1/TRINITY_DN44758_c0_g1_i1/TRINITY_DN75950_c2_g4_i1/TRINITY_DN64030_c0_g1_i1
GO:0043170	Biological Process	GO:0043170	macromolecule metabolic process	86	-0.230439	-2.66754	0.00641026	0.0219913	0.0112212	398	tags=84%, list=58%, signal=40%	TRINITY_DN74266_c0_g1_i1/TRINITY_DN75896_c0_g1_i5/TRINITY_DN72927_c0_g1_i2/TRINITY_DN77540_c5_g4_i2/TRINITY_DN71836_c0_g1_i1/TRINITY_DN72979_c0_g1_i1/TRINITY_DN76597_c0_g5_i2/TRINITY_DN70329_c1_g2_i1/TRINITY_DN76673_c3_g1_i1/TRINITY_DN72927_c0_g1_i1/TRINITY_DN73991_c0_g1_i2/TRINITY_DN64902_c0_g1_i1/TRINITY_DN75579_c0_g1_i3/TRINITY_DN70329_c1_g2_i2/TRINITY_DN77211_c1_g3_i2/TRINITY_DN72666_c0_g1_i2…
GO:0051173	Biological Process	GO:0051173	positive regulation of nitrogen compound metabolic process	19	0.474224	1.9154	0.00641102	0.0219913	0.0112212	89	tags=42%, list=13%, signal=38%	TRINITY_DN76986_c3_g2_i2/TRINITY_DN76986_c3_g2_i1/TRINITY_DN76986_c3_g4_i1/TRINITY_DN77304_c6_g2_i1/TRINITY_DN77304_c6_g3_i3/TRINITY_DN77304_c6_g1_i1/TRINITY_DN58052_c0_g1_i1/TRINITY_DN44758_c0_g1_i1
GO:0048869	Biological Process	GO:0048869	cellular developmental process	42	0.357058	1.8357	0.00669928	0.0227159	0.011591	93	tags=33%, list=13%, signal=31%	TRINITY_DN60646_c0_g1_i1/TRINITY_DN76986_c3_g2_i2/TRINITY_DN76986_c3_g2_i1/TRINITY_DN76986_c3_g4_i1/TRINITY_DN66000_c0_g1_i2/TRINITY_DN77304_c6_g2_i1/TRINITY_DN77304_c6_g3_i3/TRINITY_DN75950_c2_g1_i2/TRINITY_DN77304_c6_g1_i1/TRINITY_DN75950_c2_g3_i3/TRINITY_DN58052_c0_g1_i1/TRINITY_DN44758_c0_g1_i1/TRINITY_DN75950_c2_g4_i1/TRINITY_DN64030_c0_g1_i1
GO:0048519	Biological Process	GO:0048519	negative regulation of biological process	42	0.354005	1.82001	0.0073373	0.0245966	0.0125507	93	tags=33%, list=13%, signal=31%	TRINITY_DN60646_c0_g1_i1/TRINITY_DN76986_c3_g2_i2/TRINITY_DN76986_c3_g2_i1/TRINITY_DN76986_c3_g4_i1/TRINITY_DN66000_c0_g1_i2/TRINITY_DN77304_c6_g2_i1/TRINITY_DN77304_c6_g3_i3/TRINITY_DN75950_c2_g1_i2/TRINITY_DN77304_c6_g1_i1/TRINITY_DN75950_c2_g3_i3/TRINITY_DN58052_c0_g1_i1/TRINITY_DN44758_c0_g1_i1/TRINITY_DN75950_c2_g4_i1/TRINITY_DN64030_c0_g1_i1
GO:0010468	Biological Process	GO:0010468	regulation of gene expression	42	0.352863	1.81413	0.00754998	0.0250252	0.0127693	93	tags=33%, list=13%, signal=31%	TRINITY_DN60646_c0_g1_i1/TRINITY_DN76986_c3_g2_i2/TRINITY_DN76986_c3_g2_i1/TRINITY_DN76986_c3_g4_i1/TRINITY_DN66000_c0_g1_i2/TRINITY_DN77304_c6_g2_i1/TRINITY_DN77304_c6_g3_i3/TRINITY_DN75950_c2_g1_i2/TRINITY_DN77304_c6_g1_i1/TRINITY_DN75950_c2_g3_i3/TRINITY_DN58052_c0_g1_i1/TRINITY_DN44758_c0_g1_i1/TRINITY_DN75950_c2_g4_i1/TRINITY_DN64030_c0_g1_i1
GO:0035220	Biological Process	GO:0035220	wing disc development	14	0.511697	1.86925	0.0081663	0.0264582	0.0135005	139	tags=64%, list=20%, signal=52%	TRINITY_DN71180_c15_g1_i2/TRINITY_DN68995_c1_g1_i3/TRINITY_DN71180_c21_g1_i1/TRINITY_DN71180_c16_g3_i2/TRINITY_DN71180_c16_g4_i1/TRINITY_DN71180_c16_g1_i1/TRINITY_DN71180_c15_g2_i1/TRINITY_DN71180_c19_g1_i1/TRINITY_DN71180_c12_g4_i1
GO:0009063	Biological Process	GO:0009063	cellular amino acid catabolic process	12	-0.45938	-1.98123	0.00834106	0.0264582	0.0135005	379	tags=100%, list=55%, signal=46%	TRINITY_DN74117_c2_g2_i1/TRINITY_DN74117_c2_g5_i1/TRINITY_DN70975_c0_g2_i1/TRINITY_DN68310_c0_g1_i1/TRINITY_DN72492_c1_g2_i3/TRINITY_DN69628_c0_g1_i1/TRINITY_DN73066_c0_g1_i2/TRINITY_DN70975_c0_g3_i2/TRINITY_DN70975_c0_g3_i4/TRINITY_DN74910_c0_g3_i1/TRINITY_DN72650_c0_g1_i2
GO:0016054	Biological Process	GO:0016054	organic acid catabolic process	12	-0.45938	-1.98123	0.00834106	0.0264582	0.0135005	379	tags=100%, list=55%, signal=46%	TRINITY_DN74117_c2_g2_i1/TRINITY_DN74117_c2_g5_i1/TRINITY_DN70975_c0_g2_i1/TRINITY_DN68310_c0_g1_i1/TRINITY_DN72492_c1_g2_i3/TRINITY_DN69628_c0_g1_i1/TRINITY_DN73066_c0_g1_i2/TRINITY_DN70975_c0_g3_i2/TRINITY_DN70975_c0_g3_i4/TRINITY_DN74910_c0_g3_i1/TRINITY_DN72650_c0_g1_i2
GO:0046395	Biological Process	GO:0046395	carboxylic acid catabolic process	12	-0.45938	-1.98123	0.00834106	0.0264582	0.0135005	379	tags=100%, list=55%, signal=46%	TRINITY_DN74117_c2_g2_i1/TRINITY_DN74117_c2_g5_i1/TRINITY_DN70975_c0_g2_i1/TRINITY_DN68310_c0_g1_i1/TRINITY_DN72492_c1_g2_i3/TRINITY_DN69628_c0_g1_i1/TRINITY_DN73066_c0_g1_i2/TRINITY_DN70975_c0_g3_i2/TRINITY_DN70975_c0_g3_i4/TRINITY_DN74910_c0_g3_i1/TRINITY_DN72650_c0_g1_i2
GO:0006139	Biological Process	GO:0006139	nucleobase-containing compound metabolic process	57	-0.199041	-1.93575	0.00847458	0.0265957	0.0135707	491	tags=95%, list=71%, signal=30%	TRINITY_DN69029_c0_g1_i1/TRINITY_DN75504_c0_g1_i5/TRINITY_DN71511_c1_g2_i2/TRINITY_DN75504_c0_g1_i6/TRINITY_DN73179_c0_g2_i1/TRINITY_DN74660_c0_g3_i1/TRINITY_DN77022_c2_g1_i5/TRINITY_DN69029_c0_g1_i3/TRINITY_DN75685_c0_g5_i2/TRINITY_DN75896_c0_g1_i5/TRINITY_DN72927_c0_g1_i2/TRINITY_DN76597_c0_g5_i2/TRINITY_DN73606_c0_g3_i2/TRINITY_DN72175_c0_g2_i1/TRINITY_DN72927_c0_g1_i1/TRINITY_DN75579_c0_g1_i3…
GO:0009713	Biological Process	GO:0009713	catechol-containing compound biosynthetic process	14	0.50751	1.85396	0.00878495	0.0269954	0.0137747	228	tags=79%, list=33%, signal=54%	TRINITY_DN71180_c15_g1_i2/TRINITY_DN68995_c1_g1_i3/TRINITY_DN71180_c21_g1_i1/TRINITY_DN71180_c16_g3_i2/TRINITY_DN71180_c16_g4_i1/TRINITY_DN71180_c16_g1_i1/TRINITY_DN71180_c15_g2_i1/TRINITY_DN71180_c19_g1_i1/TRINITY_DN71180_c12_g4_i1/TRINITY_DN65439_c0_g1_i1/TRINITY_DN57762_c0_g1_i1
GO:0042423	Biological Process	GO:0042423	catecholamine biosynthetic process	14	0.50751	1.85396	0.00878495	0.0269954	0.0137747	228	tags=79%, list=33%, signal=54%	TRINITY_DN71180_c15_g1_i2/TRINITY_DN68995_c1_g1_i3/TRINITY_DN71180_c21_g1_i1/TRINITY_DN71180_c16_g3_i2/TRINITY_DN71180_c16_g4_i1/TRINITY_DN71180_c16_g1_i1/TRINITY_DN71180_c15_g2_i1/TRINITY_DN71180_c19_g1_i1/TRINITY_DN71180_c12_g4_i1/TRINITY_DN65439_c0_g1_i1/TRINITY_DN57762_c0_g1_i1
GO:0018130	Biological Process	GO:0018130	heterocycle biosynthetic process	40	-0.231203	-1.88053	0.00925926	0.0278041	0.0141873	392	tags=82%, list=57%, signal=38%	TRINITY_DN75896_c0_g1_i5/TRINITY_DN77540_c5_g4_i2/TRINITY_DN77114_c4_g2_i1/TRINITY_DN74117_c2_g1_i1/TRINITY_DN74117_c2_g2_i1/TRINITY_DN65120_c0_g1_i1/TRINITY_DN72175_c0_g2_i1/TRINITY_DN73914_c0_g1_i2/TRINITY_DN74117_c2_g5_i1/TRINITY_DN75579_c0_g1_i3/TRINITY_DN70975_c0_g2_i1/TRINITY_DN77211_c1_g3_i2/TRINITY_DN72492_c1_g2_i3/TRINITY_DN71118_c0_g1_i2/TRINITY_DN73889_c0_g3_i4/TRINITY_DN77211_c1_g3_i1…
GO:0008049	Biological Process	GO:0008049	male courtship behavior	15	0.491271	1.83424	0.00933088	0.0278041	0.0141873	139	tags=60%, list=20%, signal=49%	TRINITY_DN71180_c15_g1_i2/TRINITY_DN68995_c1_g1_i3/TRINITY_DN71180_c21_g1_i1/TRINITY_DN71180_c16_g3_i2/TRINITY_DN71180_c16_g4_i1/TRINITY_DN71180_c16_g1_i1/TRINITY_DN71180_c15_g2_i1/TRINITY_DN71180_c19_g1_i1/TRINITY_DN71180_c12_g4_i1
GO:0060179	Biological Process	GO:0060179	male mating behavior	15	0.491271	1.83424	0.00933088	0.0278041	0.0141873	139	tags=60%, list=20%, signal=49%	TRINITY_DN71180_c15_g1_i2/TRINITY_DN68995_c1_g1_i3/TRINITY_DN71180_c21_g1_i1/TRINITY_DN71180_c16_g3_i2/TRINITY_DN71180_c16_g4_i1/TRINITY_DN71180_c16_g1_i1/TRINITY_DN71180_c15_g2_i1/TRINITY_DN71180_c19_g1_i1/TRINITY_DN71180_c12_g4_i1
GO:0048468	Biological Process	GO:0048468	cell development	27	0.40152	1.82086	0.00943078	0.0278208	0.0141958	93	tags=37%, list=13%, signal=33%	TRINITY_DN60646_c0_g1_i1/TRINITY_DN66000_c0_g1_i2/TRINITY_DN77304_c6_g2_i1/TRINITY_DN77304_c6_g3_i3/TRINITY_DN75950_c2_g1_i2/TRINITY_DN75950_c2_g3_i3/TRINITY_DN58052_c0_g1_i1/TRINITY_DN44758_c0_g1_i1/TRINITY_DN75950_c2_g4_i1/TRINITY_DN64030_c0_g1_i1
GO:1901606	Biological Process	GO:1901606	alpha-amino acid catabolic process	11	-0.458702	-1.88071	0.0103093	0.0301113	0.0153645	379	tags=100%, list=55%, signal=46%	TRINITY_DN74117_c2_g2_i1/TRINITY_DN74117_c2_g5_i1/TRINITY_DN70975_c0_g2_i1/TRINITY_DN72492_c1_g2_i3/TRINITY_DN69628_c0_g1_i1/TRINITY_DN73066_c0_g1_i2/TRINITY_DN70975_c0_g3_i2/TRINITY_DN70975_c0_g3_i4/TRINITY_DN74910_c0_g3_i1/TRINITY_DN72650_c0_g1_i2
GO:0034654	Biological Process	GO:0034654	nucleobase-containing compound biosynthetic process	23	-0.307853	-1.8739	0.0104322	0.0301715	0.0153953	340	tags=83%, list=49%, signal=43%	TRINITY_DN72175_c0_g2_i1/TRINITY_DN75579_c0_g1_i3/TRINITY_DN77211_c1_g3_i2/TRINITY_DN71118_c0_g1_i2/TRINITY_DN73889_c0_g3_i4/TRINITY_DN77211_c1_g3_i1/TRINITY_DN71157_c0_g1_i1/TRINITY_DN73889_c0_g3_i2/TRINITY_DN73889_c0_g3_i5/TRINITY_DN77383_c13_g2_i3/TRINITY_DN74485_c0_g2_i1/TRINITY_DN77383_c13_g2_i2/TRINITY_DN73841_c0_g2_i2/TRINITY_DN77826_c4_g2_i1/TRINITY_DN75003_c0_g2_i1/TRINITY_DN75542_c0_g1_…
GO:0009653	Biological Process	GO:0009653	anatomical structure morphogenesis	12	-0.44238	-1.90791	0.0111214	0.0318526	0.0162531	322	tags=92%, list=47%, signal=50%	TRINITY_DN72267_c0_g1_i3/TRINITY_DN73889_c0_g3_i4/TRINITY_DN75846_c0_g3_i1/TRINITY_DN73889_c0_g3_i2/TRINITY_DN73889_c0_g3_i5/TRINITY_DN77383_c13_g2_i3/TRINITY_DN72677_c0_g1_i4/TRINITY_DN77383_c13_g2_i2/TRINITY_DN72345_c0_g1_i6/TRINITY_DN72759_c0_g1_i2/TRINITY_DN73785_c0_g1_i4
GO:0010604	Biological Process	GO:0010604	positive regulation of macromolecule metabolic process	21	0.42816	1.78798	0.0114862	0.032581	0.0166247	89	tags=38%, list=13%, signal=34%	TRINITY_DN76986_c3_g2_i2/TRINITY_DN76986_c3_g2_i1/TRINITY_DN76986_c3_g4_i1/TRINITY_DN77304_c6_g2_i1/TRINITY_DN77304_c6_g3_i3/TRINITY_DN77304_c6_g1_i1/TRINITY_DN58052_c0_g1_i1/TRINITY_DN44758_c0_g1_i1
GO:0007444	Biological Process	GO:0007444	imaginal disc development	15	0.481214	1.79669	0.0117864	0.0328017	0.0167374	139	tags=60%, list=20%, signal=49%	TRINITY_DN71180_c15_g1_i2/TRINITY_DN68995_c1_g1_i3/TRINITY_DN71180_c21_g1_i1/TRINITY_DN71180_c16_g3_i2/TRINITY_DN71180_c16_g4_i1/TRINITY_DN71180_c16_g1_i1/TRINITY_DN71180_c15_g2_i1/TRINITY_DN71180_c19_g1_i1/TRINITY_DN71180_c12_g4_i1
GO:0060429	Biological Process	GO:0060429	epithelium development	15	0.481214	1.79669	0.0117864	0.0328017	0.0167374	139	tags=60%, list=20%, signal=49%	TRINITY_DN71180_c15_g1_i2/TRINITY_DN68995_c1_g1_i3/TRINITY_DN71180_c21_g1_i1/TRINITY_DN71180_c16_g3_i2/TRINITY_DN71180_c16_g4_i1/TRINITY_DN71180_c16_g1_i1/TRINITY_DN71180_c15_g2_i1/TRINITY_DN71180_c19_g1_i1/TRINITY_DN71180_c12_g4_i1
GO:0051171	Biological Process	GO:0051171	regulation of nitrogen compound metabolic process	45	0.335137	1.75431	0.01215	0.0331876	0.0169342	93	tags=31%, list=13%, signal=29%	TRINITY_DN60646_c0_g1_i1/TRINITY_DN76986_c3_g2_i2/TRINITY_DN76986_c3_g2_i1/TRINITY_DN76986_c3_g4_i1/TRINITY_DN66000_c0_g1_i2/TRINITY_DN77304_c6_g2_i1/TRINITY_DN77304_c6_g3_i3/TRINITY_DN75950_c2_g1_i2/TRINITY_DN77304_c6_g1_i1/TRINITY_DN75950_c2_g3_i3/TRINITY_DN58052_c0_g1_i1/TRINITY_DN44758_c0_g1_i1/TRINITY_DN75950_c2_g4_i1/TRINITY_DN64030_c0_g1_i1
GO:0080090	Biological Process	GO:0080090	regulation of primary metabolic process	45	0.335665	1.75707	0.01215	0.0331876	0.0169342	93	tags=31%, list=13%, signal=29%	TRINITY_DN60646_c0_g1_i1/TRINITY_DN76986_c3_g2_i2/TRINITY_DN76986_c3_g2_i1/TRINITY_DN76986_c3_g4_i1/TRINITY_DN66000_c0_g1_i2/TRINITY_DN77304_c6_g2_i1/TRINITY_DN77304_c6_g3_i3/TRINITY_DN75950_c2_g1_i2/TRINITY_DN77304_c6_g1_i1/TRINITY_DN75950_c2_g3_i3/TRINITY_DN58052_c0_g1_i1/TRINITY_DN44758_c0_g1_i1/TRINITY_DN75950_c2_g4_i1/TRINITY_DN64030_c0_g1_i1
GO:0006584	Biological Process	GO:0006584	catecholamine metabolic process	15	0.476945	1.78075	0.0127686	0.034243	0.0174728	139	tags=60%, list=20%, signal=49%	TRINITY_DN71180_c15_g1_i2/TRINITY_DN68995_c1_g1_i3/TRINITY_DN71180_c21_g1_i1/TRINITY_DN71180_c16_g3_i2/TRINITY_DN71180_c16_g4_i1/TRINITY_DN71180_c16_g1_i1/TRINITY_DN71180_c15_g2_i1/TRINITY_DN71180_c19_g1_i1/TRINITY_DN71180_c12_g4_i1
GO:0009712	Biological Process	GO:0009712	catechol-containing compound metabolic process	15	0.476945	1.78075	0.0127686	0.034243	0.0174728	139	tags=60%, list=20%, signal=49%	TRINITY_DN71180_c15_g1_i2/TRINITY_DN68995_c1_g1_i3/TRINITY_DN71180_c21_g1_i1/TRINITY_DN71180_c16_g3_i2/TRINITY_DN71180_c16_g4_i1/TRINITY_DN71180_c16_g1_i1/TRINITY_DN71180_c15_g2_i1/TRINITY_DN71180_c19_g1_i1/TRINITY_DN71180_c12_g4_i1
GO:0006810	Biological Process	GO:0006810	transport	72	-0.176106	-1.93426	0.0131579	0.0349692	0.0178433	490	tags=90%, list=71%, signal=29%	TRINITY_DN77902_c3_g1_i1/TRINITY_DN74727_c0_g2_i1/TRINITY_DN76673_c3_g1_i2/TRINITY_DN74872_c0_g1_i2/TRINITY_DN76673_c3_g2_i4/TRINITY_DN71437_c0_g1_i4/TRINITY_DN76007_c0_g2_i2/TRINITY_DN68155_c0_g1_i2/TRINITY_DN74727_c0_g1_i1/TRINITY_DN72677_c0_g1_i2/TRINITY_DN76673_c3_g2_i5/TRINITY_DN76807_c3_g3_i1/TRINITY_DN74266_c0_g1_i1/TRINITY_DN76673_c3_g2_i3/TRINITY_DN74117_c2_g1_i1/TRINITY_DN71836_c0_g1_i1…
GO:0051234	Biological Process	GO:0051234	establishment of localization	73	-0.178088	-1.97149	0.0138249	0.0364138	0.0185804	490	tags=86%, list=71%, signal=28%	TRINITY_DN74872_c0_g1_i2/TRINITY_DN76673_c3_g2_i4/TRINITY_DN71437_c0_g1_i4/TRINITY_DN76007_c0_g2_i2/TRINITY_DN68155_c0_g1_i2/TRINITY_DN74727_c0_g1_i1/TRINITY_DN72677_c0_g1_i2/TRINITY_DN76673_c3_g2_i5/TRINITY_DN76807_c3_g3_i1/TRINITY_DN74266_c0_g1_i1/TRINITY_DN76673_c3_g2_i3/TRINITY_DN74117_c2_g1_i1/TRINITY_DN71836_c0_g1_i1/TRINITY_DN73469_c0_g2_i3/TRINITY_DN75851_c2_g1_i1/TRINITY_DN72979_c0_g1_i1…
GO:0090304	Biological Process	GO:0090304	nucleic acid metabolic process	38	-0.226586	-1.78942	0.0169014	0.0440461	0.0224749	311	tags=74%, list=45%, signal=43%	TRINITY_DN75579_c0_g1_i3/TRINITY_DN77211_c1_g3_i2/TRINITY_DN71118_c0_g1_i2/TRINITY_DN73889_c0_g3_i4/TRINITY_DN77211_c1_g3_i1/TRINITY_DN75484_c0_g1_i2/TRINITY_DN73889_c0_g3_i2/TRINITY_DN73889_c0_g3_i5/TRINITY_DN75504_c0_g3_i2/TRINITY_DN77383_c13_g2_i3/TRINITY_DN74485_c0_g2_i1/TRINITY_DN69789_c0_g1_i1/TRINITY_DN77383_c13_g2_i2/TRINITY_DN73841_c0_g2_i2/TRINITY_DN64026_c0_g1_i2/TRINITY_DN74728_c1_g1_…
GO:0071705	Biological Process	GO:0071705	nitrogen compound transport	19	-0.329109	-1.8111	0.0170994	0.0440461	0.0224749	421	tags=95%, list=61%, signal=38%	TRINITY_DN68155_c0_g1_i2/TRINITY_DN74266_c0_g1_i1/TRINITY_DN75851_c2_g1_i1/TRINITY_DN72979_c0_g1_i1/TRINITY_DN75427_c1_g1_i1/TRINITY_DN75941_c0_g5_i1/TRINITY_DN69551_c2_g1_i2/TRINITY_DN73254_c0_g1_i5/TRINITY_DN71899_c0_g1_i1/TRINITY_DN72609_c0_g3_i1/TRINITY_DN67716_c0_g1_i1/TRINITY_DN72264_c1_g1_i1/TRINITY_DN72952_c0_g1_i1/TRINITY_DN71417_c0_g2_i1/TRINITY_DN71417_c0_g2_i3/TRINITY_DN73732_c1_g1_i1…
GO:0035295	Biological Process	GO:0035295	tube development	16	0.454553	1.73983	0.0171705	0.0440461	0.0224749	139	tags=56%, list=20%, signal=46%	TRINITY_DN71180_c15_g1_i2/TRINITY_DN68995_c1_g1_i3/TRINITY_DN71180_c21_g1_i1/TRINITY_DN71180_c16_g3_i2/TRINITY_DN71180_c16_g4_i1/TRINITY_DN71180_c16_g1_i1/TRINITY_DN71180_c15_g2_i1/TRINITY_DN71180_c19_g1_i1/TRINITY_DN71180_c12_g4_i1
GO:0048523	Biological Process	GO:0048523	negative regulation of cellular process	36	0.348251	1.71504	0.0173705	0.0441751	0.0225407	93	tags=33%, list=13%, signal=30%	TRINITY_DN76986_c3_g2_i2/TRINITY_DN76986_c3_g2_i1/TRINITY_DN76986_c3_g4_i1/TRINITY_DN77304_c6_g2_i1/TRINITY_DN77304_c6_g3_i3/TRINITY_DN75950_c2_g1_i2/TRINITY_DN77304_c6_g1_i1/TRINITY_DN75950_c2_g3_i3/TRINITY_DN58052_c0_g1_i1/TRINITY_DN44758_c0_g1_i1/TRINITY_DN75950_c2_g4_i1/TRINITY_DN64030_c0_g1_i1
GO:1901605	Biological Process	GO:1901605	alpha-amino acid metabolic process	14	-0.379259	-1.77953	0.0182292	0.0459624	0.0234527	434	tags=100%, list=63%, signal=38%	TRINITY_DN77114_c4_g2_i1/TRINITY_DN74117_c2_g1_i1/TRINITY_DN74117_c2_g2_i1/TRINITY_DN65120_c0_g1_i1/TRINITY_DN74117_c2_g5_i1/TRINITY_DN70975_c0_g2_i1/TRINITY_DN72492_c1_g2_i3/TRINITY_DN69628_c0_g1_i1/TRINITY_DN73066_c0_g1_i2/TRINITY_DN70975_c0_g3_i2/TRINITY_DN70975_c0_g3_i4/TRINITY_DN74910_c0_g3_i1/TRINITY_DN72650_c0_g1_i2
GO:0005975	Biological Process	GO:0005975	carbohydrate metabolic process	25	-0.284087	-1.78396	0.0184409	0.0461023	0.0235241	419	tags=60%, list=61%, signal=24%	TRINITY_DN75393_c0_g2_i3/TRINITY_DN70240_c2_g1_i2/TRINITY_DN76399_c0_g2_i5/TRINITY_DN69885_c0_g1_i2/TRINITY_DN70240_c2_g1_i1/TRINITY_DN77552_c4_g1_i1/TRINITY_DN76183_c0_g2_i1/TRINITY_DN75190_c0_g1_i8/TRINITY_DN71997_c5_g3_i1/TRINITY_DN75787_c1_g1_i2/TRINITY_DN76693_c1_g2_i3/TRINITY_DN73128_c0_g2_i3/TRINITY_DN72650_c0_g1_i2/TRINITY_DN71997_c5_g2_i1/TRINITY_DN74417_c0_g4_i1
GO:0051960	Biological Process	GO:0051960	regulation of nervous system development	11	-0.436578	-1.79	0.0192739	0.0477798	0.02438	394	tags=100%, list=57%, signal=44%	TRINITY_DN70329_c1_g2_i1/TRINITY_DN75427_c1_g1_i1/TRINITY_DN70329_c1_g2_i2/TRINITY_DN70329_c1_g2_i4/TRINITY_DN77325_c1_g2_i5/TRINITY_DN77325_c1_g2_i1/TRINITY_DN76889_c2_g2_i1/TRINITY_DN69454_c0_g1_i2/TRINITY_DN72271_c0_g4_i3/TRINITY_DN70617_c0_g2_i1
GO:0003723	Molecular Function	GO:0003723	RNA binding	30	0.496597	2.33809	0.000110412	0.00437508	0.00254325	93	tags=47%, list=13%, signal=42%	TRINITY_DN60646_c0_g1_i1/TRINITY_DN76986_c3_g2_i2/TRINITY_DN76986_c3_g2_i1/TRINITY_DN76986_c3_g4_i1/TRINITY_DN66000_c0_g1_i2/TRINITY_DN77304_c6_g2_i1/TRINITY_DN77304_c6_g3_i3/TRINITY_DN75950_c2_g1_i2/TRINITY_DN77304_c6_g1_i1/TRINITY_DN75950_c2_g3_i3/TRINITY_DN58052_c0_g1_i1/TRINITY_DN44758_c0_g1_i1/TRINITY_DN75950_c2_g4_i1/TRINITY_DN64030_c0_g1_i1
GO:0004364	Molecular Function	GO:0004364	glutathione transferase activity	10	0.83233	2.69856	0.000130599	0.00437508	0.00254325	79	tags=90%, list=11%, signal=81%	TRINITY_DN71830_c3_g1_i1/TRINITY_DN71830_c4_g1_i1/TRINITY_DN71830_c2_g2_i5/TRINITY_DN71830_c2_g2_i3/TRINITY_DN71830_c2_g3_i1/TRINITY_DN71830_c2_g1_i9/TRINITY_DN71830_c2_g1_i1/TRINITY_DN71830_c2_g1_i4/TRINITY_DN71830_c2_g1_i5
GO:0016765	Molecular Function	GO:0016765	transferase activity, transferring alkyl or aryl (other than methyl) groups	16	0.628438	2.41665	0.000241575	0.00539518	0.00313624	79	tags=56%, list=11%, signal=51%	TRINITY_DN71830_c3_g1_i1/TRINITY_DN71830_c4_g1_i1/TRINITY_DN71830_c2_g2_i5/TRINITY_DN71830_c2_g2_i3/TRINITY_DN71830_c2_g3_i1/TRINITY_DN71830_c2_g1_i9/TRINITY_DN71830_c2_g1_i1/TRINITY_DN71830_c2_g1_i4/TRINITY_DN71830_c2_g1_i5
GO:0016714	Molecular Function	GO:0016714	oxidoreductase activity, acting on paired donors, with incorporation or reduction of molecular oxygen, reduced pteridine as one donor, and incorporation of one atom of oxygen	13	0.563836	2.00976	0.00175175	0.0203277	0.0118166	139	tags=69%, list=20%, signal=56%	TRINITY_DN71180_c15_g1_i2/TRINITY_DN68995_c1_g1_i3/TRINITY_DN71180_c21_g1_i1/TRINITY_DN71180_c16_g3_i2/TRINITY_DN71180_c16_g4_i1/TRINITY_DN71180_c16_g1_i1/TRINITY_DN71180_c15_g2_i1/TRINITY_DN71180_c19_g1_i1/TRINITY_DN71180_c12_g4_i1
GO:0005506	Molecular Function	GO:0005506	iron ion binding	17	0.516252	2.02231	0.00238834	0.0203277	0.0118166	186	tags=71%, list=27%, signal=53%	TRINITY_DN72348_c7_g3_i4/TRINITY_DN71180_c15_g1_i2/TRINITY_DN68995_c1_g1_i3/TRINITY_DN71180_c21_g1_i1/TRINITY_DN71180_c16_g3_i2/TRINITY_DN71180_c16_g4_i1/TRINITY_DN71180_c16_g1_i1/TRINITY_DN71180_c15_g2_i1/TRINITY_DN71180_c19_g1_i1/TRINITY_DN71180_c12_g4_i1/TRINITY_DN72135_c0_g1_i2/TRINITY_DN72135_c0_g1_i4
GO:0000166	Molecular Function	GO:0000166	nucleotide binding	57	-0.258287	-2.48178	0.00242718	0.0203277	0.0118166	433	tags=88%, list=63%, signal=36%	TRINITY_DN75190_c0_g1_i9/TRINITY_DN73314_c0_g1_i1/TRINITY_DN75190_c0_g1_i2/TRINITY_DN74266_c0_g1_i1/TRINITY_DN72927_c0_g1_i2/TRINITY_DN75190_c0_g1_i1/TRINITY_DN77573_c6_g2_i1/TRINITY_DN77573_c6_g1_i1/TRINITY_DN76597_c0_g5_i2/TRINITY_DN73606_c0_g3_i2/TRINITY_DN70329_c1_g2_i1/TRINITY_DN72927_c0_g1_i1/TRINITY_DN73991_c0_g1_i2/TRINITY_DN73914_c0_g1_i2/TRINITY_DN70975_c0_g2_i1/TRINITY_DN75227_c0_g5_i1…
GO:0043168	Molecular Function	GO:0043168	anion binding	57	-0.262778	-2.52493	0.00242718	0.0203277	0.0118166	508	tags=98%, list=74%, signal=28%	TRINITY_DN76001_c1_g3_i1/TRINITY_DN69671_c0_g1_i1/TRINITY_DN76952_c4_g2_i2/TRINITY_DN65439_c0_g1_i1/TRINITY_DN75464_c2_g4_i1/TRINITY_DN57762_c0_g1_i1/TRINITY_DN73179_c0_g2_i1/TRINITY_DN77022_c2_g1_i5/TRINITY_DN74266_c0_g1_i1/TRINITY_DN72927_c0_g1_i2/TRINITY_DN77114_c4_g2_i1/TRINITY_DN77573_c6_g2_i1/TRINITY_DN74117_c2_g1_i1/TRINITY_DN77573_c6_g1_i1/TRINITY_DN74117_c2_g2_i1/TRINITY_DN70329_c1_g2_i1…
GO:1901265	Molecular Function	GO:1901265	nucleoside phosphate binding	57	-0.258287	-2.48178	0.00242718	0.0203277	0.0118166	433	tags=88%, list=63%, signal=36%	TRINITY_DN75190_c0_g1_i9/TRINITY_DN73314_c0_g1_i1/TRINITY_DN75190_c0_g1_i2/TRINITY_DN74266_c0_g1_i1/TRINITY_DN72927_c0_g1_i2/TRINITY_DN75190_c0_g1_i1/TRINITY_DN77573_c6_g2_i1/TRINITY_DN77573_c6_g1_i1/TRINITY_DN76597_c0_g5_i2/TRINITY_DN73606_c0_g3_i2/TRINITY_DN70329_c1_g2_i1/TRINITY_DN72927_c0_g1_i1/TRINITY_DN73991_c0_g1_i2/TRINITY_DN73914_c0_g1_i2/TRINITY_DN70975_c0_g2_i1/TRINITY_DN75227_c0_g5_i1…
GO:0036094	Molecular Function	GO:0036094	small molecule binding	72	-0.25297	-2.78859	0.00380228	0.0278008	0.0161607	508	tags=97%, list=74%, signal=29%	TRINITY_DN76001_c1_g3_i1/TRINITY_DN69682_c0_g1_i3/TRINITY_DN76952_c4_g2_i2/TRINITY_DN65439_c0_g1_i1/TRINITY_DN75464_c2_g4_i1/TRINITY_DN57762_c0_g1_i1/TRINITY_DN73179_c0_g2_i1/TRINITY_DN77022_c2_g1_i5/TRINITY_DN75190_c0_g1_i9/TRINITY_DN73314_c0_g1_i1/TRINITY_DN75190_c0_g1_i2/TRINITY_DN74266_c0_g1_i1/TRINITY_DN72927_c0_g1_i2/TRINITY_DN77114_c4_g2_i1/TRINITY_DN75190_c0_g1_i1/TRINITY_DN77573_c6_g2_i1…
GO:0043169	Molecular Function	GO:0043169	cation binding	75	-0.165494	-1.85808	0.00414938	0.0278008	0.0161607	414	tags=81%, list=60%, signal=36%	TRINITY_DN72677_c0_g1_i2/TRINITY_DN77821_c7_g1_i1/TRINITY_DN75685_c0_g5_i2/TRINITY_DN73314_c0_g1_i1/TRINITY_DN78207_c3_g2_i2/TRINITY_DN77821_c7_g6_i1/TRINITY_DN74117_c2_g1_i1/TRINITY_DN77156_c2_g3_i1/TRINITY_DN72979_c0_g1_i1/TRINITY_DN76597_c0_g5_i2/TRINITY_DN74117_c2_g2_i1/TRINITY_DN72175_c0_g2_i1/TRINITY_DN75919_c0_g4_i1/TRINITY_DN76001_c1_g2_i2/TRINITY_DN73232_c1_g2_i2/TRINITY_DN73914_c0_g1_i2…
GO:0003700	Molecular Function	GO:0003700	DNA-binding transcription factor activity	12	-0.463652	-1.99612	0.00473934	0.0288669	0.0167804	311	tags=92%, list=45%, signal=51%	TRINITY_DN75579_c0_g1_i3/TRINITY_DN77211_c1_g3_i2/TRINITY_DN71118_c0_g1_i2/TRINITY_DN73889_c0_g3_i4/TRINITY_DN77211_c1_g3_i1/TRINITY_DN73889_c0_g3_i2/TRINITY_DN73889_c0_g3_i5/TRINITY_DN77383_c13_g2_i3/TRINITY_DN77383_c13_g2_i2/TRINITY_DN73841_c0_g2_i2/TRINITY_DN75003_c0_g2_i1
GO:0005515	Molecular Function	GO:0005515	protein binding	62	-0.203852	-2.04333	0.00550964	0.0307622	0.0178822	218	tags=60%, list=32%, signal=45%	TRINITY_DN73889_c0_g3_i2/TRINITY_DN70896_c0_g1_i2/TRINITY_DN67611_c0_g1_i2/TRINITY_DN73889_c0_g3_i5/TRINITY_DN73454_c1_g2_i1/TRINITY_DN72903_c0_g1_i2/TRINITY_DN74485_c0_g2_i1/TRINITY_DN69789_c0_g1_i1/TRINITY_DN70975_c0_g3_i2/TRINITY_DN74604_c2_g1_i1/TRINITY_DN71236_c2_g1_i2/TRINITY_DN77427_c4_g2_i1/TRINITY_DN71236_c2_g1_i1/TRINITY_DN69789_c0_g1_i2/TRINITY_DN69930_c0_g1_i1/TRINITY_DN68738_c0_g1_i1…
GO:0004497	Molecular Function	GO:0004497	monooxygenase activity	16	0.487168	1.8734	0.00628095	0.0323711	0.0188174	186	tags=69%, list=27%, signal=51%	TRINITY_DN71180_c15_g1_i2/TRINITY_DN68995_c1_g1_i3/TRINITY_DN71180_c21_g1_i1/TRINITY_DN71180_c16_g3_i2/TRINITY_DN71180_c16_g4_i1/TRINITY_DN71180_c16_g1_i1/TRINITY_DN71180_c15_g2_i1/TRINITY_DN71180_c19_g1_i1/TRINITY_DN71180_c12_g4_i1/TRINITY_DN72135_c0_g1_i2/TRINITY_DN72135_c0_g1_i4
GO:0097367	Molecular Function	GO:0097367	carbohydrate derivative binding	34	-0.250555	-1.87042	0.00986436	0.0437052	0.025406	498	tags=85%, list=72%, signal=25%	TRINITY_DN74266_c0_g1_i1/TRINITY_DN72927_c0_g1_i2/TRINITY_DN70329_c1_g2_i1/TRINITY_DN72927_c0_g1_i1/TRINITY_DN73991_c0_g1_i2/TRINITY_DN73914_c0_g1_i2/TRINITY_DN75227_c0_g5_i1/TRINITY_DN70329_c1_g2_i2/TRINITY_DN70329_c1_g2_i4/TRINITY_DN75484_c0_g1_i2/TRINITY_DN75227_c0_g3_i1/TRINITY_DN71157_c0_g1_i1/TRINITY_DN74485_c0_g2_i1/TRINITY_DN64026_c0_g1_i2/TRINITY_DN76764_c1_g1_i2/TRINITY_DN72548_c0_g3_i2…
GO:0016705	Molecular Function	GO:0016705	oxidoreductase activity, acting on paired donors, with incorporation or reduction of molecular oxygen	17	0.459625	1.80049	0.0123	0.0437052	0.025406	186	tags=65%, list=27%, signal=48%	TRINITY_DN71180_c15_g1_i2/TRINITY_DN68995_c1_g1_i3/TRINITY_DN71180_c21_g1_i1/TRINITY_DN71180_c16_g3_i2/TRINITY_DN71180_c16_g4_i1/TRINITY_DN71180_c16_g1_i1/TRINITY_DN71180_c15_g2_i1/TRINITY_DN71180_c19_g1_i1/TRINITY_DN71180_c12_g4_i1/TRINITY_DN72135_c0_g1_i2/TRINITY_DN72135_c0_g1_i4
GO:0046872	Molecular Function	GO:0046872	metal ion binding	74	-0.161782	-1.80444	0.0128205	0.0437052	0.025406	414	tags=81%, list=60%, signal=36%	TRINITY_DN72677_c0_g1_i2/TRINITY_DN77821_c7_g1_i1/TRINITY_DN75685_c0_g5_i2/TRINITY_DN73314_c0_g1_i1/TRINITY_DN78207_c3_g2_i2/TRINITY_DN77821_c7_g6_i1/TRINITY_DN74117_c2_g1_i1/TRINITY_DN77156_c2_g3_i1/TRINITY_DN72979_c0_g1_i1/TRINITY_DN76597_c0_g5_i2/TRINITY_DN74117_c2_g2_i1/TRINITY_DN72175_c0_g2_i1/TRINITY_DN75919_c0_g4_i1/TRINITY_DN76001_c1_g2_i2/TRINITY_DN73232_c1_g2_i2/TRINITY_DN73914_c0_g1_i2…
GO:0017076	Molecular Function	GO:0017076	purine nucleotide binding	33	-0.249026	-1.8113	0.0131894	0.0437052	0.025406	498	tags=97%, list=72%, signal=28%	TRINITY_DN76952_c4_g2_i2/TRINITY_DN75464_c2_g4_i1/TRINITY_DN73179_c0_g2_i1/TRINITY_DN77022_c2_g1_i5/TRINITY_DN74266_c0_g1_i1/TRINITY_DN72927_c0_g1_i2/TRINITY_DN70329_c1_g2_i1/TRINITY_DN72927_c0_g1_i1/TRINITY_DN73991_c0_g1_i2/TRINITY_DN73914_c0_g1_i2/TRINITY_DN75227_c0_g5_i1/TRINITY_DN70329_c1_g2_i2/TRINITY_DN70329_c1_g2_i4/TRINITY_DN75484_c0_g1_i2/TRINITY_DN75227_c0_g3_i1/TRINITY_DN71157_c0_g1_i1…
GO:0032553	Molecular Function	GO:0032553	ribonucleotide binding	33	-0.249026	-1.8113	0.0131894	0.0437052	0.025406	498	tags=97%, list=72%, signal=28%	TRINITY_DN76952_c4_g2_i2/TRINITY_DN75464_c2_g4_i1/TRINITY_DN73179_c0_g2_i1/TRINITY_DN77022_c2_g1_i5/TRINITY_DN74266_c0_g1_i1/TRINITY_DN72927_c0_g1_i2/TRINITY_DN70329_c1_g2_i1/TRINITY_DN72927_c0_g1_i1/TRINITY_DN73991_c0_g1_i2/TRINITY_DN73914_c0_g1_i2/TRINITY_DN75227_c0_g5_i1/TRINITY_DN70329_c1_g2_i2/TRINITY_DN70329_c1_g2_i4/TRINITY_DN75484_c0_g1_i2/TRINITY_DN75227_c0_g3_i1/TRINITY_DN71157_c0_g1_i1…
GO:0032555	Molecular Function	GO:0032555	purine ribonucleotide binding	33	-0.249026	-1.8113	0.0131894	0.0437052	0.025406	498	tags=97%, list=72%, signal=28%	TRINITY_DN76952_c4_g2_i2/TRINITY_DN75464_c2_g4_i1/TRINITY_DN73179_c0_g2_i1/TRINITY_DN77022_c2_g1_i5/TRINITY_DN74266_c0_g1_i1/TRINITY_DN72927_c0_g1_i2/TRINITY_DN70329_c1_g2_i1/TRINITY_DN72927_c0_g1_i1/TRINITY_DN73991_c0_g1_i2/TRINITY_DN73914_c0_g1_i2/TRINITY_DN75227_c0_g5_i1/TRINITY_DN70329_c1_g2_i2/TRINITY_DN70329_c1_g2_i4/TRINITY_DN75484_c0_g1_i2/TRINITY_DN75227_c0_g3_i1/TRINITY_DN71157_c0_g1_i1…
GO:0035639	Molecular Function	GO:0035639	purine ribonucleoside triphosphate binding	33	-0.249026	-1.8113	0.0131894	0.0437052	0.025406	498	tags=97%, list=72%, signal=28%	TRINITY_DN76952_c4_g2_i2/TRINITY_DN75464_c2_g4_i1/TRINITY_DN73179_c0_g2_i1/TRINITY_DN77022_c2_g1_i5/TRINITY_DN74266_c0_g1_i1/TRINITY_DN72927_c0_g1_i2/TRINITY_DN70329_c1_g2_i1/TRINITY_DN72927_c0_g1_i1/TRINITY_DN73991_c0_g1_i2/TRINITY_DN73914_c0_g1_i2/TRINITY_DN75227_c0_g5_i1/TRINITY_DN70329_c1_g2_i2/TRINITY_DN70329_c1_g2_i4/TRINITY_DN75484_c0_g1_i2/TRINITY_DN75227_c0_g3_i1/TRINITY_DN71157_c0_g1_i1…
GO:0003677	Molecular Function	GO:0003677	DNA binding	38	-0.227396	-1.77936	0.0136986	0.0437052	0.025406	487	tags=95%, list=71%, signal=29%	TRINITY_DN75504_c0_g1_i5/TRINITY_DN71511_c1_g2_i2/TRINITY_DN77283_c4_g1_i1/TRINITY_DN75504_c0_g1_i6/TRINITY_DN68340_c0_g1_i1/TRINITY_DN71511_c1_g1_i1/TRINITY_DN75214_c2_g1_i10/TRINITY_DN75896_c0_g1_i5/TRINITY_DN74838_c3_g1_i1/TRINITY_DN70519_c2_g1_i4/TRINITY_DN75579_c0_g1_i3/TRINITY_DN77211_c1_g3_i2/TRINITY_DN71118_c0_g1_i2/TRINITY_DN73889_c0_g3_i4/TRINITY_DN74477_c2_g1_i6/TRINITY_DN77211_c1_g3_i…
GO:0043167	Molecular Function	GO:0043167	ion binding	118	-0.203309	-2.70809	0.0149254	0.0454545	0.0264229	532	tags=97%, list=77%, signal=27%	TRINITY_DN76952_c4_g4_i1/TRINITY_DN68956_c1_g1_i5/TRINITY_DN68956_c1_g1_i4/TRINITY_DN72135_c0_g1_i2/TRINITY_DN76001_c1_g3_i1/TRINITY_DN72135_c0_g1_i4/TRINITY_DN69671_c0_g1_i1/TRINITY_DN76952_c4_g2_i2/TRINITY_DN65439_c0_g1_i1/TRINITY_DN75464_c2_g4_i1/TRINITY_DN78207_c3_g1_i2/TRINITY_DN68340_c0_g1_i1/TRINITY_DN72295_c1_g5_i2/TRINITY_DN57762_c0_g1_i1/TRINITY_DN73179_c0_g2_i1/TRINITY_DN74872_c0_g1_i2…

## Sheet: up-regulated in black eggs
	Ontology	ID	Description	setSize	enrichmentScore	NES	pvalue	p.adjust	qvalues	rank	leading_edge	core_enrichment
GO:0005576	Cellular Component	GO:0005576	extracellular region	226	-0.288218	-1.6362	9.999e-05	0.0181982	0.0161037	1686	tags=48%, list=32%, signal=34%	TRINITY_DN72228_c2_g1_i13/TRINITY_DN71704_c0_g2_i2/TRINITY_DN68986_c0_g1_i1/TRINITY_DN75942_c0_g1_i6/TRINITY_DN71467_c1_g1_i1/TRINITY_DN75103_c0_g2_i3/TRINITY_DN69744_c0_g1_i1/TRINITY_DN75299_c1_g1_i5/TRINITY_DN71111_c0_g1_i5/TRINITY_DN73171_c1_g1_i6/TRINITY_DN58620_c0_g1_i1/TRINITY_DN69343_c0_g1_i1/TRINITY_DN75942_c0_g1_i4/TRINITY_DN68394_c0_g1_i2/TRINITY_DN72228_c2_g1_i18/TRINITY_DN77305_c2_g1_…
GO:0005811	Cellular Component	GO:0005811	lipid droplet	23	-0.518484	-2.0645	0.000213379	0.0194175	0.0171826	557	tags=43%, list=11%, signal=39%	TRINITY_DN76951_c1_g3_i1/TRINITY_DN70198_c1_g1_i1/TRINITY_DN76951_c1_g1_i2/TRINITY_DN74897_c1_g1_i3/TRINITY_DN74897_c1_g1_i5/TRINITY_DN74897_c1_g1_i6/TRINITY_DN74091_c0_g2_i1/TRINITY_DN75103_c0_g2_i15/TRINITY_DN75103_c0_g2_i1/TRINITY_DN75103_c0_g2_i8
GO:0005921	Cellular Component	GO:0005921	gap junction	13	0.846864	3.68749	0.000788644	0.0323786	0.028652	809	tags=100%, list=16%, signal=85%	TRINITY_DN69554_c1_g2_i2/TRINITY_DN69554_c1_g2_i7/TRINITY_DN69554_c1_g2_i6/TRINITY_DN78185_c8_g3_i1/TRINITY_DN69554_c1_g2_i4/TRINITY_DN69554_c1_g2_i9/TRINITY_DN72332_c0_g1_i1/TRINITY_DN78185_c8_g1_i1/TRINITY_DN69554_c1_g1_i1/TRINITY_DN73923_c0_g2_i9/TRINITY_DN69554_c1_g1_i6/TRINITY_DN69554_c1_g1_i5/TRINITY_DN69554_c1_g1_i3
GO:0009897	Cellular Component	GO:0009897	external side of plasma membrane	11	-0.630413	-2.01898	0.000823336	0.0323786	0.028652	1157	tags=73%, list=22%, signal=57%	TRINITY_DN74355_c1_g3_i1/TRINITY_DN73768_c0_g1_i3/TRINITY_DN84234_c0_g1_i1/TRINITY_DN74621_c1_g1_i2/TRINITY_DN72675_c1_g2_i4/TRINITY_DN72675_c1_g2_i2/TRINITY_DN72675_c1_g2_i5/TRINITY_DN72675_c1_g2_i8
GO:0098552	Cellular Component	GO:0098552	side of membrane	12	-0.603891	-1.9891	0.0010436	0.0323786	0.028652	1157	tags=67%, list=22%, signal=52%	TRINITY_DN74355_c1_g3_i1/TRINITY_DN73768_c0_g1_i3/TRINITY_DN84234_c0_g1_i1/TRINITY_DN74621_c1_g1_i2/TRINITY_DN72675_c1_g2_i4/TRINITY_DN72675_c1_g2_i2/TRINITY_DN72675_c1_g2_i5/TRINITY_DN72675_c1_g2_i8
GO:0016604	Cellular Component	GO:0016604	nuclear body	19	0.564059	2.89983	0.00124533	0.0323786	0.028652	731	tags=89%, list=14%, signal=77%	TRINITY_DN78115_c2_g1_i1/TRINITY_DN70372_c0_g1_i7/TRINITY_DN66824_c0_g1_i2/TRINITY_DN75067_c0_g1_i4/TRINITY_DN75067_c0_g1_i13/TRINITY_DN74871_c0_g1_i9/TRINITY_DN75067_c0_g1_i5/TRINITY_DN61062_c0_g1_i1/TRINITY_DN73885_c0_g1_i7/TRINITY_DN75067_c0_g1_i9/TRINITY_DN74937_c0_g1_i5/TRINITY_DN75067_c0_g1_i12/TRINITY_DN75438_c0_g2_i1/TRINITY_DN72657_c1_g1_i7/TRINITY_DN71077_c0_g1_i4/TRINITY_DN72657_c1_g1_…
GO:0070469	Cellular Component	GO:0070469	respirasome	19	0.843413	4.336	0.00124533	0.0323786	0.028652	832	tags=100%, list=16%, signal=84%	TRINITY_DN78093_c10_g1_i3/TRINITY_DN78061_c12_g2_i2/TRINITY_DN72348_c7_g3_i6/TRINITY_DN72348_c7_g1_i3/TRINITY_DN72405_c0_g1_i1/TRINITY_DN69243_c3_g1_i1/TRINITY_DN72348_c5_g1_i2/TRINITY_DN72348_c7_g3_i7/TRINITY_DN71269_c3_g3_i1/TRINITY_DN72405_c0_g1_i3/TRINITY_DN69481_c0_g1_i1/TRINITY_DN72405_c0_g2_i1/TRINITY_DN69243_c5_g1_i1/TRINITY_DN74757_c1_g2_i3/TRINITY_DN74757_c1_g1_i2/TRINITY_DN74757_c1_g1_…
GO:0005681	Cellular Component	GO:0005681	spliceosomal complex	25	0.72822	4.21948	0.00187266	0.0378693	0.0335107	820	tags=96%, list=16%, signal=81%	TRINITY_DN72657_c1_g1_i5/TRINITY_DN78075_c6_g1_i1/TRINITY_DN66824_c0_g1_i2/TRINITY_DN76242_c1_g3_i4/TRINITY_DN74871_c0_g1_i9/TRINITY_DN61062_c0_g1_i1/TRINITY_DN71345_c0_g1_i4/TRINITY_DN76242_c1_g3_i1/TRINITY_DN72084_c0_g1_i22/TRINITY_DN74937_c0_g1_i5/TRINITY_DN72084_c0_g1_i14/TRINITY_DN71345_c0_g1_i19/TRINITY_DN71345_c0_g1_i15/TRINITY_DN71345_c0_g1_i31/TRINITY_DN71345_c0_g1_i22/TRINITY_DN72657_c1…
GO:0019866	Cellular Component	GO:0019866	organelle inner membrane	25	0.602223	3.48942	0.00187266	0.0378693	0.0335107	944	tags=92%, list=18%, signal=76%	TRINITY_DN78093_c10_g1_i3/TRINITY_DN78061_c12_g2_i2/TRINITY_DN72348_c7_g3_i6/TRINITY_DN76944_c7_g2_i1/TRINITY_DN72348_c7_g1_i3/TRINITY_DN72405_c0_g1_i1/TRINITY_DN69243_c3_g1_i1/TRINITY_DN71037_c0_g2_i3/TRINITY_DN71037_c0_g2_i9/TRINITY_DN72348_c5_g1_i2/TRINITY_DN72348_c7_g3_i7/TRINITY_DN72405_c0_g1_i3/TRINITY_DN78061_c12_g3_i1/TRINITY_DN72405_c0_g2_i1/TRINITY_DN69243_c5_g1_i1/TRINITY_DN74757_c1_g2…
GO:0005743	Cellular Component	GO:0005743	mitochondrial inner membrane	28	0.623462	3.82604	0.00220264	0.0400881	0.0354741	944	tags=93%, list=18%, signal=76%	TRINITY_DN78093_c10_g1_i3/TRINITY_DN78061_c12_g2_i2/TRINITY_DN72348_c7_g3_i6/TRINITY_DN71269_c3_g2_i1/TRINITY_DN72348_c7_g1_i3/TRINITY_DN72405_c0_g1_i1/TRINITY_DN69243_c3_g1_i1/TRINITY_DN71037_c0_g2_i3/TRINITY_DN71037_c0_g2_i9/TRINITY_DN72348_c5_g1_i2/TRINITY_DN72348_c7_g3_i7/TRINITY_DN72405_c0_g1_i3/TRINITY_DN71105_c1_g1_i6/TRINITY_DN78061_c12_g3_i1/TRINITY_DN71105_c1_g1_i4/TRINITY_DN72405_c0_g2…
GO:0044451	Cellular Component	GO:0044451	obsolete nucleoplasm part	31	0.393098	2.50198	0.00278552	0.0460876	0.0407831	2316	tags=94%, list=44%, signal=52%	TRINITY_DN78115_c2_g1_i1/TRINITY_DN75203_c0_g1_i2/TRINITY_DN75760_c0_g3_i1/TRINITY_DN70372_c0_g1_i7/TRINITY_DN66824_c0_g1_i2/TRINITY_DN75067_c0_g1_i4/TRINITY_DN75067_c0_g1_i13/TRINITY_DN75760_c0_g4_i1/TRINITY_DN74871_c0_g1_i9/TRINITY_DN75067_c0_g1_i5/TRINITY_DN61062_c0_g1_i1/TRINITY_DN73885_c0_g1_i7/TRINITY_DN76422_c1_g3_i2/TRINITY_DN75067_c0_g1_i9/TRINITY_DN74937_c0_g1_i5/TRINITY_DN75067_c0_g1_i…
GO:0035277	Biological Process	GO:0035277	spiracle morphogenesis, open tracheal system	22	-0.556586	-2.19271	0.000107101	0.0407244	0.0362682	1258	tags=59%, list=24%, signal=45%	TRINITY_DN72401_c0_g1_i6/TRINITY_DN72401_c0_g1_i5/TRINITY_DN76633_c1_g1_i1/TRINITY_DN75711_c0_g1_i3/TRINITY_DN70995_c0_g1_i2/TRINITY_DN77879_c1_g1_i1/TRINITY_DN70995_c0_g1_i1/TRINITY_DN72709_c0_g1_i1/TRINITY_DN72709_c0_g1_i3/TRINITY_DN70995_c0_g1_i3/TRINITY_DN76657_c1_g2_i2/TRINITY_DN75711_c0_g1_i2/TRINITY_DN73607_c2_g7_i1
GO:0048732	Biological Process	GO:0048732	gland development	90	-0.346488	-1.79267	0.00020014	0.0407244	0.0362682	1478	tags=51%, list=28%, signal=37%	TRINITY_DN71666_c0_g1_i21/TRINITY_DN52867_c0_g1_i1/TRINITY_DN71664_c0_g1_i1/TRINITY_DN75512_c0_g3_i2/TRINITY_DN70497_c0_g1_i1/TRINITY_DN72401_c0_g1_i6/TRINITY_DN74510_c0_g2_i1/TRINITY_DN72900_c0_g1_i1/TRINITY_DN71494_c0_g2_i1/TRINITY_DN72401_c0_g1_i5/TRINITY_DN72590_c3_g1_i2/TRINITY_DN52597_c0_g1_i1/TRINITY_DN74399_c0_g1_i3/TRINITY_DN70752_c0_g1_i1/TRINITY_DN69123_c0_g1_i5/TRINITY_DN77642_c0_g1_i…
GO:0035215	Biological Process	GO:0035215	genital disc development	11	-0.733	-2.34915	0.000236574	0.0407244	0.0362682	294	tags=64%, list=6%, signal=60%	TRINITY_DN73415_c0_g1_i2/TRINITY_DN73415_c0_g1_i1/TRINITY_DN72546_c0_g1_i1/TRINITY_DN72709_c0_g1_i1/TRINITY_DN72709_c0_g1_i3/TRINITY_DN76657_c1_g2_i2/TRINITY_DN69657_c0_g1_i2
GO:0007443	Biological Process	GO:0007443	Malpighian tubule morphogenesis	15	-0.592135	-2.09126	0.000338945	0.0407244	0.0362682	1258	tags=73%, list=24%, signal=56%	TRINITY_DN72401_c0_g1_i6/TRINITY_DN72401_c0_g1_i5/TRINITY_DN76633_c1_g1_i1/TRINITY_DN74399_c0_g1_i3/TRINITY_DN72174_c0_g1_i3/TRINITY_DN70995_c0_g1_i2/TRINITY_DN77879_c1_g1_i1/TRINITY_DN73415_c0_g1_i2/TRINITY_DN73415_c0_g1_i1/TRINITY_DN70995_c0_g1_i1/TRINITY_DN70995_c0_g1_i3
GO:0035287	Biological Process	GO:0035287	head segmentation	13	-0.627927	-2.12354	0.000344511	0.0407244	0.0362682	553	tags=62%, list=11%, signal=55%	TRINITY_DN70681_c0_g1_i1/TRINITY_DN74078_c0_g1_i2/TRINITY_DN73198_c0_g2_i2/TRINITY_DN72709_c0_g1_i1/TRINITY_DN72709_c0_g1_i3/TRINITY_DN76657_c1_g2_i2/TRINITY_DN73198_c0_g2_i1/TRINITY_DN73607_c2_g7_i1
GO:0010720	Biological Process	GO:0010720	positive regulation of cell development	53	-0.392814	-1.88302	0.000403104	0.0407244	0.0362682	1508	tags=55%, list=29%, signal=39%	TRINITY_DN70407_c1_g1_i16/TRINITY_DN68395_c0_g1_i1/TRINITY_DN76410_c1_g1_i4/TRINITY_DN76410_c1_g1_i2/TRINITY_DN71620_c0_g1_i1/TRINITY_DN71108_c0_g1_i2/TRINITY_DN74510_c0_g2_i1/TRINITY_DN70328_c1_g1_i1/TRINITY_DN66725_c0_g1_i2/TRINITY_DN74621_c1_g1_i2/TRINITY_DN71388_c0_g1_i2/TRINITY_DN74228_c0_g3_i1/TRINITY_DN75569_c0_g1_i2/TRINITY_DN71291_c0_g1_i4/TRINITY_DN75962_c0_g2_i4/TRINITY_DN69252_c7_g2_i…
GO:0035221	Biological Process	GO:0035221	genital disc pattern formation	10	-0.697943	-2.17042	0.000478069	0.0407244	0.0362682	294	tags=50%, list=6%, signal=47%	TRINITY_DN73415_c0_g1_i2/TRINITY_DN73415_c0_g1_i1/TRINITY_DN72709_c0_g1_i1/TRINITY_DN72709_c0_g1_i3/TRINITY_DN76657_c1_g2_i2
GO:0035224	Biological Process	GO:0035224	genital disc anterior/posterior pattern formation	10	-0.697943	-2.17042	0.000478069	0.0407244	0.0362682	294	tags=50%, list=6%, signal=47%	TRINITY_DN73415_c0_g1_i2/TRINITY_DN73415_c0_g1_i1/TRINITY_DN72709_c0_g1_i1/TRINITY_DN72709_c0_g1_i3/TRINITY_DN76657_c1_g2_i2
GO:0061318	Biological Process	GO:0061318	renal filtration cell differentiation	13	-0.614084	-2.07673	0.000574185	0.0407244	0.0362682	956	tags=62%, list=18%, signal=50%	TRINITY_DN70752_c0_g1_i1/TRINITY_DN69123_c0_g1_i5/TRINITY_DN69123_c0_g1_i1/TRINITY_DN69123_c0_g1_i6/TRINITY_DN69123_c0_g1_i3/TRINITY_DN69123_c0_g1_i7/TRINITY_DN70752_c0_g1_i4/TRINITY_DN76657_c1_g2_i2
GO:0061319	Biological Process	GO:0061319	nephrocyte differentiation	13	-0.614084	-2.07673	0.000574185	0.0407244	0.0362682	956	tags=62%, list=18%, signal=50%	TRINITY_DN70752_c0_g1_i1/TRINITY_DN69123_c0_g1_i5/TRINITY_DN69123_c0_g1_i1/TRINITY_DN69123_c0_g1_i6/TRINITY_DN69123_c0_g1_i3/TRINITY_DN69123_c0_g1_i7/TRINITY_DN70752_c0_g1_i4/TRINITY_DN76657_c1_g2_i2
GO:0016197	Biological Process	GO:0016197	endosomal transport	10	0.691598	2.62629	0.000611247	0.0407244	0.0362682	1614	tags=100%, list=31%, signal=69%	TRINITY_DN78109_c2_g1_i1/TRINITY_DN78038_c5_g1_i1/TRINITY_DN77788_c1_g1_i1/TRINITY_DN75721_c0_g3_i1/TRINITY_DN76145_c0_g1_i3/TRINITY_DN70240_c3_g1_i5/TRINITY_DN70240_c3_g1_i4/TRINITY_DN69915_c0_g1_i11/TRINITY_DN69915_c0_g1_i9/TRINITY_DN69915_c0_g1_i3
GO:0032886	Biological Process	GO:0032886	regulation of microtubule-based process	10	0.642761	2.44083	0.000611247	0.0407244	0.0362682	1868	tags=100%, list=36%, signal=64%	TRINITY_DN77587_c1_g1_i1/TRINITY_DN78165_c4_g1_i1/TRINITY_DN78261_c6_g1_i1/TRINITY_DN71320_c1_g1_i6/TRINITY_DN75721_c0_g3_i1/TRINITY_DN76804_c0_g1_i1/TRINITY_DN75376_c0_g1_i5/TRINITY_DN75376_c0_g1_i1/TRINITY_DN76804_c0_g1_i5/TRINITY_DN76492_c0_g2_i1
GO:0046034	Biological Process	GO:0046034	ATP metabolic process	10	0.666795	2.5321	0.000611247	0.0407244	0.0362682	1743	tags=100%, list=33%, signal=67%	TRINITY_DN74721_c1_g2_i2/TRINITY_DN78061_c12_g2_i2/TRINITY_DN72348_c7_g3_i6/TRINITY_DN72348_c7_g1_i3/TRINITY_DN69243_c3_g1_i1/TRINITY_DN72348_c5_g1_i2/TRINITY_DN72348_c7_g3_i7/TRINITY_DN72405_c0_g2_i1/TRINITY_DN71543_c0_g1_i1/TRINITY_DN71543_c0_g1_i2
GO:0070507	Biological Process	GO:0070507	regulation of microtubule cytoskeleton organization	10	0.642761	2.44083	0.000611247	0.0407244	0.0362682	1868	tags=100%, list=36%, signal=64%	TRINITY_DN77587_c1_g1_i1/TRINITY_DN78165_c4_g1_i1/TRINITY_DN78261_c6_g1_i1/TRINITY_DN71320_c1_g1_i6/TRINITY_DN75721_c0_g3_i1/TRINITY_DN76804_c0_g1_i1/TRINITY_DN75376_c0_g1_i5/TRINITY_DN75376_c0_g1_i1/TRINITY_DN76804_c0_g1_i5/TRINITY_DN76492_c0_g2_i1
GO:0009144	Biological Process	GO:0009144	purine nucleoside triphosphate metabolic process	11	0.666923	2.6483	0.000645995	0.0407244	0.0362682	1743	tags=100%, list=33%, signal=67%	TRINITY_DN74721_c1_g2_i2/TRINITY_DN73921_c0_g2_i3/TRINITY_DN78061_c12_g2_i2/TRINITY_DN72348_c7_g3_i6/TRINITY_DN72348_c7_g1_i3/TRINITY_DN69243_c3_g1_i1/TRINITY_DN72348_c5_g1_i2/TRINITY_DN72348_c7_g3_i7/TRINITY_DN72405_c0_g2_i1/TRINITY_DN71543_c0_g1_i1/TRINITY_DN71543_c0_g1_i2
GO:0009199	Biological Process	GO:0009199	ribonucleoside triphosphate metabolic process	11	0.666923	2.6483	0.000645995	0.0407244	0.0362682	1743	tags=100%, list=33%, signal=67%	TRINITY_DN74721_c1_g2_i2/TRINITY_DN73921_c0_g2_i3/TRINITY_DN78061_c12_g2_i2/TRINITY_DN72348_c7_g3_i6/TRINITY_DN72348_c7_g1_i3/TRINITY_DN69243_c3_g1_i1/TRINITY_DN72348_c5_g1_i2/TRINITY_DN72348_c7_g3_i7/TRINITY_DN72405_c0_g2_i1/TRINITY_DN71543_c0_g1_i1/TRINITY_DN71543_c0_g1_i2
GO:0009205	Biological Process	GO:0009205	purine ribonucleoside triphosphate metabolic process	11	0.666923	2.6483	0.000645995	0.0407244	0.0362682	1743	tags=100%, list=33%, signal=67%	TRINITY_DN74721_c1_g2_i2/TRINITY_DN73921_c0_g2_i3/TRINITY_DN78061_c12_g2_i2/TRINITY_DN72348_c7_g3_i6/TRINITY_DN72348_c7_g1_i3/TRINITY_DN69243_c3_g1_i1/TRINITY_DN72348_c5_g1_i2/TRINITY_DN72348_c7_g3_i7/TRINITY_DN72405_c0_g2_i1/TRINITY_DN71543_c0_g1_i1/TRINITY_DN71543_c0_g1_i2
GO:0000377	Biological Process	GO:0000377	RNA splicing, via transesterification reactions with bulged adenosine as nucleophile	12	0.594867	2.47322	0.000704722	0.0407244	0.0362682	551	tags=92%, list=11%, signal=82%	TRINITY_DN75203_c0_g1_i2/TRINITY_DN66824_c0_g1_i2/TRINITY_DN78179_c4_g1_i1/TRINITY_DN76242_c1_g3_i4/TRINITY_DN74871_c0_g1_i9/TRINITY_DN61062_c0_g1_i1/TRINITY_DN76242_c1_g3_i1/TRINITY_DN72084_c0_g1_i22/TRINITY_DN74937_c0_g1_i5/TRINITY_DN72084_c0_g1_i14/TRINITY_DN72084_c0_g1_i3
GO:0000398	Biological Process	GO:0000398	mRNA splicing, via spliceosome	12	0.594867	2.47322	0.000704722	0.0407244	0.0362682	551	tags=92%, list=11%, signal=82%	TRINITY_DN75203_c0_g1_i2/TRINITY_DN66824_c0_g1_i2/TRINITY_DN78179_c4_g1_i1/TRINITY_DN76242_c1_g3_i4/TRINITY_DN74871_c0_g1_i9/TRINITY_DN61062_c0_g1_i1/TRINITY_DN76242_c1_g3_i1/TRINITY_DN72084_c0_g1_i22/TRINITY_DN74937_c0_g1_i5/TRINITY_DN72084_c0_g1_i14/TRINITY_DN72084_c0_g1_i3
GO:0009123	Biological Process	GO:0009123	nucleoside monophosphate metabolic process	12	0.667051	2.77334	0.000704722	0.0407244	0.0362682	1743	tags=100%, list=33%, signal=67%	TRINITY_DN74721_c1_g2_i2/TRINITY_DN76767_c1_g2_i9/TRINITY_DN78061_c12_g2_i2/TRINITY_DN72348_c7_g3_i6/TRINITY_DN72348_c7_g1_i3/TRINITY_DN71820_c2_g1_i4/TRINITY_DN69243_c3_g1_i1/TRINITY_DN72348_c5_g1_i2/TRINITY_DN72348_c7_g3_i7/TRINITY_DN72405_c0_g2_i1/TRINITY_DN71543_c0_g1_i1/TRINITY_DN71543_c0_g1_i2
GO:0009126	Biological Process	GO:0009126	purine nucleoside monophosphate metabolic process	12	0.667051	2.77334	0.000704722	0.0407244	0.0362682	1743	tags=100%, list=33%, signal=67%	TRINITY_DN74721_c1_g2_i2/TRINITY_DN76767_c1_g2_i9/TRINITY_DN78061_c12_g2_i2/TRINITY_DN72348_c7_g3_i6/TRINITY_DN72348_c7_g1_i3/TRINITY_DN71820_c2_g1_i4/TRINITY_DN69243_c3_g1_i1/TRINITY_DN72348_c5_g1_i2/TRINITY_DN72348_c7_g3_i7/TRINITY_DN72405_c0_g2_i1/TRINITY_DN71543_c0_g1_i1/TRINITY_DN71543_c0_g1_i2
GO:0009161	Biological Process	GO:0009161	ribonucleoside monophosphate metabolic process	12	0.667051	2.77334	0.000704722	0.0407244	0.0362682	1743	tags=100%, list=33%, signal=67%	TRINITY_DN74721_c1_g2_i2/TRINITY_DN76767_c1_g2_i9/TRINITY_DN78061_c12_g2_i2/TRINITY_DN72348_c7_g3_i6/TRINITY_DN72348_c7_g1_i3/TRINITY_DN71820_c2_g1_i4/TRINITY_DN69243_c3_g1_i1/TRINITY_DN72348_c5_g1_i2/TRINITY_DN72348_c7_g3_i7/TRINITY_DN72405_c0_g2_i1/TRINITY_DN71543_c0_g1_i1/TRINITY_DN71543_c0_g1_i2
GO:0009167	Biological Process	GO:0009167	purine ribonucleoside monophosphate metabolic process	12	0.667051	2.77334	0.000704722	0.0407244	0.0362682	1743	tags=100%, list=33%, signal=67%	TRINITY_DN74721_c1_g2_i2/TRINITY_DN76767_c1_g2_i9/TRINITY_DN78061_c12_g2_i2/TRINITY_DN72348_c7_g3_i6/TRINITY_DN72348_c7_g1_i3/TRINITY_DN71820_c2_g1_i4/TRINITY_DN69243_c3_g1_i1/TRINITY_DN72348_c5_g1_i2/TRINITY_DN72348_c7_g3_i7/TRINITY_DN72405_c0_g2_i1/TRINITY_DN71543_c0_g1_i1/TRINITY_DN71543_c0_g1_i2
GO:0009798	Biological Process	GO:0009798	axis specification	49	-0.395572	-1.87062	0.000707428	0.0407244	0.0362682	1945	tags=65%, list=37%, signal=41%	TRINITY_DN56529_c0_g1_i1/TRINITY_DN70155_c0_g2_i7/TRINITY_DN75962_c0_g2_i2/TRINITY_DN70155_c0_g2_i3/TRINITY_DN75299_c1_g1_i5/TRINITY_DN71111_c0_g1_i5/TRINITY_DN52867_c0_g1_i1/TRINITY_DN63391_c0_g1_i1/TRINITY_DN71111_c0_g1_i3/TRINITY_DN70558_c0_g1_i1/TRINITY_DN71111_c0_g1_i1/TRINITY_DN52597_c0_g1_i1/TRINITY_DN73568_c0_g1_i2/TRINITY_DN77642_c0_g1_i2/TRINITY_DN70155_c0_g2_i10/TRINITY_DN70155_c0_g2_i…
GO:0009948	Biological Process	GO:0009948	anterior/posterior axis specification	28	-0.471522	-1.97852	0.00073107	0.0407244	0.0362682	1015	tags=57%, list=19%, signal=46%	TRINITY_DN52597_c0_g1_i1/TRINITY_DN77642_c0_g1_i2/TRINITY_DN70155_c0_g2_i10/TRINITY_DN70155_c0_g2_i12/TRINITY_DN75962_c0_g2_i4/TRINITY_DN72174_c0_g1_i3/TRINITY_DN70155_c0_g2_i11/TRINITY_DN71536_c0_g1_i1/TRINITY_DN77642_c0_g4_i1/TRINITY_DN77750_c1_g3_i1/TRINITY_DN77879_c1_g1_i1/TRINITY_DN73415_c0_g1_i2/TRINITY_DN73415_c0_g1_i1/TRINITY_DN70950_c0_g2_i3/TRINITY_DN76657_c1_g2_i2/TRINITY_DN77642_c0_g3…
GO:0000375	Biological Process	GO:0000375	RNA splicing, via transesterification reactions	13	0.610146	2.62679	0.000772798	0.0407244	0.0362682	551	tags=92%, list=11%, signal=83%	TRINITY_DN75203_c0_g1_i2/TRINITY_DN78236_c8_g1_i1/TRINITY_DN66824_c0_g1_i2/TRINITY_DN78179_c4_g1_i1/TRINITY_DN76242_c1_g3_i4/TRINITY_DN74871_c0_g1_i9/TRINITY_DN61062_c0_g1_i1/TRINITY_DN76242_c1_g3_i1/TRINITY_DN72084_c0_g1_i22/TRINITY_DN74937_c0_g1_i5/TRINITY_DN72084_c0_g1_i14/TRINITY_DN72084_c0_g1_i3
GO:0035051	Biological Process	GO:0035051	cardiocyte differentiation	16	-0.552712	-1.99479	0.000780901	0.0407244	0.0362682	943	tags=62%, list=18%, signal=51%	TRINITY_DN69123_c0_g1_i5/TRINITY_DN69123_c0_g1_i1/TRINITY_DN69123_c0_g1_i6/TRINITY_DN69123_c0_g1_i3/TRINITY_DN69123_c0_g1_i7/TRINITY_DN72590_c3_g1_i4/TRINITY_DN72590_c3_g1_i5/TRINITY_DN76657_c1_g2_i2/TRINITY_DN72590_c3_g1_i1/TRINITY_DN72590_c3_g1_i3
GO:0022618	Biological Process	GO:0022618	ribonucleoprotein complex assembly	14	0.662691	2.98442	0.000811688	0.0407244	0.0362682	731	tags=93%, list=14%, signal=80%	TRINITY_DN72657_c1_g1_i5/TRINITY_DN66824_c0_g1_i2/TRINITY_DN76242_c1_g3_i4/TRINITY_DN78261_c6_g1_i1/TRINITY_DN61062_c0_g1_i1/TRINITY_DN76242_c1_g3_i1/TRINITY_DN74937_c0_g1_i5/TRINITY_DN72657_c1_g1_i7/TRINITY_DN72883_c0_g4_i2/TRINITY_DN73972_c2_g1_i13/TRINITY_DN77577_c6_g3_i2/TRINITY_DN72657_c1_g1_i1/TRINITY_DN72657_c1_g1_i4
GO:0071826	Biological Process	GO:0071826	ribonucleoprotein complex subunit organization	14	0.662691	2.98442	0.000811688	0.0407244	0.0362682	731	tags=93%, list=14%, signal=80%	TRINITY_DN72657_c1_g1_i5/TRINITY_DN66824_c0_g1_i2/TRINITY_DN76242_c1_g3_i4/TRINITY_DN78261_c6_g1_i1/TRINITY_DN61062_c0_g1_i1/TRINITY_DN76242_c1_g3_i1/TRINITY_DN74937_c0_g1_i5/TRINITY_DN72657_c1_g1_i7/TRINITY_DN72883_c0_g4_i2/TRINITY_DN73972_c2_g1_i13/TRINITY_DN77577_c6_g3_i2/TRINITY_DN72657_c1_g1_i1/TRINITY_DN72657_c1_g1_i4
GO:0061333	Biological Process	GO:0061333	renal tubule morphogenesis	16	-0.544858	-1.96644	0.000892459	0.0432842	0.038548	1258	tags=69%, list=24%, signal=52%	TRINITY_DN72401_c0_g1_i6/TRINITY_DN72401_c0_g1_i5/TRINITY_DN76633_c1_g1_i1/TRINITY_DN74399_c0_g1_i3/TRINITY_DN72174_c0_g1_i3/TRINITY_DN70995_c0_g1_i2/TRINITY_DN77879_c1_g1_i1/TRINITY_DN73415_c0_g1_i2/TRINITY_DN73415_c0_g1_i1/TRINITY_DN70995_c0_g1_i1/TRINITY_DN70995_c0_g1_i3
GO:0010608	Biological Process	GO:0010608	posttranscriptional regulation of gene expression	16	0.505871	2.41122	0.000963391	0.0443876	0.0395306	2583	tags=100%, list=50%, signal=51%	TRINITY_DN74721_c1_g2_i2/TRINITY_DN75888_c0_g1_i2/TRINITY_DN75888_c0_g1_i3/TRINITY_DN74255_c0_g2_i2/TRINITY_DN72084_c0_g1_i22/TRINITY_DN72084_c0_g1_i14/TRINITY_DN77882_c1_g2_i1/TRINITY_DN75690_c0_g1_i1/TRINITY_DN72084_c0_g1_i3/TRINITY_DN75096_c1_g2_i2/TRINITY_DN71289_c0_g1_i1/TRINITY_DN72630_c2_g3_i1/TRINITY_DN71289_c0_g1_i4/TRINITY_DN70504_c1_g1_i1/TRINITY_DN70504_c1_g1_i3/TRINITY_DN70504_c1_g1_…
GO:0021515	Biological Process	GO:0021515	cell differentiation in spinal cord	15	-0.556171	-1.96424	0.00101683	0.0443876	0.0395306	580	tags=53%, list=11%, signal=48%	TRINITY_DN72614_c0_g1_i4/TRINITY_DN71536_c0_g1_i1/TRINITY_DN70253_c1_g1_i3/TRINITY_DN69474_c0_g1_i1/TRINITY_DN72590_c3_g1_i4/TRINITY_DN72590_c3_g1_i5/TRINITY_DN72590_c3_g1_i1/TRINITY_DN72590_c3_g1_i3
GO:0061326	Biological Process	GO:0061326	renal tubule development	14	-0.586877	-2.02804	0.00102623	0.0443876	0.0395306	2162	tags=100%, list=41%, signal=59%	TRINITY_DN71666_c0_g1_i16/TRINITY_DN56529_c0_g1_i1/TRINITY_DN71666_c0_g1_i12/TRINITY_DN75299_c1_g1_i5/TRINITY_DN71111_c0_g1_i5/TRINITY_DN71111_c0_g1_i3/TRINITY_DN71111_c0_g1_i1/TRINITY_DN52597_c0_g1_i1/TRINITY_DN77642_c0_g1_i2/TRINITY_DN70209_c0_g3_i3/TRINITY_DN77642_c0_g4_i1/TRINITY_DN76657_c1_g2_i2/TRINITY_DN77642_c0_g3_i1
GO:0045666	Biological Process	GO:0045666	positive regulation of neuron differentiation	30	-0.445834	-1.90093	0.00103724	0.0443876	0.0395306	1493	tags=57%, list=29%, signal=41%	TRINITY_DN68395_c0_g1_i1/TRINITY_DN76410_c1_g1_i4/TRINITY_DN76410_c1_g1_i2/TRINITY_DN71108_c0_g1_i2/TRINITY_DN74510_c0_g2_i1/TRINITY_DN74621_c1_g1_i2/TRINITY_DN71388_c0_g1_i2/TRINITY_DN75569_c0_g1_i2/TRINITY_DN71291_c0_g1_i4/TRINITY_DN75962_c0_g2_i4/TRINITY_DN69252_c7_g2_i2/TRINITY_DN71778_c0_g1_i1/TRINITY_DN75569_c0_g1_i1/TRINITY_DN71388_c0_g1_i7/TRINITY_DN71388_c0_g1_i1/TRINITY_DN73692_c0_g1_i2…
GO:0035288	Biological Process	GO:0035288	anterior head segmentation	10	-0.685285	-2.13106	0.00107565	0.0447165	0.0398235	184	tags=60%, list=4%, signal=58%	TRINITY_DN73198_c0_g2_i2/TRINITY_DN72709_c0_g1_i1/TRINITY_DN72709_c0_g1_i3/TRINITY_DN76657_c1_g2_i2/TRINITY_DN73198_c0_g2_i1/TRINITY_DN73607_c2_g7_i1
GO:0022904	Biological Process	GO:0022904	respiratory electron transport chain	19	0.843413	4.44592	0.00116822	0.0472157	0.0420492	832	tags=100%, list=16%, signal=84%	TRINITY_DN75760_c0_g3_i1/TRINITY_DN75760_c0_g4_i1/TRINITY_DN71269_c3_g2_i1/TRINITY_DN72405_c0_g1_i1/TRINITY_DN71269_c3_g3_i1/TRINITY_DN72405_c0_g1_i3/TRINITY_DN71105_c1_g1_i6/TRINITY_DN78061_c12_g3_i1/TRINITY_DN71105_c1_g1_i4/TRINITY_DN72405_c0_g2_i1/TRINITY_DN71105_c1_g1_i3/TRINITY_DN74757_c1_g2_i3/TRINITY_DN74757_c1_g1_i2/TRINITY_DN69481_c3_g3_i5/TRINITY_DN69481_c3_g3_i3/TRINITY_DN74757_c1_g1_i…
GO:0045454	Biological Process	GO:0045454	cell redox homeostasis	10	0.59104	2.24443	0.00122249	0.0480737	0.0428134	2137	tags=100%, list=41%, signal=59%	TRINITY_DN72479_c0_g1_i2/TRINITY_DN72479_c0_g1_i6/TRINITY_DN72403_c0_g1_i1/TRINITY_DN73885_c0_g1_i7/TRINITY_DN70748_c0_g1_i4/TRINITY_DN70748_c0_g1_i7/TRINITY_DN70748_c0_g1_i10/TRINITY_DN74771_c0_g3_i1/TRINITY_DN70748_c0_g1_i9/TRINITY_DN71183_c1_g3_i7
GO:0022900	Biological Process	GO:0022900	electron transport chain	20	0.843575	4.5194	0.00132275	0.0493991	0.0439937	832	tags=100%, list=16%, signal=84%	TRINITY_DN75760_c0_g3_i1/TRINITY_DN75760_c0_g4_i1/TRINITY_DN71269_c3_g2_i1/TRINITY_DN72405_c0_g1_i1/TRINITY_DN71269_c3_g3_i1/TRINITY_DN72405_c0_g1_i3/TRINITY_DN71105_c1_g1_i6/TRINITY_DN78061_c12_g3_i1/TRINITY_DN71105_c1_g1_i4/TRINITY_DN72405_c0_g2_i1/TRINITY_DN71105_c1_g1_i3/TRINITY_DN69243_c5_g1_i1/TRINITY_DN74757_c1_g2_i3/TRINITY_DN74757_c1_g1_i2/TRINITY_DN69481_c3_g3_i5/TRINITY_DN69481_c3_g3_i…
GO:0006869	Biological Process	GO:0006869	lipid transport	40	-0.403632	-1.83594	0.0013241	0.0493991	0.0439937	1157	tags=48%, list=22%, signal=37%	TRINITY_DN74355_c1_g3_i1/TRINITY_DN73768_c0_g1_i3/TRINITY_DN72432_c0_g3_i3/TRINITY_DN69843_c0_g4_i1/TRINITY_DN71148_c0_g1_i2/TRINITY_DN77273_c3_g1_i1/TRINITY_DN70568_c0_g2_i1/TRINITY_DN76077_c0_g1_i4/TRINITY_DN74897_c1_g1_i3/TRINITY_DN75490_c0_g2_i1/TRINITY_DN74897_c1_g1_i5/TRINITY_DN74897_c1_g1_i6/TRINITY_DN72481_c0_g2_i4/TRINITY_DN75103_c0_g2_i14/TRINITY_DN72481_c0_g2_i3/TRINITY_DN72481_c0_g2_i…
GO:0043178	Molecular Function	GO:0043178	alcohol binding	12	-0.678066	-2.2342	0.000115996	0.0146891	0.0125767	1224	tags=83%, list=23%, signal=64%	TRINITY_DN70390_c2_g1_i3/TRINITY_DN70615_c5_g3_i1/TRINITY_DN71970_c0_g1_i7/TRINITY_DN71970_c0_g1_i2/TRINITY_DN74897_c1_g1_i3/TRINITY_DN74897_c1_g1_i5/TRINITY_DN74897_c1_g1_i6/TRINITY_DN75103_c0_g2_i15/TRINITY_DN75103_c0_g2_i1/TRINITY_DN75103_c0_g2_i8
GO:0043565	Molecular Function	GO:0043565	sequence-specific DNA binding	273	-0.277234	-1.59251	0.00019998	0.0146891	0.0125767	995	tags=34%, list=19%, signal=29%	TRINITY_DN76633_c1_g1_i1/TRINITY_DN70328_c1_g1_i1/TRINITY_DN73021_c0_g1_i1/TRINITY_DN66725_c0_g1_i2/TRINITY_DN74399_c0_g1_i3/TRINITY_DN73639_c0_g1_i1/TRINITY_DN70752_c0_g1_i1/TRINITY_DN74836_c0_g1_i3/TRINITY_DN70447_c0_g1_i6/TRINITY_DN75711_c0_g1_i3/TRINITY_DN69123_c0_g1_i5/TRINITY_DN69174_c0_g2_i2/TRINITY_DN71653_c0_g1_i2/TRINITY_DN72654_c0_g2_i2/TRINITY_DN76802_c2_g2_i2/TRINITY_DN70155_c0_g2_i1…
GO:0008289	Molecular Function	GO:0008289	lipid binding	61	-0.411289	-1.99914	0.000200864	0.0146891	0.0125767	1390	tags=51%, list=27%, signal=38%	TRINITY_DN76410_c1_g1_i4/TRINITY_DN76410_c1_g1_i2/TRINITY_DN68502_c0_g1_i1/TRINITY_DN70390_c2_g1_i3/TRINITY_DN67940_c0_g1_i3/TRINITY_DN70954_c0_g2_i1/TRINITY_DN68626_c0_g1_i4/TRINITY_DN67940_c0_g1_i1/TRINITY_DN70615_c5_g3_i1/TRINITY_DN72432_c0_g3_i3/TRINITY_DN71970_c0_g1_i7/TRINITY_DN71970_c0_g1_i2/TRINITY_DN71148_c0_g1_i2/TRINITY_DN77273_c3_g1_i1/TRINITY_DN65833_c0_g1_i1/TRINITY_DN72486_c0_g1_i2…
GO:0042302	Molecular Function	GO:0042302	structural constituent of cuticle	29	-0.462172	-1.94724	0.000518296	0.0146891	0.0125767	2148	tags=79%, list=41%, signal=47%	TRINITY_DN68765_c0_g2_i1/TRINITY_DN67558_c0_g1_i1/TRINITY_DN70249_c0_g1_i5/TRINITY_DN71587_c1_g1_i2/TRINITY_DN69880_c0_g4_i1/TRINITY_DN70249_c0_g1_i7/TRINITY_DN71745_c0_g1_i1/TRINITY_DN68419_c0_g6_i1/TRINITY_DN71218_c0_g2_i1/TRINITY_DN13804_c0_g1_i1/TRINITY_DN75423_c0_g1_i1/TRINITY_DN67361_c0_g1_i1/TRINITY_DN64982_c0_g1_i1/TRINITY_DN71227_c0_g2_i3/TRINITY_DN68343_c0_g2_i1/TRINITY_DN68918_c0_g1_i1…
GO:0004129	Molecular Function	GO:0004129	cytochrome-c oxidase activity	10	0.872332	3.34615	0.000613497	0.0146891	0.0125767	674	tags=100%, list=13%, signal=87%	TRINITY_DN78061_c12_g2_i2/TRINITY_DN72348_c7_g3_i6/TRINITY_DN72348_c7_g1_i3/TRINITY_DN69243_c3_g1_i1/TRINITY_DN72348_c5_g1_i2/TRINITY_DN72348_c7_g3_i7/TRINITY_DN78061_c12_g3_i1/TRINITY_DN69243_c5_g1_i1/TRINITY_DN69481_c3_g3_i5/TRINITY_DN69481_c3_g3_i3
GO:0015002	Molecular Function	GO:0015002	heme-copper terminal oxidase activity	10	0.872332	3.34615	0.000613497	0.0146891	0.0125767	674	tags=100%, list=13%, signal=87%	TRINITY_DN78061_c12_g2_i2/TRINITY_DN72348_c7_g3_i6/TRINITY_DN72348_c7_g1_i3/TRINITY_DN69243_c3_g1_i1/TRINITY_DN72348_c5_g1_i2/TRINITY_DN72348_c7_g3_i7/TRINITY_DN78061_c12_g3_i1/TRINITY_DN69243_c5_g1_i1/TRINITY_DN69481_c3_g3_i5/TRINITY_DN69481_c3_g3_i3
GO:0016675	Molecular Function	GO:0016675	oxidoreductase activity, acting on a heme group of donors	10	0.872332	3.34615	0.000613497	0.0146891	0.0125767	674	tags=100%, list=13%, signal=87%	TRINITY_DN78061_c12_g2_i2/TRINITY_DN72348_c7_g3_i6/TRINITY_DN72348_c7_g1_i3/TRINITY_DN69243_c3_g1_i1/TRINITY_DN72348_c5_g1_i2/TRINITY_DN72348_c7_g3_i7/TRINITY_DN78061_c12_g3_i1/TRINITY_DN69243_c5_g1_i1/TRINITY_DN69481_c3_g3_i5/TRINITY_DN69481_c3_g3_i3
GO:0016676	Molecular Function	GO:0016676	oxidoreductase activity, acting on a heme group of donors, oxygen as acceptor	10	0.872332	3.34615	0.000613497	0.0146891	0.0125767	674	tags=100%, list=13%, signal=87%	TRINITY_DN78061_c12_g2_i2/TRINITY_DN72348_c7_g3_i6/TRINITY_DN72348_c7_g1_i3/TRINITY_DN69243_c3_g1_i1/TRINITY_DN72348_c5_g1_i2/TRINITY_DN72348_c7_g3_i7/TRINITY_DN78061_c12_g3_i1/TRINITY_DN69243_c5_g1_i1/TRINITY_DN69481_c3_g3_i5/TRINITY_DN69481_c3_g3_i3
GO:0005243	Molecular Function	GO:0005243	gap junction channel activity	11	0.846538	3.3806	0.000674309	0.0146891	0.0125767	809	tags=100%, list=16%, signal=85%	TRINITY_DN69554_c1_g2_i2/TRINITY_DN69554_c1_g2_i7/TRINITY_DN69554_c1_g2_i6/TRINITY_DN69554_c1_g2_i4/TRINITY_DN69554_c1_g2_i9/TRINITY_DN72332_c0_g1_i1/TRINITY_DN69554_c1_g1_i1/TRINITY_DN73923_c0_g2_i9/TRINITY_DN69554_c1_g1_i6/TRINITY_DN69554_c1_g1_i5/TRINITY_DN69554_c1_g1_i3
GO:0022829	Molecular Function	GO:0022829	wide pore channel activity	11	0.846538	3.3806	0.000674309	0.0146891	0.0125767	809	tags=100%, list=16%, signal=85%	TRINITY_DN69554_c1_g2_i2/TRINITY_DN69554_c1_g2_i7/TRINITY_DN69554_c1_g2_i6/TRINITY_DN69554_c1_g2_i4/TRINITY_DN69554_c1_g2_i9/TRINITY_DN72332_c0_g1_i1/TRINITY_DN69554_c1_g1_i1/TRINITY_DN73923_c0_g2_i9/TRINITY_DN69554_c1_g1_i6/TRINITY_DN69554_c1_g1_i5/TRINITY_DN69554_c1_g1_i3
GO:0003954	Molecular Function	GO:0003954	NADH dehydrogenase activity	12	0.842277	3.49125	0.000724113	0.0146891	0.0125767	832	tags=100%, list=16%, signal=84%	TRINITY_DN78093_c10_g1_i3/TRINITY_DN72405_c0_g1_i1/TRINITY_DN71269_c3_g3_i1/TRINITY_DN72405_c0_g1_i3/TRINITY_DN69481_c0_g1_i1/TRINITY_DN72405_c0_g2_i1/TRINITY_DN74757_c1_g2_i3/TRINITY_DN74757_c1_g1_i2/TRINITY_DN74757_c1_g1_i1/TRINITY_DN71269_c1_g2_i1/TRINITY_DN71269_c3_g1_i1/TRINITY_DN74757_c1_g4_i2
GO:0008137	Molecular Function	GO:0008137	NADH dehydrogenase (ubiquinone) activity	12	0.842277	3.49125	0.000724113	0.0146891	0.0125767	832	tags=100%, list=16%, signal=84%	TRINITY_DN78093_c10_g1_i3/TRINITY_DN72405_c0_g1_i1/TRINITY_DN71269_c3_g3_i1/TRINITY_DN72405_c0_g1_i3/TRINITY_DN69481_c0_g1_i1/TRINITY_DN72405_c0_g2_i1/TRINITY_DN74757_c1_g2_i3/TRINITY_DN74757_c1_g1_i2/TRINITY_DN74757_c1_g1_i1/TRINITY_DN71269_c1_g2_i1/TRINITY_DN71269_c3_g1_i1/TRINITY_DN74757_c1_g4_i2
GO:0016655	Molecular Function	GO:0016655	oxidoreductase activity, acting on NAD(P)H, quinone or similar compound as acceptor	12	0.842277	3.49125	0.000724113	0.0146891	0.0125767	832	tags=100%, list=16%, signal=84%	TRINITY_DN78093_c10_g1_i3/TRINITY_DN72405_c0_g1_i1/TRINITY_DN71269_c3_g3_i1/TRINITY_DN72405_c0_g1_i3/TRINITY_DN69481_c0_g1_i1/TRINITY_DN72405_c0_g2_i1/TRINITY_DN74757_c1_g2_i3/TRINITY_DN74757_c1_g1_i2/TRINITY_DN74757_c1_g1_i1/TRINITY_DN71269_c1_g2_i1/TRINITY_DN71269_c3_g1_i1/TRINITY_DN74757_c1_g4_i2
GO:0050136	Molecular Function	GO:0050136	NADH dehydrogenase (quinone) activity	12	0.842277	3.49125	0.000724113	0.0146891	0.0125767	832	tags=100%, list=16%, signal=84%	TRINITY_DN78093_c10_g1_i3/TRINITY_DN72405_c0_g1_i1/TRINITY_DN71269_c3_g3_i1/TRINITY_DN72405_c0_g1_i3/TRINITY_DN69481_c0_g1_i1/TRINITY_DN72405_c0_g2_i1/TRINITY_DN74757_c1_g2_i3/TRINITY_DN74757_c1_g1_i2/TRINITY_DN74757_c1_g1_i1/TRINITY_DN71269_c1_g2_i1/TRINITY_DN71269_c3_g1_i1/TRINITY_DN74757_c1_g4_i2
GO:0015078	Molecular Function	GO:0015078	proton transmembrane transporter activity	16	0.668873	3.21703	0.00101729	0.0192608	0.0164909	674	tags=88%, list=13%, signal=76%	TRINITY_DN78061_c12_g2_i2/TRINITY_DN72348_c7_g3_i6/TRINITY_DN71269_c3_g2_i1/TRINITY_DN72348_c7_g1_i3/TRINITY_DN69243_c3_g1_i1/TRINITY_DN72348_c5_g1_i2/TRINITY_DN72348_c7_g3_i7/TRINITY_DN71105_c1_g1_i6/TRINITY_DN78061_c12_g3_i1/TRINITY_DN71105_c1_g1_i4/TRINITY_DN71105_c1_g1_i3/TRINITY_DN69243_c5_g1_i1/TRINITY_DN69481_c3_g3_i5/TRINITY_DN69481_c3_g3_i3
GO:0009055	Molecular Function	GO:0009055	electron transfer activity	21	0.500834	2.73395	0.00152439	0.0270579	0.0231667	674	tags=81%, list=13%, signal=71%	TRINITY_DN78061_c12_g2_i2/TRINITY_DN72348_c7_g3_i6/TRINITY_DN71269_c3_g2_i1/TRINITY_DN72348_c7_g1_i3/TRINITY_DN75021_c1_g1_i1/TRINITY_DN69243_c3_g1_i1/TRINITY_DN72348_c5_g1_i2/TRINITY_DN72348_c7_g3_i7/TRINITY_DN71105_c1_g1_i6/TRINITY_DN78061_c12_g3_i1/TRINITY_DN71105_c1_g1_i4/TRINITY_DN75021_c2_g1_i1/TRINITY_DN71105_c1_g1_i3/TRINITY_DN69243_c5_g1_i1/TRINITY_DN72746_c0_g1_i1/TRINITY_DN69481_c3_g3_…
GO:0003729	Molecular Function	GO:0003729	mRNA binding	23	0.747488	4.23968	0.0017301	0.0289029	0.0247464	731	tags=96%, list=14%, signal=83%	TRINITY_DN72657_c1_g1_i5/TRINITY_DN75203_c0_g1_i2/TRINITY_DN75888_c0_g1_i2/TRINITY_DN75888_c0_g1_i3/TRINITY_DN70372_c0_g1_i7/TRINITY_DN66824_c0_g1_i2/TRINITY_DN75067_c0_g1_i4/TRINITY_DN75067_c0_g1_i13/TRINITY_DN74871_c0_g1_i9/TRINITY_DN75067_c0_g1_i5/TRINITY_DN74255_c0_g2_i2/TRINITY_DN61062_c0_g1_i1/TRINITY_DN75067_c0_g1_i9/TRINITY_DN72084_c0_g1_i22/TRINITY_DN74937_c0_g1_i5/TRINITY_DN72084_c0_g1_…
GO:0000981	Molecular Function	GO:0000981	DNA-binding transcription factor activity, RNA polymerase II-specific	150	-0.284376	-1.55389	0.00189981	0.0299748	0.0256641	988	tags=35%, list=19%, signal=29%	TRINITY_DN73021_c0_g1_i1/TRINITY_DN66725_c0_g1_i2/TRINITY_DN74399_c0_g1_i3/TRINITY_DN70752_c0_g1_i1/TRINITY_DN70447_c0_g1_i6/TRINITY_DN73253_c0_g1_i5/TRINITY_DN69123_c0_g1_i5/TRINITY_DN69174_c0_g2_i2/TRINITY_DN72654_c0_g2_i2/TRINITY_DN76802_c2_g2_i2/TRINITY_DN70155_c0_g2_i10/TRINITY_DN69748_c0_g1_i1/TRINITY_DN69123_c0_g1_i1/TRINITY_DN69748_c0_g1_i2/TRINITY_DN73021_c0_g1_i2/TRINITY_DN70335_c0_g1_i…
GO:0005319	Molecular Function	GO:0005319	lipid transporter activity	20	-0.494739	-1.89368	0.00204808	0.0306133	0.0262108	1157	tags=55%, list=22%, signal=43%	TRINITY_DN74355_c1_g3_i1/TRINITY_DN73768_c0_g1_i3/TRINITY_DN71148_c0_g1_i2/TRINITY_DN76077_c0_g1_i4/TRINITY_DN74897_c1_g1_i3/TRINITY_DN74897_c1_g1_i5/TRINITY_DN74897_c1_g1_i6/TRINITY_DN75103_c0_g2_i14/TRINITY_DN75103_c0_g2_i15/TRINITY_DN75103_c0_g2_i1/TRINITY_DN75103_c0_g2_i8
GO:0008017	Molecular Function	GO:0008017	microtubule binding	14	-0.557575	-1.92778	0.00271156	0.0385041	0.0329668	434	tags=43%, list=8%, signal=39%	TRINITY_DN74897_c1_g1_i3/TRINITY_DN74897_c1_g1_i5/TRINITY_DN74897_c1_g1_i6/TRINITY_DN75103_c0_g2_i15/TRINITY_DN75103_c0_g2_i1/TRINITY_DN75103_c0_g2_i8
