# Supplementary material for: Transcriptome profiling reveals the developmental regulation of NaCl-treated Forcipomyia taiwana eggs
Source: BMC Genomics. 2021 Nov 3;22:792. doi: 10.1186/s12864-021-08096-x (PMC8567638; doi:10.1186/s12864-021-08096-x)
Supplement: Supplementary file 9 — Additional file 9. [file 12864_2021_8096_MOESM9_ESM.xlsx]

## Sheet: 工作表1
#gene_id	transcript_id	log2FC	KEGGPathway	ko	GeneName	GeneFullName	sprot_Top_BLASTX_hit	prot_id	prot_coords	sprot_Top_BLASTP_hit	diamond_dmel-all-translation-r6.30.fasta_BLASTX	uniref50_BLASTX	OrthoDB.Diptera_BLASTX	OrthoDB.Culicidae_BLASTX	trep-db_nr_Rel-19_BLASTX	Pfam	SignalP	TmHMM	eggnog
TRINITY_DN73785_c0_g1	TRINITY_DN73785_c0_g1_i4	1.59402	MAPK signaling pathway _ fly	K04662	BMP, Dpp	bone morphogenetic protein 4	DECA_DROME^DECA_DROME^Q:1910-2344,H:217-372^55.8%ID^E:3.9e-41^RecName: Full=Protein decapentaplegic;^Eukaryota; Metazoa; Ecdysozoa; Arthropoda; Hexapoda; Insecta; Pterygota; Neoptera; Endopterygota; Diptera; Brachycera; Muscomorpha; Ephydroidea; Drosophilidae; Drosophila; Sophophora`DECA_DROSI^DECA_DROSI^Q:1910-2344,H:222-377^55.8%ID^E:3.9e-41^RecName: Full=Protein decapentaplegic;^Eukaryota; Met…	TRINITY_DN73785_c0_g1_i4.p1	1442-2344[+]	DECA_DROME^DECA_DROME^Q:157-301,H:217-372^55.8%ID^E:1.5e-41^RecName: Full=Protein decapentaplegic;^Eukaryota; Metazoa; Ecdysozoa; Arthropoda; Hexapoda; Insecta; Pterygota; Neoptera; Endopterygota; Diptera; Brachycera; Muscomorpha; Ephydroidea; Drosophilidae; Drosophila; Sophophora`DECA_DROSI^DECA_DROSI^Q:157-301,H:222-377^55.8%ID^E:1.5e-41^RecName: Full=Protein decapentaplegic;^Eukaryota; Metazoa…	FBpp0077452^FBpp0077452^Q:1910-2344,H:217-372^55.8%ID^E:4e-42^.^.`FBpp0077453^FBpp0077453^Q:1910-2344,H:217-372^55.8%ID^E:4e-42^.^.`FBpp0077455^FBpp0077455^Q:1910-2344,H:217-372^55.8%ID^E:4e-42^.^.`FBpp0077451^FBpp0077451^Q:1910-2344,H:217-372^55.8%ID^E:4e-42^.^.	UniRef50_A0A182QNM0^UniRef50_A0A182QNM0^Q:1910-2344,H:172-327^64.7%ID^E:4.1e-46^.^.`UniRef50_A0A1B0DI00^UniRef50_A0A1B0DI00^Q:1613-2344,H:1-221^47.6%ID^E:9.1e-46^.^.`UniRef50_W5U161^UniRef50_W5U161^Q:1904-2344,H:119-291^53.8%ID^E:2.6e-40^.^.`UniRef50_A0A1J1IM20^UniRef50_A0A1J1IM20^Q:1910-2344,H:70-218^56.4%ID^E:4.4e-40^.^.`UniRef50_B4MU02^UniRef50_B4MU02^Q:1910-2344,H:230-383^57.1%ID^E:1.7e-39^.^…	.	7157::7160_0:001d23::Culicidae::Aedes^7157::7160_0:001d23::Culicidae::Aedes^Q:1910-2344,H:72-222^66.2%ID^E:3.9e-50^.^.`7157::7159_0:0018e2::Culicidae::Aedes^7157::7159_0:0018e2::Culicidae::Aedes^Q:1910-2344,H:136-286^66.2%ID^E:6.6e-50^.^.`7157::30069_0:00002a::Culicidae::Anopheles^7157::30069_0:00002a::Culicidae::Anopheles^Q:1910-2344,H:176-331^66%ID^E:3.3e-49^.^.`7157::62324_0:0019f0::Culicidae:…	.	PF00688.15^TGFb_propeptide^TGF-beta propeptide^151-299^E:6.9e-23	sigP:0.995191^^^	.	ENOG410XT8Z^bone morphogenetic protein
TRINITY_DN76538_c0_g2	TRINITY_DN76538_c0_g2_i1	-2.5635	MAPK signaling pathway _ fly	K13578	BMPR1B, ALK6, CDw293, Tkv	bone morphogenetic protein receptor type-1B [EC:2.7.11.30]	BMR1B_MOUSE^BMR1B_MOUSE^Q:7-705,H:274-500^53.6%ID^E:7.9e-71^RecName: Full=Bone morphogenetic protein receptor type-1B;^Eukaryota; Metazoa; Chordata; Craniata; Vertebrata; Euteleostomi; Mammalia; Eutheria; Euarchontoglires; Glires; Rodentia; Sciurognathi; Muroidea; Muridae; Murinae; Mus; Mus`BMR1B_HUMAN^BMR1B_HUMAN^Q:7-705,H:274-500^53.2%ID^E:3.9e-70^RecName: Full=Bone morphogenetic protein recept…	TRINITY_DN76538_c0_g2_i1.p1	1-720[+]	BMR1B_MOUSE^BMR1B_MOUSE^Q:3-235,H:274-500^53.6%ID^E:4.2e-71^RecName: Full=Bone morphogenetic protein receptor type-1B;^Eukaryota; Metazoa; Chordata; Craniata; Vertebrata; Euteleostomi; Mammalia; Eutheria; Euarchontoglires; Glires; Rodentia; Sciurognathi; Muroidea; Muridae; Murinae; Mus; Mus`BMR1B_HUMAN^BMR1B_HUMAN^Q:3-235,H:274-500^53.2%ID^E:2.1e-70^RecName: Full=Bone morphogenetic protein recept…	FBpp0078721^FBpp0078721^Q:7-696,H:336-565^68.7%ID^E:9.2e-92^.^.`FBpp0078722^FBpp0078722^Q:7-696,H:292-521^68.7%ID^E:9.2e-92^.^.`FBpp0078723^FBpp0078723^Q:7-696,H:270-499^68.7%ID^E:9.2e-92^.^.`FBpp0078720^FBpp0078720^Q:7-696,H:324-553^68.7%ID^E:9.2e-92^.^.`FBpp0087739^FBpp0087739^Q:7-705,H:394-620^47.6%ID^E:1.9e-65^.^.`FBpp0087740^FBpp0087740^Q:7-705,H:373-599^47.6%ID^E:1.9e-65^.^.`FBpp0289826^FBp…	UniRef50_Q9VMT1^UniRef50_Q9VMT1^Q:7-696,H:336-565^68.7%ID^E:5e-89^.^.`UniRef50_A0A1B0EZQ3^UniRef50_A0A1B0EZQ3^Q:7-696,H:167-396^66.1%ID^E:3.6e-87^.^.`UniRef50_A0A1B0CT52^UniRef50_A0A1B0CT52^Q:7-696,H:630-859^66.1%ID^E:2.3e-86^.^.`UniRef50_Q16N25^UniRef50_Q16N25^Q:64-696,H:227-437^65.9%ID^E:1.4e-78^.^.`UniRef50_A0A1X9J0F5^UniRef50_A0A1X9J0F5^Q:7-705,H:285-514^60.5%ID^E:2.6e-77^.^.`UniRef50_A0A0T6B…	7147::74873_0:002b1a::Diptera::Anopheles^7147::74873_0:002b1a::Diptera::Anopheles^Q:7-696,H:313-543^70.1%ID^E:1.4e-92^.^.`7147::41427_0:000c76::Diptera::Anopheles^7147::41427_0:000c76::Diptera::Anopheles^Q:7-696,H:293-523^69.7%ID^E:2.3e-92^.^.`7147::35570_0:0024ac::Diptera::Stomoxys^7147::35570_0:0024ac::Diptera::Stomoxys^Q:7-714,H:262-497^67.8%ID^E:3e-92^.^.`7147::30069_0:0013da::Diptera::Anophe…	7157::74873_0:002b1a::Culicidae::Anopheles^7157::74873_0:002b1a::Culicidae::Anopheles^Q:7-696,H:313-543^70.1%ID^E:4.7e-93^.^.`7157::41427_0:000c76::Culicidae::Anopheles^7157::41427_0:000c76::Culicidae::Anopheles^Q:7-696,H:293-523^69.7%ID^E:8.1e-93^.^.`7157::30069_0:0013da::Culicidae::Anopheles^7157::30069_0:0013da::Culicidae::Anopheles^Q:7-696,H:266-496^69.7%ID^E:2.4e-92^.^.`7157::7176_0:00413a::…	.	PF00069.22^Pkinase^Protein kinase domain^3-223^E:1.4e-30`PF07714.14^Pkinase_Tyr^Protein tyrosine kinase^3-221^E:6.4e-27	sigP:0.999443^^^	.	ENOG410XQT0^receptor, type
TRINITY_DN78207_c3_g2	TRINITY_DN78207_c3_g2_i2	2.14796	MAPK signaling pathway _ fly	K13411	DUOX, THOX	dual oxidase [EC:1.6.3.1 1.11.1.-]	DUOX_DROME^DUOX_DROME^Q:1-2415,H:733-1537^91.1%ID^E:0^RecName: Full=Dual oxidase;^Eukaryota; Metazoa; Ecdysozoa; Arthropoda; Hexapoda; Insecta; Pterygota; Neoptera; Endopterygota; Diptera; Brachycera; Muscomorpha; Ephydroidea; Drosophilidae; Drosophila; Sophophora`DUOX1_CAEEL^DUOX1_CAEEL^Q:19-2412,H:704-1497^43.2%ID^E:2e-184^RecName: Full=Dual oxidase 1;^Eukaryota; Metazoa; Ecdysozoa; Nematoda; C…	TRINITY_DN78207_c3_g2_i2.p1	1-2418[+]	DUOX_DROME^DUOX_DROME^Q:1-805,H:733-1537^91.1%ID^E:0^RecName: Full=Dual oxidase;^Eukaryota; Metazoa; Ecdysozoa; Arthropoda; Hexapoda; Insecta; Pterygota; Neoptera; Endopterygota; Diptera; Brachycera; Muscomorpha; Ephydroidea; Drosophilidae; Drosophila; Sophophora`DUOX1_CAEEL^DUOX1_CAEEL^Q:7-804,H:704-1497^43.2%ID^E:1.1e-184^RecName: Full=Dual oxidase 1;^Eukaryota; Metazoa; Ecdysozoa; Nematoda; Ch…	FBpp0289611^FBpp0289611^Q:1-2415,H:733-1537^91.1%ID^E:0^.^.`FBpp0307132^FBpp0307132^Q:1-2415,H:733-1537^91.1%ID^E:0^.^.`FBpp0111562^FBpp0111562^Q:1837-2361,H:1137-1330^29.6%ID^E:1e-19^.^.`FBpp0311201^FBpp0311201^Q:1837-2361,H:1079-1272^29.6%ID^E:1e-19^.^.`FBpp0311529^FBpp0311529^Q:1837-2361,H:1137-1330^29.6%ID^E:1e-19^.^.`FBpp0311530^FBpp0311530^Q:1837-2361,H:1137-1330^29.6%ID^E:1e-19^.^.`FBpp030…	UniRef50_Q9VQH2^UniRef50_Q9VQH2^Q:1-2415,H:733-1537^91.1%ID^E:0^.^.`UniRef50_A0A1Y1L7K3^UniRef50_A0A1Y1L7K3^Q:10-2415,H:276-1077^84.7%ID^E:0^.^.`UniRef50_A0A158NQQ1^UniRef50_A0A158NQQ1^Q:13-2415,H:710-1512^83.8%ID^E:0^.^.`UniRef50_J9JPD3^UniRef50_J9JPD3^Q:10-2415,H:648-1445^80.1%ID^E:0^.^.`UniRef50_E9GRA5^UniRef50_E9GRA5^Q:7-2415,H:692-1494^77.9%ID^E:0^.^.`UniRef50_A0A0J7L512^UniRef50_A0A0J7L512^…	7147::7159_0:0017d9::Diptera::Aedes^7147::7159_0:0017d9::Diptera::Aedes^Q:1-2415,H:704-1508^92.5%ID^E:0^.^.`7147::7168_0:00182f::Diptera::Anopheles^7147::7168_0:00182f::Diptera::Anopheles^Q:1-2415,H:657-1461^92%ID^E:0^.^.`7147::7176_0:002a7f::Diptera::Culex^7147::7176_0:002a7f::Diptera::Culex^Q:1-2415,H:678-1482^92.3%ID^E:0^.^.`7147::112268_0:0011a3::Diptera::Anopheles^7147::112268_0:0011a3::Dipt…	7157::7159_0:0017d9::Culicidae::Aedes^7157::7159_0:0017d9::Culicidae::Aedes^Q:1-2415,H:704-1508^92.5%ID^E:0^.^.`7157::7168_0:00182f::Culicidae::Anopheles^7157::7168_0:00182f::Culicidae::Anopheles^Q:1-2415,H:657-1461^92%ID^E:0^.^.`7157::7176_0:002a7f::Culicidae::Culex^7157::7176_0:002a7f::Culicidae::Culex^Q:1-2415,H:678-1482^92.3%ID^E:0^.^.`7157::112268_0:0011a3::Culicidae::Anopheles^7157::112268_…	.	PF13833.3^EF-hand_8^EF-hand domain pair^110-150^E:0.00067`PF00036.29^EF-hand_1^EF hand^128-150^E:3.2e-07`PF13202.3^EF-hand_5^EF hand^129-150^E:5.6e-06`PF13833.3^EF-hand_8^EF-hand domain pair^160-189^E:0.01`PF13499.3^EF-hand_7^EF-hand domain pair^162-233^E:4.8e-08`PF00036.29^EF-hand_1^EF hand^164-191^E:3.5e-06`PF13405.3^EF-hand_6^EF-hand domain^164-190^E:2.2e-05`PF01794.16^Ferric_reduct^Ferric red…	sigP:0.999813^^^	AA_len:805; Number_of_predicted_TMHs:5; Signal:.	ENOG410XNZY^NADPH Oxidase
TRINITY_DN78207_c3_g1	TRINITY_DN78207_c3_g1_i2	2.3455	MAPK signaling pathway _ fly	K13411	DUOX, THOX	dual oxidase [EC:1.6.3.1 1.11.1.-]	DUOX_DROME^DUOX_DROME^Q:748-1863,H:41-414^73.5%ID^E:3.6e-170^RecName: Full=Dual oxidase;^Eukaryota; Metazoa; Ecdysozoa; Arthropoda; Hexapoda; Insecta; Pterygota; Neoptera; Endopterygota; Diptera; Brachycera; Muscomorpha; Ephydroidea; Drosophilidae; Drosophila; Sophophora`DUOX1_CAEEL^DUOX1_CAEEL^Q:808-1863,H:22-375^47.2%ID^E:1e-95^RecName: Full=Dual oxidase 1;^Eukaryota; Metazoa; Ecdysozoa; Nemato…	TRINITY_DN78207_c3_g1_i2.p1	736-1905[+]	DUOX_DROME^DUOX_DROME^Q:5-376,H:41-414^73.5%ID^E:2.2e-170^RecName: Full=Dual oxidase;^Eukaryota; Metazoa; Ecdysozoa; Arthropoda; Hexapoda; Insecta; Pterygota; Neoptera; Endopterygota; Diptera; Brachycera; Muscomorpha; Ephydroidea; Drosophilidae; Drosophila; Sophophora`DUOX1_CAEEL^DUOX1_CAEEL^Q:25-376,H:22-375^47.2%ID^E:6.1e-96^RecName: Full=Dual oxidase 1;^Eukaryota; Metazoa; Ecdysozoa; Nematoda;…	FBpp0289611^FBpp0289611^Q:748-1863,H:41-414^73.5%ID^E:3.7e-171^.^.`FBpp0307132^FBpp0307132^Q:748-1863,H:41-414^73.5%ID^E:3.7e-171^.^.`FBpp0289120^FBpp0289120^Q:682-1785,H:139-511^27.8%ID^E:9.5e-26^.^.`FBpp0293051^FBpp0293051^Q:682-1785,H:139-511^27.8%ID^E:9.5e-26^.^.`FBpp0289121^FBpp0289121^Q:835-1785,H:10-335^28.5%ID^E:4.7e-25^.^.`FBpp0072828^FBpp0072828^Q:817-1800,H:774-1129^27.2%ID^E:4.7e-25^.…	UniRef50_Q9VQH2^UniRef50_Q9VQH2^Q:748-1863,H:41-414^73.5%ID^E:2e-168^.^.`UniRef50_A0A1B6D3E7^UniRef50_A0A1B6D3E7^Q:772-1869,H:14-379^70%ID^E:7.7e-160^.^.`UniRef50_A0A2S2NSR0^UniRef50_A0A2S2NSR0^Q:814-1863,H:39-388^70.3%ID^E:5.7e-155^.^.`UniRef50_A0A2H8TTV4^UniRef50_A0A2H8TTV4^Q:814-1863,H:39-388^70%ID^E:5.7e-155^.^.`UniRef50_UPI000EF8B984^UniRef50_UPI000EF8B984^Q:748-1848,H:4-370^64.8%ID^E:7e-145…	7147::69004_0:002be7::Diptera::Anopheles^7147::69004_0:002be7::Diptera::Anopheles^Q:811-1860,H:1-350^79.4%ID^E:6.8e-175^.^.`7147::139723_0:000645::Diptera::Anopheles^7147::139723_0:000645::Diptera::Anopheles^Q:772-1860,H:29-391^76.3%ID^E:1.2e-174^.^.`7147::7165_0:002b6b::Diptera::Anopheles^7147::7165_0:002b6b::Diptera::Anopheles^Q:811-1860,H:1-350^78.9%ID^E:1.2e-174^.^.`7147::43041_0:002485::Dipt…	7157::69004_0:002be7::Culicidae::Anopheles^7157::69004_0:002be7::Culicidae::Anopheles^Q:811-1860,H:1-350^79.4%ID^E:2.4e-175^.^.`7157::139723_0:000645::Culicidae::Anopheles^7157::139723_0:000645::Culicidae::Anopheles^Q:772-1860,H:29-391^76.3%ID^E:4.1e-175^.^.`7157::7165_0:002b6b::Culicidae::Anopheles^7157::7165_0:002b6b::Culicidae::Anopheles^Q:811-1860,H:1-350^78.9%ID^E:4.1e-175^.^.`7157::43041_0:…	.	PF03098.12^An_peroxidase^Animal haem peroxidase^32-373^E:5.5e-90	sigP:0.024282^CS^pos:^Pr:	.	ENOG410XNZY^NADPH Oxidase
TRINITY_DN69671_c0_g1	TRINITY_DN69671_c0_g1_i1	2.43074	Glutathione metabolism	K00799	GST, gst	glutathione S-transferase [EC:2.5.1.18]	MGST1_MOUSE^MGST1_MOUSE^Q:357-776,H:9-151^42.4%ID^E:2.2e-20^RecName: Full=Microsomal glutathione S-transferase 1;^Eukaryota; Metazoa; Chordata; Craniata; Vertebrata; Euteleostomi; Mammalia; Eutheria; Euarchontoglires; Glires; Rodentia; Sciurognathi; Muroidea; Muridae; Murinae; Mus; Mus`MGST1_PIG^MGST1_PIG^Q:360-776,H:10-151^43.4%ID^E:3.8e-20^RecName: Full=Microsomal glutathione S-transferase 1;^E…	TRINITY_DN69671_c0_g1_i1.p1	330-785[+]	MGST1_MOUSE^MGST1_MOUSE^Q:10-149,H:9-151^42.4%ID^E:1.3e-20^RecName: Full=Microsomal glutathione S-transferase 1;^Eukaryota; Metazoa; Chordata; Craniata; Vertebrata; Euteleostomi; Mammalia; Eutheria; Euarchontoglires; Glires; Rodentia; Sciurognathi; Muroidea; Muridae; Murinae; Mus; Mus`MGST1_PIG^MGST1_PIG^Q:11-149,H:10-151^43.4%ID^E:2.1e-20^RecName: Full=Microsomal glutathione S-transferase 1;^Euk…	FBpp0076936^FBpp0076936^Q:339-779,H:5-150^53.1%ID^E:2.7e-38^.^.`FBpp0076935^FBpp0076935^Q:342-779,H:5-149^53.4%ID^E:6e-38^.^.`FBpp0311834^FBpp0311834^Q:342-779,H:5-149^53.4%ID^E:6e-38^.^.`FBpp0073780^FBpp0073780^Q:342-755,H:17-153^48.6%ID^E:6.5e-32^.^.`FBpp0311919^FBpp0311919^Q:342-755,H:17-153^48.6%ID^E:6.5e-32^.^.`FBpp0073779^FBpp0073779^Q:339-749,H:17-149^46.7%ID^E:1e-29^.^.`FBpp0309372^FBpp03…	UniRef50_T1DQ32^UniRef50_T1DQ32^Q:315-770,H:44-196^54.2%ID^E:6.4e-39^.^.`UniRef50_E0VPM4^UniRef50_E0VPM4^Q:330-758,H:1-143^58%ID^E:3.9e-36^.^.`UniRef50_B0X073^UniRef50_B0X073^Q:333-770,H:3-151^53.6%ID^E:6.6e-36^.^.`UniRef50_A0A1B0DH09^UniRef50_A0A1B0DH09^Q:360-770,H:288-423^56.2%ID^E:1.1e-35^.^.`UniRef50_Q8SY19^UniRef50_Q8SY19^Q:339-779,H:5-150^53.1%ID^E:1.5e-35^.^.`UniRef50_Q8SY70^UniRef50_Q8SY7…	7147::199890_0:002623::Diptera::Anopheles^7147::199890_0:002623::Diptera::Anopheles^Q:336-764,H:4-145^57.6%ID^E:1.6e-40^.^.`7147::7165_0:002f5d::Diptera::Anopheles^7147::7165_0:002f5d::Diptera::Anopheles^Q:357-764,H:9-145^59.1%ID^E:1.6e-40^.^.`7147::28588_0:000ad3::Diptera::Zeugodacus^7147::28588_0:000ad3::Diptera::Zeugodacus^Q:327-779,H:97-246^57%ID^E:2.8e-40^.^.`7147::43041_0:0024e2::Diptera::A…	7157::199890_0:002623::Culicidae::Anopheles^7157::199890_0:002623::Culicidae::Anopheles^Q:336-764,H:4-145^57.6%ID^E:5.7e-41^.^.`7157::7165_0:002f5d::Culicidae::Anopheles^7157::7165_0:002f5d::Culicidae::Anopheles^Q:357-764,H:9-145^59.1%ID^E:5.7e-41^.^.`7157::43041_0:0024e2::Culicidae::Anopheles^7157::43041_0:0024e2::Culicidae::Anopheles^Q:336-764,H:4-145^58.3%ID^E:2.1e-40^.^.`7157::30069_0:0023f0:…	.	PF01124.15^MAPEG^MAPEG family^18-145^E:1e-24	sigP:0.99335^^^	AA_len:151; Number_of_predicted_TMHs:2; Signal:POSSIBLE_N-term_signal_sequence	ENOG4111VJG^microsomal glutathione S-transferase
TRINITY_DN68995_c1_g1	TRINITY_DN68995_c1_g1_i3	2.90163	Tyrosine metabolism	K00501	TH	tyrosine 3-monooxygenase [EC:1.14.16.2]	TY3H_DROME^TY3H_DROME^Q:679-837,H:16-65^73.6%ID^E:9.7e-12^RecName: Full=Tyrosine 3-monooxygenase;^Eukaryota; Metazoa; Ecdysozoa; Arthropoda; Hexapoda; Insecta; Pterygota; Neoptera; Endopterygota; Diptera; Brachycera; Muscomorpha; Ephydroidea; Drosophilidae; Drosophila; Sophophora	.	.	.	FBpp0076666^FBpp0076666^Q:679-837,H:16-65^73.6%ID^E:1e-12^.^.`FBpp0311654^FBpp0311654^Q:679-837,H:16-65^73.6%ID^E:1e-12^.^.`FBpp0076665^FBpp0076665^Q:679-816,H:16-61^76.1%ID^E:2.9e-12^.^.	UniRef50_A0A182THP1^UniRef50_A0A182THP1^Q:679-912,H:4-76^57.7%ID^E:3.2e-10^.^.`UniRef50_P18459^UniRef50_P18459^Q:679-837,H:16-65^73.6%ID^E:5.4e-10^.^.`UniRef50_B4HUW8^UniRef50_B4HUW8^Q:679-837,H:16-65^71.7%ID^E:1.2e-09^.^.`UniRef50_A0A195BCD3^UniRef50_A0A195BCD3^Q:679-828,H:15-64^70%ID^E:6e-09^.^.`UniRef50_A0A158NFE6^UniRef50_A0A158NFE6^Q:679-828,H:16-65^70%ID^E:6e-09^.^.`UniRef50_UPI001141181E^U…	7147::30025_0:001f20::Diptera::Drosophila^7147::30025_0:001f20::Diptera::Drosophila^Q:679-870,H:16-79^59.4%ID^E:4.7e-12^.^.`7147::69004_0:000ab6::Diptera::Anopheles^7147::69004_0:000ab6::Diptera::Anopheles^Q:679-927,H:16-98^50.6%ID^E:4.7e-12^.^.`7147::62324_0:001bb7::Diptera::Anopheles^7147::62324_0:001bb7::Diptera::Anopheles^Q:679-870,H:16-79^60.9%ID^E:6.2e-12^.^.`7147::7165_0:000517::Diptera::A…	7157::69004_0:000ab6::Culicidae::Anopheles^7157::69004_0:000ab6::Culicidae::Anopheles^Q:679-927,H:16-98^50.6%ID^E:1.6e-12^.^.`7157::62324_0:001bb7::Culicidae::Anopheles^7157::62324_0:001bb7::Culicidae::Anopheles^Q:679-870,H:16-79^60.9%ID^E:2.2e-12^.^.`7157::7165_0:000517::Culicidae::Anopheles^7157::7165_0:000517::Culicidae::Anopheles^Q:679-870,H:16-79^60.9%ID^E:2.2e-12^.^.`7157::112268_0:0015ee::…	.	.	.	.	COG3186^oxidoreductase activity, acting on paired donors, with incorporation or reduction of molecular oxygen, reduced pteridine as one donor, and incorporation of one atom of oxygen
TRINITY_DN71180_c12_g4	TRINITY_DN71180_c12_g4_i1	2.63287	Tyrosine metabolism	K00501	TH	tyrosine 3-monooxygenase [EC:1.14.16.2]	TY3H_DROME^TY3H_DROME^Q:1-207,H:510-578^78.3%ID^E:3.4e-24^RecName: Full=Tyrosine 3-monooxygenase;^Eukaryota; Metazoa; Ecdysozoa; Arthropoda; Hexapoda; Insecta; Pterygota; Neoptera; Endopterygota; Diptera; Brachycera; Muscomorpha; Ephydroidea; Drosophilidae; Drosophila; Sophophora`PH4H_RAT^PH4H_RAT^Q:1-201,H:386-452^52.2%ID^E:3e-12^RecName: Full=Phenylalanine-4-hydroxylase;^Eukaryota; Metazoa; Cho…	.	.	.	FBpp0076665^FBpp0076665^Q:1-207,H:439-507^78.3%ID^E:3.5e-25^.^.`FBpp0076666^FBpp0076666^Q:1-207,H:510-578^78.3%ID^E:3.5e-25^.^.`FBpp0311654^FBpp0311654^Q:1-207,H:510-578^78.3%ID^E:3.5e-25^.^.`FBpp0076523^FBpp0076523^Q:1-201,H:385-451^43.3%ID^E:6e-09^.^.`FBpp0099602^FBpp0099602^Q:1-201,H:380-446^43.3%ID^E:6e-09^.^.`FBpp0306707^FBpp0306707^Q:1-201,H:385-451^43.3%ID^E:6e-09^.^.`FBpp0306708^FBpp03067…	UniRef50_P18459^UniRef50_P18459^Q:1-207,H:510-578^78.3%ID^E:1.9e-22^.^.`UniRef50_B4LHH8^UniRef50_B4LHH8^Q:1-207,H:507-575^76.8%ID^E:2.5e-22^.^.`UniRef50_A0A195BCD3^UniRef50_A0A195BCD3^Q:1-201,H:499-565^76.1%ID^E:1e-20^.^.`UniRef50_A0A158NFE6^UniRef50_A0A158NFE6^Q:1-201,H:500-566^76.1%ID^E:1e-20^.^.`UniRef50_C8CE48^UniRef50_C8CE48^Q:1-207,H:463-531^75.4%ID^E:2.3e-20^.^.`UniRef50_A0A1S4E754^UniRef5…	7147::568069_0:0022ff::Diptera::Clunio^7147::568069_0:0022ff::Diptera::Clunio^Q:1-207,H:509-577^84.1%ID^E:3e-26^.^.`7147::319348_0:000050::Diptera::Polypedilum^7147::319348_0:000050::Diptera::Polypedilum^Q:1-213,H:520-590^80.3%ID^E:8.7e-26^.^.`7147::74873_0:002853::Diptera::Anopheles^7147::74873_0:002853::Diptera::Anopheles^Q:1-207,H:487-555^84.1%ID^E:1.1e-25^.^.`7147::43151_0:0017ce::Diptera::An…	7157::74873_0:002853::Culicidae::Anopheles^7157::74873_0:002853::Culicidae::Anopheles^Q:1-207,H:487-555^84.1%ID^E:4e-26^.^.`7157::43151_0:0017ce::Culicidae::Anopheles^7157::43151_0:0017ce::Culicidae::Anopheles^Q:1-207,H:531-599^84.1%ID^E:5.2e-26^.^.`7157::7167_0:001b14::Culicidae::Anopheles^7157::7167_0:001b14::Culicidae::Anopheles^Q:1-207,H:487-555^84.1%ID^E:5.2e-26^.^.`7157::112268_0:0015ee::Cu…	.	.	.	.	COG3186^oxidoreductase activity, acting on paired donors, with incorporation or reduction of molecular oxygen, reduced pteridine as one donor, and incorporation of one atom of oxygen
TRINITY_DN71180_c15_g1	TRINITY_DN71180_c15_g1_i2	2.91464	Tyrosine metabolism	K00501	TH	tyrosine 3-monooxygenase [EC:1.14.16.2]	TY3H_DROME^TY3H_DROME^Q:1-513,H:198-368^66.1%ID^E:2.2e-61^RecName: Full=Tyrosine 3-monooxygenase;^Eukaryota; Metazoa; Ecdysozoa; Arthropoda; Hexapoda; Insecta; Pterygota; Neoptera; Endopterygota; Diptera; Brachycera; Muscomorpha; Ephydroidea; Drosophilidae; Drosophila; Sophophora`TY3H_ANGAN^TY3H_ANGAN^Q:88-513,H:136-280^47.6%ID^E:3.6e-32^RecName: Full=Tyrosine 3-monooxygenase;^Eukaryota; Metazoa;…	TRINITY_DN71180_c15_g1_i2.p1	1-390[+]	TY3H_DROME^TY3H_DROME^Q:1-129,H:198-326^67.4%ID^E:1.6e-45^RecName: Full=Tyrosine 3-monooxygenase;^Eukaryota; Metazoa; Ecdysozoa; Arthropoda; Hexapoda; Insecta; Pterygota; Neoptera; Endopterygota; Diptera; Brachycera; Muscomorpha; Ephydroidea; Drosophilidae; Drosophila; Sophophora`TY3H_HUMAN^TY3H_HUMAN^Q:1-129,H:156-278^41.9%ID^E:5.1e-23^RecName: Full=Tyrosine 3-monooxygenase;^Eukaryota; Metazoa; …	FBpp0076665^FBpp0076665^Q:1-513,H:127-297^66.1%ID^E:2.2e-62^.^.`FBpp0076666^FBpp0076666^Q:1-513,H:198-368^66.1%ID^E:2.2e-62^.^.`FBpp0311654^FBpp0311654^Q:1-513,H:198-368^66.1%ID^E:2.2e-62^.^.`FBpp0076523^FBpp0076523^Q:10-513,H:76-243^35.1%ID^E:1.7e-22^.^.`FBpp0099602^FBpp0099602^Q:10-513,H:71-238^35.1%ID^E:1.7e-22^.^.`FBpp0306707^FBpp0306707^Q:10-513,H:76-243^35.1%ID^E:1.7e-22^.^.`FBpp0072534^FBp…	UniRef50_A0A182SD40^UniRef50_A0A182SD40^Q:1-513,H:78-248^76.6%ID^E:1.7e-69^.^.`UniRef50_A0A1S4E754^UniRef50_A0A1S4E754^Q:1-513,H:75-245^68.4%ID^E:3.7e-61^.^.`UniRef50_B4LHH8^UniRef50_B4LHH8^Q:1-513,H:195-365^67.3%ID^E:2.4e-60^.^.`UniRef50_P18459^UniRef50_P18459^Q:1-513,H:198-368^66.1%ID^E:1.2e-59^.^.`UniRef50_A0A195BCD3^UniRef50_A0A195BCD3^Q:1-513,H:187-357^65.5%ID^E:4.6e-59^.^.`UniRef50_A0A158NF…	7147::43041_0:00254f::Diptera::Anopheles^7147::43041_0:00254f::Diptera::Anopheles^Q:1-513,H:169-339^77.2%ID^E:1.5e-71^.^.`7147::74873_0:002853::Diptera::Anopheles^7147::74873_0:002853::Diptera::Anopheles^Q:1-513,H:175-345^76.6%ID^E:1.5e-71^.^.`7147::112268_0:0015ee::Diptera::Anopheles^7147::112268_0:0015ee::Diptera::Anopheles^Q:1-513,H:192-362^76.6%ID^E:1.9e-71^.^.`7147::43151_0:0017ce::Diptera::…	7157::43041_0:00254f::Culicidae::Anopheles^7157::43041_0:00254f::Culicidae::Anopheles^Q:1-513,H:169-339^77.2%ID^E:5.1e-72^.^.`7157::74873_0:002853::Culicidae::Anopheles^7157::74873_0:002853::Culicidae::Anopheles^Q:1-513,H:175-345^76.6%ID^E:5.1e-72^.^.`7157::112268_0:0015ee::Culicidae::Anopheles^7157::112268_0:0015ee::Culicidae::Anopheles^Q:1-513,H:192-362^76.6%ID^E:6.6e-72^.^.`7157::43151_0:0017c…	.	PF00351.18^Biopterin_H^Biopterin-dependent aromatic amino acid hydroxylase^46-129^E:5.6e-27	sigP:0.999413^^^	.	COG3186^oxidoreductase activity, acting on paired donors, with incorporation or reduction of molecular oxygen, reduced pteridine as one donor, and incorporation of one atom of oxygen
TRINITY_DN71180_c15_g2	TRINITY_DN71180_c15_g2_i1	2.72352	Tyrosine metabolism	K00501	TH	tyrosine 3-monooxygenase [EC:1.14.16.2]	TY3H_DROME^TY3H_DROME^Q:3-200,H:222-287^69.7%ID^E:1.1e-21^RecName: Full=Tyrosine 3-monooxygenase;^Eukaryota; Metazoa; Ecdysozoa; Arthropoda; Hexapoda; Insecta; Pterygota; Neoptera; Endopterygota; Diptera; Brachycera; Muscomorpha; Ephydroidea; Drosophilidae; Drosophila; Sophophora`TY3H_HUMAN^TY3H_HUMAN^Q:60-200,H:193-239^70.2%ID^E:4.2e-13^RecName: Full=Tyrosine 3-monooxygenase;^Eukaryota; Metazoa;…	.	.	.	FBpp0076665^FBpp0076665^Q:3-200,H:151-216^69.7%ID^E:1.1e-22^.^.`FBpp0076666^FBpp0076666^Q:3-200,H:222-287^69.7%ID^E:1.1e-22^.^.`FBpp0311654^FBpp0311654^Q:3-200,H:222-287^69.7%ID^E:1.1e-22^.^.	UniRef50_A0A182SD40^UniRef50_A0A182SD40^Q:3-200,H:102-167^83.3%ID^E:1.2e-23^.^.`UniRef50_A0A182THP1^UniRef50_A0A182THP1^Q:3-200,H:187-252^83.3%ID^E:1.2e-23^.^.`UniRef50_A0A1S3DN09^UniRef50_A0A1S3DN09^Q:3-200,H:167-232^74.2%ID^E:1.5e-21^.^.`UniRef50_A0A1S4E754^UniRef50_A0A1S4E754^Q:3-200,H:99-164^72.7%ID^E:3.3e-21^.^.`UniRef50_B4LHH8^UniRef50_B4LHH8^Q:3-200,H:219-284^74.2%ID^E:4.3e-21^.^.`UniRef50…	7147::112268_0:0015ee::Diptera::Anopheles^7147::112268_0:0015ee::Diptera::Anopheles^Q:3-200,H:216-281^83.3%ID^E:2.3e-25^.^.`7147::139723_0:000ab0::Diptera::Anopheles^7147::139723_0:000ab0::Diptera::Anopheles^Q:3-200,H:210-275^83.3%ID^E:2.3e-25^.^.`7147::199890_0:001ec0::Diptera::Anopheles^7147::199890_0:001ec0::Diptera::Anopheles^Q:3-200,H:199-264^83.3%ID^E:2.3e-25^.^.`7147::30069_0:001abb::Dipte…	7157::112268_0:0015ee::Culicidae::Anopheles^7157::112268_0:0015ee::Culicidae::Anopheles^Q:3-200,H:216-281^83.3%ID^E:8.2e-26^.^.`7157::139723_0:000ab0::Culicidae::Anopheles^7157::139723_0:000ab0::Culicidae::Anopheles^Q:3-200,H:210-275^83.3%ID^E:8.2e-26^.^.`7157::199890_0:001ec0::Culicidae::Anopheles^7157::199890_0:001ec0::Culicidae::Anopheles^Q:3-200,H:199-264^83.3%ID^E:8.2e-26^.^.`7157::30069_0:0…	.	.	.	.	COG3186^oxidoreductase activity, acting on paired donors, with incorporation or reduction of molecular oxygen, reduced pteridine as one donor, and incorporation of one atom of oxygen
TRINITY_DN71180_c16_g1	TRINITY_DN71180_c16_g1_i1	2.72453	Tyrosine metabolism	K00501	TH	tyrosine 3-monooxygenase [EC:1.14.16.2]	TY3H_DROME^TY3H_DROME^Q:2-529,H:366-541^92%ID^E:8.4e-93^RecName: Full=Tyrosine 3-monooxygenase;^Eukaryota; Metazoa; Ecdysozoa; Arthropoda; Hexapoda; Insecta; Pterygota; Neoptera; Endopterygota; Diptera; Brachycera; Muscomorpha; Ephydroidea; Drosophilidae; Drosophila; Sophophora`TY3H_MOUSE^TY3H_MOUSE^Q:2-529,H:288-463^74.4%ID^E:7.1e-76^RecName: Full=Tyrosine 3-monooxygenase;^Eukaryota; Metazoa; Ch…	TRINITY_DN71180_c16_g1_i1.p1	2-529[+]	TY3H_DROME^TY3H_DROME^Q:1-176,H:366-541^92%ID^E:8.3e-93^RecName: Full=Tyrosine 3-monooxygenase;^Eukaryota; Metazoa; Ecdysozoa; Arthropoda; Hexapoda; Insecta; Pterygota; Neoptera; Endopterygota; Diptera; Brachycera; Muscomorpha; Ephydroidea; Drosophilidae; Drosophila; Sophophora`TY3H_MOUSE^TY3H_MOUSE^Q:1-176,H:288-463^74.4%ID^E:7.1e-76^RecName: Full=Tyrosine 3-monooxygenase;^Eukaryota; Metazoa; Ch…	FBpp0076665^FBpp0076665^Q:2-529,H:295-470^92%ID^E:8.6e-94^.^.`FBpp0076666^FBpp0076666^Q:2-529,H:366-541^92%ID^E:8.6e-94^.^.`FBpp0311654^FBpp0311654^Q:2-529,H:366-541^92%ID^E:8.6e-94^.^.`FBpp0076523^FBpp0076523^Q:2-529,H:241-416^63.1%ID^E:7.1e-64^.^.`FBpp0099602^FBpp0099602^Q:2-529,H:236-411^63.1%ID^E:7.1e-64^.^.`FBpp0306707^FBpp0306707^Q:2-529,H:241-416^63.1%ID^E:7.1e-64^.^.`FBpp0072534^FBpp00725…	UniRef50_A0A1S4E754^UniRef50_A0A1S4E754^Q:2-529,H:243-418^94.3%ID^E:1.2e-91^.^.`UniRef50_B4LHH8^UniRef50_B4LHH8^Q:2-529,H:363-538^93.2%ID^E:1.6e-91^.^.`UniRef50_P18459^UniRef50_P18459^Q:2-529,H:366-541^92%ID^E:4.7e-91^.^.`UniRef50_A0A195BCD3^UniRef50_A0A195BCD3^Q:2-529,H:355-530^90.9%ID^E:5.7e-89^.^.`UniRef50_A0A158NFE6^UniRef50_A0A158NFE6^Q:2-529,H:356-531^90.9%ID^E:5.7e-89^.^.`UniRef50_C8CE48^U…	7147::74873_0:002853::Diptera::Anopheles^7147::74873_0:002853::Diptera::Anopheles^Q:2-529,H:343-518^96%ID^E:5.1e-96^.^.`7147::112268_0:0015ee::Diptera::Anopheles^7147::112268_0:0015ee::Diptera::Anopheles^Q:2-529,H:360-535^95.5%ID^E:2e-95^.^.`7147::139723_0:000ab0::Diptera::Anopheles^7147::139723_0:000ab0::Diptera::Anopheles^Q:2-529,H:354-529^95.5%ID^E:2e-95^.^.`7147::199890_0:001ec0::Diptera::Ano…	7157::74873_0:002853::Culicidae::Anopheles^7157::74873_0:002853::Culicidae::Anopheles^Q:2-529,H:343-518^96%ID^E:1.8e-96^.^.`7157::112268_0:0015ee::Culicidae::Anopheles^7157::112268_0:0015ee::Culicidae::Anopheles^Q:2-529,H:360-535^95.5%ID^E:6.8e-96^.^.`7157::139723_0:000ab0::Culicidae::Anopheles^7157::139723_0:000ab0::Culicidae::Anopheles^Q:2-529,H:354-529^95.5%ID^E:6.8e-96^.^.`7157::199890_0:001e…	.	PF00351.18^Biopterin_H^Biopterin-dependent aromatic amino acid hydroxylase^1-176^E:2.2e-97	sigP:0.988446^^^	.	COG3186^oxidoreductase activity, acting on paired donors, with incorporation or reduction of molecular oxygen, reduced pteridine as one donor, and incorporation of one atom of oxygen
TRINITY_DN71180_c16_g3	TRINITY_DN71180_c16_g3_i2	2.87045	Tyrosine metabolism	K00501	TH	tyrosine 3-monooxygenase [EC:1.14.16.2]	TY3H_DROME^TY3H_DROME^Q:200-628,H:2-179^50.8%ID^E:7.7e-29^RecName: Full=Tyrosine 3-monooxygenase;^Eukaryota; Metazoa; Ecdysozoa; Arthropoda; Hexapoda; Insecta; Pterygota; Neoptera; Endopterygota; Diptera; Brachycera; Muscomorpha; Ephydroidea; Drosophilidae; Drosophila; Sophophora	TRINITY_DN71180_c16_g3_i2.p1	200-628[+]	TY3H_DROME^TY3H_DROME^Q:1-143,H:2-179^50.8%ID^E:9e-29^RecName: Full=Tyrosine 3-monooxygenase;^Eukaryota; Metazoa; Ecdysozoa; Arthropoda; Hexapoda; Insecta; Pterygota; Neoptera; Endopterygota; Diptera; Brachycera; Muscomorpha; Ephydroidea; Drosophilidae; Drosophila; Sophophora	FBpp0076665^FBpp0076665^Q:200-628,H:2-108^57.6%ID^E:2.1e-30^.^.`FBpp0076666^FBpp0076666^Q:200-628,H:2-179^50.8%ID^E:7.9e-30^.^.`FBpp0311654^FBpp0311654^Q:200-628,H:2-179^50.8%ID^E:7.9e-30^.^.	UniRef50_C8CE48^UniRef50_C8CE48^Q:203-628,H:3-132^58.7%ID^E:1.9e-30^.^.`UniRef50_B4LHH8^UniRef50_B4LHH8^Q:200-628,H:2-176^52.6%ID^E:1.8e-28^.^.`UniRef50_P18459^UniRef50_P18459^Q:200-628,H:2-179^50.8%ID^E:4.3e-27^.^.`UniRef50_B4HUW8^UniRef50_B4HUW8^Q:200-628,H:2-177^51.1%ID^E:5.7e-27^.^.`UniRef50_A0A2S2R6X3^UniRef50_A0A2S2R6X3^Q:200-628,H:1-146^55%ID^E:6.3e-26^.^.`UniRef50_A0A158NFE6^UniRef50_A0A1…	7147::7167_0:001b14::Diptera::Anopheles^7147::7167_0:001b14::Diptera::Anopheles^Q:200-628,H:2-156^61.3%ID^E:1.3e-34^.^.`7147::39758_0:0033d9::Diptera::Mayetiola^7147::39758_0:0033d9::Diptera::Mayetiola^Q:200-628,H:2-149^61.4%ID^E:2.5e-33^.^.`7147::7200_0:001980::Diptera::Lutzomyia^7147::7200_0:001980::Diptera::Lutzomyia^Q:200-628,H:1-172^55.2%ID^E:4.3e-33^.^.`7147::74873_0:002853::Diptera::Anophe…	7157::7167_0:001b14::Culicidae::Anopheles^7157::7167_0:001b14::Culicidae::Anopheles^Q:200-628,H:2-156^61.3%ID^E:4.7e-35^.^.`7157::74873_0:002853::Culicidae::Anopheles^7157::74873_0:002853::Culicidae::Anopheles^Q:200-628,H:2-156^58.7%ID^E:4.4e-33^.^.`7157::69004_0:000ab6::Culicidae::Anopheles^7157::69004_0:000ab6::Culicidae::Anopheles^Q:200-628,H:2-173^54.1%ID^E:5.7e-33^.^.`7157::199890_0:001ec0::…	.	.	sigP:0.999729^^^	.	COG3186^oxidoreductase activity, acting on paired donors, with incorporation or reduction of molecular oxygen, reduced pteridine as one donor, and incorporation of one atom of oxygen
TRINITY_DN71180_c16_g4	TRINITY_DN71180_c16_g4_i1	2.78508	Tyrosine metabolism	K00501	TH	tyrosine 3-monooxygenase [EC:1.14.16.2]	TY3H_DROME^TY3H_DROME^Q:3-212,H:270-339^68.6%ID^E:6.9e-22^RecName: Full=Tyrosine 3-monooxygenase;^Eukaryota; Metazoa; Ecdysozoa; Arthropoda; Hexapoda; Insecta; Pterygota; Neoptera; Endopterygota; Diptera; Brachycera; Muscomorpha; Ephydroidea; Drosophilidae; Drosophila; Sophophora`TY3H_CANLF^TY3H_CANLF^Q:3-209,H:189-257^59.4%ID^E:2.3e-17^RecName: Full=Tyrosine 3-monooxygenase;^Eukaryota; Metazoa; …	.	.	.	FBpp0076665^FBpp0076665^Q:3-212,H:199-268^68.6%ID^E:7.1e-23^.^.`FBpp0076666^FBpp0076666^Q:3-212,H:270-339^68.6%ID^E:7.1e-23^.^.`FBpp0311654^FBpp0311654^Q:3-212,H:270-339^68.6%ID^E:7.1e-23^.^.	UniRef50_A0A182SD40^UniRef50_A0A182SD40^Q:3-212,H:150-219^77.1%ID^E:6.8e-25^.^.`UniRef50_N6T6Z5^UniRef50_N6T6Z5^Q:3-212,H:248-317^70%ID^E:7.8e-21^.^.`UniRef50_P18459^UniRef50_P18459^Q:3-212,H:270-339^68.6%ID^E:3.9e-20^.^.`UniRef50_A0A195BCD3^UniRef50_A0A195BCD3^Q:3-209,H:259-327^69.6%ID^E:3.9e-20^.^.`UniRef50_A0A158NFE6^UniRef50_A0A158NFE6^Q:3-209,H:260-328^69.6%ID^E:5.1e-20^.^.`UniRef50_A0A067Y1…	7147::41427_0:0008f6::Diptera::Anopheles^7147::41427_0:0008f6::Diptera::Anopheles^Q:3-212,H:289-358^78.6%ID^E:2e-27^.^.`7147::7160_0:000902::Diptera::Aedes^7147::7160_0:000902::Diptera::Aedes^Q:3-212,H:222-291^80%ID^E:2e-27^.^.`7147::74873_0:002853::Diptera::Anopheles^7147::74873_0:002853::Diptera::Anopheles^Q:3-209,H:247-315^79.7%ID^E:2e-27^.^.`7147::7159_0:000e84::Diptera::Aedes^7147::7159_0:00…	7157::41427_0:0008f6::Culicidae::Anopheles^7157::41427_0:0008f6::Culicidae::Anopheles^Q:3-212,H:289-358^78.6%ID^E:7.1e-28^.^.`7157::7160_0:000902::Culicidae::Aedes^7157::7160_0:000902::Culicidae::Aedes^Q:3-212,H:222-291^80%ID^E:7.1e-28^.^.`7157::74873_0:002853::Culicidae::Anopheles^7157::74873_0:002853::Culicidae::Anopheles^Q:3-209,H:247-315^79.7%ID^E:7.1e-28^.^.`7157::7159_0:000e84::Culicidae::A…	.	.	.	.	COG3186^oxidoreductase activity, acting on paired donors, with incorporation or reduction of molecular oxygen, reduced pteridine as one donor, and incorporation of one atom of oxygen
TRINITY_DN71180_c19_g1	TRINITY_DN71180_c19_g1_i1	2.63397	Tyrosine metabolism	K00501	TH	tyrosine 3-monooxygenase [EC:1.14.16.2]	TY3H_DROME^TY3H_DROME^Q:2-220,H:130-203^58.1%ID^E:3.2e-14^RecName: Full=Tyrosine 3-monooxygenase;^Eukaryota; Metazoa; Ecdysozoa; Arthropoda; Hexapoda; Insecta; Pterygota; Neoptera; Endopterygota; Diptera; Brachycera; Muscomorpha; Ephydroidea; Drosophilidae; Drosophila; Sophophora	.	.	.	FBpp0076665^FBpp0076665^Q:8-220,H:61-132^59.7%ID^E:3.3e-15^.^.`FBpp0076666^FBpp0076666^Q:2-220,H:130-203^58.1%ID^E:3.3e-15^.^.`FBpp0311654^FBpp0311654^Q:2-220,H:130-203^58.1%ID^E:3.3e-15^.^.	UniRef50_B4HUW8^UniRef50_B4HUW8^Q:8-220,H:130-201^61.1%ID^E:1.1e-12^.^.`UniRef50_B4LHH8^UniRef50_B4LHH8^Q:2-220,H:127-200^59.5%ID^E:1.4e-12^.^.`UniRef50_P18459^UniRef50_P18459^Q:2-220,H:130-203^58.1%ID^E:1.8e-12^.^.`UniRef50_A0A0V0GDI2^UniRef50_A0A0V0GDI2^Q:8-220,H:76-147^56.9%ID^E:6.8e-12^.^.`UniRef50_A0A1B6IVJ7^UniRef50_A0A1B6IVJ7^Q:44-220,H:2-61^61.7%ID^E:2.1e-08^.^.`UniRef50_A0A067Y1Y8^UniRef…	7147::7200_0:001980::Diptera::Lutzomyia^7147::7200_0:001980::Diptera::Lutzomyia^Q:2-220,H:123-196^66.2%ID^E:1.1e-17^.^.`7147::69004_0:000ab6::Diptera::Anopheles^7147::69004_0:000ab6::Diptera::Anopheles^Q:2-220,H:124-197^60.8%ID^E:5.3e-15^.^.`7147::7237_0:00377b::Diptera::Drosophila^7147::7237_0:00377b::Diptera::Drosophila^Q:2-220,H:126-199^60.8%ID^E:7e-15^.^.`7147::7282_0:001868::Diptera::Drosoph…	7157::69004_0:000ab6::Culicidae::Anopheles^7157::69004_0:000ab6::Culicidae::Anopheles^Q:2-220,H:124-197^60.8%ID^E:1.9e-15^.^.`7157::7159_0:000e84::Culicidae::Aedes^7157::7159_0:000e84::Culicidae::Aedes^Q:8-220,H:95-166^61.1%ID^E:7.1e-15^.^.`7157::7176_0:003612::Culicidae::Culex^7157::7176_0:003612::Culicidae::Culex^Q:2-220,H:79-152^59.5%ID^E:1.2e-14^.^.`7157::7160_0:000902::Culicidae::Aedes^7157:…	.	.	.	.	COG3186^oxidoreductase activity, acting on paired donors, with incorporation or reduction of molecular oxygen, reduced pteridine as one donor, and incorporation of one atom of oxygen
TRINITY_DN71180_c21_g1	TRINITY_DN71180_c21_g1_i1	2.87478	Tyrosine metabolism	K00501	TH	tyrosine 3-monooxygenase [EC:1.14.16.2]	TY3H_DROME^TY3H_DROME^Q:2-256,H:314-398^70.6%ID^E:7.7e-28^RecName: Full=Tyrosine 3-monooxygenase;^Eukaryota; Metazoa; Ecdysozoa; Arthropoda; Hexapoda; Insecta; Pterygota; Neoptera; Endopterygota; Diptera; Brachycera; Muscomorpha; Ephydroidea; Drosophilidae; Drosophila; Sophophora`TY3H_ANGAN^TY3H_ANGAN^Q:2-247,H:226-307^57.3%ID^E:1.5e-18^RecName: Full=Tyrosine 3-monooxygenase;^Eukaryota; Metazoa; …	.	.	.	FBpp0076665^FBpp0076665^Q:2-256,H:243-327^70.6%ID^E:8e-29^.^.`FBpp0076666^FBpp0076666^Q:2-256,H:314-398^70.6%ID^E:8e-29^.^.`FBpp0311654^FBpp0311654^Q:2-256,H:314-398^70.6%ID^E:8e-29^.^.`FBpp0076523^FBpp0076523^Q:35-247,H:200-270^62%ID^E:7e-17^.^.`FBpp0099602^FBpp0099602^Q:35-247,H:195-265^62%ID^E:7e-17^.^.`FBpp0306707^FBpp0306707^Q:35-247,H:200-270^62%ID^E:7e-17^.^.	UniRef50_A0A182SD40^UniRef50_A0A182SD40^Q:14-256,H:198-278^77.8%ID^E:4.6e-28^.^.`UniRef50_P18459^UniRef50_P18459^Q:2-256,H:314-398^70.6%ID^E:4.3e-26^.^.`UniRef50_B4LHH8^UniRef50_B4LHH8^Q:2-256,H:311-395^69.4%ID^E:7.4e-26^.^.`UniRef50_A0A1B0GM44^UniRef50_A0A1B0GM44^Q:2-256,H:137-221^71.8%ID^E:3.7e-25^.^.`UniRef50_A0A195BCD3^UniRef50_A0A195BCD3^Q:2-256,H:303-387^68.2%ID^E:1.4e-24^.^.`UniRef50_A0A15…	7147::74873_0:002853::Diptera::Anopheles^7147::74873_0:002853::Diptera::Anopheles^Q:2-256,H:291-375^77.6%ID^E:1.1e-30^.^.`7147::41427_0:0008f6::Diptera::Anopheles^7147::41427_0:0008f6::Diptera::Anopheles^Q:2-256,H:333-417^76.5%ID^E:2.4e-30^.^.`7147::7160_0:000902::Diptera::Aedes^7147::7160_0:000902::Diptera::Aedes^Q:2-256,H:266-350^76.5%ID^E:3.1e-30^.^.`7147::43041_0:00254f::Diptera::Anopheles^71…	7157::74873_0:002853::Culicidae::Anopheles^7157::74873_0:002853::Culicidae::Anopheles^Q:2-256,H:291-375^77.6%ID^E:3.7e-31^.^.`7157::41427_0:0008f6::Culicidae::Anopheles^7157::41427_0:0008f6::Culicidae::Anopheles^Q:2-256,H:333-417^76.5%ID^E:8.2e-31^.^.`7157::7160_0:000902::Culicidae::Aedes^7157::7160_0:000902::Culicidae::Aedes^Q:2-256,H:266-350^76.5%ID^E:1.1e-30^.^.`7157::43041_0:00254f::Culicidae…	.	.	.	.	COG3186^oxidoreductase activity, acting on paired donors, with incorporation or reduction of molecular oxygen, reduced pteridine as one donor, and incorporation of one atom of oxygen
TRINITY_DN77114_c4_g2	TRINITY_DN77114_c4_g2_i1	2.10651	Tyrosine metabolism	K01593	DDC, TDC	aromatic-L-amino-acid/L-tryptophan decarboxylase [EC:4.1.1.28 4.1.1.105]	DDC_DROME^DDC_DROME^Q:1-279,H:108-200^91.4%ID^E:1.2e-42^RecName: Full=Aromatic-L-amino-acid decarboxylase;^Eukaryota; Metazoa; Ecdysozoa; Arthropoda; Hexapoda; Insecta; Pterygota; Neoptera; Endopterygota; Diptera; Brachycera; Muscomorpha; Ephydroidea; Drosophilidae; Drosophila; Sophophora`DDC_DROSI^DDC_DROSI^Q:1-279,H:108-200^90.3%ID^E:3.6e-42^RecName: Full=Aromatic-L-amino-acid decarboxylase;^Eu…	.	.	.	FBpp0080709^FBpp0080709^Q:1-279,H:73-165^91.4%ID^E:1.3e-43^.^.`FBpp0080710^FBpp0080710^Q:1-279,H:108-200^91.4%ID^E:1.3e-43^.^.`FBpp0288730^FBpp0288730^Q:1-279,H:73-165^91.4%ID^E:1.3e-43^.^.`FBpp0080698^FBpp0080698^Q:1-276,H:73-164^60.9%ID^E:2.2e-27^.^.`FBpp0085475^FBpp0085475^Q:4-282,H:74-167^60.6%ID^E:2.2e-27^.^.`FBpp0087422^FBpp0087422^Q:1-282,H:73-167^61.1%ID^E:2.8e-27^.^.`FBpp0304256^FBpp0304…	UniRef50_A0A182F5H7^UniRef50_A0A182F5H7^Q:1-282,H:1504-1597^92.6%ID^E:8.1e-42^.^.`UniRef50_P05031^UniRef50_P05031^Q:1-279,H:108-200^91.4%ID^E:6.9e-41^.^.`UniRef50_B3MNP3^UniRef50_B3MNP3^Q:1-279,H:108-200^90.3%ID^E:1.5e-40^.^.`UniRef50_Q9NJX7^UniRef50_Q9NJX7^Q:1-282,H:9-102^90.4%ID^E:2e-40^.^.`UniRef50_Q964I5^UniRef50_Q964I5^Q:1-279,H:6-98^89.2%ID^E:2e-40^.^.`UniRef50_O96571^UniRef50_O96571^Q:7-27…	7147::568069_0:000019::Diptera::Clunio^7147::568069_0:000019::Diptera::Clunio^Q:1-282,H:59-152^93.6%ID^E:4.1e-44^.^.`7147::43151_0:0024b1::Diptera::Anopheles^7147::43151_0:0024b1::Diptera::Anopheles^Q:1-282,H:83-176^92.6%ID^E:1.6e-43^.^.`7147::7230_0:001629::Diptera::Drosophila^7147::7230_0:001629::Diptera::Drosophila^Q:1-282,H:73-166^92.6%ID^E:2.7e-43^.^.`7147::7375_0:002f97::Diptera::Lucilia^71…	7157::7167_0:0007c6::Culicidae::Anopheles^7157::7167_0:0007c6::Culicidae::Anopheles^Q:1-282,H:1504-1597^92.6%ID^E:5.5e-44^.^.`7157::69004_0:00169f::Culicidae::Anopheles^7157::69004_0:00169f::Culicidae::Anopheles^Q:1-282,H:73-166^91.5%ID^E:2.7e-43^.^.`7157::139723_0:00087d::Culicidae::Anopheles^7157::139723_0:00087d::Culicidae::Anopheles^Q:1-282,H:82-175^91.5%ID^E:3.6e-43^.^.`7157::112268_0:002f29…	.	.	.	.	COG0076^decarboxylase
TRINITY_DN65120_c0_g1	TRINITY_DN65120_c0_g1_i1	2.03376	Tyrosine metabolism	K01593	DDC, TDC	aromatic-L-amino-acid/L-tryptophan decarboxylase [EC:4.1.1.28 4.1.1.105]	DDC_DROME^DDC_DROME^Q:1-333,H:396-506^71.2%ID^E:1.3e-42^RecName: Full=Aromatic-L-amino-acid decarboxylase;^Eukaryota; Metazoa; Ecdysozoa; Arthropoda; Hexapoda; Insecta; Pterygota; Neoptera; Endopterygota; Diptera; Brachycera; Muscomorpha; Ephydroidea; Drosophilidae; Drosophila; Sophophora`DDC_DROSI^DDC_DROSI^Q:1-333,H:396-506^71.2%ID^E:1.3e-42^RecName: Full=Aromatic-L-amino-acid decarboxylase;^Eu…	TRINITY_DN65120_c0_g1_i1.p1	1-351[+]	DDC_DROME^DDC_DROME^Q:1-111,H:396-506^71.2%ID^E:1.2e-42^RecName: Full=Aromatic-L-amino-acid decarboxylase;^Eukaryota; Metazoa; Ecdysozoa; Arthropoda; Hexapoda; Insecta; Pterygota; Neoptera; Endopterygota; Diptera; Brachycera; Muscomorpha; Ephydroidea; Drosophilidae; Drosophila; Sophophora`DDC_DROSI^DDC_DROSI^Q:1-111,H:396-506^71.2%ID^E:1.2e-42^RecName: Full=Aromatic-L-amino-acid decarboxylase;^Eu…	FBpp0080709^FBpp0080709^Q:1-333,H:361-471^71.2%ID^E:1.3e-43^.^.`FBpp0080710^FBpp0080710^Q:1-333,H:396-506^71.2%ID^E:1.3e-43^.^.`FBpp0288730^FBpp0288730^Q:1-333,H:361-471^71.2%ID^E:1.3e-43^.^.`FBpp0087422^FBpp0087422^Q:1-336,H:363-474^44.6%ID^E:3.1e-24^.^.`FBpp0304256^FBpp0304256^Q:1-336,H:363-474^44.6%ID^E:3.1e-24^.^.`FBpp0304257^FBpp0304257^Q:1-336,H:363-474^44.6%ID^E:3.1e-24^.^.`FBpp0311591^FBp…	UniRef50_A0A182F5H7^UniRef50_A0A182F5H7^Q:1-339,H:1793-1905^76.1%ID^E:2.2e-45^.^.`UniRef50_B3MNP3^UniRef50_B3MNP3^Q:1-333,H:396-506^73%ID^E:1.9e-41^.^.`UniRef50_P05031^UniRef50_P05031^Q:1-333,H:396-506^71.2%ID^E:7.3e-41^.^.`UniRef50_O96571^UniRef50_O96571^Q:1-330,H:288-397^72.7%ID^E:3.6e-40^.^.`UniRef50_A0A482W761^UniRef50_A0A482W761^Q:1-336,H:124-235^68.8%ID^E:9.9e-38^.^.`UniRef50_A0A3S2L424^Uni…	7147::7200_0:00216c::Diptera::Lutzomyia^7147::7200_0:00216c::Diptera::Lutzomyia^Q:1-345,H:440-554^78.3%ID^E:2.9e-48^.^.`7147::7165_0:0027ea::Diptera::Anopheles^7147::7165_0:0027ea::Diptera::Anopheles^Q:1-339,H:362-474^79.6%ID^E:5e-48^.^.`7147::30069_0:000389::Diptera::Anopheles^7147::30069_0:000389::Diptera::Anopheles^Q:1-339,H:470-582^77.9%ID^E:1.9e-47^.^.`7147::43151_0:0024b1::Diptera::Anophele…	7157::112268_0:002f29::Culicidae::Anopheles^7157::112268_0:002f29::Culicidae::Anopheles^Q:1-339,H:375-487^77.9%ID^E:5.1e-48^.^.`7157::139723_0:00087d::Culicidae::Anopheles^7157::139723_0:00087d::Culicidae::Anopheles^Q:1-339,H:371-483^77.9%ID^E:8.7e-48^.^.`7157::7167_0:0007c6::Culicidae::Anopheles^7157::7167_0:0007c6::Culicidae::Anopheles^Q:1-339,H:1793-1905^76.1%ID^E:1.5e-47^.^.`7157::69004_0:001…	.	PF00282.16^Pyridoxal_deC^Pyridoxal-dependent decarboxylase conserved domain^1-51^E:1.1e-14	sigP:0.998255^^^	.	COG0076^decarboxylase
