# Supplementary material for: Transcriptome profiling reveals the developmental regulation of NaCl-treated Forcipomyia taiwana eggs
Source: BMC Genomics. 2021 Nov 3;22:792. doi: 10.1186/s12864-021-08096-x (PMC8567638; doi:10.1186/s12864-021-08096-x)
Supplement: Supplementary file 10 — Additional file 10. [file 12864_2021_8096_MOESM10_ESM.csv]

query_id	taxid	Subject_Title	hierarchy	arthropoda	db
TRINITY_DN67599_c2_g2_i3	7227	pre-rRNA:CR45845	131567:2759:33154:33208:6072:33213:33317:1206794:88770:6656:197563:197562:6960:50557:85512:7496:33340:33392:7147:7203:43733:480118:480117:43738:43741:43746:7214:43845:46877:7215:32341:32346:32351:7227	arthropoda	Rdmel
TRINITY_DN67599_c2_g2_i3	7227	pre-rRNA:CR45846	131567:2759:33154:33208:6072:33213:33317:1206794:88770:6656:197563:197562:6960:50557:85512:7496:33340:33392:7147:7203:43733:480118:480117:43738:43741:43746:7214:43845:46877:7215:32341:32346:32351:7227	arthropoda	Rdmel
TRINITY_DN67599_c2_g2_i3	7227	18SrRNA:CR41548	131567:2759:33154:33208:6072:33213:33317:1206794:88770:6656:197563:197562:6960:50557:85512:7496:33340:33392:7147:7203:43733:480118:480117:43738:43741:43746:7214:43845:46877:7215:32341:32346:32351:7227	arthropoda	Rdmel
TRINITY_DN67599_c2_g2_i3	7227	18SrRNA:CR45838	131567:2759:33154:33208:6072:33213:33317:1206794:88770:6656:197563:197562:6960:50557:85512:7496:33340:33392:7147:7203:43733:480118:480117:43738:43741:43746:7214:43845:46877:7215:32341:32346:32351:7227	arthropoda	Rdmel
TRINITY_DN67599_c2_g2_i3	7227	18SrRNA:CR45841	131567:2759:33154:33208:6072:33213:33317:1206794:88770:6656:197563:197562:6960:50557:85512:7496:33340:33392:7147:7203:43733:480118:480117:43738:43741:43746:7214:43845:46877:7215:32341:32346:32351:7227	arthropoda	Rdmel
TRINITY_DN67599_c2_g2_i3	7227	pre-rRNA:CR45847	131567:2759:33154:33208:6072:33213:33317:1206794:88770:6656:197563:197562:6960:50557:85512:7496:33340:33392:7147:7203:43733:480118:480117:43738:43741:43746:7214:43845:46877:7215:32341:32346:32351:7227	arthropoda	Rdmel
TRINITY_DN67599_c2_g2_i3	7227	18SrRNA-Psi:CR41602	131567:2759:33154:33208:6072:33213:33317:1206794:88770:6656:197563:197562:6960:50557:85512:7496:33340:33392:7147:7203:43733:480118:480117:43738:43741:43746:7214:43845:46877:7215:32341:32346:32351:7227	arthropoda	Rdmel
TRINITY_DN67599_c2_g2_i3	7227	18SrRNA-Psi:CR45861	131567:2759:33154:33208:6072:33213:33317:1206794:88770:6656:197563:197562:6960:50557:85512:7496:33340:33392:7147:7203:43733:480118:480117:43738:43741:43746:7214:43845:46877:7215:32341:32346:32351:7227	arthropoda	Rdmel
TRINITY_DN67599_c2_g2_i3	7227	pre-rRNA:CR45856	131567:2759:33154:33208:6072:33213:33317:1206794:88770:6656:197563:197562:6960:50557:85512:7496:33340:33392:7147:7203:43733:480118:480117:43738:43741:43746:7214:43845:46877:7215:32341:32346:32351:7227	arthropoda	Rdmel
TRINITY_DN67599_c2_g2_i4	7227	pre-rRNA:CR45845	131567:2759:33154:33208:6072:33213:33317:1206794:88770:6656:197563:197562:6960:50557:85512:7496:33340:33392:7147:7203:43733:480118:480117:43738:43741:43746:7214:43845:46877:7215:32341:32346:32351:7227	arthropoda	Rdmel
TRINITY_DN67599_c2_g2_i4	7227	18SrRNA:CR45841	131567:2759:33154:33208:6072:33213:33317:1206794:88770:6656:197563:197562:6960:50557:85512:7496:33340:33392:7147:7203:43733:480118:480117:43738:43741:43746:7214:43845:46877:7215:32341:32346:32351:7227	arthropoda	Rdmel
TRINITY_DN67599_c2_g2_i4	7227	pre-rRNA:CR45846	131567:2759:33154:33208:6072:33213:33317:1206794:88770:6656:197563:197562:6960:50557:85512:7496:33340:33392:7147:7203:43733:480118:480117:43738:43741:43746:7214:43845:46877:7215:32341:32346:32351:7227	arthropoda	Rdmel
TRINITY_DN67599_c2_g2_i4	7227	18SrRNA:CR41548	131567:2759:33154:33208:6072:33213:33317:1206794:88770:6656:197563:197562:6960:50557:85512:7496:33340:33392:7147:7203:43733:480118:480117:43738:43741:43746:7214:43845:46877:7215:32341:32346:32351:7227	arthropoda	Rdmel
TRINITY_DN67599_c2_g2_i4	7227	pre-rRNA:CR45847	131567:2759:33154:33208:6072:33213:33317:1206794:88770:6656:197563:197562:6960:50557:85512:7496:33340:33392:7147:7203:43733:480118:480117:43738:43741:43746:7214:43845:46877:7215:32341:32346:32351:7227	arthropoda	Rdmel
TRINITY_DN67599_c2_g2_i4	7227	18SrRNA:CR45838	131567:2759:33154:33208:6072:33213:33317:1206794:88770:6656:197563:197562:6960:50557:85512:7496:33340:33392:7147:7203:43733:480118:480117:43738:43741:43746:7214:43845:46877:7215:32341:32346:32351:7227	arthropoda	Rdmel
TRINITY_DN67599_c2_g2_i4	7227	18SrRNA-Psi:CR41602	131567:2759:33154:33208:6072:33213:33317:1206794:88770:6656:197563:197562:6960:50557:85512:7496:33340:33392:7147:7203:43733:480118:480117:43738:43741:43746:7214:43845:46877:7215:32341:32346:32351:7227	arthropoda	Rdmel
TRINITY_DN64235_c0_g1_i2	41959	Aspergillus penicillioides large subunit ribosomal RNA gene, partial sequence	131567:2759:33154:4751:451864:4890:716545:147538:716546:147545:451871:5042:1131492:5052:2720874:41959	others	RLSU
TRINITY_DN64235_c0_g1_i2	427129	Penicillium limosum large subunit ribosomal RNA gene, partial sequence	131567:2759:33154:4751:451864:4890:716545:147538:716546:147545:451871:5042:1131492:5073:427129	others	RLSU
TRINITY_DN64235_c0_g1_i2	1324776	Penicillium malachiteum large subunit ribosomal RNA gene, partial sequence	131567:2759:33154:4751:451864:4890:716545:147538:716546:147545:451871:5042:1131492:5073:1324776	others	RLSU
TRINITY_DN64235_c0_g1_i2	29840	Penicillium ochrosalmoneum large subunit ribosomal RNA gene, partial sequence	131567:2759:33154:4751:451864:4890:716545:147538:716546:147545:451871:5042:1131492:5073:29840	others	RLSU
TRINITY_DN64235_c0_g1_i2	36637	Aspergillus stromatoides large subunit ribosomal RNA gene, partial sequence	131567:2759:33154:4751:451864:4890:716545:147538:716546:147545:451871:5042:1131492:5052:36637	others	RLSU
TRINITY_DN64235_c0_g1_i2	1458903	Aspergillus spelaeus IG136 large subunit ribosomal RNA gene, partial sequence	131567:2759:33154:4751:451864:4890:716545:147538:716546:147545:451871:5042:1131492:5052:1458903	others	RLSU
TRINITY_DN64235_c0_g1_i2	1862610	Aspergillus contaminans CCF 4682 large subunit ribosomal RNA gene, partial sequence	131567:2759:33154:4751:451864:4890:716545:147538:716546:147545:451871:5042:1131492:5052:1862610	others	RLSU
TRINITY_DN64235_c0_g1_i2	162425	Aspergillus nidulans FGSC A4 large subunit ribosomal RNA gene, partial sequence	131567:2759:33154:4751:451864:4890:716545:147538:716546:147545:451871:5042:1131492:5052:2720870:162425	others	RLSU
TRINITY_DN64235_c0_g1_i2	5061	Aspergillus niger ANG-1 large subunit ribosomal RNA gene, partial sequence	131567:2759:33154:4751:451864:4890:716545:147538:716546:147545:451871:5042:1131492:5052:2720871:5061	others	RLSU
TRINITY_DN64235_c0_g1_i2	1131580	Penicillium sanguifluum IG103 large subunit ribosomal RNA gene, partial sequence	131567:2759:33154:4751:451864:4890:716545:147538:716546:147545:451871:5042:1131492:5073:1131580	others	RLSU
TRINITY_DN64235_c0_g1_i2	33178	Aspergillus terreus large subunit ribosomal RNA gene, partial sequence	131567:2759:33154:4751:451864:4890:716545:147538:716546:147545:451871:5042:1131492:5052:2720871:33178	others	RLSU
TRINITY_DN64235_c0_g1_i2	89491	Xeromyces bisporus large subunit ribosomal RNA gene, partial sequence	131567:2759:33154:4751:451864:4890:716545:147538:716546:147545:451871:5042:1131492:89490:89491	others	RLSU
TRINITY_DN64235_c0_g1_i2	75750	Aspergillus sydowii large subunit ribosomal RNA gene, partial sequence	131567:2759:33154:4751:451864:4890:716545:147538:716546:147545:451871:5042:1131492:5052:2720870:75750	others	RLSU
TRINITY_DN64235_c0_g1_i2	5059	Aspergillus flavus large subunit ribosomal RNA gene, partial sequence	131567:2759:33154:4751:451864:4890:716545:147538:716546:147545:451871:5042:1131492:5052:2720871:5059	others	RLSU
TRINITY_DN64235_c0_g1_i2	5076	Penicillium chrysogenum large subunit ribosomal RNA gene, partial sequence	131567:2759:33154:4751:451864:4890:716545:147538:716546:147545:451871:5042:1131492:5073:254878:5076	others	RLSU
TRINITY_DN64235_c0_g1_i2	633458	Leiothecium ellipsoideum large subunit ribosomal RNA gene, partial sequence	131567:2759:33154:4751:451864:4890:716545:147538:716546:147545:451871:5042:1131492:633457:633458	others	RLSU
TRINITY_DN64235_c0_g1_i2	469277	Aspergillus protuberus large subunit ribosomal RNA gene, partial sequence	131567:2759:33154:4751:451864:4890:716545:147538:716546:147545:451871:5042:1131492:5052:469277	others	RLSU
TRINITY_DN64235_c0_g1_i2	746128	Aspergillus fumigatus INFU/Jc/KF/6 large subunit ribosomal RNA gene, partial sequence	131567:2759:33154:4751:451864:4890:716545:147538:716546:147545:451871:5042:1131492:5052:2720872:746128	others	RLSU
TRINITY_DN64235_c0_g1_i2	5093	Byssochlamys nivea large subunit ribosomal RNA gene, partial sequence	131567:2759:33154:4751:451864:4890:716545:147538:716546:147545:451871:5042:1131624:5092:5093	others	RLSU
TRINITY_DN64235_c0_g1_i2	5098	Monascus purpureus large subunit ribosomal RNA gene, partial sequence	131567:2759:33154:4751:451864:4890:716545:147538:716546:147545:451871:5042:1131492:5097:5098	others	RLSU
TRINITY_DN64235_c0_g1_i2	63822	Penicillium spinulosum large subunit ribosomal RNA gene, partial sequence	131567:2759:33154:4751:451864:4890:716545:147538:716546:147545:451871:5042:1131492:5073:63822	others	RLSU
TRINITY_DN64235_c0_g1_i2	296818	Arachnomyces glareosus large subunit ribosomal RNA gene, partial sequence	131567:2759:33154:4751:451864:4890:716545:147538:716546:147545:451871:33183:259363:130040:296818	others	RLSU
TRINITY_DN64235_c0_g1_i2	4968	Eremascus albus large subunit ribosomal RNA gene, partial sequence	131567:2759:33154:4751:451864:4890:716545:147538:716546:147545:451871:33183:34378:4967:4968	others	RLSU
TRINITY_DN64235_c0_g1_i2	394536	Ochrolechia trochophora large subunit ribosomal RNA gene, partial sequence	131567:2759:33154:4751:451864:4890:716545:147538:716546:147547:1520881:388283:88639:394531:129505:394536	others	RLSU
TRINITY_DN64235_c0_g1_i2	519963	Elaphomyces granulatus large subunit ribosomal RNA gene, partial sequence	131567:2759:33154:4751:451864:4890:716545:147538:716546:147545:451871:5042:147546:36046:519963	others	RLSU
TRINITY_DN64235_c0_g1_i2	76771	Trichocoma paradoxa large subunit ribosomal RNA gene, partial sequence	131567:2759:33154:4751:451864:4890:716545:147538:716546:147545:451871:5042:28568:76770:76771	others	RLSU
TRINITY_DN64235_c0_g1_i2	273110	Porpidia superba large subunit ribosomal RNA gene, partial sequence	131567:2759:33154:4751:451864:4890:716545:147538:716546:147547:1520881:388435:1500419:40595:40596:273110	others	RLSU
TRINITY_DN64235_c0_g1_i2	1518599	Ochrolechia africana large subunit ribosomal RNA gene, partial sequence	131567:2759:33154:4751:451864:4890:716545:147538:716546:147547:1520881:388283:88639:394531:129505:1518599	others	RLSU
TRINITY_DN64235_c0_g1_i2	87275	Umbilicaria decussata large subunit ribosomal RNA gene, partial sequence	131567:2759:33154:4751:451864:4890:716545:147538:716546:147547:1520881:1520791:452227:87265:87270:87275	others	RLSU
TRINITY_DN64235_c0_g1_i2	903553	Umbilicaria haplocarpa large subunit ribosomal RNA gene, partial sequence	131567:2759:33154:4751:451864:4890:716545:147538:716546:147547:1520881:1520791:452227:87265:87270:903553	others	RLSU
TRINITY_DN64235_c0_g1_i2	394537	Ochrolechia yasudae large subunit ribosomal RNA gene, partial sequence	131567:2759:33154:4751:451864:4890:716545:147538:716546:147547:1520881:388283:88639:394531:129505:394537	others	RLSU
TRINITY_DN64235_c0_g1_i2	87284	Umbilicaria spodochroa large subunit ribosomal RNA gene, partial sequence	131567:2759:33154:4751:451864:4890:716545:147538:716546:147547:1520881:1520791:452227:87265:87270:87284	others	RLSU
TRINITY_DN64235_c0_g1_i2	1593278	Diploospora rosea WL07MI-678 large subunit ribosomal RNA gene, partial sequence	131567:2759:33154:4751:451864:4890:716545:147538:716546:147545:451871:33183:1593277:1593276:1593278	others	RLSU
TRINITY_DN64235_c0_g1_i2	1849501	Elaphomyces cyanosporus large subunit ribosomal RNA gene, partial sequence	131567:2759:33154:4751:451864:4890:716545:147538:716546:147545:451871:5042:147546:36046:1849501	others	RLSU
TRINITY_DN64235_c0_g1_i2	903551	Umbilicaria dichroa large subunit ribosomal RNA gene, partial sequence	131567:2759:33154:4751:451864:4890:716545:147538:716546:147547:1520881:1520791:452227:87265:87270:903551	others	RLSU
TRINITY_DN64235_c0_g1_i2	1263500	Lichenothelia convexa large subunit ribosomal RNA gene, partial sequence	131567:2759:33154:4751:451864:4890:716545:147538:716546:715962:147541:159987:281210:1263494:1263500	others	RLSU
TRINITY_DN64235_c0_g1_i2	318763	Pleopsidium flavum large subunit ribosomal RNA gene, partial sequence	131567:2759:33154:4751:451864:4890:716545:147538:716546:147547:388282:157821:88746:247143:318763	others	RLSU
TRINITY_DN64235_c0_g1_i2	1284363	Chaenothecopsis sitchensis large subunit ribosomal RNA gene, partial sequence	131567:2759:33154:4751:451864:4890:716545:147538:716546:147545:451879:148099:39940:57079:1284363	others	RLSU
TRINITY_DN64235_c0_g1_i2	400355	Umbilicaria leprosa large subunit ribosomal RNA gene, partial sequence	131567:2759:33154:4751:451864:4890:716545:147538:716546:147547:1520881:1520791:452227:87265:87270:400355	others	RLSU
TRINITY_DN64235_c0_g1_i2	87272	Umbilicaria antarctica large subunit ribosomal RNA gene, partial sequence	131567:2759:33154:4751:451864:4890:716545:147538:716546:147547:1520881:1520791:452227:87265:87270:87272	others	RLSU
TRINITY_DN64235_c0_g1_i2	60171	Penicillium verrucosum DAOM 213195 large subunit ribosomal RNA gene, partial sequence	131567:2759:33154:4751:451864:4890:716545:147538:716546:147545:451871:5042:1131492:5073:60171	others	RLSU
TRINITY_DN64235_c0_g1_i2	27334	Penicillium expansum DAOM 215351 large subunit ribosomal RNA gene, partial sequence	131567:2759:33154:4751:451864:4890:716545:147538:716546:147545:451871:5042:1131492:5073:27334	others	RLSU
TRINITY_DN64235_c0_g1_i2	60167	Penicillium cyclopium DAOM 216703 large subunit ribosomal RNA gene, partial sequence	131567:2759:33154:4751:451864:4890:716545:147538:716546:147545:451871:5042:1131492:5073:60167	others	RLSU
TRINITY_DN64235_c0_g1_i2	87273	Umbilicaria crustulosa large subunit ribosomal RNA gene, partial sequence	131567:2759:33154:4751:451864:4890:716545:147538:716546:147547:1520881:1520791:452227:87265:87270:87273	others	RLSU
TRINITY_DN64235_c0_g1_i2	271820	Sporastatia testudinea large subunit ribosomal RNA gene, partial sequence	131567:2759:33154:4751:451864:4890:716545:147538:716546:147547:1520881:388435:1500427:1454053:271819:271820	others	RLSU
TRINITY_DN64235_c0_g1_i2	1837873	Rupestriomyces torulosus CGMCC 3.17051 large subunit ribosomal RNA gene, partial sequence	131567:2759:33154:4751:451864:4890:716545:147538:716546:715962:147541:159987:1837871:1837873	others	RLSU
TRINITY_DN64235_c0_g1_i2	903554	Umbilicaria subcalvescens large subunit ribosomal RNA gene, partial sequence	131567:2759:33154:4751:451864:4890:716545:147538:716546:147547:1520881:1520791:452227:87265:87270:903554	others	RLSU
TRINITY_DN64235_c0_g1_i2	371069	Acarospora peliscypha large subunit ribosomal RNA gene, partial sequence	131567:2759:33154:4751:451864:4890:716545:147538:716546:147547:388282:157821:88746:88747:371069	others	RLSU
TRINITY_DN64235_c0_g1_i2	318770	Umbilicaria arctica large subunit ribosomal RNA gene, partial sequence	131567:2759:33154:4751:451864:4890:716545:147538:716546:147547:1520881:1520791:452227:87265:87270:318770	others	RLSU
TRINITY_DN64235_c0_g1_i2	267808	Pertusaria dactylina large subunit ribosomal RNA gene, partial sequence	131567:2759:33154:4751:451864:4890:716545:147538:716546:147547:1520881:388283:88639:50931:50932:267808	others	RLSU
TRINITY_DN64235_c0_g1_i2	200979	Rhizocarpon geminatum large subunit ribosomal RNA gene, partial sequence	131567:2759:33154:4751:451864:4890:716545:147538:716546:147547:1520881:388435:1500427:88640:88641:200979	others	RLSU
TRINITY_DN64235_c0_g1_i2	543772	Chiodecton natalense large subunit ribosomal RNA gene, partial sequence	131567:2759:33154:4751:451864:4890:716545:147538:716546:715962:147539:39677:40111:91476:543772	others	RLSU
TRINITY_DN64235_c0_g1_i2	72326	Dendrographa leucophaea f. minor large subunit ribosomal RNA gene, partial sequence	131567:2759:33154:4751:451864:4890:716545:147538:716546:715962:147539:39677:40111:40109:40110:72326	others	RLSU
TRINITY_DN64235_c0_g1_i2	273095	Porpidia cinereoatra large subunit ribosomal RNA gene, partial sequence	131567:2759:33154:4751:451864:4890:716545:147538:716546:147547:1520881:388435:1500419:40595:40596:273095	others	RLSU
TRINITY_DN64235_c0_g1_i2	1986327	Lepra amara large subunit ribosomal RNA gene, partial sequence	131567:2759:33154:4751:451864:4890:716545:147538:716546:147547:1520881:388283:88639:50931:1986326:1986327	others	RLSU
TRINITY_DN64235_c0_g1_i2	1248287	Kellermania dasylirionicola large subunit ribosomal RNA gene, partial sequence	131567:2759:33154:4751:451864:4890:716545:147538:716546:715962:147541:159987:451869:192931:1248177:1248287	others	RLSU
TRINITY_DN64235_c0_g1_i2	619692	Umbilicaria maculata large subunit ribosomal RNA gene, partial sequence	131567:2759:33154:4751:451864:4890:716545:147538:716546:147547:1520881:1520791:452227:87265:87270:619692	others	RLSU
TRINITY_DN64235_c0_g1_i2	136371	Umbilicaria papulosa large subunit ribosomal RNA gene, partial sequence	131567:2759:33154:4751:451864:4890:716545:147538:716546:147547:1520881:1520791:452227:87265:87270:136371	others	RLSU
TRINITY_DN64235_c0_g1_i2	273070	Stenhammarella turgida large subunit ribosomal RNA gene, partial sequence	131567:2759:33154:4751:451864:4890:716545:147538:716546:147547:1520881:388435:5197:202888:273069:273070	others	RLSU
TRINITY_DN64235_c0_g1_i2	87281	Umbilicaria nylanderiana large subunit ribosomal RNA gene, partial sequence	131567:2759:33154:4751:451864:4890:716545:147538:716546:147547:1520881:1520791:452227:87265:87270:87281	others	RLSU
TRINITY_DN64235_c0_g1_i2	1542755	Fouragea viridistellata large subunit ribosomal RNA gene, partial sequence	131567:2759:33154:4751:451864:4890:716545:147538:716546:715962:147539:39677:1010694:1542754:1542755	others	RLSU
TRINITY_DN64235_c0_g1_i2	707630	Astrosphaeriellopsis bakeriana CBS 115556 large subunit ribosomal RNA gene, partial sequence	131567:2759:33154:4751:451864:4890:716545:147538:716546:715962:147541:451868:92860:2126473:2126474:707630	others	RLSU
TRINITY_DN64235_c0_g1_i2	200980	Rhizocarpon hochstetteri large subunit ribosomal RNA gene, partial sequence	131567:2759:33154:4751:451864:4890:716545:147538:716546:147547:1520881:388435:1500427:88640:88641:200980	others	RLSU
TRINITY_DN64235_c0_g1_i2	619691	Umbilicaria iberica large subunit ribosomal RNA gene, partial sequence	131567:2759:33154:4751:451864:4890:716545:147538:716546:147547:1520881:1520791:452227:87265:87270:619691	others	RLSU
TRINITY_DN64235_c0_g1_i2	380014	Caliciopsis orientalis CBS 138.64 large subunit ribosomal RNA gene, partial sequence	131567:2759:33154:4751:451864:4890:716545:147538:716546:147545:1985672:152641:152642:152643:380014	others	RLSU
TRINITY_DN64235_c0_g1_i2	1423624	Spissiomyces aggregatus CGMCC 3.17073 large subunit ribosomal RNA gene, partial sequence	131567:2759:33154:4751:451864:4890:716545:147538:716546:715962:147541:159987:1837870:1423624	others	RLSU
TRINITY_DN64235_c0_g1_i2	79084	Chrysosporium carmichaelii CBS 643.79 large subunit ribosomal RNA gene, partial sequence	131567:2759:33154:4751:451864:4890:716545:147538:716546:147545:451871:33183:1593277:40411:79084	others	RLSU
TRINITY_DN64235_c0_g1_i2	168922	Porpidia albocaerulescens large subunit ribosomal RNA gene, partial sequence	131567:2759:33154:4751:451864:4890:716545:147538:716546:147547:1520881:388435:1500419:40595:40596:168922	others	RLSU
TRINITY_DN64235_c0_g1_i2	198730	Talaromyces verruculosus Pd25 large subunit ribosomal RNA gene, partial sequence	131567:2759:33154:4751:451864:4890:716545:147538:716546:147545:451871:5042:28568:5094:2752537:198730	others	RLSU
TRINITY_DN64235_c0_g1_i2	172843	Fellhanera bouteillei large subunit ribosomal RNA gene, partial sequence	131567:2759:33154:4751:451864:4890:716545:147538:716546:147547:1520881:388435:5197:157822:172841:172842:172843	others	RLSU
TRINITY_DN64235_c0_g1_i2	1453797	Xylographa opegraphella large subunit ribosomal RNA gene, partial sequence	131567:2759:33154:4751:451864:4890:716545:147538:716546:147547:1520881:388283:1520783:1520784:223428:1453797	others	RLSU
TRINITY_DN64235_c0_g1_i2	121129	Keratinophyton terreum CBS 342.64 large subunit ribosomal RNA gene, partial sequence	131567:2759:33154:4751:451864:4890:716545:147538:716546:147545:451871:33183:33184:2014914:121129	others	RLSU
TRINITY_DN64235_c0_g1_i2	1145311	Buellia dispersa large subunit ribosomal RNA gene, partial sequence	131567:2759:33154:4751:451864:4890:716545:147538:716546:147547:1520881:388435:1302181:39937:1302238:111584:1145311	others	RLSU
TRINITY_DN64235_c0_g1_i2	107463	Xanthoria parietina large subunit ribosomal RNA gene, partial sequence	131567:2759:33154:4751:451864:4890:716545:147538:716546:147547:1520881:388435:107465:1302176:88646:1301143:88741:107463	others	RLSU
TRINITY_DN64235_c0_g1_i2	262315	Xanthoria aureola large subunit ribosomal RNA gene, partial sequence	131567:2759:33154:4751:451864:4890:716545:147538:716546:147547:1520881:388435:107465:1302176:88646:1301143:88741:262315	others	RLSU
TRINITY_DN64235_c0_g1_i2	5041	Malbranchea cinnamomea CBS 343.55 large subunit ribosomal RNA gene, partial sequence	131567:2759:33154:4751:451864:4890:716545:147538:716546:147545:451871:33183:1593277:5040:5041	others	RLSU
TRINITY_DN64235_c0_g1_i2	543791	Opegrapha vulgata large subunit ribosomal RNA gene, partial sequence	131567:2759:33154:4751:451864:4890:716545:147538:716546:715962:147539:39677:1010694:91479:543791	others	RLSU
TRINITY_DN64235_c0_g1_i2	318759	Xylopsora friesii large subunit ribosomal RNA gene, partial sequence	131567:2759:33154:4751:451864:4890:716545:147538:716546:147547:1520881:1520791:452227:87265:1454058:318759	others	RLSU
TRINITY_DN64235_c0_g1_i2	108925	Chrysosporium sulfureum CBS 634.79 large subunit ribosomal RNA gene, partial sequence	131567:2759:33154:4751:451864:4890:716545:147538:716546:147545:451871:33183:1593277:40411:108925	others	RLSU
TRINITY_DN64235_c0_g1_i2	1309685	Diploschistes neutrophilus large subunit ribosomal RNA gene, partial sequence	131567:2759:33154:4751:451864:4890:716545:147538:716546:147547:1520881:388283:38074:71598:1130102:1130107:71602:1309685	others	RLSU
TRINITY_DN64235_c0_g1_i2	1696787	Caloplaca brouardii large subunit ribosomal RNA gene, partial sequence	131567:2759:33154:4751:451864:4890:716545:147538:716546:147547:1520881:388435:107465:1302176:88646:1301213:111586:1696787	others	RLSU
TRINITY_DN64235_c0_g1_i2	1518851	Xyloschistes platytropa large subunit ribosomal RNA gene, partial sequence	131567:2759:33154:4751:451864:4890:716545:147538:716546:147547:1520881:388283:38074:56757:1518850:1518851	others	RLSU
TRINITY_DN64235_c0_g1_i2	1301332	Flavoplaca marina large subunit ribosomal RNA gene, partial sequence	131567:2759:33154:4751:451864:4890:716545:147538:716546:147547:1520881:388435:107465:1302176:88646:1301143:1301328:1301332	others	RLSU
TRINITY_DN64235_c0_g1_i2	543775	Enterographa crassa large subunit ribosomal RNA gene, partial sequence	131567:2759:33154:4751:451864:4890:716545:147538:716546:715962:147539:39677:40111:289273:543775	others	RLSU
TRINITY_DN64235_c0_g1_i2	413833	Buellia fimbriata large subunit ribosomal RNA gene, partial sequence	131567:2759:33154:4751:451864:4890:716545:147538:716546:147547:1520881:388435:1302181:39937:1302238:111584:413833	others	RLSU
TRINITY_DN64235_c0_g1_i2	1849496	Elaphomyces spirosporus large subunit ribosomal RNA gene, partial sequence	131567:2759:33154:4751:451864:4890:716545:147538:716546:147545:451871:5042:147546:36046:1849496	others	RLSU
TRINITY_DN64235_c0_g1_i2	161685	Umbilicaria mammulata large subunit ribosomal RNA gene, partial sequence	131567:2759:33154:4751:451864:4890:716545:147538:716546:147547:1520881:1520791:452227:87265:87270:161685	others	RLSU
TRINITY_DN64235_c0_g1_i2	160984	Varicellaria rhodocarpa large subunit ribosomal RNA gene, partial sequence	131567:2759:33154:4751:451864:4890:716545:147538:716546:147547:1520881:388283:88639:50931:160983:160984	others	RLSU
TRINITY_DN64235_c0_g1_i2	580046	Lasallia hispanica large subunit ribosomal RNA gene, partial sequence	131567:2759:33154:4751:451864:4890:716545:147538:716546:147547:1520881:1520791:452227:87265:87266:580046	others	RLSU
TRINITY_DN64235_c0_g1_i2	171739	Chaenotheca xyloxena CBS 100907 large subunit ribosomal RNA gene, partial sequence	131567:2759:33154:4751:451864:4890:716545:147538:716546:1293512:1293513:164592:164570:171739	others	RLSU
TRINITY_DN64235_c0_g1_i2	331657	Cryomyces minteri large subunit ribosomal RNA gene, partial sequence	131567:2759:33154:4751:451864:4890:716545:147538:716546:715962:147541:159987:329878:331657	others	RLSU
TRINITY_DN64235_c0_g1_i2	1344016	Parmeliella triptophylloides large subunit ribosomal RNA gene, partial sequence	131567:2759:33154:4751:451864:4890:716545:147538:716546:147547:1520881:388435:388450:388451:176448:191113:1344016	others	RLSU
TRINITY_DN64235_c0_g1_i2	191112	Pannaria rubiginosa large subunit ribosomal RNA gene, partial sequence	131567:2759:33154:4751:451864:4890:716545:147538:716546:147547:1520881:388435:388450:388451:176448:191108:191112	others	RLSU
TRINITY_DN64235_c0_g1_i2	796409	Acanthostigma minutum large subunit ribosomal RNA gene, partial sequence	131567:2759:33154:4751:451864:4890:716545:147538:716546:715962:147541:159987:1572707:43216:314149:796409	others	RLSU
TRINITY_DN64235_c0_g1_i2	1070956	Ascosphaera subglobosa large subunit ribosomal RNA gene, partial sequence	131567:2759:33154:4751:451864:4890:716545:147538:716546:147545:451871:33183:5103:5104:1070956	others	RLSU
TRINITY_DN64235_c0_g1_i2	543792	Opegrapha zonata large subunit ribosomal RNA gene, partial sequence	131567:2759:33154:4751:451864:4890:716545:147538:716546:715962:147539:39677:1010694:91479:543792	others	RLSU
TRINITY_DN64235_c0_g1_i2	264714	Pyxine subcinerea large subunit ribosomal RNA gene, partial sequence	131567:2759:33154:4751:451864:4890:716545:147538:716546:147547:1520881:388435:1302181:39937:1302238:205635:264714	others	RLSU
TRINITY_DN64235_c0_g1_i2	115983	Phyllosticta ampelicida CBS 237.48 large subunit ribosomal RNA gene, partial sequence	131567:2759:33154:4751:451864:4890:716545:147538:716546:715962:147541:159987:451869:1424649:121621:115983	others	RLSU
TRINITY_DN64235_c0_g1_i2	543774	Enterographa anguinella large subunit ribosomal RNA gene, partial sequence	131567:2759:33154:4751:451864:4890:716545:147538:716546:715962:147539:39677:40111:289273:543774	others	RLSU
TRINITY_DN64235_c0_g1_i2	146287	Mycopepon smithii large subunit ribosomal RNA gene, partial sequence	131567:2759:33154:4751:451864:4890:716545:147538:716546:715962:147541:159987:146286:146287	others	RLSU
TRINITY_DN64235_c0_g1_i2	1306391	Saxomyces penninicus large subunit ribosomal RNA gene, partial sequence	131567:2759:33154:4751:451864:4890:716545:147538:716546:715962:147541:451867:1470371:1447773:1306391	others	RLSU
TRINITY_DN64235_c0_g1_i2	1344014	Pannaria multifida large subunit ribosomal RNA gene, partial sequence	131567:2759:33154:4751:451864:4890:716545:147538:716546:147547:1520881:388435:388450:388451:176448:191108:1344014	others	RLSU
TRINITY_DN64235_c0_g1_i2	243205	Leptogium lichenoides large subunit ribosomal RNA gene, partial sequence	131567:2759:33154:4751:451864:4890:716545:147538:716546:147547:1520881:388435:388450:388451:169194:168915:243205	others	RLSU
TRINITY_DN64235_c0_g1_i2	2029764	Protothelenella santessonii large subunit ribosomal RNA gene, partial sequence	131567:2759:33154:4751:451864:4890:716545:147538:716546:147547:1520881:388283:388397:284605:1032484:2029764	others	RLSU
TRINITY_DN64235_c0_g1_i2	262413	Calicium glaucellum large subunit ribosomal RNA gene, partial sequence	131567:2759:33154:4751:451864:4890:716545:147538:716546:147547:1520881:388435:1302181:39937:1302239:39938:262413	others	RLSU
TRINITY_DN64235_c0_g1_i2	45429	Elaphomyces aculeatus large subunit ribosomal RNA gene, partial sequence	131567:2759:33154:4751:451864:4890:716545:147538:716546:147545:451871:5042:147546:36046:45429	others	RLSU
TRINITY_DN64235_c0_g1_i2	1145356	Megalospora coccodes large subunit ribosomal RNA gene, partial sequence	131567:2759:33154:4751:451864:4890:716545:147538:716546:147547:1520881:388435:107465:1302176:88740:88648:1145356	others	RLSU
TRINITY_DN64235_c0_g1_i2	520580	Caloplaca granulosa large subunit ribosomal RNA gene, partial sequence	131567:2759:33154:4751:451864:4890:716545:147538:716546:147547:1520881:388435:107465:1302176:88646:1301213:111586:520580	others	RLSU
TRINITY_DN64235_c0_g1_i2	1405070	Romjularia lurida large subunit ribosomal RNA gene, partial sequence	131567:2759:33154:4751:451864:4890:716545:147538:716546:147547:1520881:388435:1500419:40595:1405069:1405070	others	RLSU
TRINITY_DN64235_c0_g1_i2	88742	Rusavskia elegans large subunit ribosomal RNA gene, partial sequence	131567:2759:33154:4751:451864:4890:716545:147538:716546:147547:1520881:388435:107465:1302176:88646:1301143:1300106:88742	others	RLSU
TRINITY_DN64235_c0_g1_i2	1301491	Polycauliona candelaria large subunit ribosomal RNA gene, partial sequence	131567:2759:33154:4751:451864:4890:716545:147538:716546:147547:1520881:388435:107465:1302176:88646:1301143:1300033:1301491	others	RLSU
TRINITY_DN64235_c0_g1_i2	479100	Xanthocarpia ochracea large subunit ribosomal RNA gene, partial sequence	131567:2759:33154:4751:451864:4890:716545:147538:716546:147547:1520881:388435:107465:1302176:88646:1301143:1301605:479100	others	RLSU
TRINITY_DN64235_c0_g1_i2	908868	Caloplaca furax large subunit ribosomal RNA gene, partial sequence	131567:2759:33154:4751:451864:4890:716545:147538:716546:147547:1520881:388435:107465:1302176:88646:1301213:111586:908868	others	RLSU
TRINITY_DN64235_c0_g1_i2	131308	Saccharata proteae CBS 115206 large subunit ribosomal RNA gene, partial sequence	131567:2759:33154:4751:451864:4890:716545:147538:716546:715962:147541:159987:451869:1450292:371108:131308	others	RLSU
TRINITY_DN64235_c0_g1_i2	61459	Coniosporium apollinis CBS 100218 large subunit ribosomal RNA gene, partial sequence	131567:2759:33154:4751:451864:4890:716545:147538:716546:715962:147541:159987:2810619:61459	others	RLSU
TRINITY_DN64235_c0_g1_i2	574776	Hysterium hyalinum large subunit ribosomal RNA gene, partial sequence	131567:2759:33154:4751:451864:4890:716545:147538:716546:715962:147541:451868:191554:100025:100026:574776	others	RLSU
TRINITY_DN64235_c0_g1_i2	543777	Erythrodecton granulatum large subunit ribosomal RNA gene, partial sequence	131567:2759:33154:4751:451864:4890:716545:147538:716546:715962:147539:39677:40111:289274:543777	others	RLSU
TRINITY_DN64235_c0_g1_i2	476249	Leptogium teretiusculum large subunit ribosomal RNA gene, partial sequence	131567:2759:33154:4751:451864:4890:716545:147538:716546:147547:1520881:388435:388450:388451:169194:168915:476249	others	RLSU
TRINITY_DN64235_c0_g1_i2	152651	Delitschia didyma large subunit ribosomal RNA gene, partial sequence	131567:2759:33154:4751:451864:4890:716545:147538:716546:715962:147541:451868:92860:221679:100051:152651	others	RLSU
TRINITY_DN64235_c0_g1_i2	83470	Stereocaulon vesuvianum large subunit ribosomal RNA gene, partial sequence	131567:2759:33154:4751:451864:4890:716545:147538:716546:147547:1520881:388435:5197:157822:50937:50938:83470	others	RLSU
TRINITY_DN64235_c0_g1_i2	191114	Parmeliella triptophylla large subunit ribosomal RNA gene, partial sequence	131567:2759:33154:4751:451864:4890:716545:147538:716546:147547:1520881:388435:388450:388451:176448:191113:191114	others	RLSU
TRINITY_DN64235_c0_g1_i2	140094	Cyphelium tigillare large subunit ribosomal RNA gene, partial sequence	131567:2759:33154:4751:451864:4890:716545:147538:716546:147547:1520881:388435:1302181:39937:1302239:57087:140094	others	RLSU
TRINITY_DN64235_c0_g1_i2	1301427	Gyalolechia stipitata large subunit ribosomal RNA gene, partial sequence	131567:2759:33154:4751:451864:4890:716545:147538:716546:147547:1520881:388435:107465:1302176:88646:1301213:1300028:1301427	others	RLSU
TRINITY_DN64235_c0_g1_i2	714423	Hysterographium flexuosum GKM1262c large subunit ribosomal RNA gene, partial sequence	131567:2759:33154:4751:451864:4890:716545:147538:716546:715962:147541:451868:191554:100025:374756:714423	others	RLSU
TRINITY_DN64235_c0_g1_i2	57090	Texosporium sancti-jacobi large subunit ribosomal RNA gene, partial sequence	131567:2759:33154:4751:451864:4890:716545:147538:716546:147547:1520881:388435:1302181:39937:1302238:57089:57090	others	RLSU
TRINITY_DN64235_c0_g1_i2	1518522	Eiglera flavida large subunit ribosomal RNA gene, partial sequence	131567:2759:33154:4751:451864:4890:716545:147538:716546:147547:1520881:388283:1518856:88749:1518521:1518522	others	RLSU
TRINITY_DN64235_c0_g1_i2	1491766	Abrothallus cladoniae large subunit ribosomal RNA gene, partial sequence	131567:2759:33154:4751:451864:4890:716545:147538:716546:715962:147541:159987:1429049:1429050:941766:1491766	others	RLSU
TRINITY_DN64235_c0_g1_i2	298280	Dimelaena radiata large subunit ribosomal RNA gene, partial sequence	131567:2759:33154:4751:451864:4890:716545:147538:716546:147547:1520881:388435:1302181:39937:1302238:116792:298280	others	RLSU
TRINITY_DN64235_c0_g1_i2	1445009	Niorma chrysophthalma large subunit ribosomal RNA gene, partial sequence	131567:2759:33154:4751:451864:4890:716545:147538:716546:147547:1520881:388435:107465:1302176:88646:1301212:1445008:1445009	others	RLSU
TRINITY_DN64235_c0_g1_i2	1146844	Sipmaniella sulphureofusca large subunit ribosomal RNA gene, partial sequence	131567:2759:33154:4751:451864:4890:716545:147538:716546:147547:1520881:388435:107465:1302176:88740:1146843:1146844	others	RLSU
TRINITY_DN64235_c0_g1_i2	329879	Cryomyces antarcticus CCFEE 536 large subunit ribosomal RNA gene, partial sequence	131567:2759:33154:4751:451864:4890:716545:147538:716546:715962:147541:159987:329878:329879	others	RLSU
TRINITY_DN64235_c0_g1_i2	404719	Phyllobaeis imbricata large subunit ribosomal RNA gene, partial sequence	131567:2759:33154:4751:451864:4890:716545:147538:716546:147547:1520881:388283:452221:83473:202892:404719	others	RLSU
TRINITY_DN64235_c0_g1_i2	205639	Pyxine sorediata large subunit ribosomal RNA gene, partial sequence	131567:2759:33154:4751:451864:4890:716545:147538:716546:147547:1520881:388435:1302181:39937:1302238:205635:205639	others	RLSU
TRINITY_DN64235_c0_g1_i2	160035	Zopfia rhizophila CBS 207.26 large subunit ribosomal RNA gene, partial sequence	131567:2759:33154:4751:451864:4890:716545:147538:716546:715962:147541:159987:160033:160034:160035	others	RLSU
TRINITY_DN64235_c0_g1_i2	273082	Clauzadea monticola large subunit ribosomal RNA gene, partial sequence	131567:2759:33154:4751:451864:4890:716545:147538:716546:147547:1520881:388435:1500419:40595:273081:273082	others	RLSU
TRINITY_DN64235_c0_g1_i2	27318	Skoua fertilis large subunit ribosomal RNA gene, partial sequence	131567:2759:33154:4751:451864:4890:716545:147538:716546:715989:147548:221903:37240:2053889:27318	others	RLSU
TRINITY_DN64235_c0_g1_i2	1518600	Protoblastenia szaferi large subunit ribosomal RNA gene, partial sequence	131567:2759:33154:4751:451864:4890:716545:147538:716546:147547:1520881:388435:5197:157822:258890:258891:1518600	others	RLSU
TRINITY_DN64235_c0_g1_i2	41287	Renispora flavissima CBS 708.79 large subunit ribosomal RNA gene, partial sequence	131567:2759:33154:4751:451864:4890:716545:147538:716546:147545:451871:33183:33184:41286:41287	others	RLSU
TRINITY_DN64235_c0_g1_i2	113411	Amauroascus aureus CBS 593.71 large subunit ribosomal RNA gene, partial sequence	131567:2759:33154:4751:451864:4890:716545:147538:716546:147545:451871:33183:33184:37236:113411	others	RLSU
TRINITY_DN64235_c0_g1_i2	1341332	Vestergrenopsis sonomensis large subunit ribosomal RNA gene, partial sequence	131567:2759:33154:4751:451864:4890:716545:147538:716546:147547:1520881:388435:388450:157824:1343996:1341326:1341332	others	RLSU
TRINITY_DN64235_c0_g1_i2	157765	Gyalolechia bracteata large subunit ribosomal RNA gene, partial sequence	131567:2759:33154:4751:451864:4890:716545:147538:716546:147547:1520881:388435:107465:1302176:88646:1301213:1300028:157765	others	RLSU
TRINITY_DN64235_c0_g1_i2	100052	Delitschia winteri CBS 225.62 large subunit ribosomal RNA gene, partial sequence	131567:2759:33154:4751:451864:4890:716545:147538:716546:715962:147541:451868:92860:221679:100051:100052	others	RLSU
TRINITY_DN64235_c0_g1_i2	1301611	Xanthocarpia marmorata large subunit ribosomal RNA gene, partial sequence	131567:2759:33154:4751:451864:4890:716545:147538:716546:147547:1520881:388435:107465:1302176:88646:1301143:1301605:1301611	others	RLSU
TRINITY_DN64235_c0_g1_i2	1518848	Trapeliopsis glaucopholis large subunit ribosomal RNA gene, partial sequence	131567:2759:33154:4751:451864:4890:716545:147538:716546:147547:1520881:388283:1520783:1520784:129517:1518848	others	RLSU
TRINITY_DN64235_c0_g1_i2	1590129	Xylographa bjoerkii large subunit ribosomal RNA gene, partial sequence	131567:2759:33154:4751:451864:4890:716545:147538:716546:147547:1520881:388283:1520783:1520784:223428:1590129	others	RLSU
TRINITY_DN64235_c0_g1_i2	1387563	Ophidiomyces ophiodiicola large subunit ribosomal RNA gene, partial sequence	131567:2759:33154:4751:451864:4890:716545:147538:716546:147545:451871:33183:33184:1387562:1387563	others	RLSU
TRINITY_DN64235_c0_g1_i2	85852	Chrysosporium tropicum CBS 171.62 large subunit ribosomal RNA gene, partial sequence	131567:2759:33154:4751:451864:4890:716545:147538:716546:147545:451871:33183:1593277:40411:85852	others	RLSU
TRINITY_DN64235_c0_g1_i2	189615	Xanthomendoza poeltii large subunit ribosomal RNA gene, partial sequence	131567:2759:33154:4751:451864:4890:716545:147538:716546:147547:1520881:388435:107465:1302176:88646:1301143:189613:189615	others	RLSU
TRINITY_DN64235_c0_g1_i2	977788	Lichenoconium lecanorae JL382-10 large subunit ribosomal RNA gene, partial sequence	131567:2759:33154:4751:451864:4890:716545:147538:716546:715962:147541:159987:1429049:1446272:977787:977788	others	RLSU
TRINITY_DN64235_c0_g1_i2	578093	Lineolata rhizophorae CBS 641.66 large subunit ribosomal RNA gene, partial sequence	131567:2759:33154:4751:451864:4890:716545:147538:716546:715962:147541:159987:2714148:2714149:578092:578093	others	RLSU
TRINITY_DN64235_c0_g1_i2	741139	Lepidopterella palustris F32-3 large subunit ribosomal RNA gene, partial sequence	131567:2759:33154:4751:451864:4890:716545:147538:716546:715962:147541:451868:603422:281106:561967:741139	others	RLSU
TRINITY_DN64235_c0_g1_i2	166392	Gymnascella littoralis large subunit ribosomal RNA gene, partial sequence	131567:2759:33154:4751:451864:4890:716545:147538:716546:147545:451871:33183:37243:78593:166392	others	RLSU
TRINITY_DN64235_c0_g1_i2	574783	Psiloglonium clavisporum EB 0313 large subunit ribosomal RNA gene, partial sequence	131567:2759:33154:4751:451864:4890:716545:147538:716546:715962:147541:451868:191554:100025:574771:574783	others	RLSU
TRINITY_DN64235_c0_g1_i2	586085	Staurolemma omphalarioides large subunit ribosomal RNA gene, partial sequence	131567:2759:33154:4751:451864:4890:716545:147538:716546:147547:1520881:388435:388450:388451:169194:586084:586085	others	RLSU
TRINITY_DN64235_c0_g1_i2	176452	Degelia gayana large subunit ribosomal RNA gene, partial sequence	131567:2759:33154:4751:451864:4890:716545:147538:716546:147547:1520881:388435:388450:388451:176448:176451:176452	others	RLSU
TRINITY_DN64235_c0_g1_i2	301202	Helicomyces roseus CBS 283.51 large subunit ribosomal RNA gene, partial sequence	131567:2759:33154:4751:451864:4890:716545:147538:716546:715962:147541:159987:1572707:43216:301201:301202	others	RLSU
TRINITY_DN64235_c0_g1_i2	315203	Sarcoleotia globosa MBH52476 large subunit ribosomal RNA gene, partial sequence	131567:2759:33154:4751:451864:4890:716545:147538:716546:663566:654833:34368:315084:315203	others	RLSU
TRINITY_DN64235_c0_g1_i2	1849506	Elaphomyces anthracinus f. talosporus large subunit ribosomal RNA gene, partial sequence	131567:2759:33154:4751:451864:4890:716545:147538:716546:147545:451871:5042:147546:36046:1637980:1849506	others	RLSU
TRINITY_DN64235_c0_g1_i2	92842	Roccellographa cretacea large subunit ribosomal RNA gene, partial sequence	131567:2759:33154:4751:451864:4890:716545:147538:716546:715962:147539:39677:1010695:92841:92842	others	RLSU
TRINITY_DN64235_c0_g1_i2	316249	Chaenothecopsis viridireagens large subunit ribosomal RNA gene, partial sequence	131567:2759:33154:4751:451864:4890:716545:147538:716546:147545:451879:148099:39940:57079:316249	others	RLSU
TRINITY_DN64235_c0_g1_i2	134357	Phaeotrichum benjaminii CBS 541.72 large subunit ribosomal RNA gene, partial sequence	131567:2759:33154:4751:451864:4890:716545:147538:716546:715962:147541:159987:1818663:45152:134356:134357	others	RLSU
TRINITY_DN64235_c0_g1_i2	1190609	Lobaria patinifera large subunit ribosomal RNA gene, partial sequence	131567:2759:33154:4751:451864:4890:716545:147538:716546:147547:1520881:388435:388450:157824:129109:63752:1190609	others	RLSU
TRINITY_DN64235_c0_g1_i2	191100	Degelia plumbea large subunit ribosomal RNA gene, partial sequence	131567:2759:33154:4751:451864:4890:716545:147538:716546:147547:1520881:388435:388450:388451:176448:176451:191100	others	RLSU
TRINITY_DN64235_c0_g1_i2	169143	Pseudocyphellaria rainierensis large subunit ribosomal RNA gene, partial sequence	131567:2759:33154:4751:451864:4890:716545:147538:716546:147547:1520881:388435:388450:157824:129109:129110:169143	others	RLSU
TRINITY_DN64235_c0_g1_i2	1301494	Polycauliona impolita large subunit ribosomal RNA gene, partial sequence	131567:2759:33154:4751:451864:4890:716545:147538:716546:147547:1520881:388435:107465:1302176:88646:1301143:1300033:1301494	others	RLSU
TRINITY_DN64235_c0_g1_i2	1685924	Pithomyces flavus LF-156 large subunit ribosomal RNA gene, partial sequence	131567:2759:33154:4751:451864:4890:716545:147538:716546:715962:147541:451868:92860:2126473:227062:1685924	others	RLSU
TRINITY_DN64235_c0_g1_i2	191104	Fuscopannaria leucosticta large subunit ribosomal RNA gene, partial sequence	131567:2759:33154:4751:451864:4890:716545:147538:716546:147547:1520881:388435:388450:388451:176448:191101:191104	others	RLSU
TRINITY_DN64235_c0_g1_i2	1590116	Xylographa disseminata large subunit ribosomal RNA gene, partial sequence	131567:2759:33154:4751:451864:4890:716545:147538:716546:147547:1520881:388283:1520783:1520784:223428:1590116	others	RLSU
TRINITY_DN64235_c0_g1_i2	51567	Ascosphaera atra large subunit ribosomal RNA gene, partial sequence	131567:2759:33154:4751:451864:4890:716545:147538:716546:147545:451871:33183:5103:5104:51567	others	RLSU
TRINITY_DN64235_c0_g1_i2	51570	Ascosphaera duoformis large subunit ribosomal RNA gene, partial sequence	131567:2759:33154:4751:451864:4890:716545:147538:716546:147545:451871:33183:5103:5104:51570	others	RLSU
TRINITY_DN64235_c0_g1_i2	435393	Jahnula seychellensis A492 large subunit ribosomal RNA gene, partial sequence	131567:2759:33154:4751:451864:4890:716545:147538:716546:715962:147541:451868:193033:112100:2803205:435393	others	RLSU
TRINITY_DN64235_c0_g1_i2	69890	Gymnoascus reesii large subunit ribosomal RNA gene, partial sequence	131567:2759:33154:4751:451864:4890:716545:147538:716546:147545:451871:33183:37243:69889:69890	others	RLSU
TRINITY_DN64235_c0_g1_i2	5105	Ascosphaera apis large subunit ribosomal RNA gene, partial sequence	131567:2759:33154:4751:451864:4890:716545:147538:716546:147545:451871:33183:5103:5104:5105	others	RLSU
TRINITY_DN64235_c0_g1_i2	574794	Ostreichnion curtisii large subunit ribosomal RNA gene, partial sequence	131567:2759:33154:4751:451864:4890:716545:147538:716546:715962:147541:451868:191554:100025:2829156:574794	others	RLSU
TRINITY_DN64235_c0_g1_i2	586061	Collema conglomeratum large subunit ribosomal RNA gene, partial sequence	131567:2759:33154:4751:451864:4890:716545:147538:716546:147547:1520881:388435:388450:388451:169194:203431:586061	others	RLSU
TRINITY_DN64235_c0_g1_i2	476248	Leptogium subaridum large subunit ribosomal RNA gene, partial sequence	131567:2759:33154:4751:451864:4890:716545:147538:716546:147547:1520881:388435:388450:388451:169194:168915:476248	others	RLSU
TRINITY_DN64235_c0_g1_i2	200983	Rhizocarpon oederi large subunit ribosomal RNA gene, partial sequence	131567:2759:33154:4751:451864:4890:716545:147538:716546:147547:1520881:388435:1500427:88640:88641:200983	others	RLSU
TRINITY_DN64235_c0_g1_i2	192898	Diploschistes cinereocaesius large subunit ribosomal RNA gene, partial sequence	131567:2759:33154:4751:451864:4890:716545:147538:716546:147547:1520881:388283:38074:71598:1130102:1130107:71602:192898	others	RLSU
TRINITY_DN64235_c0_g1_i2	43218	Tubeufia helicomyces large subunit ribosomal RNA gene, partial sequence	131567:2759:33154:4751:451864:4890:716545:147538:716546:715962:147541:159987:1572707:43216:43217:43218	others	RLSU
TRINITY_DN64235_c0_g1_i2	1849507	Elaphomyces atropurpureus large subunit ribosomal RNA gene, partial sequence	131567:2759:33154:4751:451864:4890:716545:147538:716546:147545:451871:5042:147546:36046:1849507	others	RLSU
TRINITY_DN64235_c0_g1_i2	1301239	Cerothallia luteoalba large subunit ribosomal RNA gene, partial sequence	131567:2759:33154:4751:451864:4890:716545:147538:716546:147547:1520881:388435:107465:1302176:88646:1301143:1301238:1301239	others	RLSU
TRINITY_DN64235_c0_g1_i2	1507909	Phaeopyxis punctum large subunit ribosomal RNA gene, partial sequence	131567:2759:33154:4751:451864:4890:716545:147538:716546:147547:1520881:388283:388397:1507908:1507909	others	RLSU
TRINITY_DN64235_c0_g1_i2	742336	Heleiosa barbatula JK 5548I large subunit ribosomal RNA gene, partial sequence	131567:2759:33154:4751:451864:4890:716545:147538:716546:715962:147541:451868:92860:147498:742335:742336	others	RLSU
TRINITY_DN64235_c0_g1_i2	574779	Hysterographium fraxini large subunit ribosomal RNA gene, partial sequence	131567:2759:33154:4751:451864:4890:716545:147538:716546:715962:147541:451868:191554:100025:374756:574779	others	RLSU
TRINITY_DN64235_c0_g1_i2	468116	Verrucula latericola large subunit ribosomal RNA gene, partial sequence	131567:2759:33154:4751:451864:4890:716545:147538:716546:147545:451870:146291:146292:168925:468116	others	RLSU
TRINITY_DN64235_c0_g1_i2	404709	Niebla cephalota large subunit ribosomal RNA gene, partial sequence	131567:2759:33154:4751:451864:4890:716545:147538:716546:147547:1520881:388435:5197:157822:56478:404708:404709	others	RLSU
TRINITY_DN64235_c0_g1_i2	413835	Erioderma verruculosum large subunit ribosomal RNA gene, partial sequence	131567:2759:33154:4751:451864:4890:716545:147538:716546:147547:1520881:388435:388450:388451:176448:243191:413835	others	RLSU
TRINITY_DN64235_c0_g1_i2	1968710	Neohelicomyces aquaticus KUMCC 15-0463 large subunit ribosomal RNA gene, partial sequence	131567:2759:33154:4751:451864:4890:716545:147538:716546:715962:147541:159987:1572707:43216:2058259:1968710	others	RLSU
TRINITY_DN64235_c0_g1_i2	1300037	Xanthopeltis rupicola large subunit ribosomal RNA gene, partial sequence	131567:2759:33154:4751:451864:4890:716545:147538:716546:147547:1520881:388435:107465:1302176:88646:1301143:1300036:1300037	others	RLSU
TRINITY_DN64235_c0_g1_i2	286406	Sarcosagium campestre large subunit ribosomal RNA gene, partial sequence	131567:2759:33154:4751:451864:4890:716545:147538:205932:286405:286406	others	RLSU
TRINITY_DN64235_c0_g1_i2	1590117	Xylographa hians large subunit ribosomal RNA gene, partial sequence	131567:2759:33154:4751:451864:4890:716545:147538:716546:147547:1520881:388283:1520783:1520784:223428:1590117	others	RLSU
TRINITY_DN64235_c0_g1_i2	1491768	Abrothallus parmeliarum large subunit ribosomal RNA gene, partial sequence	131567:2759:33154:4751:451864:4890:716545:147538:716546:715962:147541:159987:1429049:1429050:941766:1491768	others	RLSU
TRINITY_DN64235_c0_g1_i2	1344015	Parmeliella polyphyllina large subunit ribosomal RNA gene, partial sequence	131567:2759:33154:4751:451864:4890:716545:147538:716546:147547:1520881:388435:388450:388451:176448:191113:1344015	others	RLSU
TRINITY_DN64235_c0_g1_i2	1217826	Xylona heveae TC161 large subunit ribosomal RNA gene, partial sequence	131567:2759:33154:4751:451864:4890:716545:147538:716546:1217819:1217820:1217822:1217823:1217826	others	RLSU
TRINITY_DN64235_c0_g1_i2	1145296	Brigantiaea fuscolutea large subunit ribosomal RNA gene, partial sequence	131567:2759:33154:4751:451864:4890:716545:147538:716546:147547:1520881:388435:107465:1302178:388951:1145298:1145296	others	RLSU
TRINITY_DN64235_c0_g1_i2	476244	Leptogium tacomae large subunit ribosomal RNA gene, partial sequence	131567:2759:33154:4751:451864:4890:716545:147538:716546:147547:1520881:388435:388450:388451:169194:168915:476244	others	RLSU
TRINITY_DN64235_c0_g1_i2	476241	Leptogium cellulosum large subunit ribosomal RNA gene, partial sequence	131567:2759:33154:4751:451864:4890:716545:147538:716546:147547:1520881:388435:388450:388451:169194:168915:476241	others	RLSU
TRINITY_DN64235_c0_g1_i2	468082	Placopyrenium bucekii large subunit ribosomal RNA gene, partial sequence	131567:2759:33154:4751:451864:4890:716545:147538:716546:147545:451870:146291:146292:468122:468082	others	RLSU
TRINITY_DN64235_c0_g1_i2	435399	Xylomyces chlamydosporus large subunit ribosomal RNA gene, partial sequence	131567:2759:33154:4751:451864:4890:716545:147538:716546:715962:147541:451868:193033:112100:435398:435399	others	RLSU
TRINITY_DN64235_c0_g1_i2	104250	Candelaria concolor large subunit ribosomal RNA gene, partial sequence	131567:2759:33154:4751:451864:4890:716545:147538:716546:2576467:452225:452226:104249:104250	others	RLSU
TRINITY_DN64235_c0_g1_i2	93125	Tephromela atra large subunit ribosomal RNA gene, partial sequence	131567:2759:33154:4751:451864:4890:716545:147538:716546:147547:1520881:388435:5197:157822:1075313:93124:93125	others	RLSU
TRINITY_DN64235_c0_g1_i2	108938	Lecanora contractula large subunit ribosomal RNA gene, partial sequence	131567:2759:33154:4751:451864:4890:716545:147538:716546:147547:1520881:388435:5197:157822:39933:2652863:108938	others	RLSU
TRINITY_DN64235_c0_g1_i2	1341712	Erinacellus dendroides large subunit ribosomal RNA gene, partial sequence	131567:2759:33154:4751:451864:4890:716545:147538:716546:147547:1520881:388435:388450:2050035:2050036:1341712	others	RLSU
TRINITY_DN64235_c0_g1_i2	394996	Anisomeridium polypori large subunit ribosomal RNA gene, partial sequence	131567:2759:33154:4751:451864:4890:716545:147538:716546:715962:147541:159987:1824639:286425:394995:394996	others	RLSU
TRINITY_DN64235_c0_g1_i2	43226	Capronia mansonii CBS 101.67 large subunit ribosomal RNA gene, partial sequence	131567:2759:33154:4751:451864:4890:716545:147538:716546:147545:451870:34395:43219:43220:43226	others	RLSU
TRINITY_DN64235_c0_g1_i2	1578191	Verrucaria alpicola large subunit ribosomal RNA gene, partial sequence	131567:2759:33154:4751:451864:4890:716545:147538:716546:147545:451870:146291:146292:168925:1578191	others	RLSU
TRINITY_DN64235_c0_g1_i2	1619924	Melaspilea enteroleuca large subunit ribosomal RNA gene, partial sequence	131567:2759:33154:4751:451864:4890:716545:147538:716546:715962:147541:159987:545373:289258:289260:1619924	others	RLSU
TRINITY_DN64235_c0_g1_i2	860654	Lecidea auriculata large subunit ribosomal RNA gene, partial sequence	131567:2759:33154:4751:451864:4890:716545:147538:716546:147547:1520881:388435:1500419:40595:88631:860654	others	RLSU
TRINITY_DN64235_c0_g1_i2	401077	Lobariella pallida large subunit ribosomal RNA gene, partial sequence	131567:2759:33154:4751:451864:4890:716545:147538:716546:147547:1520881:388435:388450:157824:129109:401076:401077	others	RLSU
TRINITY_DN64235_c0_g1_i2	147573	Piedraia hortae CBS 480.64 large subunit ribosomal RNA gene, partial sequence	131567:2759:33154:4751:451864:4890:716545:147538:716546:715962:147541:451867:134362:147571:147572:147573	others	RLSU
TRINITY_DN64235_c0_g1_i2	1518847	Trapelia glebulosa large subunit ribosomal RNA gene, partial sequence	131567:2759:33154:4751:451864:4890:716545:147538:716546:147547:1520881:388283:1520783:1520784:91806:1518847	others	RLSU
TRINITY_DN64235_c0_g1_i2	1518728	Ramboldia elabens large subunit ribosomal RNA gene, partial sequence	131567:2759:33154:4751:451864:4890:716545:147538:716546:147547:1520881:388435:5197:157822:1518852:436311:1518728	others	RLSU
TRINITY_DN64235_c0_g1_i2	361445	Verruconis verruculosa CBS 119775 large subunit ribosomal RNA gene, partial sequence	131567:2759:33154:4751:451864:4890:716545:147538:716546:715962:147541:451868:1111111:1111112:1494215:361445	others	RLSU
TRINITY_DN64235_c0_g1_i2	1385562	Savoronala madagascariensis large subunit ribosomal RNA gene, partial sequence	131567:2759:33154:4751:451864:4890:716545:147538:716546:147547:1520881:388435:5197:157822:1302296:1385561:1385562	others	RLSU
TRINITY_DN64235_c0_g1_i2	520598	Letrouitia parabola large subunit ribosomal RNA gene, partial sequence	131567:2759:33154:4751:451864:4890:716545:147538:716546:147547:1520881:388435:107465:1302178:157774:157775:520598	others	RLSU
TRINITY_DN64235_c0_g1_i2	1911158	Flavoplaca coronata large subunit ribosomal RNA gene, partial sequence	131567:2759:33154:4751:451864:4890:716545:147538:716546:147547:1520881:388435:107465:1302176:88646:1301143:1301328:1911158	others	RLSU
TRINITY_DN64235_c0_g1_i2	431000	Knufia cryptophialidica DAOM 216555 large subunit ribosomal RNA gene, partial sequence	131567:2759:33154:4751:451864:4890:716545:147538:716546:147545:451870:34395:1233474:430999:431000	others	RLSU
TRINITY_DN64235_c0_g1_i2	476245	Leptogium polycarpum large subunit ribosomal RNA gene, partial sequence	131567:2759:33154:4751:451864:4890:716545:147538:716546:147547:1520881:388435:388450:388451:169194:168915:476245	others	RLSU
TRINITY_DN64235_c0_g1_i2	1303730	Leptogium insigne large subunit ribosomal RNA gene, partial sequence	131567:2759:33154:4751:451864:4890:716545:147538:716546:147547:1520881:388283:1518855:291023:2530001:2530003	others	RLSU
TRINITY_DN64235_c0_g1_i2	480489	Cyttaria exigua large subunit ribosomal RNA gene, partial sequence	131567:2759:33154:4751:451864:4890:716545:147538:716546:715989:147548:47162:47163:47164:480489	others	RLSU
TRINITY_DN64235_c0_g1_i2	191116	Protopannaria pezizoides large subunit ribosomal RNA gene, partial sequence	131567:2759:33154:4751:451864:4890:716545:147538:716546:147547:1520881:388435:388450:388451:176448:191115:191116	others	RLSU
TRINITY_DN64235_c0_g1_i2	78138	Myxotrichum deflexum CBS 219.50 large subunit ribosomal RNA gene, partial sequence	131567:2759:33154:4751:451864:4890:716545:147538:716546:715989:147548:221903:37240:78133:78138	others	RLSU
TRINITY_DN64235_c0_g1_i2	252201	Ceratosphaeria lampadophora large subunit ribosomal RNA gene, partial sequence	131567:2759:33154:4751:451864:4890:716545:147538:716546:715989:147550:222544:639021:81093:252200:252201	others	RLSU
TRINITY_DN64235_c0_g1_i2	1544692	Wiesneriomyces conjunctosporus BCC18608 large subunit ribosomal RNA gene, partial sequence	131567:2759:33154:4751:451864:4890:716545:147538:716546:715962:147541:159987:1572707:1544688:1544689:1544692	others	RLSU
TRINITY_DN64235_c0_g1_i2	859471	Ramalina webbii large subunit ribosomal RNA gene, partial sequence	131567:2759:33154:4751:451864:4890:716545:147538:716546:147547:1520881:388435:5197:157822:56478:56479:859471	others	RLSU
TRINITY_DN64235_c0_g1_i2	703480	Ascocratera manglicola JK 5262C large subunit ribosomal RNA gene, partial sequence	131567:2759:33154:4751:451864:4890:716545:147538:716546:715962:147541:451868:92860:715274:703479:703480	others	RLSU
TRINITY_DN64235_c0_g1_i2	703502	Oedohysterium insidens large subunit ribosomal RNA gene, partial sequence	131567:2759:33154:4751:451864:4890:716545:147538:716546:715962:147541:451868:191554:100025:714889:703502	others	RLSU
TRINITY_DN64235_c0_g1_i2	565434	Selenophoma linicola CBS 468.48 large subunit ribosomal RNA gene, partial sequence	131567:2759:33154:4751:451864:4890:716545:147538:716546:715962:147541:451867:5014:148100:242511:565434	others	RLSU
TRINITY_DN64235_c0_g1_i2	64499	Sydowia polyspora large subunit ribosomal RNA gene, partial sequence	131567:2759:33154:4751:451864:4890:716545:147538:716546:715962:147541:451867:5014:64899:64497:64499	others	RLSU
TRINITY_DN64235_c0_g1_i2	85842	Nannizziopsis vriesii CBS 407.71 large subunit ribosomal RNA gene, partial sequence	131567:2759:33154:4751:451864:4890:716545:147538:716546:147545:451871:33183:1368691:85841:85842	others	RLSU
TRINITY_DN64235_c0_g1_i2	1095189	Jafnea semitosta large subunit ribosomal RNA gene, partial sequence	131567:2759:33154:4751:451864:4890:716545:147538:147549:5185:110846:352955:1095189	others	RLSU
TRINITY_DN64235_c0_g1_i2	176456	Nephroma plumbeum large subunit ribosomal RNA gene, partial sequence	131567:2759:33154:4751:451864:4890:716545:147538:716546:147547:1520881:388435:388450:157824:48857:48858:176456	others	RLSU
TRINITY_DN64235_c0_g1_i2	480486	Cordierites guianensis large subunit ribosomal RNA gene, partial sequence	131567:2759:33154:4751:451864:4890:716545:147538:716546:715989:147548:5178:1971361:163796:480486	others	RLSU
TRINITY_DN64235_c0_g1_i2	468081	Placocarpus schaereri large subunit ribosomal RNA gene, partial sequence	131567:2759:33154:4751:451864:4890:716545:147538:716546:147545:451870:146291:146292:468121:468081	others	RLSU
TRINITY_DN64235_c0_g1_i2	258868	Squamarina cartilaginea large subunit ribosomal RNA gene, partial sequence	131567:2759:33154:4751:451864:4890:716545:147538:716546:147547:1520881:388435:5197:157822:1658402:88644:258868	others	RLSU
TRINITY_DN64235_c0_g1_i2	399107	Heterodermia vulgaris large subunit ribosomal RNA gene, partial sequence	131567:2759:33154:4751:451864:4890:716545:147538:716546:147547:1520881:388435:1302181:50934:114962:399107	others	RLSU
TRINITY_DN64235_c0_g1_i2	176461	Lobaria scrobiculata large subunit ribosomal RNA gene, partial sequence	131567:2759:33154:4751:451864:4890:716545:147538:716546:147547:1520881:388435:388450:157824:129109:63752:176461	others	RLSU
TRINITY_DN64235_c0_g1_i2	1707612	Macroskyttea parmotrematis large subunit ribosomal RNA gene, partial sequence	131567:2759:33154:4751:451864:4890:716545:147538:716546:715989:147548:5178:159639:1710683:1707612	others	RLSU
TRINITY_DN64235_c0_g1_i2	168921	Placynthium nigrum large subunit ribosomal RNA gene, partial sequence	131567:2759:33154:4751:451864:4890:716545:147538:716546:147547:1520881:388435:388450:388451:169285:168920:168921	others	RLSU
TRINITY_DN64235_c0_g1_i2	1518589	Hertelidea botryosa large subunit ribosomal RNA gene, partial sequence	131567:2759:33154:4751:451864:4890:716545:147538:716546:147547:1520881:388435:5197:157822:50937:252250:1518589	others	RLSU
TRINITY_DN64235_c0_g1_i2	161815	Bacidina chloroticula large subunit ribosomal RNA gene, partial sequence	131567:2759:33154:4751:451864:4890:716545:147538:716546:147547:1520881:388435:5197:157822:56478:161813:161815	others	RLSU
TRINITY_DN64235_c0_g1_i2	1485976	Hysterodifractum partisporum large subunit ribosomal RNA gene, partial sequence	131567:2759:33154:4751:451864:4890:716545:147538:716546:715962:147541:451868:191554:100025:1539858:1485976	others	RLSU
TRINITY_DN64235_c0_g1_i2	1145309	Brigantiaea sorediata large subunit ribosomal RNA gene, partial sequence	131567:2759:33154:4751:451864:4890:716545:147538:716546:147547:1520881:388435:107465:1302178:388951:1145298:1145309	others	RLSU
TRINITY_DN64235_c0_g1_i2	319375	Chlorociboria aeruginascens subsp. australis D1609 large subunit ribosomal RNA gene, partial sequence	131567:2759:33154:4751:451864:4890:716545:147538:716546:715989:147548:5178:1971365:54692:296797:319375	others	RLSU
TRINITY_DN64235_c0_g1_i2	741136	Jahnula potamophila F111-1 large subunit ribosomal RNA gene, partial sequence	131567:2759:33154:4751:451864:4890:716545:147538:716546:715962:147541:451868:193033:112100:193034:741136	others	RLSU
TRINITY_DN64235_c0_g1_i2	47165	Cyttaria darwinii large subunit ribosomal RNA gene, partial sequence	131567:2759:33154:4751:451864:4890:716545:147538:716546:715989:147548:47162:47163:47164:47165	others	RLSU
TRINITY_DN64235_c0_g1_i2	435391	Jahnula granulosa large subunit ribosomal RNA gene, partial sequence	131567:2759:33154:4751:451864:4890:716545:147538:716546:715962:147541:451868:193033:112100:193034:435391	others	RLSU
TRINITY_DN64235_c0_g1_i2	353036	Sowerbyella radiculata large subunit ribosomal RNA gene, partial sequence	131567:2759:33154:4751:451864:4890:716545:147538:147549:5185:110846:352931:353036	others	RLSU
TRINITY_DN64235_c0_g1_i2	1544691	Wiesneriomyces laurinus DAOM 250029 large subunit ribosomal RNA gene, partial sequence	131567:2759:33154:4751:451864:4890:716545:147538:716546:715962:147541:159987:1572707:1544688:1544689:1544691	others	RLSU
TRINITY_DN64235_c0_g1_i2	79858	Pseudogymnoascus pannorum large subunit ribosomal RNA gene, partial sequence	131567:2759:33154:4751:451864:4890:716545:147538:716546:715989:147548:221903:34379:78156:79858	others	RLSU
TRINITY_DN64235_c0_g1_i2	5173	Sporothrix stenoceras large subunit ribosomal RNA gene, partial sequence	131567:2759:33154:4751:451864:4890:716545:147538:716546:715989:147550:222544:5151:5152:29907:5173	others	RLSU
TRINITY_DN64235_c0_g1_i2	273056	Melanolecia transitoria large subunit ribosomal RNA gene, partial sequence	131567:2759:33154:4751:451864:4890:716545:147538:716546:147547:1520881:388283:1518856:88749:273055:273056	others	RLSU
TRINITY_DN64235_c0_g1_i2	1776401	Pyrenula corticata large subunit ribosomal RNA gene, partial sequence	131567:2759:33154:4751:451864:4890:716545:147538:716546:147545:451870:100121:146307:146308:1776401	others	RLSU
TRINITY_DN64235_c0_g1_i2	1690608	Saxophila tyrrhenica CCFEE 5935 large subunit ribosomal RNA gene, partial sequence	131567:2759:33154:4751:451864:4890:716545:147538:716546:715962:147541:451867:2726947:1515657:1917220:1690608	others	RLSU
TRINITY_DN64235_c0_g1_i2	111721	Psora decipiens large subunit ribosomal RNA gene, partial sequence	131567:2759:33154:4751:451864:4890:716545:147538:716546:147547:1520881:388435:5197:157822:258890:111720:111721	others	RLSU
TRINITY_DN64235_c0_g1_i2	1074046	Aphanopsis coenosa large subunit ribosomal RNA gene, partial sequence	131567:2759:33154:4751:451864:4890:716545:147538:716546:147547:1520881:388435:5197:157822:1074048:1074045:1074046	others	RLSU
TRINITY_DN64235_c0_g1_i2	502744	Endosporium aviarium UAMH 10530 large subunit ribosomal RNA gene, partial sequence	131567:2759:33154:4751:451864:4890:716545:147538:716546:715962:147541:451867:45676:703500:651026:502744	others	RLSU
TRINITY_DN64235_c0_g1_i2	172320	Catapyrenium cinereum large subunit ribosomal RNA gene, partial sequence	131567:2759:33154:4751:451864:4890:716545:147538:716546:147545:451870:146291:146292:172319:172320	others	RLSU
TRINITY_DN64235_c0_g1_i2	197720	Chaetosphaeria conirostris SMH 2183 large subunit ribosomal RNA gene, partial sequence	131567:2759:33154:4751:451864:4890:716545:147538:716546:715989:147550:222544:261460:103886:92898:197720	others	RLSU
TRINITY_DN64235_c0_g1_i2	908862	Caloplaca conversa large subunit ribosomal RNA gene, partial sequence	131567:2759:33154:4751:451864:4890:716545:147538:716546:147547:1520881:388435:107465:1302176:88646:1301213:111586:908862	others	RLSU
TRINITY_DN64235_c0_g1_i2	271883	Candelariella vitellina large subunit ribosomal RNA gene, partial sequence	131567:2759:33154:4751:451864:4890:716545:147538:716546:2576467:452225:452226:104247:271883	others	RLSU
TRINITY_DN64235_c0_g1_i2	1507924	Unguiculariopsis lettaui large subunit ribosomal RNA gene, partial sequence	131567:2759:33154:4751:451864:4890:716545:147538:716546:715989:147548:5178:5181:163801:1507924	others	RLSU
TRINITY_DN64235_c0_g1_i2	93489	Coniosporium uncinatum CBS 100212 large subunit ribosomal RNA gene, partial sequence	131567:2759:33154:4751:451864:4890:716545:147538:716546:715962:147541:159987:2810619:93489	others	RLSU
TRINITY_DN64235_c0_g1_i2	707625	Hysterium barrianum ANM1442 large subunit ribosomal RNA gene, partial sequence	131567:2759:33154:4751:451864:4890:716545:147538:716546:715962:147541:451868:191554:100025:100026:707625	others	RLSU
TRINITY_DN64235_c0_g1_i2	193037	Aliquandostipite siamensis large subunit ribosomal RNA gene, partial sequence	131567:2759:33154:4751:451864:4890:716545:147538:716546:715962:147541:451868:193033:112100:112101:193037	others	RLSU
TRINITY_DN64235_c0_g1_i2	83472	Pycnothelia papillaria large subunit ribosomal RNA gene, partial sequence	131567:2759:33154:4751:451864:4890:716545:147538:716546:147547:1520881:388435:5197:157822:5198:83471:83472	others	RLSU
TRINITY_DN64235_c0_g1_i2	682077	Tetraploa aristata CBS 996.70 large subunit ribosomal RNA gene, partial sequence	131567:2759:33154:4751:451864:4890:716545:147538:716546:715962:147541:451868:92860:714940:682076:682077	others	RLSU
TRINITY_DN64235_c0_g1_i2	1889044	Ionomidotis olivascens KL301 large subunit ribosomal RNA gene, partial sequence	131567:2759:33154:4751:451864:4890:716545:147538:716546:715989:147548:5178:1971361:480501:1889044	others	RLSU
TRINITY_DN64235_c0_g1_i2	520595	Leproplaca xantholyta large subunit ribosomal RNA gene, partial sequence	131567:2759:33154:4751:451864:4890:716545:147538:716546:147547:1520881:388435:107465:1302176:88646:1301213:1300030:520595	others	RLSU
TRINITY_DN64235_c0_g1_i2	1145299	Brigantiaea leucoxantha large subunit ribosomal RNA gene, partial sequence	131567:2759:33154:4751:451864:4890:716545:147538:716546:147547:1520881:388435:107465:1302178:388951:1145298:1145299	others	RLSU
TRINITY_DN64235_c0_g1_i2	1484032	Xalocoa ocellata large subunit ribosomal RNA gene, partial sequence	131567:2759:33154:4751:451864:4890:716545:147538:716546:147547:1520881:388283:38074:71598:1130102:1130107:1484031:1484032	others	RLSU
TRINITY_DN64235_c0_g1_i2	5584	Exophiala jeanselmei large subunit ribosomal RNA gene, partial sequence	131567:2759:33154:4751:451864:4890:716545:147538:716546:147545:451870:34395:43219:5583:5584	others	RLSU
TRINITY_DN64235_c0_g1_i2	43224	Capronia parasitica large subunit ribosomal RNA gene, partial sequence	131567:2759:33154:4751:451864:4890:716545:147538:716546:147545:451870:34395:43219:43220:43224	others	RLSU
TRINITY_DN64235_c0_g1_i2	1849064	Dothiora phillyreae CBS 473.69 large subunit ribosomal RNA gene, partial sequence	131567:2759:33154:4751:451864:4890:716545:147538:716546:715962:147541:451867:5014:64899:64482:1849064	others	RLSU
TRINITY_DN64235_c0_g1_i2	2064745	Torula goaensis MTCC 12620 large subunit ribosomal RNA gene, partial sequence	131567:2759:33154:4751:451864:4890:716545:147538:716546:715962:147541:451868:92860:1667020:430997:2064745	others	RLSU
TRINITY_DN64235_c0_g1_i2	1254444	Nannizziopsis chlamydospora 2309 large subunit ribosomal RNA gene, partial sequence	131567:2759:33154:4751:451864:4890:716545:147538:716546:147545:451871:33183:1368691:85841:1254444	others	RLSU
TRINITY_DN64235_c0_g1_i2	1507871	Rachicladosporium inconspicuum CCFEE 5456 large subunit ribosomal RNA gene, partial sequence	131567:2759:33154:4751:451864:4890:716545:147538:716546:715962:147541:451867:2726946:452563:470018:1507871	others	RLSU
TRINITY_DN64235_c0_g1_i2	1507872	Rachicladosporium mcmurdoi CCFEE 5211 large subunit ribosomal RNA gene, partial sequence	131567:2759:33154:4751:451864:4890:716545:147538:716546:715962:147541:451867:2726946:452563:470018:1507872	others	RLSU
TRINITY_DN64235_c0_g1_i2	795364	Catapyrenium psoromoides large subunit ribosomal RNA gene, partial sequence	131567:2759:33154:4751:451864:4890:716545:147538:716546:147545:451870:146291:146292:172319:795364	others	RLSU
TRINITY_DN64235_c0_g1_i2	71661	Phaeosclera dematioides UAMH 4265 large subunit ribosomal RNA gene, partial sequence	131567:2759:33154:4751:451864:4890:716545:147538:716546:715962:147541:159987:71660:71661	others	RLSU
TRINITY_DN64235_c0_g1_i2	196135	Ionaspis lacustris large subunit ribosomal RNA gene, partial sequence	131567:2759:33154:4751:451864:4890:716545:147538:716546:147547:1520881:388283:1518856:88749:196134:196135	others	RLSU
TRINITY_DN64235_c0_g1_i2	39932	Leotia lubrica spat 03-012 large subunit ribosomal RNA gene, partial sequence	131567:2759:33154:4751:451864:4890:716545:147538:716546:715989:147548:2793949:186569:39931:39932	others	RLSU
TRINITY_DN64235_c0_g1_i2	690885	Antealophiotrema brunneosporum CBS 123095 large subunit ribosomal RNA gene, partial sequence	131567:2759:33154:4751:451864:4890:716545:147538:716546:715962:147541:451868:92860:147498:2017569:690885	others	RLSU
TRINITY_DN64235_c0_g1_i2	1703978	Mycosisymbrium cirrhosum GUFCC 18012 large subunit ribosomal RNA gene, partial sequence	131567:2759:33154:4751:451864:4890:716545:147538:716546:715962:147541:451868:1111111:1348119:1703977:1703978	others	RLSU
TRINITY_DN64235_c0_g1_i2	470066	Verrucocladosporium dirinae large subunit ribosomal RNA gene, partial sequence	131567:2759:33154:4751:451864:4890:716545:147538:716546:715962:147541:451867:2726946:452563:470065:470066	others	RLSU
TRINITY_DN64235_c0_g1_i2	679177	Decaisnella formosa large subunit ribosomal RNA gene, partial sequence	131567:2759:33154:4751:451864:4890:716545:147538:716546:715962:147541:451868:92860:1255046:290882:679176:679177	others	RLSU
TRINITY_DN64235_c0_g1_i2	531858	Gloniopsis praelonga EB 0154 large subunit ribosomal RNA gene, partial sequence	131567:2759:33154:4751:451864:4890:716545:147538:716546:715962:147541:451868:191554:100025:531857:531858	others	RLSU
TRINITY_DN64235_c0_g1_i2	476246	Leptogium siskiyouensis large subunit ribosomal RNA gene, partial sequence	131567:2759:33154:4751:451864:4890:716545:147538:716546:147547:1520881:388435:388450:388451:169194:168915:476246	others	RLSU
TRINITY_DN64235_c0_g1_i2	468087	Staurothele drummondii large subunit ribosomal RNA gene, partial sequence	131567:2759:33154:4751:451864:4890:716545:147538:716546:147545:451870:146291:146292:364708:468087	others	RLSU
TRINITY_DN64235_c0_g1_i2	413843	Placynthium flabellosum large subunit ribosomal RNA gene, partial sequence	131567:2759:33154:4751:451864:4890:716545:147538:716546:147547:1520881:388435:388450:388451:169285:168920:413843	others	RLSU
TRINITY_DN64235_c0_g1_i2	205617	Dirinaria applanata large subunit ribosomal RNA gene, partial sequence	131567:2759:33154:4751:451864:4890:716545:147538:716546:147547:1520881:388435:1302181:39937:1302238:205616:205617	others	RLSU
TRINITY_DN64235_c0_g1_i2	2077208	Neodevriesia cladophorae large subunit ribosomal RNA gene, partial sequence	131567:2759:33154:4751:451864:4890:716545:147538:716546:715962:147541:451867:2726947:1508183:1508290:2077208	others	RLSU
TRINITY_DN64235_c0_g1_i2	1104703	Xanthoriicola physciae large subunit ribosomal RNA gene, partial sequence	131567:2759:33154:4751:451864:4890:716545:147538:716546:715962:147541:451867:2726947:668547:1104702:1104703	others	RLSU
TRINITY_DN64235_c0_g1_i2	314027	Cercophora coprophila large subunit ribosomal RNA gene, partial sequence	131567:2759:33154:4751:451864:4890:716545:147538:716546:715989:147550:222544:5139:42302:42303:314027	others	RLSU
TRINITY_DN64235_c0_g1_i2	314023	Apiosordaria backusii ATCC 34568 large subunit ribosomal RNA gene, partial sequence	131567:2759:33154:4751:451864:4890:716545:147538:716546:715989:147550:222544:5139:42302:192815:314023	others	RLSU
TRINITY_DN64235_c0_g1_i2	293229	Cyphellophora olivacea CBS 122.74 large subunit ribosomal RNA gene, partial sequence	131567:2759:33154:4751:451864:4890:716545:147538:716546:147545:451870:34395:1341112:226991:293229	others	RLSU
TRINITY_DN64235_c0_g1_i2	1169555	Anhellia nectandrae VIC31767 large subunit ribosomal RNA gene, partial sequence	131567:2759:33154:4751:451864:4890:716545:147538:716546:715962:147541:451867:45676:147568:1169548:1169555	others	RLSU
TRINITY_DN64235_c0_g1_i2	231936	Phymatotrichopsis omnivora ATCC 32448 large subunit ribosomal RNA gene, partial sequence	131567:2759:33154:4751:451864:4890:716545:147538:147549:5185:44643:265489:231936	others	RLSU
TRINITY_DN64235_c0_g1_i2	435390	Jahnula bipileata large subunit ribosomal RNA gene, partial sequence	131567:2759:33154:4751:451864:4890:716545:147538:716546:715962:147541:451868:193033:112100:193034:435390	others	RLSU
TRINITY_DN64235_c0_g1_i2	153157	Chaetosphaeria decastyla SMH 2629 large subunit ribosomal RNA gene, partial sequence	131567:2759:33154:4751:451864:4890:716545:147538:716546:715989:147550:222544:261460:103886:92898:153157	others	RLSU
TRINITY_DN64235_c0_g1_i2	92900	Chaetosphaeria vermicularioides SMH 1985 large subunit ribosomal RNA gene, partial sequence	131567:2759:33154:4751:451864:4890:716545:147538:716546:715989:147550:222544:261460:103886:92898:92900	others	RLSU
TRINITY_DN64235_c0_g1_i2	1638656	Pseudolachnella botulispora GS47 large subunit ribosomal RNA gene, partial sequence	131567:2759:33154:4751:451864:4890:716545:147538:716546:715989:147550:222544:261460:103886:1499099:1638656	others	RLSU
TRINITY_DN64235_c0_g1_i2	1446411	Dinemasporium cruciferum GS12 large subunit ribosomal RNA gene, partial sequence	131567:2759:33154:4751:451864:4890:716545:147538:716546:715989:147550:222544:261460:103886:1196446:1446411	others	RLSU
TRINITY_DN64235_c0_g1_i2	1356574	Fumiglobus pieridicola large subunit ribosomal RNA gene, partial sequence	131567:2759:33154:4751:451864:4890:716545:147538:716546:715962:147541:451867:134362:2726813:1356573:1356574	others	RLSU
TRINITY_DN64235_c0_g1_i2	1690602	Knufia mediterranea CCFEE 5738 large subunit ribosomal RNA gene, partial sequence	131567:2759:33154:4751:451864:4890:716545:147538:716546:147545:451870:34395:1233474:430999:1690602	others	RLSU
TRINITY_DN64235_c0_g1_i2	703494	Mauritiana rhizophorae BCC 28866 large subunit ribosomal RNA gene, partial sequence	131567:2759:33154:4751:451864:4890:716545:147538:716546:715962:147541:451868:92860:1298587:703493:703494	others	RLSU
TRINITY_DN64235_c0_g1_i2	634374	Corynespora smithii CABI 5649b large subunit ribosomal RNA gene, partial sequence	131567:2759:33154:4751:451864:4890:716545:147538:716546:715962:147541:451868:92860:281124:59585:634374	others	RLSU
TRINITY_DN64235_c0_g1_i2	435394	Aliquandostipite crystallinus F83-1 large subunit ribosomal RNA gene, partial sequence	131567:2759:33154:4751:451864:4890:716545:147538:716546:715962:147541:451868:193033:112100:112101:435394	others	RLSU
TRINITY_DN64235_c0_g1_i2	2546043	Collema multipartitum large subunit ribosomal RNA gene, partial sequence	131567:2759:33154:4751:451864:4890:716545:147538:716546:147547:1520881:388435:388450:388451:169194:2546042:2546043	others	RLSU
TRINITY_DN64235_c0_g1_i2	435395	Jahnula appendiculata large subunit ribosomal RNA gene, partial sequence	131567:2759:33154:4751:451864:4890:716545:147538:716546:715962:147541:451868:193033:112100:193034:435395	others	RLSU
TRINITY_DN64235_c0_g1_i2	40600	Sphaerophorus globosus large subunit ribosomal RNA gene, partial sequence	131567:2759:33154:4751:451864:4890:716545:147538:716546:147547:1520881:388435:5197:157822:40598:40599:40600	others	RLSU
TRINITY_DN64235_c0_g1_i2	85944	Ophioceras tenuisporum SMH1643 large subunit ribosomal RNA gene, partial sequence	131567:2759:33154:4751:451864:4890:716545:147538:716546:715989:147550:222544:639021:2528439:45986:85944	others	RLSU
TRINITY_DN64235_c0_g1_i2	323533	Rosellinia corticium MUCL 51693 large subunit ribosomal RNA gene, partial sequence	131567:2759:33154:4751:451864:4890:716545:147538:716546:715989:147550:222545:37989:37990:77043:323533	others	RLSU
TRINITY_DN64235_c0_g1_i2	633452	Cladophialophora modesta large subunit ribosomal RNA gene, partial sequence	131567:2759:33154:4751:451864:4890:716545:147538:716546:147545:451870:34395:43219:82105:633452	others	RLSU
TRINITY_DN64235_c0_g1_i2	574795	Ostreichnion sassafras large subunit ribosomal RNA gene, partial sequence	131567:2759:33154:4751:451864:4890:716545:147538:716546:715962:147541:451868:191554:100025:574793:574795	others	RLSU
TRINITY_DN64235_c0_g1_i2	134360	Stylodothis puccinioides CBS 193.58 large subunit ribosomal RNA gene, partial sequence	131567:2759:33154:4751:451864:4890:716545:147538:716546:715962:147541:451867:5014:41253:134359:134360	others	RLSU
TRINITY_DN64235_c0_g1_i2	318762	Phlyctis agelaea large subunit ribosomal RNA gene, partial sequence	131567:2759:33154:4751:451864:4890:716545:147538:716546:147547:1520881:388435:388436:291600:318740:318762	others	RLSU
TRINITY_DN64235_c0_g1_i2	93473	Phaeotheca fissurella UAMH 4245 large subunit ribosomal RNA gene, partial sequence	131567:2759:33154:4751:451864:4890:716545:147538:716546:715962:147541:451867:2726948:2726951:92987:93473	others	RLSU
TRINITY_DN64235_c0_g1_i2	241713	Cyphellophora laciniata large subunit ribosomal RNA gene, partial sequence	131567:2759:33154:4751:451864:4890:716545:147538:716546:147545:451870:34395:1341112:226991:241713	others	RLSU
TRINITY_DN64235_c0_g1_i2	197731	Melanochaeta aotearoae SMH 3551 large subunit ribosomal RNA gene, partial sequence	131567:2759:33154:4751:451864:4890:716545:147538:716546:715989:147550:222544:261460:103886:146325:197731	others	RLSU
TRINITY_DN64235_c0_g1_i2	197722	Chaetosphaeria lateriphiala SMH 3294 large subunit ribosomal RNA gene, partial sequence	131567:2759:33154:4751:451864:4890:716545:147538:716546:715989:147550:222544:261460:103886:1323519:197722	others	RLSU
TRINITY_DN64235_c0_g1_i2	139944	Chaetosphaeria callimorpha SMH 2791 large subunit ribosomal RNA gene, partial sequence	131567:2759:33154:4751:451864:4890:716545:147538:716546:715989:147550:222544:261460:103886:92898:139944	others	RLSU
TRINITY_DN64235_c0_g1_i2	1912047	Belonioscyphella hypnorum large subunit ribosomal RNA gene, partial sequence	131567:2759:33154:4751:451864:4890:716545:147538:716546:715989:147548:5178:5181:1912046:1912047	others	RLSU
TRINITY_DN64235_c0_g1_i2	1047142	Scolecobasidium excentricum CBS 469.95 large subunit ribosomal RNA gene, partial sequence	131567:2759:33154:4751:451864:4890:716545:147538:716546:715962:147541:451868:1111111:1111112:341664:1047142	others	RLSU
TRINITY_DN64235_c0_g1_i2	1071840	Bettsia alvei large subunit ribosomal RNA gene, partial sequence	131567:2759:33154:4751:451864:4890:716545:147538:716546:715989:147548:221903:1071839:1071840	others	RLSU
TRINITY_DN64235_c0_g1_i2	707636	Quintaria submersa CBS 115553 large subunit ribosomal RNA gene, partial sequence	131567:2759:33154:4751:451864:4890:716545:147538:716546:715962:147541:451868:92860:45147:45760:707636	others	RLSU
TRINITY_DN64235_c0_g1_i2	742318	Aigialus rhizophorae BCC 33573 large subunit ribosomal RNA gene, partial sequence	131567:2759:33154:4751:451864:4890:716545:147538:716546:715962:147541:451868:92860:715274:193126:742318	others	RLSU
TRINITY_DN64235_c0_g1_i2	155150	Bisporella citrina large subunit ribosomal RNA gene, partial sequence	131567:2759:33154:4751:451864:4890:716545:147538:716546:715989:147548:5178:5181:155149:155150	others	RLSU
TRINITY_DN64235_c0_g1_i2	129542	Placynthiella icmalea large subunit ribosomal RNA gene, partial sequence	131567:2759:33154:4751:451864:4890:716545:147538:716546:147547:1520881:388283:1520783:1520784:129541:129542	others	RLSU
TRINITY_DN64235_c0_g1_i2	5101	Amorphotheca resinae DAOM 170427 large subunit ribosomal RNA gene, partial sequence	131567:2759:33154:4751:451864:4890:716545:147538:716546:715989:147548:221903:37240:5100:5101	others	RLSU
TRINITY_DN64235_c0_g1_i2	260657	Hilberina caudata large subunit ribosomal RNA gene, partial sequence	131567:2759:33154:4751:451864:4890:716545:147538:716546:715989:147550:147551:260656:260657	others	RLSU
TRINITY_DN64235_c0_g1_i2	1518468	Helminthosphaeria tomaculum large subunit ribosomal RNA gene, partial sequence	131567:2759:33154:4751:451864:4890:716545:147538:716546:715989:147550:222544:5139:252218:252219:1518468	others	RLSU
TRINITY_DN64235_c0_g1_i2	1047171	Zymoseptoria tritici CBS 292.38 large subunit ribosomal RNA gene, partial sequence	131567:2759:33154:4751:451864:4890:716545:147538:716546:715962:147541:451867:2726947:93133:1047167:1047171	others	RLSU
TRINITY_DN64235_c0_g1_i2	45306	Elsinoe veneta CBS 164.29 large subunit ribosomal RNA gene, partial sequence	131567:2759:33154:4751:451864:4890:716545:147538:716546:715962:147541:451867:45676:40995:40996:45306	others	RLSU
TRINITY_DN64235_c0_g1_i2	2305789	Rhamphoriopsis muriformis CBS 131269 large subunit ribosomal RNA gene, partial sequence	131567:2759:33154:4751:451864:4890:716545:147538:716546:715989:147550:222544:252199:2305788:2305784:2305789	others	RLSU
TRINITY_DN64235_c0_g1_i2	1866870	Sporoschisma hemipsilum KUMCC 15-0227 large subunit ribosomal RNA gene, partial sequence	131567:2759:33154:4751:451864:4890:716545:147538:716546:715989:147550:222544:261460:103886:1293527:1866870	others	RLSU
TRINITY_DN64235_c0_g1_i2	258898	Psora testacea large subunit ribosomal RNA gene, partial sequence	131567:2759:33154:4751:451864:4890:716545:147538:716546:147547:1520881:388435:5197:157822:258890:111720:258898	others	RLSU
TRINITY_DN64235_c0_g1_i2	434362	Massariosphaeria grandispora CBS 613 86 large subunit ribosomal RNA gene, partial sequence	131567:2759:33154:4751:451864:4890:716545:147538:716546:715962:147541:451868:92860:147498:100034:434362	others	RLSU
TRINITY_DN64235_c0_g1_i2	309156	Zalerion xylestrix large subunit ribosomal RNA gene, partial sequence	131567:2759:33154:4751:451864:4890:716545:147538:716546:715989:147550:147551:135652:135653:42464:309156	others	RLSU
TRINITY_DN64235_c0_g1_i2	573709	Cumulospora varia large subunit ribosomal RNA gene, partial sequence	131567:2759:33154:4751:451864:4890:716545:147538:716546:715989:147550:147551:135652:135653:573708:573709	others	RLSU
TRINITY_DN64235_c0_g1_i2	1873361	Parapenidiella pseudotasmaniensis CBS111687 large subunit ribosomal RNA gene, partial sequence	131567:2759:33154:4751:451864:4890:716545:147538:716546:715962:147541:451867:2726947:668547:1430409:1873361	others	RLSU
TRINITY_DN64235_c0_g1_i2	139953	Zignoella pulviscula MUCL 15710 large subunit ribosomal RNA gene, partial sequence	131567:2759:33154:4751:451864:4890:716545:147538:716546:715989:147550:222544:261460:103886:197715:139953	others	RLSU
TRINITY_DN64235_c0_g1_i2	2028462	Peltula obscuratula large subunit ribosomal RNA gene, partial sequence	131567:2759:33154:4751:451864:4890:716545:147538:716546:315355:291611:157476:157480:2028462	others	RLSU
TRINITY_DN64235_c0_g1_i2	2028444	Peltula africana large subunit ribosomal RNA gene, partial sequence	131567:2759:33154:4751:451864:4890:716545:147538:716546:315355:291611:157476:157480:2028444	others	RLSU
TRINITY_DN64235_c0_g1_i2	150365	Acrodontium crateriforme large subunit ribosomal RNA gene, partial sequence	131567:2759:33154:4751:451864:4890:716545:147538:716546:715962:147541:451867:2726947:668547:150364:150365	others	RLSU
TRINITY_DN64235_c0_g1_i2	2019384	Calycina alstrupii large subunit ribosomal RNA gene, partial sequence	131567:2759:33154:4751:451864:4890:716545:147538:716546:715989:147548:5178:2488219:186310:2019384	others	RLSU
TRINITY_DN64235_c0_g1_i2	59557	Tuber aestivum Mat1 large subunit ribosomal RNA gene, partial sequence	131567:2759:33154:4751:451864:4890:716545:147538:147549:5185:40289:36048:59557	others	RLSU
TRINITY_DN64235_c0_g1_i2	1434228	Microglossum griseoviride large subunit ribosomal RNA gene, partial sequence	131567:2759:33154:4751:451864:4890:716545:147538:716546:715989:147548:5178:159639:45436:1434228	others	RLSU
TRINITY_DN64235_c0_g1_i2	574655	Elasticomyces elasticus CCFEE 5319 large subunit ribosomal RNA gene, partial sequence	131567:2759:33154:4751:451864:4890:716545:147538:716546:715962:147541:451867:2726947:668547:701935:574655	others	RLSU
TRINITY_DN64235_c0_g1_i2	1206327	Bryochiton monascus large subunit ribosomal RNA gene, partial sequence	131567:2759:33154:4751:451864:4890:716545:147538:716546:715962:147541:159987:147574:1206325:1206327	others	RLSU
TRINITY_DN64235_c0_g1_i2	1234281	Paraconiothyrium maculicutis CBS 101461 large subunit ribosomal RNA gene, partial sequence	131567:2759:33154:4751:451864:4890:716545:147538:716546:715962:147541:451868:92860:1255046:221678:300251:1234281	others	RLSU
TRINITY_DN64235_c0_g1_i2	352967	Aleuria rhenana large subunit ribosomal RNA gene, partial sequence	131567:2759:33154:4751:451864:4890:716545:147538:147549:5185:110846:5187:352967	others	RLSU
TRINITY_DN64235_c0_g1_i2	2651840	Ophiocordyceps gracilis large subunit ribosomal RNA gene, partial sequence	131567:2759:33154:4751:451864:4890:716545:147538:716546:715989:147550:222543:5125:474942:569878:2651840	others	RLSU
TRINITY_DN64235_c0_g1_i2	48703	Podospora comata ATCC 36713 large subunit ribosomal RNA gene, partial sequence	131567:2759:33154:4751:451864:4890:716545:147538:716546:715989:147550:222544:5139:35718:5144:48703	others	RLSU
TRINITY_DN64235_c0_g1_i2	1888955	Diplocarpa bloxamii KL317 large subunit ribosomal RNA gene, partial sequence	131567:2759:33154:4751:451864:4890:716545:147538:716546:715989:147548:5178:1971361:1888954:1888955	others	RLSU
TRINITY_DN64235_c0_g1_i2	1776396	Pyrenula astroidea large subunit ribosomal RNA gene, partial sequence	131567:2759:33154:4751:451864:4890:716545:147538:716546:147545:451870:100121:146307:146308:1776396	others	RLSU
TRINITY_DN64235_c0_g1_i2	1690605	Vermiconia calcicola CCFEE 5718 large subunit ribosomal RNA gene, partial sequence	131567:2759:33154:4751:451864:4890:716545:147538:716546:715962:147541:451867:2726947:1515657:1485006:1690605	others	RLSU
TRINITY_DN64235_c0_g1_i2	468076	Placidium acarosporoides large subunit ribosomal RNA gene, partial sequence	131567:2759:33154:4751:451864:4890:716545:147538:716546:147545:451870:146291:146292:433970:468076	others	RLSU
TRINITY_DN64235_c0_g1_i2	2571400	Melanopsammella gonytrichii SMH 3785 large subunit ribosomal RNA gene, partial sequence	131567:2759:33154:4751:451864:4890:716545:147538:716546:715989:147550:222544:261460:103886:139961:2571400	others	RLSU
TRINITY_DN64235_c0_g1_i2	139940	Chaetosphaeria hebetiseta SMH 2729 large subunit ribosomal RNA gene, partial sequence	131567:2759:33154:4751:451864:4890:716545:147538:716546:715989:147550:222544:261460:103886:92898:139940	others	RLSU
TRINITY_DN64235_c0_g1_i2	197718	Chaetosphaeria capitata SMH 3239 large subunit ribosomal RNA gene, partial sequence	131567:2759:33154:4751:451864:4890:716545:147538:716546:715989:147550:222544:261460:103886:92898:197718	others	RLSU
TRINITY_DN64235_c0_g1_i2	92899	Zignoella ovoidea SMH 2605 large subunit ribosomal RNA gene, partial sequence	131567:2759:33154:4751:451864:4890:716545:147538:716546:715989:147550:222544:261460:103886:197715:92899	others	RLSU
TRINITY_DN64235_c0_g1_i2	1981934	Kirschsteiniothelia arasbaranica IRAN 2508C large subunit ribosomal RNA gene, partial sequence	131567:2759:33154:4751:451864:4890:716545:147538:716546:715962:147541:159987:2231465:1134603:85916:1981934	others	RLSU
TRINITY_DN64235_c0_g1_i2	1131403	Ochroconis cordanae CBS 475.80 large subunit ribosomal RNA gene, partial sequence	131567:2759:33154:4751:451864:4890:716545:147538:716546:715962:147541:451868:1111111:1111112:227045:1131403	others	RLSU
TRINITY_DN64235_c0_g1_i2	315227	Microglossum olivaceum large subunit ribosomal RNA gene, partial sequence	131567:2759:33154:4751:451864:4890:716545:147538:716546:715989:147548:5178:159639:45436:315227	others	RLSU
TRINITY_DN64235_c0_g1_i2	163795	Chlorencoelia torta large subunit ribosomal RNA gene, partial sequence	131567:2759:33154:4751:451864:4890:716545:147538:716546:715989:147548:5178:1971362:163794:163795	others	RLSU
TRINITY_DN64235_c0_g1_i2	237585	Teratosphaeria fibrillosa CBS 121707 large subunit ribosomal RNA gene, partial sequence	131567:2759:33154:4751:451864:4890:716545:147538:716546:715962:147541:451867:2726947:668547:237584:237585	others	RLSU
TRINITY_DN64235_c0_g1_i2	1562577	Bradymyces alpinus CCFEE 5493 large subunit ribosomal RNA gene, partial sequence	131567:2759:33154:4751:451864:4890:716545:147538:716546:147545:451870:34395:1233474:1562575:1562577	others	RLSU
TRINITY_DN64235_c0_g1_i2	470158	Teratosphaeria stellenboschiana large subunit ribosomal RNA gene, partial sequence	131567:2759:33154:4751:451864:4890:716545:147538:716546:715962:147541:451867:2726947:668547:237584:470158	others	RLSU
TRINITY_DN64235_c0_g1_i2	148305	Magnaporthe grisea large subunit ribosomal RNA gene, partial sequence	131567:2759:33154:4751:451864:4890:716545:147538:716546:715989:147550:222544:639021:2528436:48558:148305	others	RLSU
TRINITY_DN64235_c0_g1_i2	1955261	Thamnomyces dendroidea CBS 123578 large subunit ribosomal RNA gene, partial sequence	131567:2759:33154:4751:451864:4890:716545:147538:716546:715989:147550:222545:37989:37990:657158:1955261	others	RLSU
TRINITY_DN64235_c0_g1_i2	673180	Strelitziana australiensis large subunit ribosomal RNA gene, partial sequence	131567:2759:33154:4751:451864:4890:716545:147538:716546:147545:451870:34395:156300:401628:673180	others	RLSU
TRINITY_DN64235_c0_g1_i2	635206	Pseudorobillarda sojae BCC20495 large subunit ribosomal RNA gene, partial sequence	131567:2759:33154:4751:451864:4890:716545:147538:716546:715962:147541:451868:92860:147498:565406:635206	others	RLSU
TRINITY_DN64235_c0_g1_i2	252205	Lasiosphaeriella nitida SMH1664 large subunit ribosomal RNA gene, partial sequence	131567:2759:33154:4751:451864:4890:716545:147538:716546:715989:147550:222544:252199:252204:252205	others	RLSU
TRINITY_DN64235_c0_g1_i2	252215	Jobellisia luteola large subunit ribosomal RNA gene, partial sequence	131567:2759:33154:4751:451864:4890:716545:147538:716546:715989:147550:222544:252199:716594:252213:252215	others	RLSU
TRINITY_DN64235_c0_g1_i2	197721	Chaetosphaeria cubensis SMH 3258 large subunit ribosomal RNA gene, partial sequence	131567:2759:33154:4751:451864:4890:716545:147538:716546:715989:147550:222544:261460:103886:92898:197721	others	RLSU
TRINITY_DN64235_c0_g1_i2	72144	Remersonia thermophila ATCC 22073 large subunit ribosomal RNA gene, partial sequence	131567:2759:33154:4751:451864:4890:716545:147538:716546:715989:147550:222544:5139:110158:72143:72144	others	RLSU
TRINITY_DN64235_c0_g1_i2	252207	Leptosporella gregaria large subunit ribosomal RNA gene, partial sequence	131567:2759:33154:4751:451864:4890:716545:147538:716546:715989:147550:222544:261460:2720006:252206:252207	others	RLSU
TRINITY_DN64235_c0_g1_i2	742334	Halotthia posidoniae BBH 22481 large subunit ribosomal RNA gene, partial sequence	131567:2759:33154:4751:451864:4890:716545:147538:716546:715962:147541:451868:92860:1298587:742333:742334	others	RLSU
TRINITY_DN64235_c0_g1_i2	929575	Lulwoana uniseptata large subunit ribosomal RNA gene, partial sequence	131567:2759:33154:4751:451864:4890:716545:147538:716546:715989:147550:147551:135652:135653:575459:929575	others	RLSU
TRINITY_DN64235_c0_g1_i2	134354	Microxyphium citri CBS 451.66 large subunit ribosomal RNA gene, partial sequence	131567:2759:33154:4751:451864:4890:716545:147538:716546:715962:147541:451867:134362:62133:218017:134354	others	RLSU
TRINITY_DN64235_c0_g1_i2	2153283	Lentistoma bipolare CBS 115370 large subunit ribosomal RNA gene, partial sequence	131567:2759:33154:4751:451864:4890:716545:147538:716546:715962:147541:451868:92860:45147:2153282:2153283	others	RLSU
TRINITY_DN64235_c0_g1_i2	1518523	Fuscidea austera large subunit ribosomal RNA gene, partial sequence	131567:2759:33154:4751:451864:4890:716545:147538:716546:147547:1520881:1520791:452227:1520814:200971:200972:1518523	others	RLSU
TRINITY_DN64235_c0_g1_i2	1398216	Filosporella fistucella CCM-13091 large subunit ribosomal RNA gene, partial sequence	131567:2759:33154:4751:451864:4890:716545:147538:716546:715989:147548:5178:5181:1398215:1398216	others	RLSU
TRINITY_DN64235_c0_g1_i2	2566060	Anguillospora longissima large subunit ribosomal RNA gene, partial sequence	131567:2759:33154:4751:451864:4890:716545:147538:716546:715962:147541:451868:92860:715292:690893:2566060	others	RLSU
TRINITY_DN64235_c0_g1_i2	193128	Aigialus parvus BCC 32558 large subunit ribosomal RNA gene, partial sequence	131567:2759:33154:4751:451864:4890:716545:147538:716546:715962:147541:451868:92860:715274:193126:193128	others	RLSU
TRINITY_DN64235_c0_g1_i2	574774	Glonium stellatum large subunit ribosomal RNA gene, partial sequence	131567:2759:33154:4751:451864:4890:716545:147538:716546:715962:147541:451868:715341:603431:531859:574774	others	RLSU
TRINITY_DN64235_c0_g1_i2	1338630	Cladosporium allicinum CBS 399.80 large subunit ribosomal RNA gene, partial sequence	131567:2759:33154:4751:451864:4890:716545:147538:716546:715962:147541:451867:2726946:452563:5498:1338630	others	RLSU
TRINITY_DN64235_c0_g1_i2	197737	Tainosphaeria crassiparies SMH 1934 large subunit ribosomal RNA gene, partial sequence	131567:2759:33154:4751:451864:4890:716545:147538:716546:715989:147550:222544:261460:103886:197736:197737	others	RLSU
TRINITY_DN64235_c0_g1_i2	36778	Gaeumannomyces avenae large subunit ribosomal RNA gene, partial sequence	131567:2759:33154:4751:451864:4890:716545:147538:716546:715989:147550:222544:639021:81093:29849:36778	others	RLSU
TRINITY_DN64235_c0_g1_i2	92950	Cladosporium sphaerospermum G402 large subunit ribosomal RNA gene, partial sequence	131567:2759:33154:4751:451864:4890:716545:147538:716546:715962:147541:451867:2726946:452563:5498:92950	others	RLSU
TRINITY_DN64235_c0_g1_i2	1289956	Apiorhynchostoma curreyi UAMH 11088 large subunit ribosomal RNA gene, partial sequence	131567:2759:33154:4751:451864:4890:716545:147538:716546:715989:147550:222544:222546:45489:1289955:1289956	others	RLSU
TRINITY_DN64235_c0_g1_i2	1508187	Meristemomyces frigidus CCFEE 5457 large subunit ribosomal RNA gene, partial sequence	131567:2759:33154:4751:451864:4890:716545:147538:716546:715962:147541:451867:2726947:668547:1508186:1508187	others	RLSU
TRINITY_DN64235_c0_g1_i2	702019	Arthrocatena tenebrio CCFEE 5413 large subunit ribosomal RNA gene, partial sequence	131567:2759:33154:4751:451864:4890:716545:147538:716546:715962:147541:451867:134362:467990:1487856:702019	others	RLSU
TRINITY_DN64235_c0_g1_i2	561979	Sclerococcum haliotrephum JK 5129B large subunit ribosomal RNA gene, partial sequence	131567:2759:33154:4751:451864:4890:716545:147538:716546:147545:1985650:1985647:2200755:1172109:561979	others	RLSU
TRINITY_DN64235_c0_g1_i2	45816	Lindra thalassiae JK 5090A large subunit ribosomal RNA gene, partial sequence	131567:2759:33154:4751:451864:4890:716545:147538:716546:715989:147550:147551:135652:135653:45815:45816	others	RLSU
TRINITY_DN64235_c0_g1_i2	1934368	Collariella bostrychodes MUCL 40176 large subunit ribosomal RNA gene, partial sequence	131567:2759:33154:4751:451864:4890:716545:147538:716546:715989:147550:222544:5139:35718:1934365:1934368	others	RLSU
TRINITY_DN64235_c0_g1_i2	91943	Hortaea werneckii 4263 large subunit ribosomal RNA gene, partial sequence	131567:2759:33154:4751:451864:4890:716545:147538:716546:715962:147541:451867:2726947:668547:91942:91943	others	RLSU
TRINITY_DN64235_c0_g1_i2	633445	Anthracothecium nanum large subunit ribosomal RNA gene, partial sequence	131567:2759:33154:4751:451864:4890:716545:147538:716546:147545:451870:100121:146307:633444:633445	others	RLSU
TRINITY_DN64235_c0_g1_i2	561983	Kohlmeyeriopsis medullaris large subunit ribosomal RNA gene, partial sequence	131567:2759:33154:4751:451864:4890:716545:147538:716546:715989:147550:222544:639021:81093:1578721:561983	others	RLSU
TRINITY_DN64235_c0_g1_i2	273067	Psora rubiformis large subunit ribosomal RNA gene, partial sequence	131567:2759:33154:4751:451864:4890:716545:147538:716546:147547:1520881:388435:5197:157822:258890:111720:273067	others	RLSU
TRINITY_DN64235_c0_g1_i2	139949	Chaetosphaeria innumera SMH 2748 large subunit ribosomal RNA gene, partial sequence	131567:2759:33154:4751:451864:4890:716545:147538:716546:715989:147550:222544:261460:103886:92898:139949	others	RLSU
TRINITY_DN64235_c0_g1_i2	147570	Myriangium duriaei CBS 260.36 large subunit ribosomal RNA gene, partial sequence	131567:2759:33154:4751:451864:4890:716545:147538:716546:715962:147541:451867:45676:147568:147569:147570	others	RLSU
TRINITY_DN64235_c0_g1_i2	1356572	Conidiocarpus caucasicus large subunit ribosomal RNA gene, partial sequence	131567:2759:33154:4751:451864:4890:716545:147538:716546:715962:147541:451867:134362:62133:1356571:1356572	others	RLSU
TRINITY_DN64235_c0_g1_i2	329885	Friedmanniomyces endolithicus CCFEE 5180 large subunit ribosomal RNA gene, partial sequence	131567:2759:33154:4751:451864:4890:716545:147538:716546:715962:147541:451867:2726947:668547:329881:329885	others	RLSU
TRINITY_DN64235_c0_g1_i2	209176	Mycosphaerella ambiphylla CBS110499 large subunit ribosomal RNA gene, partial sequence	131567:2759:33154:4751:451864:4890:716545:147538:716546:715962:147541:451867:2726947:93133:41254:209176	others	RLSU
TRINITY_DN64235_c0_g1_i2	260670	Lasiosphaeris hirsuta SMH1543 large subunit ribosomal RNA gene, partial sequence	131567:2759:33154:4751:451864:4890:716545:147538:716546:715989:147550:222544:5139:42302:260669:260670	others	RLSU
TRINITY_DN64235_c0_g1_i2	1619905	Labrocarpon canariense large subunit ribosomal RNA gene, partial sequence	131567:2759:33154:4751:451864:4890:716545:147538:716546:715962:147541:159987:1619909:1619911:1619904:1619905	others	RLSU
TRINITY_DN64235_c0_g1_i2	1240710	Amarenographium solium large subunit ribosomal RNA gene, partial sequence	131567:2759:33154:4751:451864:4890:716545:147538:716546:715962:147541:451868:92860:147498:1240709:1240710	others	RLSU
TRINITY_DN64235_c0_g1_i2	1206326	Bryochiton microscopicus large subunit ribosomal RNA gene, partial sequence	131567:2759:33154:4751:451864:4890:716545:147538:716546:715962:147541:159987:147574:1206325:1206326	others	RLSU
TRINITY_DN64235_c0_g1_i2	314029	Cercophora macrocarpa SMH2000 large subunit ribosomal RNA gene, partial sequence	131567:2759:33154:4751:451864:4890:716545:147538:716546:715989:147550:222544:5139:42302:42303:314029	others	RLSU
TRINITY_DN64235_c0_g1_i2	5141	Neurospora crassa MUCL 19026 large subunit ribosomal RNA gene, partial sequence	131567:2759:33154:4751:451864:4890:716545:147538:716546:715989:147550:222544:5139:5148:5140:5141	others	RLSU
TRINITY_DN64235_c0_g1_i2	2303014	Cryptophialoidea fasciculata large subunit ribosomal RNA gene, partial sequence	131567:2759:33154:4751:451864:4890:716545:147538:205932:2303013:2303014	others	RLSU
TRINITY_DN64235_c0_g1_i2	1941411	Endoxylina tehuacanensis ANM937 large subunit ribosomal RNA gene, partial sequence	131567:2759:33154:4751:451864:4890:716545:147538:716546:715989:147550:147551:1941410:1941411	others	RLSU
TRINITY_DN64235_c0_g1_i2	2204306	Hevansia websteri BCC23860 large subunit ribosomal RNA gene, partial sequence	131567:2759:33154:4751:451864:4890:716545:147538:716546:715989:147550:222543:5125:474943:2204303:2204306	others	RLSU
TRINITY_DN64235_c0_g1_i2	2204305	Hevansia novoguineensis BCC22910 large subunit ribosomal RNA gene, partial sequence	131567:2759:33154:4751:451864:4890:716545:147538:716546:715989:147550:222543:5125:474943:2204303:2204305	others	RLSU
TRINITY_DN64235_c0_g1_i2	2153285	Leptoparies palmarum KT 1653 large subunit ribosomal RNA gene, partial sequence	131567:2759:33154:4751:451864:4890:716545:147538:716546:715962:147541:451868:92860:45147:2153284:2153285	others	RLSU
TRINITY_DN64235_c0_g1_i2	703492	Massaria anomia CBS 591.78 large subunit ribosomal RNA gene, partial sequence	131567:2759:33154:4751:451864:4890:716545:147538:716546:715962:147541:451868:92860:45311:45312:703492	others	RLSU
TRINITY_DN64235_c0_g1_i2	586072	Leptogium burnetiae large subunit ribosomal RNA gene, partial sequence	131567:2759:33154:4751:451864:4890:716545:147538:716546:147547:1520881:388435:388450:388451:169194:168915:586072	others	RLSU
TRINITY_DN64235_c0_g1_i2	1206331	Bryoscyphus dicrani large subunit ribosomal RNA gene, partial sequence	131567:2759:33154:4751:451864:4890:716545:147538:716546:715989:147548:5178:5181:1206330:1206331	others	RLSU
TRINITY_DN64235_c0_g1_i2	372062	Ulospora bilgramii CBS 110020 large subunit ribosomal RNA gene, partial sequence	131567:2759:33154:4751:451864:4890:716545:147538:716546:715962:147541:451868:92860:160028:372052:372062	others	RLSU
TRINITY_DN64235_c0_g1_i2	306880	Uwebraunia communis CBS110976 large subunit ribosomal RNA gene, partial sequence	131567:2759:33154:4751:451864:4890:716545:147538:716546:715962:147541:451867:2726947:744530:112486:306880	others	RLSU
TRINITY_DN64235_c0_g1_i2	43437	Tricharina gilva large subunit ribosomal RNA gene, partial sequence	131567:2759:33154:4751:451864:4890:716545:147538:147549:5185:110846:43430:43437	others	RLSU
TRINITY_DN64235_c0_g1_i2	45828	Halosarpheia fibrosa large subunit ribosomal RNA gene, partial sequence	131567:2759:33154:4751:451864:4890:716545:147538:716546:715989:147550:222543:5592:42310:45846:45828	others	RLSU
TRINITY_DN64235_c0_g1_i2	679178	Halomassarina thalassiae JK 5262D large subunit ribosomal RNA gene, partial sequence	131567:2759:33154:4751:451864:4890:716545:147538:716546:715962:147541:451868:92860:1255046:1208339:707633:679178	others	RLSU
TRINITY_DN64235_c0_g1_i2	569880	Hirsutella stilbelliformis var. myrmicarum IMI 396397 large subunit ribosomal RNA gene, partial sequence	131567:2759:33154:4751:451864:4890:716545:147538:716546:715989:147550:222543:5125:474942:42367:552311:569880	others	RLSU
TRINITY_DN64235_c0_g1_i2	463056	Barbatosphaeria barbirostris CBS 121149 large subunit ribosomal RNA gene, partial sequence	131567:2759:33154:4751:451864:4890:716545:147538:716546:715989:147550:222544:252199:2305785:1629392:463056	others	RLSU
TRINITY_DN64235_c0_g1_i2	2153271	Vaginatispora amygdali KT 2248 large subunit ribosomal RNA gene, partial sequence	131567:2759:33154:4751:451864:4890:716545:147538:716546:715962:147541:451868:92860:45147:163257:2153271	others	RLSU
TRINITY_DN64235_c0_g1_i2	2204304	Hevansia cinerea BCC02191 large subunit ribosomal RNA gene, partial sequence	131567:2759:33154:4751:451864:4890:716545:147538:716546:715989:147550:222543:5125:474943:2204303:2204304	others	RLSU
TRINITY_DN64235_c0_g1_i2	1920226	Galeaticarpa aomoriensis KT 2563 large subunit ribosomal RNA gene, partial sequence	131567:2759:33154:4751:451864:4890:716545:147538:716546:715962:147541:451868:92860:1450326:2017567:1920226	others	RLSU
TRINITY_DN64235_c0_g1_i2	929597	Glomerulispora mangrovei large subunit ribosomal RNA gene, partial sequence	131567:2759:33154:4751:451864:4890:716545:147538:716546:715989:147550:222543:1809228:1535435:929596:929597	others	RLSU
TRINITY_DN64235_c0_g1_i2	53381	Orbilia auricolor CBS 547.63 large subunit ribosomal RNA gene, partial sequence	131567:2759:33154:4751:451864:4890:716545:147538:189478:189479:47021:47022:53381	others	RLSU
TRINITY_DN64235_c0_g1_i2	1303444	Periconia homothallica KT 916 large subunit ribosomal RNA gene, partial sequence	131567:2759:33154:4751:451864:4890:716545:147538:716546:715962:147541:451868:92860:1255046:1898439:97971:1303444	others	RLSU
TRINITY_DN64235_c0_g1_i2	1284202	Microcyclospora rhoicola DAOM 242276 large subunit ribosomal RNA gene, partial sequence	131567:2759:33154:4751:451864:4890:716545:147538:716546:715962:147541:451867:134362:467990:766053:1284202	others	RLSU
TRINITY_DN64235_c0_g1_i2	1662338	Ochroconis phaeophora CBS 206.96 large subunit ribosomal RNA gene, partial sequence	131567:2759:33154:4751:451864:4890:716545:147538:716546:715962:147541:451868:1111111:1111112:227045:1662338	others	RLSU
TRINITY_DN64235_c0_g1_i2	253628	Verruconis gallopava CBS 437.64 large subunit ribosomal RNA gene, partial sequence	131567:2759:33154:4751:451864:4890:716545:147538:716546:715962:147541:451868:1111111:1111112:1494215:253628	others	RLSU
TRINITY_DN64235_c0_g1_i2	44623	Gyromitra melaleucoides large subunit ribosomal RNA gene, partial sequence	131567:2759:33154:4751:451864:4890:716545:147538:147549:5185:44615:33160:44623	others	RLSU
TRINITY_DN64235_c0_g1_i2	577456	Halosarpheia kandeliae large subunit ribosomal RNA gene, partial sequence	131567:2759:33154:4751:451864:4890:716545:147538:716546:715989:147550:222543:5592:42310:45846:577456	others	RLSU
TRINITY_DN64235_c0_g1_i2	508422	Lentomitella pallibrunnea SMH2534 large subunit ribosomal RNA gene, partial sequence	131567:2759:33154:4751:451864:4890:716545:147538:716546:715989:147550:222544:2081776:2081777:416013:508422	others	RLSU
TRINITY_DN64235_c0_g1_i2	337455	Ceratostomella pyrenaica CBS 117116 large subunit ribosomal RNA gene, partial sequence	131567:2759:33154:4751:451864:4890:716545:147538:716546:715989:147550:222544:252199:337454:337455	others	RLSU
TRINITY_DN64235_c0_g1_i2	314026	Cercophora atropurpurea SMH2961 large subunit ribosomal RNA gene, partial sequence	131567:2759:33154:4751:451864:4890:716545:147538:716546:715989:147550:222544:5139:42302:42303:314026	others	RLSU
TRINITY_DN64235_c0_g1_i2	36921	Microascus trigonosporus large subunit ribosomal RNA gene, partial sequence	131567:2759:33154:4751:451864:4890:716545:147538:716546:715989:147550:222543:5592:5593:5594:36921	others	RLSU
TRINITY_DN64235_c0_g1_i2	487380	Fimetariella rabenhorstii large subunit ribosomal RNA gene, partial sequence	131567:2759:33154:4751:451864:4890:716545:147538:716546:715989:147550:222544:5139:42302:487379:487380	others	RLSU
TRINITY_DN64235_c0_g1_i2	565407	Pseudorobillarda phragmitis CBS 842.84 large subunit ribosomal RNA gene, partial sequence	131567:2759:33154:4751:451864:4890:716545:147538:716546:715962:147541:451868:92860:147498:565406:565407	others	RLSU
TRINITY_DN64235_c0_g1_i2	355541	Cornipulvina ellipsoides large subunit ribosomal RNA gene, partial sequence	131567:2759:33154:4751:451864:4890:716545:147538:716546:715989:147550:222544:222546:45489:355563:355541	others	RLSU
TRINITY_DN64235_c0_g1_i2	577453	Polycephalomyces nipponicus large subunit ribosomal RNA gene, partial sequence	131567:2759:33154:4751:451864:4890:716545:147538:716546:715989:147550:222543:5125:474942:150362:577453	others	RLSU
TRINITY_DN64235_c0_g1_i2	994324	Ochroconis anellii CBS 284.64 large subunit ribosomal RNA gene, partial sequence	131567:2759:33154:4751:451864:4890:716545:147538:716546:715962:147541:451868:1111111:1111112:227045:994324	others	RLSU
TRINITY_DN64235_c0_g1_i2	315205	Thuemenidium atropurpureum large subunit ribosomal RNA gene, partial sequence	131567:2759:33154:4751:451864:4890:716545:147538:716546:715989:147548:221903:315086:315205	others	RLSU
TRINITY_DN64235_c0_g1_i2	245834	Neohortaea acidophila CBS 113389 large subunit ribosomal RNA gene, partial sequence	131567:2759:33154:4751:451864:4890:716545:147538:716546:715962:147541:451867:2726947:668547:2072583:245834	others	RLSU
TRINITY_DN64235_c0_g1_i2	1206358	Mniaecia nivea large subunit ribosomal RNA gene, partial sequence	131567:2759:33154:4751:451864:4890:716545:147538:716546:715989:147548:2793949:2793946:1206356:1206358	others	RLSU
TRINITY_DN64235_c0_g1_i2	147564	Kirschsteiniothelia aethiops CBS 109.53 large subunit ribosomal RNA gene, partial sequence	131567:2759:33154:4751:451864:4890:716545:147538:716546:715962:147541:159987:2231465:1134603:85916:147564	others	RLSU
TRINITY_DN64235_c0_g1_i2	2184417	Circinotrichum sinense large subunit ribosomal RNA gene, partial sequence	131567:2759:33154:4751:451864:4890:716545:147538:716546:715989:147550:222545:37989:37990:1508298:2184417	others	RLSU
TRINITY_DN64235_c0_g1_i2	1381684	Hypoxylon griseobrunneum CBS 117742 large subunit ribosomal RNA gene, partial sequence	131567:2759:33154:4751:451864:4890:716545:147538:716546:715989:147550:222545:37989:2033035:42308:1381684	others	RLSU
TRINITY_DN64235_c0_g1_i2	1589763	Acrocalymma medicaginis CPC 24340; BRIP 5876a; IMI 165613 large subunit ribosomal RNA gene, partial sequence	131567:2759:33154:4751:451864:4890:716545:147538:716546:715962:147541:451868:92860:1255046:715496:1319578:1589763	others	RLSU
TRINITY_DN64235_c0_g1_i2	1482346	Cordana abramovii CBS 137652 large subunit ribosomal RNA gene, partial sequence	131567:2759:33154:4751:451864:4890:716545:147538:716546:715989:147550:222544:252199:409223:1482346	others	RLSU
TRINITY_DN64235_c0_g1_i2	1351947	Sphaerulina quercicola CBS 663.94 large subunit ribosomal RNA gene, partial sequence	131567:2759:33154:4751:451864:4890:716545:147538:716546:715962:147541:451867:2726947:93133:237179:1351947	others	RLSU
TRINITY_DN64235_c0_g1_i2	38032	Ophiostoma piliferum CBS 158.74 large subunit ribosomal RNA gene, partial sequence	131567:2759:33154:4751:451864:4890:716545:147538:716546:715989:147550:222544:5151:5152:5159:38032	others	RLSU
TRINITY_DN64235_c0_g1_i2	2059835	Exopassalora zambiae CBS112971 large subunit ribosomal RNA gene, partial sequence	131567:2759:33154:4751:451864:4890:716545:147538:716546:715962:147541:451867:2726947:93133:2059833:2059835	others	RLSU
TRINITY_DN64235_c0_g1_i2	91939	Pleurostoma repens CBS H-7594 large subunit ribosomal RNA gene, partial sequence	131567:2759:33154:4751:451864:4890:716545:147538:716546:715989:147550:222544:93808:1775896:308472:91939	others	RLSU
TRINITY_DN64235_c0_g1_i2	265083	Thyridium vestitum AR3872 large subunit ribosomal RNA gene, partial sequence	131567:2759:33154:4751:451864:4890:716545:147538:716546:715989:147550:147551:265081:265082:265083	others	RLSU
TRINITY_DN64235_c0_g1_i2	5194	Morchella conica large subunit ribosomal RNA gene, partial sequence	131567:2759:33154:4751:451864:4890:716545:147538:147549:5185:5192:5193:5194	others	RLSU
TRINITY_DN64235_c0_g1_i2	193393	Hypomyces subiculosus large subunit ribosomal RNA gene, partial sequence	131567:2759:33154:4751:451864:4890:716545:147538:716546:715989:147550:222543:5125:5129:5130:193393	others	RLSU
TRINITY_DN64235_c0_g1_i2	189367	Cainia graminis CBS 136.62 large subunit ribosomal RNA gene, partial sequence	131567:2759:33154:4751:451864:4890:716545:147538:716546:715989:147550:222545:37989:1812783:189366:189367	others	RLSU
TRINITY_DN64235_c0_g1_i2	752204	Asterosporium asterospermum KT2095 large subunit ribosomal RNA gene, partial sequence	131567:2759:33154:4751:451864:4890:716545:147538:716546:715989:147550:222544:5114:152655:752203:752204	others	RLSU
TRINITY_DN64235_c0_g1_i2	72228	Ophiocordyceps sinensis SJL0809 large subunit ribosomal RNA gene, partial sequence	131567:2759:33154:4751:451864:4890:716545:147538:716546:715989:147550:222543:5125:474942:474995:72228	others	RLSU
TRINITY_DN64235_c0_g1_i2	176275	Beauveria bassiana large subunit ribosomal RNA gene, partial sequence	131567:2759:33154:4751:451864:4890:716545:147538:716546:715989:147550:222543:5125:474943:5581:176275	others	RLSU
TRINITY_DN64235_c0_g1_i2	1134591	Halokirschsteiniothelia maritima CBS 221.60 large subunit ribosomal RNA gene, partial sequence	131567:2759:33154:4751:451864:4890:716545:147538:716546:715962:147541:451868:603422:707787:1134602:1134591	others	RLSU
TRINITY_DN64235_c0_g1_i2	397658	Rostrupiella danica large subunit ribosomal RNA gene, partial sequence	131567:2759:33154:4751:451864:4890:716545:147538:716546:715989:147550:147551:135652:135653:1588801:397658	others	RLSU
TRINITY_DN64235_c0_g1_i2	166671	Mycosphaerella grandis CMW8554 large subunit ribosomal RNA gene, partial sequence	131567:2759:33154:4751:451864:4890:716545:147538:716546:715962:147541:451867:2726947:93133:41254:166671	others	RLSU
TRINITY_DN64235_c0_g1_i2	1200930	Pseudocercospora fori CMW 9095 large subunit ribosomal RNA gene, partial sequence	131567:2759:33154:4751:451864:4890:716545:147538:716546:715962:147541:451867:2726947:93133:131324:1200930	others	RLSU
TRINITY_DN64235_c0_g1_i2	186361	Scopulariopsis fusca G414 large subunit ribosomal RNA gene, partial sequence	131567:2759:33154:4751:451864:4890:716545:147538:716546:715989:147550:222543:5592:5593:40374:186361	others	RLSU
TRINITY_DN64235_c0_g1_i2	1075110	Pleospora typhicola large subunit ribosomal RNA gene, partial sequence	131567:2759:33154:4751:451864:4890:716545:147538:716546:715962:147541:451868:92860:715340:28556:28557:1075110	others	RLSU
TRINITY_DN64235_c0_g1_i2	1431926	Xenoteratosphaeria jonkershoekensis CBS 112224 large subunit ribosomal RNA gene, partial sequence	131567:2759:33154:4751:451864:4890:716545:147538:716546:715962:147541:451867:2726947:668547:1515416:1431926	others	RLSU
TRINITY_DN64235_c0_g1_i2	796328	Stachylidium bicolor DAOM 226658 large subunit ribosomal RNA gene, partial sequence	131567:2759:33154:4751:451864:4890:716545:147538:716546:715989:147550:222543:1028384:1033978:796327:796328	others	RLSU
TRINITY_DN64235_c0_g1_i2	749860	Heterophoma novae-verbascicola large subunit ribosomal RNA gene, partial sequence	131567:2759:33154:4751:451864:4890:716545:147538:716546:715962:147541:451868:92860:715340:683158:1770150:749860	others	RLSU
TRINITY_DN64235_c0_g1_i2	470147	Teratosphaeria suttonii CPC 11279 large subunit ribosomal RNA gene, partial sequence	131567:2759:33154:4751:451864:4890:716545:147538:716546:715962:147541:451867:2726947:668547:237584:470147	others	RLSU
TRINITY_DN64235_c0_g1_i2	980424	Natipusilla decorospora large subunit ribosomal RNA gene, partial sequence	131567:2759:33154:4751:451864:4890:716545:147538:716546:715962:147541:159987:1665694:1146846:980423:980424	others	RLSU
TRINITY_DN64235_c0_g1_i2	2016434	Catenulostroma lignicola FMR_11491 large subunit ribosomal RNA gene, partial sequence	131567:2759:33154:4751:451864:4890:716545:147538:716546:715962:147541:451867:2726947:668547:470130:2016434	others	RLSU
TRINITY_DN64235_c0_g1_i2	110550	Creosphaeria sassafras STMA 14087 large subunit ribosomal RNA gene, partial sequence	131567:2759:33154:4751:451864:4890:716545:147538:716546:715989:147550:222545:37989:37990:110549:110550	others	RLSU
TRINITY_DN64235_c0_g1_i2	926705	Hyalorostratum brunneisporum large subunit ribosomal RNA gene, partial sequence	131567:2759:33154:4751:451864:4890:716545:147538:716546:715989:147550:222544:5114:152655:926704:926705	others	RLSU
TRINITY_DN64235_c0_g1_i2	691197	Monascostroma innumerosum CBS 345.50 large subunit ribosomal RNA gene, partial sequence	131567:2759:33154:4751:451864:4890:716545:147538:716546:715962:147541:451868:92860:147498:691196:691197	others	RLSU
TRINITY_DN64235_c0_g1_i2	152640	Acrospermum gramineum large subunit ribosomal RNA gene, partial sequence	131567:2759:33154:4751:451864:4890:716545:147538:716546:715962:147541:159987:716585:152637:152638:152640	others	RLSU
TRINITY_DN64235_c0_g1_i2	470147	Mycosphaerella suttoniae CMW5348 large subunit ribosomal RNA gene, partial sequence	131567:2759:33154:4751:451864:4890:716545:147538:716546:715962:147541:451867:2726947:668547:237584:470147	others	RLSU
TRINITY_DN64235_c0_g1_i2	1351752	Parastagonospora avenae large subunit ribosomal RNA gene, partial sequence	131567:2759:33154:4751:451864:4890:716545:147538:716546:715962:147541:451868:92860:715340:5020:1351751:1351752	others	RLSU
TRINITY_DN64235_c0_g1_i2	54790	Parastagonospora avenaria f. sp. tritici Sat 24-1 large subunit ribosomal RNA gene, partial sequence	131567:2759:33154:4751:451864:4890:716545:147538:716546:715962:147541:451868:92860:715340:5020:1351751:1351752:54790	others	RLSU
TRINITY_DN64235_c0_g1_i2	1445681	Cancellidium applanatum CBS 137655 large subunit ribosomal RNA gene, partial sequence	131567:2759:33154:4751:451864:4890:716545:147538:716546:715989:147550:147551:348367:1445681	others	RLSU
TRINITY_DN64235_c0_g1_i2	593267	Monilochaetes infuscans CBS 870.96 large subunit ribosomal RNA gene, partial sequence	131567:2759:33154:4751:451864:4890:716545:147538:716546:715989:147550:222543:1028384:1028385:593266:593267	others	RLSU
TRINITY_DN64235_c0_g1_i2	92897	Cercophora newfieldiana SMH3303 large subunit ribosomal RNA gene, partial sequence	131567:2759:33154:4751:451864:4890:716545:147538:716546:715989:147550:222544:5139:42302:42303:92897	others	RLSU
TRINITY_DN64235_c0_g1_i2	306884	Readeriella novaezelandiae CBS114357 large subunit ribosomal RNA gene, partial sequence	131567:2759:33154:4751:451864:4890:716545:147538:716546:715962:147541:451867:2726947:93133:306876:306884	others	RLSU
TRINITY_DN64235_c0_g1_i2	1962462	Reddellomyces parvulosporus large subunit ribosomal RNA gene, partial sequence	131567:2759:33154:4751:451864:4890:716545:147538:147549:5185:40289:44637:1962462	others	RLSU
TRINITY_DN64235_c0_g1_i2	41959	Aspergillus penicillioides <ITS1 5.8S ITS2 LSU>	131567:2759:33154:4751:451864:4890:716545:147538:716546:147545:451871:5042:1131492:5052:2720874:41959	others	RITS
TRINITY_DN64235_c0_g1_i2	41725	Aspergillus aurantiobrunneus <ITS1 5.8S ITS2 LSU>	131567:2759:33154:4751:451864:4890:716545:147538:716546:147545:451871:5042:1131492:5052:41725	others	RITS
TRINITY_DN64235_c0_g1_i2	1405805	Aspergillus pseudoglaucus <ITS1 5.8S ITS2 LSU>	131567:2759:33154:4751:451864:4890:716545:147538:716546:147545:451871:5042:1131492:5052:1405805	others	RITS
TRINITY_DN64235_c0_g1_i2	41417	Aspergillus niveoglaucus <ITS1 5.8S ITS2 LSU>	131567:2759:33154:4751:451864:4890:716545:147538:716546:147545:451871:5042:1131492:5052:41417	others	RITS
TRINITY_DN64235_c0_g1_i2	1697446	Aspergillus tonophilus <ITS1 5.8S ITS2 LSU>	131567:2759:33154:4751:451864:4890:716545:147538:716546:147545:451871:5042:1131492:5052:1697446	others	RITS
TRINITY_DN64235_c0_g1_i2	41420	Aspergillus leucocarpus <ITS1 5.8S ITS2 LSU>	131567:2759:33154:4751:451864:4890:716545:147538:716546:147545:451871:5042:1131492:5052:41420	others	RITS
TRINITY_DN64235_c0_g1_i2	41413	Aspergillus glaucus <ITS1 5.8S ITS2 LSU>	131567:2759:33154:4751:451864:4890:716545:147538:716546:147545:451871:5042:1131492:5052:2720874:41413	others	RITS
TRINITY_DN64235_c0_g1_i2	41414	Aspergillus proliferans <ITS1 5.8S ITS2 LSU>	131567:2759:33154:4751:451864:4890:716545:147538:716546:147545:451871:5042:1131492:5052:41414	others	RITS
TRINITY_DN64235_c0_g1_i2	1131482	Penicillium brefeldianum <ITS1 5.8S ITS2 LSU>	131567:2759:33154:4751:451864:4890:716545:147538:716546:147545:451871:5042:1131492:5073:1131482	others	RITS
TRINITY_DN64235_c0_g1_i2	70100	Penicillium raperi <ITS1 5.8S ITS2 LSU>	131567:2759:33154:4751:451864:4890:716545:147538:716546:147545:451871:5042:1131492:5073:70100	others	RITS
TRINITY_DN64235_c0_g1_i2	91637	Penicillium reticulisporum <ITS1 5.8S ITS2 LSU>	131567:2759:33154:4751:451864:4890:716545:147538:716546:147545:451871:5042:1131492:5073:91637	others	RITS
TRINITY_DN64235_c0_g1_i2	182096	Aspergillus chevalieri <ITS1 5.8S ITS2 LSU>	131567:2759:33154:4751:451864:4890:716545:147538:716546:147545:451871:5042:1131492:5052:182096	others	RITS
TRINITY_DN64235_c0_g1_i2	41412	Aspergillus intermedius <ITS1 5.8S ITS2 LSU>	131567:2759:33154:4751:451864:4890:716545:147538:716546:147545:451871:5042:1131492:5052:41412	others	RITS
TRINITY_DN64235_c0_g1_i2	1173306	Aspergillus montevidensis <ITS1 5.8S ITS2 LSU>	131567:2759:33154:4751:451864:4890:716545:147538:716546:147545:451871:5042:1131492:5052:1173306	others	RITS
TRINITY_DN64235_c0_g1_i2	573508	Aspergillus cristatus <ITS1 5.8S ITS2 LSU>	131567:2759:33154:4751:451864:4890:716545:147538:716546:147545:451871:5042:1131492:5052:573508	others	RITS
TRINITY_DN64235_c0_g1_i2	466137	Penicillium cinnamopurpureum <ITS1 5.8S ITS2 LSU>	131567:2759:33154:4751:451864:4890:716545:147538:716546:147545:451871:5042:1131492:5073:466137	others	RITS
TRINITY_DN64235_c0_g1_i2	41746	Aspergillus conjunctus <ITS1 5.8S ITS2 LSU>	131567:2759:33154:4751:451864:4890:716545:147538:716546:147545:451871:5042:1131492:5052:2720870:41746	others	RITS
TRINITY_DN64235_c0_g1_i2	306093	Aspergillus neobridgeri <ITS1 5.8S ITS2 LSU>	131567:2759:33154:4751:451864:4890:716545:147538:716546:147545:451871:5042:1131492:5052:306093	others	RITS
TRINITY_DN64235_c0_g1_i2	91485	Aspergillus purpureus <ITS1 5.8S ITS2 LSU>	131567:2759:33154:4751:451864:4890:716545:147538:716546:147545:451871:5042:1131492:5052:91485	others	RITS
TRINITY_DN64235_c0_g1_i2	138282	Aspergillus sclerotiorum <ITS1 5.8S ITS2 LSU>	131567:2759:33154:4751:451864:4890:716545:147538:716546:147545:451871:5042:1131492:5052:138282	others	RITS
TRINITY_DN64235_c0_g1_i2	138275	Aspergillus bridgeri <ITS1 5.8S ITS2 LSU>	131567:2759:33154:4751:451864:4890:716545:147538:716546:147545:451871:5042:1131492:5052:138275	others	RITS
TRINITY_DN64235_c0_g1_i2	714993	Aspergillus keveii SSU ITS1 5.8S ITS2 LSU	131567:2759:33154:4751:451864:4890:716545:147538:716546:147545:451871:5042:1131492:5052:714993	others	RITS
TRINITY_DN64235_c0_g1_i2	469283	Aspergillus vitricola <ITS1 5.8S ITS2 LSU>	131567:2759:33154:4751:451864:4890:716545:147538:716546:147545:451871:5042:1131492:5052:469283	others	RITS
TRINITY_DN64235_c0_g1_i2	41958	Aspergillus gracilis <ITS1 5.8S ITS2 LSU>	131567:2759:33154:4751:451864:4890:716545:147538:716546:147545:451871:5042:1131492:5052:41958	others	RITS
TRINITY_DN64235_c0_g1_i2	41762	Aspergillus xerophilus <ITS1 5.8S ITS2 LSU>	131567:2759:33154:4751:451864:4890:716545:147538:716546:147545:451871:5042:1131492:5052:41762	others	RITS
TRINITY_DN64235_c0_g1_i2	37232	Aspergillus sparsus <ITS1 5.8S ITS2 LSU>	131567:2759:33154:4751:451864:4890:716545:147538:716546:147545:451871:5042:1131492:5052:2720870:37232	others	RITS
TRINITY_DN64235_c0_g1_i2	396024	Aspergillus ruber <ITS1 5.8S ITS2 LSU>	131567:2759:33154:4751:451864:4890:716545:147538:716546:147545:451871:5042:1131492:5052:396024	others	RITS
TRINITY_DN64235_c0_g1_i2	138281	Aspergillus robustus <ITS1 5.8S ITS2 LSU>	131567:2759:33154:4751:451864:4890:716545:147538:716546:147545:451871:5042:1131492:5052:2720871:138281	others	RITS
TRINITY_DN64235_c0_g1_i2	446514	Penicillium parvulum <ITS1 5.8S ITS2 LSU>	131567:2759:33154:4751:451864:4890:716545:147538:716546:147545:451871:5042:1131492:5073:446514	others	RITS
TRINITY_DN64235_c0_g1_i2	1810919	Aspergillus mulundensis <ITS1 5.8S ITS2 LSU>	131567:2759:33154:4751:451864:4890:716545:147538:716546:147545:451871:5042:1131492:5052:1810919	others	RITS
TRINITY_DN64235_c0_g1_i2	69781	Penicillium oxalicum <ITS1 5.8S ITS2 LSU>	131567:2759:33154:4751:451864:4890:716545:147538:716546:147545:451871:5042:1131492:5073:69781	others	RITS
TRINITY_DN64235_c0_g1_i2	1565989	Aspergillus subramanianii <ITS1 5.8S ITS2 LSU>	131567:2759:33154:4751:451864:4890:716545:147538:716546:147545:451871:5042:1131492:5052:1565989	others	RITS
TRINITY_DN64235_c0_g1_i2	41957	Aspergillus conicus <ITS1 5.8S ITS2 LSU>	131567:2759:33154:4751:451864:4890:716545:147538:716546:147545:451871:5042:1131492:5052:41957	others	RITS
TRINITY_DN64235_c0_g1_i2	36638	Aspergillus itaconicus <ITS1 5.8S ITS2 LSU>	131567:2759:33154:4751:451864:4890:716545:147538:716546:147545:451871:5042:1131492:5052:36638	others	RITS
TRINITY_DN64235_c0_g1_i2	41745	Aspergillus deflectus <ITS1 5.8S ITS2 LSU>	131567:2759:33154:4751:451864:4890:716545:147538:716546:147545:451871:5042:1131492:5052:41745	others	RITS
TRINITY_DN64235_c0_g1_i2	41748	Aspergillus elongatus <ITS1 5.8S ITS2 LSU>	131567:2759:33154:4751:451864:4890:716545:147538:716546:147545:451871:5042:1131492:5052:41748	others	RITS
TRINITY_DN64235_c0_g1_i2	41747	Aspergillus panamensis <ITS1 5.8S ITS2 LSU>	131567:2759:33154:4751:451864:4890:716545:147538:716546:147545:451871:5042:1131492:5052:2720870:41747	others	RITS
TRINITY_DN64235_c0_g1_i2	469875	Aspergillus muricatus <ITS1 5.8S ITS2 LSU>	131567:2759:33154:4751:451864:4890:716545:147538:716546:147545:451871:5042:1131492:5052:469875	others	RITS
TRINITY_DN64235_c0_g1_i2	176174	Aspergillus microcysticus <ITS1 5.8S ITS2 LSU>	131567:2759:33154:4751:451864:4890:716545:147538:716546:147545:451871:5042:1131492:5052:176174	others	RITS
TRINITY_DN64235_c0_g1_i2	1096249	Penicillium menonorum <ITS1 5.8S ITS2 LSU>	131567:2759:33154:4751:451864:4890:716545:147538:716546:147545:451871:5042:1131492:5073:1096249	others	RITS
TRINITY_DN64235_c0_g1_i2	176179	Aspergillus silvaticus <ITS1 5.8S ITS2 LSU>	131567:2759:33154:4751:451864:4890:716545:147538:716546:147545:451871:5042:1131492:5052:176179	others	RITS
TRINITY_DN64235_c0_g1_i2	196906	Penicillium isariiforme <ITS1 5.8S ITS2 LSU>	131567:2759:33154:4751:451864:4890:716545:147538:716546:147545:451871:5042:1131492:5073:196906	others	RITS
TRINITY_DN64235_c0_g1_i2	176168	Aspergillus funiculosus <ITS1 5.8S ITS2 LSU>	131567:2759:33154:4751:451864:4890:716545:147538:716546:147545:451871:5042:1131492:5052:2720870:176168	others	RITS
TRINITY_DN64235_c0_g1_i2	469876	Aspergillus pallidofulvus <ITS1 5.8S ITS2 LSU>	131567:2759:33154:4751:451864:4890:716545:147538:716546:147545:451871:5042:1131492:5052:469876	others	RITS
TRINITY_DN64235_c0_g1_i2	1096248	Penicillium guttulosum <ITS1 5.8S ITS2 LSU>	131567:2759:33154:4751:451864:4890:716545:147538:716546:147545:451871:5042:1131492:5073:1096248	others	RITS
TRINITY_DN64235_c0_g1_i2	189056	Penicillium pullum <ITS1 5.8S ITS2 LSU>	131567:2759:33154:4751:451864:4890:716545:147538:716546:147545:451871:5042:1131492:5073:189056	others	RITS
TRINITY_DN64235_c0_g1_i2	69772	Penicillium donkii <ITS1 5.8S ITS2 LSU>	131567:2759:33154:4751:451864:4890:716545:147538:716546:147545:451871:5042:1131492:5073:69772	others	RITS
TRINITY_DN64235_c0_g1_i2	69796	Penicillium ehrlichii <ITS1 5.8S ITS2 LSU>	131567:2759:33154:4751:451864:4890:716545:147538:716546:147545:451871:5042:1131492:5073:69796	others	RITS
TRINITY_DN64235_c0_g1_i2	69802	Penicillium stolkiae <ITS1 5.8S ITS2 LSU>	131567:2759:33154:4751:451864:4890:716545:147538:716546:147545:451871:5042:1131492:5073:69802	others	RITS
TRINITY_DN64235_c0_g1_i2	70559	Penicillium raciborskii <ITS1 5.8S ITS2 LSU>	131567:2759:33154:4751:451864:4890:716545:147538:716546:147545:451871:5042:1131492:5073:70559	others	RITS
TRINITY_DN64235_c0_g1_i2	70792	Penicillium corylophilum <ITS1 5.8S ITS2 LSU>	131567:2759:33154:4751:451864:4890:716545:147538:716546:147545:451871:5042:1131492:5073:70792	others	RITS
TRINITY_DN64235_c0_g1_i2	70113	Penicillium parvum <ITS1 5.8S ITS2 LSU>	131567:2759:33154:4751:451864:4890:716545:147538:716546:147545:451871:5042:1131492:5073:70113	others	RITS
TRINITY_DN64235_c0_g1_i2	70093	Penicillium rubidurum <ITS1 5.8S ITS2 LSU>	131567:2759:33154:4751:451864:4890:716545:147538:716546:147545:451871:5042:1131492:5073:70093	others	RITS
TRINITY_DN64235_c0_g1_i2	70092	Penicillium erubescens <ITS1 5.8S ITS2 LSU>	131567:2759:33154:4751:451864:4890:716545:147538:716546:147545:451871:5042:1131492:5073:70092	others	RITS
TRINITY_DN64235_c0_g1_i2	72175	Penicillium pimiteouiense <ITS1 5.8S ITS2 LSU>	131567:2759:33154:4751:451864:4890:716545:147538:716546:147545:451871:5042:1131492:5073:72175	others	RITS
TRINITY_DN64235_c0_g1_i2	72154	Penicillium striatisporum <ITS1 5.8S ITS2 LSU>	131567:2759:33154:4751:451864:4890:716545:147538:716546:147545:451871:5042:1131492:5073:72154	others	RITS
TRINITY_DN64235_c0_g1_i2	189057	Penicillium subarcticum <ITS1 5.8S ITS2 LSU>	131567:2759:33154:4751:451864:4890:716545:147538:716546:147545:451871:5042:1131492:5073:189057	others	RITS
TRINITY_DN64235_c0_g1_i2	189055	Penicillium canariense <ITS1 5.8S ITS2 LSU>	131567:2759:33154:4751:451864:4890:716545:147538:716546:147545:451871:5042:1131492:5073:189055	others	RITS
TRINITY_DN64235_c0_g1_i2	189054	Penicillium boreae <ITS1 5.8S ITS2 LSU>	131567:2759:33154:4751:451864:4890:716545:147538:716546:147545:451871:5042:1131492:5073:189054	others	RITS
TRINITY_DN64235_c0_g1_i2	1167569	Penicillium neocrassum <ITS1 5.8S ITS2 LSU>	131567:2759:33154:4751:451864:4890:716545:147538:716546:147545:451871:5042:1131492:5073:1167569	others	RITS
TRINITY_DN64235_c0_g1_i2	217281	Penicillium sublateritium <ITS1 5.8S ITS2 LSU>	131567:2759:33154:4751:451864:4890:716545:147538:716546:147545:451871:5042:1131492:5073:217281	others	RITS
TRINITY_DN64235_c0_g1_i2	70096	Penicillium cinerascens <ITS1 5.8S ITS2 LSU>	131567:2759:33154:4751:451864:4890:716545:147538:716546:147545:451871:5042:1131492:5073:70096	others	RITS
TRINITY_DN64235_c0_g1_i2	121611	Penicillium dierckxii <ITS1 5.8S ITS2 LSU>	131567:2759:33154:4751:451864:4890:716545:147538:716546:147545:451871:5042:1131492:5073:121611	others	RITS
TRINITY_DN64235_c0_g1_i2	176173	Aspergillus lucknowensis <ITS1 5.8S ITS2 LSU>	131567:2759:33154:4751:451864:4890:716545:147538:716546:147545:451871:5042:1131492:5052:176173	others	RITS
TRINITY_DN64235_c0_g1_i2	176175	Aspergillus ochraceopetaliformis <ITS1 5.8S ITS2 LSU>	131567:2759:33154:4751:451864:4890:716545:147538:716546:147545:451871:5042:1131492:5052:176175	others	RITS
TRINITY_DN64235_c0_g1_i2	176169	Aspergillus granulosus <ITS1 5.8S ITS2 LSU>	131567:2759:33154:4751:451864:4890:716545:147538:716546:147545:451871:5042:1131492:5052:176169	others	RITS
TRINITY_DN64235_c0_g1_i2	176181	Aspergillus varians <ITS1 5.8S ITS2 LSU>	131567:2759:33154:4751:451864:4890:716545:147538:716546:147545:451871:5042:1131492:5052:176181	others	RITS
TRINITY_DN64235_c0_g1_i2	176180	Aspergillus spelunceus <ITS1 5.8S ITS2 LSU>	131567:2759:33154:4751:451864:4890:716545:147538:716546:147545:451871:5042:1131492:5052:176180	others	RITS
TRINITY_DN64235_c0_g1_i2	138274	Aspergillus auricomus <ITS1 5.8S ITS2 LSU>	131567:2759:33154:4751:451864:4890:716545:147538:716546:147545:451871:5042:1131492:5052:138274	others	RITS
TRINITY_DN64235_c0_g1_i2	357447	Aspergillus westerdijkiae <ITS1 5.8S ITS2 LSU>	131567:2759:33154:4751:451864:4890:716545:147538:716546:147545:451871:5042:1131492:5052:357447	others	RITS
TRINITY_DN64235_c0_g1_i2	138276	Aspergillus insulicola <ITS1 5.8S ITS2 LSU>	131567:2759:33154:4751:451864:4890:716545:147538:716546:147545:451871:5042:1131492:5052:138276	others	RITS
TRINITY_DN64235_c0_g1_i2	41900	Aspergillus flavipes <ITS1 5.8S ITS2 LSU>	131567:2759:33154:4751:451864:4890:716545:147538:716546:147545:451871:5042:1131492:5052:2720871:41900	others	RITS
TRINITY_DN64235_c0_g1_i2	1506151	Aspergillus pseudonomius <ITS1 5.8S ITS2 LSU>	131567:2759:33154:4751:451864:4890:716545:147538:716546:147545:451871:5042:1131492:5052:1506151	others	RITS
TRINITY_DN64235_c0_g1_i2	36637	Aspergillus stromatoides <ITS1 5.8S ITS2 LSU>	131567:2759:33154:4751:451864:4890:716545:147538:716546:147545:451871:5042:1131492:5052:36637	others	RITS
TRINITY_DN64235_c0_g1_i2	1810908	Aspergillus spinulosporus <ITS1 5.8S ITS2 LSU>	131567:2759:33154:4751:451864:4890:716545:147538:716546:147545:451871:5042:1131492:5052:1810908	others	RITS
TRINITY_DN64235_c0_g1_i2	36643	Aspergillus avenaceus <ITS1 5.8S ITS2 LSU>	131567:2759:33154:4751:451864:4890:716545:147538:716546:147545:451871:5042:1131492:5052:2720871:36643	others	RITS
TRINITY_DN64235_c0_g1_i2	41062	Aspergillus leporis <ITS1 5.8S ITS2 LSU>	131567:2759:33154:4751:451864:4890:716545:147538:716546:147545:451871:5042:1131492:5052:2720871:41062	others	RITS
TRINITY_DN64235_c0_g1_i2	41755	Aspergillus aureolatus <ITS1 5.8S ITS2 LSU>	131567:2759:33154:4751:451864:4890:716545:147538:716546:147545:451871:5042:1131492:5052:41755	others	RITS
TRINITY_DN64235_c0_g1_i2	69768	Penicillium citreonigrum <ITS1 5.8S ITS2 LSU>	131567:2759:33154:4751:451864:4890:716545:147538:716546:147545:451871:5042:1131492:5073:69768	others	RITS
TRINITY_DN64235_c0_g1_i2	446509	Penicillium kurssanovii <ITS1 5.8S ITS2 LSU>	131567:2759:33154:4751:451864:4890:716545:147538:716546:147545:451871:5042:1131492:5073:446509	others	RITS
TRINITY_DN64235_c0_g1_i2	41061	Aspergillus nomius <ITS1 5.8S ITS2 LSU>	131567:2759:33154:4751:451864:4890:716545:147538:716546:147545:451871:5042:1131492:5052:41061	others	RITS
TRINITY_DN64235_c0_g1_i2	70090	Penicillium lassenii <ITS1 5.8S ITS2 LSU>	131567:2759:33154:4751:451864:4890:716545:147538:716546:147545:451871:5042:1131492:5073:70090	others	RITS
TRINITY_DN64235_c0_g1_i2	70106	Penicillium velutinum <ITS1 5.8S ITS2 LSU>	131567:2759:33154:4751:451864:4890:716545:147538:716546:147545:451871:5042:1131492:5073:70106	others	RITS
TRINITY_DN64235_c0_g1_i2	69799	Penicillium meridianum <ITS1 5.8S ITS2 LSU>	131567:2759:33154:4751:451864:4890:716545:147538:716546:147545:451871:5042:1131492:5073:69799	others	RITS
TRINITY_DN64235_c0_g1_i2	70088	Penicillium alutaceum <ITS1 5.8S ITS2 LSU>	131567:2759:33154:4751:451864:4890:716545:147538:716546:147545:451871:5042:1131492:5073:70088	others	RITS
TRINITY_DN64235_c0_g1_i2	69784	Penicillium restrictum <ITS1 5.8S ITS2 LSU>	131567:2759:33154:4751:451864:4890:716545:147538:716546:147545:451871:5042:1131492:5073:69784	others	RITS
TRINITY_DN64235_c0_g1_i2	1196030	Penicillium katangense <ITS1 5.8S ITS2 LSU>	131567:2759:33154:4751:451864:4890:716545:147538:716546:147545:451871:5042:1131492:5073:1196030	others	RITS
TRINITY_DN64235_c0_g1_i2	96007	Penicillium namyslowskii <ITS1 5.8S ITS2 LSU>	131567:2759:33154:4751:451864:4890:716545:147538:716546:147545:451871:5042:1131492:5073:96007	others	RITS
TRINITY_DN64235_c0_g1_i2	116970	Penicillium angulare <ITS1 5.8S ITS2 LSU>	131567:2759:33154:4751:451864:4890:716545:147538:716546:147545:451871:5042:1131492:5073:116970	others	RITS
TRINITY_DN64235_c0_g1_i2	310288	Penicillium coffeae <ITS1 5.8S ITS2 LSU>	131567:2759:33154:4751:451864:4890:716545:147538:716546:147545:451871:5042:1131492:5073:310288	others	RITS
TRINITY_DN64235_c0_g1_i2	41724	Aspergillus brunneouniseriatus <ITS1 5.8S ITS2 LSU>	131567:2759:33154:4751:451864:4890:716545:147538:716546:147545:451871:5042:1131492:5052:2720873:41724	others	RITS
TRINITY_DN64235_c0_g1_i2	1071046	Penicillium viticola <SSU ITS1 5.8S ITS2 LSU>	131567:2759:33154:4751:451864:4890:716545:147538:716546:147545:451871:5042:1131492:5073:1071046	others	RITS
TRINITY_DN64235_c0_g1_i2	5064	Aspergillus restrictus <ITS1 5.8S ITS2 LSU>	131567:2759:33154:4751:451864:4890:716545:147538:716546:147545:451871:5042:1131492:5052:2720874:5064	others	RITS
TRINITY_DN64235_c0_g1_i2	176170	Aspergillus ivoriensis <ITS1 5.8S ITS2 LSU>	131567:2759:33154:4751:451864:4890:716545:147538:716546:147545:451871:5042:1131492:5052:176170	others	RITS
TRINITY_DN64235_c0_g1_i2	469280	Aspergillus striatus <ITS1 5.8S ITS2 LSU>	131567:2759:33154:4751:451864:4890:716545:147538:716546:147545:451871:5042:1131492:5052:469280	others	RITS
TRINITY_DN64235_c0_g1_i2	41759	Aspergillus multicolor <ITS1 5.8S ITS2 LSU>	131567:2759:33154:4751:451864:4890:716545:147538:716546:147545:451871:5042:1131492:5052:41759	others	RITS
TRINITY_DN64235_c0_g1_i2	41761	Aspergillus recurvatus <ITS1 5.8S ITS2 LSU>	131567:2759:33154:4751:451864:4890:716545:147538:716546:147545:451871:5042:1131492:5052:41761	others	RITS
TRINITY_DN64235_c0_g1_i2	1250369	Aspergillus fruticulosus <ITS1 5.8S ITS2 LSU>	131567:2759:33154:4751:451864:4890:716545:147538:716546:147545:451871:5042:1131492:5052:1250369	others	RITS
TRINITY_DN64235_c0_g1_i2	41743	Aspergillus egyptiacus <ITS1 5.8S ITS2 LSU>	131567:2759:33154:4751:451864:4890:716545:147538:716546:147545:451871:5042:1131492:5052:2720870:41743	others	RITS
TRINITY_DN64235_c0_g1_i2	41901	Aspergillus iizukae <ITS1 5.8S ITS2 LSU>	131567:2759:33154:4751:451864:4890:716545:147538:716546:147545:451871:5042:1131492:5052:41901	others	RITS
TRINITY_DN64235_c0_g1_i2	36636	Aspergillus chrysellus <ITS1 5.8S ITS2 LSU>	131567:2759:33154:4751:451864:4890:716545:147538:716546:147545:451871:5042:1131492:5052:36636	others	RITS
TRINITY_DN64235_c0_g1_i2	91484	Aspergillus navahoensis <ITS1 5.8S ITS2 LSU>	131567:2759:33154:4751:451864:4890:716545:147538:716546:147545:451871:5042:1131492:5052:91484	others	RITS
TRINITY_DN64235_c0_g1_i2	1588043	Aspergillus neoflavipes <ITS1 5.8S ITS2 LSU>	131567:2759:33154:4751:451864:4890:716545:147538:716546:147545:451871:5042:1131492:5052:1588043	others	RITS
TRINITY_DN64235_c0_g1_i2	41903	Aspergillus luppii <ITS1 5.8S ITS2 LSU>	131567:2759:33154:4751:451864:4890:716545:147538:716546:147545:451871:5042:1131492:5052:41903	others	RITS
TRINITY_DN64235_c0_g1_i2	41735	Aspergillus quadrilineatus <ITS1 5.8S ITS2 LSU>	131567:2759:33154:4751:451864:4890:716545:147538:716546:147545:451871:5042:1131492:5052:41735	others	RITS
TRINITY_DN64235_c0_g1_i2	41736	Aspergillus rugulosus <ITS1 5.8S ITS2 LSU>	131567:2759:33154:4751:451864:4890:716545:147538:716546:147545:451871:5042:1131492:5052:41736	others	RITS
TRINITY_DN64235_c0_g1_i2	469274	Aspergillus insuetus <ITS1 5.8S ITS2 LSU>	131567:2759:33154:4751:451864:4890:716545:147538:716546:147545:451871:5042:1131492:5052:469274	others	RITS
TRINITY_DN64235_c0_g1_i2	1588045	Aspergillus polyporicola <ITS1 5.8S ITS2 LSU>	131567:2759:33154:4751:451864:4890:716545:147538:716546:147545:451871:5042:1131492:5052:1588045	others	RITS
TRINITY_DN64235_c0_g1_i2	1458900	Aspergillus frequens <ITS1 5.8S ITS2 LSU>	131567:2759:33154:4751:451864:4890:716545:147538:716546:147545:451871:5042:1131492:5052:1458900	others	RITS
TRINITY_DN64235_c0_g1_i2	1245746	Aspergillus assulatus <ITS1 5.8S ITS2 LSU>	131567:2759:33154:4751:451864:4890:716545:147538:716546:147545:451871:5042:1131492:5052:1245746	others	RITS
TRINITY_DN64235_c0_g1_i2	446508	Penicillium griseolum <ITS1 5.8S ITS2 LSU>	131567:2759:33154:4751:451864:4890:716545:147538:716546:147545:451871:5042:1131492:5073:446508	others	RITS
TRINITY_DN64235_c0_g1_i2	1245748	Aspergillus turcosus <ITS1 5.8S ITS2 LSU>	131567:2759:33154:4751:451864:4890:716545:147538:716546:147545:451871:5042:1131492:5052:1245748	others	RITS
TRINITY_DN64235_c0_g1_i2	176178	Aspergillus pseudodeflectus <ITS1 5.8S ITS2 LSU>	131567:2759:33154:4751:451864:4890:716545:147538:716546:147545:451871:5042:1131492:5052:176178	others	RITS
TRINITY_DN64235_c0_g1_i2	70095	Penicillium fellutanum <ITS1 5.8S ITS2 LSU>	131567:2759:33154:4751:451864:4890:716545:147538:716546:147545:451871:5042:1131492:5073:70095	others	RITS
TRINITY_DN64235_c0_g1_i2	911727	Penicillium anatolicum <ITS1 5.8S ITS2 LSU>	131567:2759:33154:4751:451864:4890:716545:147538:716546:147545:451871:5042:1131492:5073:911727	others	RITS
TRINITY_DN64235_c0_g1_i2	36627	Penicillium inusitatum <ITS1 5.8S ITS2 LSU>	131567:2759:33154:4751:451864:4890:716545:147538:716546:147545:451871:5042:1131492:5073:36627	others	RITS
TRINITY_DN64235_c0_g1_i2	1263196	Penicillium tularense <ITS1 5.8S ITS2 LSU>	131567:2759:33154:4751:451864:4890:716545:147538:716546:147545:451871:5042:1131492:5073:1263196	others	RITS
TRINITY_DN64235_c0_g1_i2	5074	Penicillium brevicompactum <ITS1 5.8S ITS2 LSU>	131567:2759:33154:4751:451864:4890:716545:147538:716546:147545:451871:5042:1131492:5073:5074	others	RITS
TRINITY_DN64235_c0_g1_i2	41984	Aspergillus tamarii <ITS1 5.8S ITS2 LSU>	131567:2759:33154:4751:451864:4890:716545:147538:716546:147545:451871:5042:1131492:5052:41984	others	RITS
TRINITY_DN64235_c0_g1_i2	36641	Aspergillus dimorphicus <ITS1 5.8S ITS2 LSU>	131567:2759:33154:4751:451864:4890:716545:147538:716546:147545:451871:5042:1131492:5052:36641	others	RITS
TRINITY_DN64235_c0_g1_i2	38239	Aspergillus pulvinus <ITS1 5.8S ITS2 LSU>	131567:2759:33154:4751:451864:4890:716545:147538:716546:147545:451871:5042:1131492:5052:2720873:38239	others	RITS
TRINITY_DN64235_c0_g1_i2	41756	Aspergillus subsessilis <ITS1 5.8S ITS2 LSU>	131567:2759:33154:4751:451864:4890:716545:147538:716546:147545:451871:5042:1131492:5052:41756	others	RITS
TRINITY_DN64235_c0_g1_i2	138278	Aspergillus ochraceoroseus <ITS1 5.8S ITS2 LSU>	131567:2759:33154:4751:451864:4890:716545:147538:716546:147545:451871:5042:1131492:5052:2720870:138278	others	RITS
TRINITY_DN64235_c0_g1_i2	41749	Aspergillus cervinus <ITS1 5.8S ITS2 LSU>	131567:2759:33154:4751:451864:4890:716545:147538:716546:147545:451871:5042:1131492:5052:2720872:41749	others	RITS
TRINITY_DN64235_c0_g1_i2	41750	Aspergillus parvulus <ITS1 5.8S ITS2 LSU>	131567:2759:33154:4751:451864:4890:716545:147538:716546:147545:451871:5042:1131492:5052:41750	others	RITS
TRINITY_DN64235_c0_g1_i2	41752	Aspergillus nutans <ITS1 5.8S ITS2 LSU>	131567:2759:33154:4751:451864:4890:716545:147538:716546:147545:451871:5042:1131492:5052:41752	others	RITS
TRINITY_DN64235_c0_g1_i2	1612426	Aspergillus allahabadii <ITS1 5.8S ITS2 LSU>	131567:2759:33154:4751:451864:4890:716545:147538:716546:147545:451871:5042:1131492:5052:1612426	others	RITS
TRINITY_DN64235_c0_g1_i2	41282	Aspergillus carneus <ITS1 5.8S ITS2 LSU>	131567:2759:33154:4751:451864:4890:716545:147538:716546:147545:451871:5042:1131492:5052:41282	others	RITS
TRINITY_DN64235_c0_g1_i2	41738	Aspergillus violaceus <ITS1 5.8S ITS2 LSU>	131567:2759:33154:4751:451864:4890:716545:147538:716546:147545:451871:5042:1131492:5052:41738	others	RITS
TRINITY_DN64235_c0_g1_i2	1220166	Aspergillus nishimurae <ITS1 5.8S ITS2 LSU>	131567:2759:33154:4751:451864:4890:716545:147538:716546:147545:451871:5042:1131492:5052:1220166	others	RITS
TRINITY_DN64235_c0_g1_i2	109264	Aspergillus bombycis <ITS1 5.8S ITS2 LSU>	131567:2759:33154:4751:451864:4890:716545:147538:716546:147545:451871:5042:1131492:5052:109264	others	RITS
TRINITY_DN64235_c0_g1_i2	41723	Aspergillus raperi <ITS1 5.8S ITS2 LSU>	131567:2759:33154:4751:451864:4890:716545:147538:716546:147545:451871:5042:1131492:5052:41723	others	RITS
TRINITY_DN64235_c0_g1_i2	469275	Aspergillus kassunensis <ITS1 5.8S ITS2 LSU>	131567:2759:33154:4751:451864:4890:716545:147538:716546:147545:451871:5042:1131492:5052:469275	others	RITS
TRINITY_DN64235_c0_g1_i2	176163	Aspergillus asperescens <ITS1 5.8S ITS2 LSU>	131567:2759:33154:4751:451864:4890:716545:147538:716546:147545:451871:5042:1131492:5052:176163	others	RITS
TRINITY_DN64235_c0_g1_i2	138285	Aspergillus coremiiformis <ITS1 5.8S ITS2 LSU>	131567:2759:33154:4751:451864:4890:716545:147538:716546:147545:451871:5042:1131492:5052:2720871:138285	others	RITS
TRINITY_DN64235_c0_g1_i2	41068	Aspergillus campestris <ITS1 5.8S ITS2 LSU>	131567:2759:33154:4751:451864:4890:716545:147538:716546:147545:451871:5042:1131492:5052:41068	others	RITS
TRINITY_DN64235_c0_g1_i2	41281	Aspergillus niveus <ITS1 5.8S ITS2 LSU>	131567:2759:33154:4751:451864:4890:716545:147538:716546:147545:451871:5042:1131492:5052:41281	others	RITS
TRINITY_DN64235_c0_g1_i2	69767	Penicillium charlesii <ITS1 5.8S ITS2 LSU>	131567:2759:33154:4751:451864:4890:716545:147538:716546:147545:451871:5042:1131492:5073:69767	others	RITS
TRINITY_DN64235_c0_g1_i2	261907	Penicillium quercetorum <ITS1 5.8S ITS2 LSU>	131567:2759:33154:4751:451864:4890:716545:147538:716546:147545:451871:5042:1131492:5073:261907	others	RITS
TRINITY_DN64235_c0_g1_i2	1167484	Penicillium astrolabium <ITS1 5.8S ITS2 LSU>	131567:2759:33154:4751:451864:4890:716545:147538:716546:147545:451871:5042:1131492:5073:1167484	others	RITS
TRINITY_DN64235_c0_g1_i2	70098	Penicillium kojigenum <ITS1 5.8S ITS2 LSU>	131567:2759:33154:4751:451864:4890:716545:147538:716546:147545:451871:5042:1131492:5073:70098	others	RITS
TRINITY_DN64235_c0_g1_i2	1295096	Penicillium swiecickii <ITS1 5.8S ITS2 LSU>	131567:2759:33154:4751:451864:4890:716545:147538:716546:147545:451871:5042:1131492:5073:1295096	others	RITS
TRINITY_DN64235_c0_g1_i2	61420	Aspergillus caelatus <ITS1 5.8S ITS2 LSU>	131567:2759:33154:4751:451864:4890:716545:147538:716546:147545:451871:5042:1131492:5052:61420	others	RITS
TRINITY_DN64235_c0_g1_i2	132259	Aspergillus pseudotamarii <ITS1 5.8S ITS2 LSU>	131567:2759:33154:4751:451864:4890:716545:147538:716546:147545:451871:5042:1131492:5052:132259	others	RITS
TRINITY_DN64235_c0_g1_i2	36644	Aspergillus flaschentraegeri <ITS1 5.8S ITS2 LSU>	131567:2759:33154:4751:451864:4890:716545:147538:716546:147545:451871:5042:1131492:5052:36644	others	RITS
TRINITY_DN64235_c0_g1_i2	176164	Aspergillus biplanus <ITS1 5.8S ITS2 LSU>	131567:2759:33154:4751:451864:4890:716545:147538:716546:147545:451871:5042:1131492:5052:2720870:176164	others	RITS
TRINITY_DN64235_c0_g1_i2	176167	Aspergillus diversus <ITS1 5.8S ITS2 LSU>	131567:2759:33154:4751:451864:4890:716545:147538:716546:147545:451871:5042:1131492:5052:2720870:176167	others	RITS
TRINITY_DN64235_c0_g1_i2	5062	Aspergillus oryzae <ITS1 5.8S ITS2 LSU>	131567:2759:33154:4751:451864:4890:716545:147538:716546:147545:451871:5042:1131492:5052:2720871:5062	others	RITS
TRINITY_DN64235_c0_g1_i2	1096718	Aspergillus cremeus <ITS1 5.8S ITS2 LSU>	131567:2759:33154:4751:451864:4890:716545:147538:716546:147545:451871:5042:1131492:5052:1096718	others	RITS
TRINITY_DN64235_c0_g1_i2	1810904	Aspergillus astellatus <ITS1 5.8S ITS2 LSU>	131567:2759:33154:4751:451864:4890:716545:147538:716546:147545:451871:5042:1131492:5052:1810904	others	RITS
TRINITY_DN64235_c0_g1_i2	1810909	Aspergillus desertorum <ITS1 5.8S ITS2 LSU>	131567:2759:33154:4751:451864:4890:716545:147538:716546:147545:451871:5042:1131492:5052:1810909	others	RITS
TRINITY_DN64235_c0_g1_i2	1565506	Aspergillus pseudoterreus <ITS1 5.8S ITS2 LSU>	131567:2759:33154:4751:451864:4890:716545:147538:716546:147545:451871:5042:1131492:5052:1565506	others	RITS
TRINITY_DN64235_c0_g1_i2	1470541	Aspergillus neoniveus <ITS1 5.8S ITS2 LSU>	131567:2759:33154:4751:451864:4890:716545:147538:716546:147545:451871:5042:1131492:5052:1470541	others	RITS
TRINITY_DN64235_c0_g1_i2	747541	Hamigera insecticola <ITS1 5.8S ITS2 LSU>	131567:2759:33154:4751:451864:4890:716545:147538:716546:147545:451871:5042:1131492:39196:747541	others	RITS
TRINITY_DN64235_c0_g1_i2	747542	Hamigera inflata <ITS1 5.8S ITS2 LSU>	131567:2759:33154:4751:451864:4890:716545:147538:716546:147545:451871:5042:1131492:39196:747542	others	RITS
TRINITY_DN64235_c0_g1_i2	82573	Hamigera striata <ITS1 5.8S ITS2 LSU>	131567:2759:33154:4751:451864:4890:716545:147538:716546:147545:451871:5042:1131492:2765341:82573	others	RITS
TRINITY_DN64235_c0_g1_i2	40381	Aspergillus unguis <ITS1 5.8S ITS2 LSU>	131567:2759:33154:4751:451864:4890:716545:147538:716546:147545:451871:5042:1131492:5052:40381	others	RITS
TRINITY_DN64235_c0_g1_i2	5068	Aspergillus tubingensis <ITS1 5.8S ITS2 LSU>	131567:2759:33154:4751:451864:4890:716545:147538:716546:147545:451871:5042:1131492:5052:5068	others	RITS
TRINITY_DN64235_c0_g1_i2	1641034	Aspergillus neoindicus <ITS1 5.8S ITS2 LSU>	131567:2759:33154:4751:451864:4890:716545:147538:716546:147545:451871:5042:1131492:5052:1641034	others	RITS
TRINITY_DN64235_c0_g1_i2	36640	Aspergillus gorakhpurensis <ITS1 5.8S ITS2 LSU>	131567:2759:33154:4751:451864:4890:716545:147538:716546:147545:451871:5042:1131492:5052:36640	others	RITS
TRINITY_DN64235_c0_g1_i2	41742	Aspergillus heterothallicus <ITS1 5.8S ITS2 LSU>	131567:2759:33154:4751:451864:4890:716545:147538:716546:147545:451871:5042:1131492:5052:41742	others	RITS
TRINITY_DN64235_c0_g1_i2	1609141	Penicillium daejeonium <ITS1 5.8S ITS2 LSU>	131567:2759:33154:4751:451864:4890:716545:147538:716546:147545:451871:5042:1131492:5073:1609141	others	RITS
TRINITY_DN64235_c0_g1_i2	5067	Aspergillus parasiticus <ITS1 5.8S ITS2 LSU>	131567:2759:33154:4751:451864:4890:716545:147538:716546:147545:451871:5042:1131492:5052:5067	others	RITS
TRINITY_DN64235_c0_g1_i2	5077	Penicillium citrinum <ITS1 5.8S ITS2 LSU>	131567:2759:33154:4751:451864:4890:716545:147538:716546:147545:451871:5042:1131492:5073:5077	others	RITS
TRINITY_DN64235_c0_g1_i2	69766	Penicillium capsulatum <ITS1 5.8S ITS2 LSU>	131567:2759:33154:4751:451864:4890:716545:147538:716546:147545:451871:5042:1131492:5073:69766	others	RITS
TRINITY_DN64235_c0_g1_i2	446515	Penicillium georgiense <ITS1 5.8S ITS2 LSU>	131567:2759:33154:4751:451864:4890:716545:147538:716546:147545:451871:5042:1131492:5073:446515	others	RITS
TRINITY_DN64235_c0_g1_i2	69789	Penicillium soppii <ITS1 5.8S ITS2 LSU>	131567:2759:33154:4751:451864:4890:716545:147538:716546:147545:451871:5042:1131492:5073:69789	others	RITS
TRINITY_DN64235_c0_g1_i2	449096	Penicillium ramusculum <ITS1 5.8S ITS2 LSU>	131567:2759:33154:4751:451864:4890:716545:147538:716546:147545:451871:5042:1131492:5073:449096	others	RITS
TRINITY_DN64235_c0_g1_i2	209559	Aspergillus alliaceus <ITS1 5.8S ITS2 LSU>	131567:2759:33154:4751:451864:4890:716545:147538:716546:147545:451871:5042:1131492:5052:209559	others	RITS
TRINITY_DN64235_c0_g1_i2	41065	Aspergillus lanosus <ITS1 5.8S ITS2 LSU>	131567:2759:33154:4751:451864:4890:716545:147538:716546:147545:451871:5042:1131492:5052:41065	others	RITS
TRINITY_DN64235_c0_g1_i2	1220208	Aspergillus subversicolor <ITS1 5.8S ITS2 LSU>	131567:2759:33154:4751:451864:4890:716545:147538:716546:147545:451871:5042:1131492:5052:1220208	others	RITS
TRINITY_DN64235_c0_g1_i2	36630	Aspergillus fischeri <ITS1 5.8S ITS2 LSU>	131567:2759:33154:4751:451864:4890:716545:147538:716546:147545:451871:5042:1131492:5052:2720872:36630	others	RITS
TRINITY_DN64235_c0_g1_i2	75550	Aspergillus stramenius <ITS1 5.8S ITS2 LSU>	131567:2759:33154:4751:451864:4890:716545:147538:716546:147545:451871:5042:1131492:5052:75550	others	RITS
TRINITY_DN64235_c0_g1_i2	747540	Hamigera fusca <SSU ITS1 5.8S ITS2 LSU>	131567:2759:33154:4751:451864:4890:716545:147538:716546:147545:451871:5042:1131492:39196:747540	others	RITS
TRINITY_DN64235_c0_g1_i2	747539	Hamigera pallida <ITS1 5.8S ITS2 LSU>	131567:2759:33154:4751:451864:4890:716545:147538:716546:147545:451871:5042:1131492:39196:747539	others	RITS
TRINITY_DN64235_c0_g1_i2	41720	Aspergillus citrisporus <ITS1 5.8S ITS2 LSU>	131567:2759:33154:4751:451864:4890:716545:147538:716546:147545:451871:5042:1131492:5052:41720	others	RITS
TRINITY_DN64235_c0_g1_i2	1549217	Aspergillus stellatus <ITS1 5.8S ITS2 LSU>	131567:2759:33154:4751:451864:4890:716545:147538:716546:147545:451871:5042:1131492:5052:1549217	others	RITS
TRINITY_DN64235_c0_g1_i2	176177	Aspergillus peyronelii <ITS1 5.8S ITS2 LSU>	131567:2759:33154:4751:451864:4890:716545:147538:716546:147545:451871:5042:1131492:5052:2720871:176177	others	RITS
TRINITY_DN64235_c0_g1_i2	176165	Aspergillus caespitosus <ITS1 5.8S ITS2 LSU>	131567:2759:33154:4751:451864:4890:716545:147538:716546:147545:451871:5042:1131492:5052:176165	others	RITS
TRINITY_DN64235_c0_g1_i2	41051	Aspergillus auratus <ITS1 5.8S ITS2 LSU>	131567:2759:33154:4751:451864:4890:716545:147538:716546:147545:451871:5042:1131492:5052:41051	others	RITS
TRINITY_DN64235_c0_g1_i2	1695224	Aspergillus croceus <ITS1 5.8S ITS2 LSU>	131567:2759:33154:4751:451864:4890:716545:147538:716546:147545:451871:5042:1131492:5052:1695224	others	RITS
TRINITY_DN64235_c0_g1_i2	1191711	Aspergillus brunneoviolaceus <ITS1 5.8S ITS2 LSU>	131567:2759:33154:4751:451864:4890:716545:147538:716546:147545:451871:5042:1131492:5052:1191711	others	RITS
TRINITY_DN64235_c0_g1_i2	70099	Penicillium lividum <ITS1 5.8S ITS2 LSU>	131567:2759:33154:4751:451864:4890:716545:147538:716546:147545:451871:5042:1131492:5073:70099	others	RITS
TRINITY_DN64235_c0_g1_i2	310290	Penicillium indicum <ITS1 5.8S ITS2 LSU>	131567:2759:33154:4751:451864:4890:716545:147538:716546:147545:451871:5042:1131492:5073:310290	others	RITS
TRINITY_DN64235_c0_g1_i2	209559	Aspergillus alliaceus <ITS1 5.8S ITS2 LSU>	131567:2759:33154:4751:451864:4890:716545:147538:716546:147545:451871:5042:1131492:5052:209559	others	RITS
TRINITY_DN64235_c0_g1_i2	69778	Penicillium megasporum <ITS1 5.8S ITS2 LSU>	131567:2759:33154:4751:451864:4890:716545:147538:716546:147545:451871:5042:1131492:2755113:69778	others	RITS
TRINITY_DN64235_c0_g1_i2	1465820	Penicillium monsserratidens <ITS1 5.8S ITS2 LSU>	131567:2759:33154:4751:451864:4890:716545:147538:716546:147545:451871:5042:1131492:5073:1465820	others	RITS
TRINITY_DN64235_c0_g1_i2	1465812	Penicillium colei <ITS1 5.8S ITS2 LSU>	131567:2759:33154:4751:451864:4890:716545:147538:716546:147545:451871:5042:1131492:5073:1465812	others	RITS
TRINITY_DN64235_c0_g1_i2	1465819	Penicillium monsgalena <ITS1 5.8S ITS2 LSU>	131567:2759:33154:4751:451864:4890:716545:147538:716546:147545:451871:5042:1131492:5073:1465819	others	RITS
TRINITY_DN64235_c0_g1_i2	1465821	Penicillium salmoniflumine <ITS1 5.8S ITS2 LSU>	131567:2759:33154:4751:451864:4890:716545:147538:716546:147545:451871:5042:1131492:5073:1465821	others	RITS
TRINITY_DN64235_c0_g1_i2	1465817	Penicillium lemhiflumine <ITS1 5.8S ITS2 LSU>	131567:2759:33154:4751:451864:4890:716545:147538:716546:147545:451871:5042:1131492:5073:1465817	others	RITS
TRINITY_DN64235_c0_g1_i2	41753	Aspergillus bisporus <ITS1 5.8S ITS2 LSU>	131567:2759:33154:4751:451864:4890:716545:147538:716546:147545:451871:5042:1131492:5052:2720870:41753	others	RITS
TRINITY_DN64235_c0_g1_i2	469277	Aspergillus protuberus <ITS1 5.8S ITS2 LSU>	131567:2759:33154:4751:451864:4890:716545:147538:716546:147545:451871:5042:1131492:5052:469277	others	RITS
TRINITY_DN64235_c0_g1_i2	75552	Aspergillus duricaulis <ITS1 5.8S ITS2 LSU>	131567:2759:33154:4751:451864:4890:716545:147538:716546:147545:451871:5042:1131492:5052:75552	others	RITS
TRINITY_DN64235_c0_g1_i2	75553	Aspergillus viridinutans <ITS1 5.8S ITS2 LSU>	131567:2759:33154:4751:451864:4890:716545:147538:716546:147545:451871:5042:1131492:5052:75553	others	RITS
TRINITY_DN64235_c0_g1_i2	41054	Aspergillus clavatonanicus <ITS1 5.8S ITS2 LSU>	131567:2759:33154:4751:451864:4890:716545:147538:716546:147545:451871:5042:1131492:5052:41054	others	RITS
TRINITY_DN64235_c0_g1_i2	41057	Aspergillus unilateralis <ITS1 5.8S ITS2 LSU>	131567:2759:33154:4751:451864:4890:716545:147538:716546:147545:451871:5042:1131492:5052:41057	others	RITS
TRINITY_DN64235_c0_g1_i2	1220201	Aspergillus creber <ITS1 5.8S ITS2 LSU>	131567:2759:33154:4751:451864:4890:716545:147538:716546:147545:451871:5042:1131492:5052:1220201	others	RITS
TRINITY_DN64235_c0_g1_i2	1220192	Aspergillus austroafricanus <ITS1 5.8S ITS2 LSU>	131567:2759:33154:4751:451864:4890:716545:147538:716546:147545:451871:5042:1131492:5052:1220192	others	RITS
TRINITY_DN64235_c0_g1_i2	1220206	Aspergillus jensenii <ITS1 5.8S ITS2 LSU>	131567:2759:33154:4751:451864:4890:716545:147538:716546:147545:451871:5042:1131492:5052:1220206	others	RITS
TRINITY_DN64235_c0_g1_i2	1220210	Aspergillus tennesseensis <ITS1 5.8S ITS2 LSU>	131567:2759:33154:4751:451864:4890:716545:147538:716546:147545:451871:5042:1131492:5052:1220210	others	RITS
TRINITY_DN64235_c0_g1_i2	1220191	Aspergillus amoenus <ITS1 5.8S ITS2 LSU>	131567:2759:33154:4751:451864:4890:716545:147538:716546:147545:451871:5042:1131492:5052:1220191	others	RITS
TRINITY_DN64235_c0_g1_i2	36631	Aspergillus spinosus <ITS1 5.8S ITS2 LSU>	131567:2759:33154:4751:451864:4890:716545:147538:716546:147545:451871:5042:1131492:5052:36631	others	RITS
TRINITY_DN64235_c0_g1_i2	747543	Hamigera paravellanea <ITS1 5.8S ITS2 LSU>	131567:2759:33154:4751:451864:4890:716545:147538:716546:147545:451871:5042:1131492:39196:747543	others	RITS
TRINITY_DN64235_c0_g1_i2	311975	Aspergillus otanii <ITS1 5.8S ITS2 LSU>	131567:2759:33154:4751:451864:4890:716545:147538:716546:147545:451871:5042:1131492:5052:311975	others	RITS
TRINITY_DN64235_c0_g1_i2	176171	Aspergillus janus <ITS1 5.8S ITS2 LSU>	131567:2759:33154:4751:451864:4890:716545:147538:716546:147545:451871:5042:1131492:5052:2720871:176171	others	RITS
TRINITY_DN64235_c0_g1_i2	1220209	Aspergillus tabacinus <ITS1 5.8S ITS2 LSU>	131567:2759:33154:4751:451864:4890:716545:147538:716546:147545:451871:5042:1131492:5052:1220209	others	RITS
TRINITY_DN64235_c0_g1_i2	454252	Aspergillus waksmanii <ITS1 5.8S ITS2 LSU>	131567:2759:33154:4751:451864:4890:716545:147538:716546:147545:451871:5042:1131492:5052:454252	others	RITS
TRINITY_DN64235_c0_g1_i2	41055	Aspergillus longivesica <ITS1 5.8S ITS2 LSU>	131567:2759:33154:4751:451864:4890:716545:147538:716546:147545:451871:5042:1131492:5052:41055	others	RITS
TRINITY_DN64235_c0_g1_i2	41052	Aspergillus spathulatus <ITS1 5.8S ITS2 LSU>	131567:2759:33154:4751:451864:4890:716545:147538:716546:147545:451871:5042:1131492:5052:41052	others	RITS
TRINITY_DN64235_c0_g1_i2	41047	Aspergillus thermomutatus <ITS1 5.8S ITS2 LSU>	131567:2759:33154:4751:451864:4890:716545:147538:716546:147545:451871:5042:1131492:5052:41047	others	RITS
TRINITY_DN64235_c0_g1_i2	41048	Aspergillus fennelliae <ITS1 5.8S ITS2 LSU>	131567:2759:33154:4751:451864:4890:716545:147538:716546:147545:451871:5042:1131492:5052:41048	others	RITS
TRINITY_DN64235_c0_g1_i2	69790	Penicillium vinaceum <ITS1 5.8S ITS2 LSU>	131567:2759:33154:4751:451864:4890:716545:147538:716546:147545:451871:5042:1131492:5073:69790	others	RITS
TRINITY_DN64235_c0_g1_i2	69777	Penicillium madriti <ITS1 5.8S ITS2 LSU>	131567:2759:33154:4751:451864:4890:716545:147538:716546:147545:451871:5042:1131492:5073:69777	others	RITS
TRINITY_DN64235_c0_g1_i2	96452	Penicillium dimorphosporum <ITS1 5.8S ITS2 LSU>	131567:2759:33154:4751:451864:4890:716545:147538:716546:147545:451871:5042:1131492:5073:96452	others	RITS
TRINITY_DN64235_c0_g1_i2	116978	Penicillium thiersii <ITS1 5.8S ITS2 LSU>	131567:2759:33154:4751:451864:4890:716545:147538:716546:147545:451871:5042:1131492:5073:116978	others	RITS
TRINITY_DN64235_c0_g1_i2	1324777	Penicillium maximae <ITS1 5.8S ITS2 LSU>	131567:2759:33154:4751:451864:4890:716545:147538:716546:147545:451871:5042:1131492:5073:1324777	others	RITS
TRINITY_DN64235_c0_g1_i2	1465815	Penicillium fluviserpens <ITS1 5.8S ITS2 LSU>	131567:2759:33154:4751:451864:4890:716545:147538:716546:147545:451871:5042:1131492:5073:1465815	others	RITS
TRINITY_DN64235_c0_g1_i2	126998	Penicillium bovifimosum <ITS1 5.8S ITS2 LSU>	131567:2759:33154:4751:451864:4890:716545:147538:716546:147545:451871:5042:1131492:5073:126998	others	RITS
TRINITY_DN64235_c0_g1_i2	517303	Penicillium malacaense <ITS1 5.8S ITS2 LSU>	131567:2759:33154:4751:451864:4890:716545:147538:716546:147545:451871:5042:1131492:5073:517303	others	RITS
TRINITY_DN64235_c0_g1_i2	5060	Aspergillus giganteus <ITS1 5.8S ITS2 LSU>	131567:2759:33154:4751:451864:4890:716545:147538:716546:147545:451871:5042:1131492:5052:5060	others	RITS
TRINITY_DN64235_c0_g1_i2	1602734	Aspergillus aureolus <ITS1 5.8S ITS2 LSU>	131567:2759:33154:4751:451864:4890:716545:147538:716546:147545:451871:5042:1131492:5052:1602734	others	RITS
TRINITY_DN64235_c0_g1_i2	41049	Aspergillus neoglaber <ITS1 5.8S ITS2 LSU>	131567:2759:33154:4751:451864:4890:716545:147538:716546:147545:451871:5042:1131492:5052:41049	others	RITS
TRINITY_DN64235_c0_g1_i2	69805	Penicillium malodoratum <ITS1 5.8S ITS2 LSU>	131567:2759:33154:4751:451864:4890:716545:147538:716546:147545:451871:5042:1131492:5073:69805	others	RITS
TRINITY_DN64235_c0_g1_i2	69804	Penicillium crystallinum <ITS1 5.8S ITS2 LSU>	131567:2759:33154:4751:451864:4890:716545:147538:716546:147545:451871:5042:1131492:5073:69804	others	RITS
TRINITY_DN64235_c0_g1_i2	41731	Aspergillus spectabilis <ITS1 5.8S ITS2 LSU>	131567:2759:33154:4751:451864:4890:716545:147538:716546:147545:451871:5042:1131492:5052:41731	others	RITS
TRINITY_DN64235_c0_g1_i2	1250384	Aspergillus australensis <ITS1 5.8S ITS2 LSU>	131567:2759:33154:4751:451864:4890:716545:147538:716546:147545:451871:5042:1131492:5052:1250384	others	RITS
TRINITY_DN64235_c0_g1_i2	454254	Aspergillus ferenczii <ITS1 5.8S ITS2 LSU>	131567:2759:33154:4751:451864:4890:716545:147538:716546:147545:451871:5042:1131492:5052:454254	others	RITS
TRINITY_DN64235_c0_g1_i2	69787	Penicillium sclerotigenum <ITS1 5.8S ITS2 LSU>	131567:2759:33154:4751:451864:4890:716545:147538:716546:147545:451871:5042:1131492:5073:69787	others	RITS
TRINITY_DN64235_c0_g1_i2	36655	Penicillium aurantiogriseum <ITS1 5.8S ITS2 LSU>	131567:2759:33154:4751:451864:4890:716545:147538:716546:147545:451871:5042:1131492:5073:36655	others	RITS
TRINITY_DN64235_c0_g1_i2	63820	Penicillium chermesinum <ITS1 5.8S ITS2 LSU>	131567:2759:33154:4751:451864:4890:716545:147538:716546:147545:451871:5042:1131492:5073:63820	others	RITS
TRINITY_DN64235_c0_g1_i2	91636	Penicillium osmophilum <ITS1 5.8S ITS2 LSU>	131567:2759:33154:4751:451864:4890:716545:147538:716546:147545:451871:5042:1131492:5073:91636	others	RITS
TRINITY_DN64235_c0_g1_i2	75551	Aspergillus brevipes <ITS1 5.8S ITS2 LSU>	131567:2759:33154:4751:451864:4890:716545:147538:716546:147545:451871:5042:1131492:5052:75551	others	RITS
TRINITY_DN64235_c0_g1_i2	41758	Aspergillus eburneocremeus <ITS1 5.8S ITS2 LSU>	131567:2759:33154:4751:451864:4890:716545:147538:716546:147545:451871:5042:1131492:5052:41758	others	RITS
TRINITY_DN64235_c0_g1_i2	1140386	Aspergillus appendiculatus <ITS1 5.8S ITS2 LSU>	131567:2759:33154:4751:451864:4890:716545:147538:716546:147545:451871:5042:1131492:5052:1140386	others	RITS
TRINITY_DN64235_c0_g1_i2	41053	Aspergillus quadricinctus <ITS1 5.8S ITS2 LSU>	131567:2759:33154:4751:451864:4890:716545:147538:716546:147545:451871:5042:1131492:5052:41053	others	RITS
TRINITY_DN64235_c0_g1_i2	747538	Hamigera terricola <ITS1 5.8S ITS2 LSU>	131567:2759:33154:4751:451864:4890:716545:147538:716546:147545:451871:5042:1131492:39196:747538	others	RITS
TRINITY_DN64235_c0_g1_i2	69793	Penicillium baarnense <ITS1 5.8S ITS2 LSU>	131567:2759:33154:4751:451864:4890:716545:147538:716546:147545:451871:5042:1131492:5073:69793	others	RITS
TRINITY_DN64235_c0_g1_i2	176176	Penicillium paradoxum <ITS1 5.8S ITS2 LSU>	131567:2759:33154:4751:451864:4890:716545:147538:716546:147545:451871:5042:1131492:5073:176176	others	RITS
TRINITY_DN64235_c0_g1_i2	41063	Penicilliopsis zonata <ITS1 5.8S ITS2 LSU>	131567:2759:33154:4751:451864:4890:716545:147538:716546:147545:451871:5042:1131492:70110:41063	others	RITS
TRINITY_DN64235_c0_g1_i2	36654	Penicillium gladioli <ITS1 5.8S ITS2 LSU>	131567:2759:33154:4751:451864:4890:716545:147538:716546:147545:451871:5042:1131492:5073:36654	others	RITS
TRINITY_DN64235_c0_g1_i2	36652	Penicillium atramentosum <ITS1 5.8S ITS2 LSU>	131567:2759:33154:4751:451864:4890:716545:147538:716546:147545:451871:5042:1131492:5073:36652	others	RITS
TRINITY_DN64235_c0_g1_i2	70105	Penicillium turbatum <ITS1 5.8S ITS2 LSU>	131567:2759:33154:4751:451864:4890:716545:147538:716546:147545:451871:5042:1131492:5073:70105	others	RITS
TRINITY_DN64235_c0_g1_i2	29841	Penicillium clavigerum <SSU ITS1 5.8S ITS2 LSU>	131567:2759:33154:4751:451864:4890:716545:147538:716546:147545:451871:5042:1131492:5073:29841	others	RITS
TRINITY_DN64235_c0_g1_i2	889210	Penicillium simile <ITS1 5.8S ITS2 LSU>	131567:2759:33154:4751:451864:4890:716545:147538:716546:147545:451871:5042:1131492:5073:889210	others	RITS
TRINITY_DN64235_c0_g1_i2	41754	Aspergillus aeneus <ITS1 5.8S ITS2 LSU>	131567:2759:33154:4751:451864:4890:716545:147538:716546:147545:451871:5042:1131492:5052:41754	others	RITS
TRINITY_DN64235_c0_g1_i2	41727	Aspergillus bicolor <ITS1 5.8S ITS2 LSU>	131567:2759:33154:4751:451864:4890:716545:147538:716546:147545:451871:5042:1131492:5052:41727	others	RITS
TRINITY_DN64235_c0_g1_i2	5083	Penicillium canescens <ITS1 5.8S ITS2 LSU>	131567:2759:33154:4751:451864:4890:716545:147538:716546:147545:451871:5042:1131492:5073:5083	others	RITS
TRINITY_DN64235_c0_g1_i2	261906	Penicillium jensenii <ITS1 5.8S ITS2 LSU>	131567:2759:33154:4751:451864:4890:716545:147538:716546:147545:451871:5042:1131492:5073:261906	others	RITS
TRINITY_DN64235_c0_g1_i2	211767	Penicillium montanense <ITS1 5.8S ITS2 LSU>	131567:2759:33154:4751:451864:4890:716545:147538:716546:147545:451871:5042:1131492:5073:211767	others	RITS
TRINITY_DN64235_c0_g1_i2	1032661	Aspergillus costiformis <ITS1 5.8S ITS2 LSU>	131567:2759:33154:4751:451864:4890:716545:147538:716546:147545:451871:5042:1131492:5052:1032661	others	RITS
TRINITY_DN64235_c0_g1_i2	1328044	Penicillium lapidosum <ITS1 5.8S ITS2 LSU>	131567:2759:33154:4751:451864:4890:716545:147538:716546:147545:451871:5042:1131492:5073:1328044	others	RITS
TRINITY_DN64235_c0_g1_i2	660491	Aspergillus europaeus <ITS1 5.8S ITS2 LSU>	131567:2759:33154:4751:451864:4890:716545:147538:716546:147545:451871:5042:1131492:5052:660491	others	RITS
TRINITY_DN64235_c0_g1_i2	1826649	Rasamsonia columbiensis <SSU ITS1 5.8S ITS2 LSU>	131567:2759:33154:4751:451864:4890:716545:147538:716546:147545:451871:5042:28568:1132856:1826649	others	RITS
TRINITY_DN64235_c0_g1_i2	293939	Aspergillus lentulus <ITS1 5.8S ITS2 LSU>	131567:2759:33154:4751:451864:4890:716545:147538:716546:147545:451871:5042:1131492:5052:293939	others	RITS
TRINITY_DN64235_c0_g1_i2	1194636	Aspergillus baeticus <ITS1 5.8S ITS2 LSU>	131567:2759:33154:4751:451864:4890:716545:147538:716546:147545:451871:5042:1131492:5052:1194636	others	RITS
TRINITY_DN64235_c0_g1_i2	1194637	Aspergillus thesauricus <ITS1 5.8S ITS2 LSU>	131567:2759:33154:4751:451864:4890:716545:147538:716546:147545:451871:5042:1131492:5052:1194637	others	RITS
TRINITY_DN64235_c0_g1_i2	1884262	Aspergillus cejpii <SSU ITS1 5.8S ITS2 LSU>	131567:2759:33154:4751:451864:4890:716545:147538:716546:147545:451871:5042:1131492:5052:1884262	others	RITS
TRINITY_DN64235_c0_g1_i2	1955774	Emergomyces pasteurianus <ITS1 5.8S ITS2 LSU>	131567:2759:33154:4751:451864:4890:716545:147538:716546:147545:451871:33183:299071:1955773:1955774	others	RITS
TRINITY_DN64235_c0_g1_i2	465036	Blastomyces helicus <ITS1 5.8S ITS2 LSU>	131567:2759:33154:4751:451864:4890:716545:147538:716546:147545:451871:33183:299071:229219:465036	others	RITS
TRINITY_DN64235_c0_g1_i2	2060905	Blastomyces parvus <ITS1 5.8S ITS2 LSU>	131567:2759:33154:4751:451864:4890:716545:147538:716546:147545:451871:33183:299071:229219:2060905	others	RITS
TRINITY_DN64235_c0_g1_i2	2060907	Emergomyces canadensis <ITS1 5.8S ITS2 LSU>	131567:2759:33154:4751:451864:4890:716545:147538:716546:147545:451871:33183:299071:1955773:2060907	others	RITS
TRINITY_DN64235_c0_g1_i2	41757	Aspergillus crustosus <ITS1 5.8S ITS2 LSU>	131567:2759:33154:4751:451864:4890:716545:147538:716546:147545:451871:5042:1131492:5052:41757	others	RITS
TRINITY_DN64235_c0_g1_i2	1309687	Aspergillus conversis <ITS1 5.8S ITS2 LSU>	131567:2759:33154:4751:451864:4890:716545:147538:716546:147545:451871:5042:1131492:5052:1309687	others	RITS
TRINITY_DN64235_c0_g1_i2	1309686	Aspergillus brevistipitatus <ITS1 5.8S ITS2 LSU>	131567:2759:33154:4751:451864:4890:716545:147538:716546:147545:451871:5042:1131492:5052:1309686	others	RITS
TRINITY_DN64235_c0_g1_i2	1695225	Aspergillus askiburgiensis <ITS1 5.8S ITS2 LSU>	131567:2759:33154:4751:451864:4890:716545:147538:716546:147545:451871:5042:1131492:5052:1695225	others	RITS
TRINITY_DN64235_c0_g1_i2	1915367	Aspergillus clavatophorus <ITS1 5.8S ITS2 LSU>	131567:2759:33154:4751:451864:4890:716545:147538:716546:147545:451871:5042:1131492:5052:1915367	others	RITS
TRINITY_DN64235_c0_g1_i2	1653475	Aspergillus petersonii <SSU ITS1 5.8S ITS2 LSU>	131567:2759:33154:4751:451864:4890:716545:147538:716546:147545:451871:5042:1131492:5052:1653475	others	RITS
TRINITY_DN64235_c0_g1_i2	73230	Emmonsia crescens <ITS1 5.8S ITS2 LSU>	131567:2759:33154:4751:451864:4890:716545:147538:716546:147545:451871:33183:299071:73229:73230	others	RITS
TRINITY_DN64235_c0_g1_i2	2060908	Emergomyces europaeus <ITS1 5.8S ITS2 LSU>	131567:2759:33154:4751:451864:4890:716545:147538:716546:147545:451871:33183:299071:1955773:2060908	others	RITS
TRINITY_DN64235_c0_g1_i2	5039	Blastomyces dermatitidis <ITS1 5.8S ITS2 LSU>	131567:2759:33154:4751:451864:4890:716545:147538:716546:147545:451871:33183:299071:229219:5039	others	RITS
TRINITY_DN64235_c0_g1_i2	1653474	Aspergillus asclerogenus <SSU ITS1 5.8S ITS2 LSU>	131567:2759:33154:4751:451864:4890:716545:147538:716546:147545:451871:5042:1131492:5052:1653474	others	RITS
TRINITY_DN64235_c0_g1_i2	69764	Penicillium atrovenetum <ITS1 5.8S ITS2 LSU>	131567:2759:33154:4751:451864:4890:716545:147538:716546:147545:451871:5042:1131492:5073:69764	others	RITS
TRINITY_DN64235_c0_g1_i2	1915372	Aspergillus infrequens <ITS1 5.8S ITS2 LSU>	131567:2759:33154:4751:451864:4890:716545:147538:716546:147545:451871:5042:1131492:5052:1915372	others	RITS
TRINITY_DN64235_c0_g1_i2	1915376	Aspergillus reticulatus <ITS1 5.8S ITS2 LSU>	131567:2759:33154:4751:451864:4890:716545:147538:716546:147545:451871:5042:1131492:5052:1915376	others	RITS
TRINITY_DN64235_c0_g1_i2	1220165	Aspergillus marvanovae <ITS1 5.8S ITS2 LSU>	131567:2759:33154:4751:451864:4890:716545:147538:716546:147545:451871:5042:1131492:5052:1220165	others	RITS
TRINITY_DN64235_c0_g1_i2	1915378	Aspergillus tardicrescens <ITS1 5.8S ITS2 LSU>	131567:2759:33154:4751:451864:4890:716545:147538:716546:147545:451871:5042:1131492:5052:1915378	others	RITS
TRINITY_DN64235_c0_g1_i2	620818	Aspergillus tsunodae <ITS1 5.8S ITS2 LSU>	131567:2759:33154:4751:451864:4890:716545:147538:716546:147545:451871:5042:1131492:5052:620818	others	RITS
TRINITY_DN64235_c0_g1_i2	690295	Cryptodiscus incolor <ITS1 5.8S ITS2 LSU>	131567:2759:33154:4751:451864:4890:716545:147538:716546:147547:1520881:388283:38074:56757:292180:690295	others	RITS
TRINITY_DN64235_c0_g1_i2	36052	Talaromyces bacillisporus <ITS1 5.8S ITS2 LSU>	131567:2759:33154:4751:451864:4890:716545:147538:716546:147545:451871:5042:28568:5094:2752543:36052	others	RITS
TRINITY_DN64235_c0_g1_i2	1638306	Emmonsiellopsis terrestris <ITS1 5.8S ITS2 LSU>	131567:2759:33154:4751:451864:4890:716545:147538:716546:147545:451871:33183:299071:1745319:1638306	others	RITS
TRINITY_DN64235_c0_g1_i2	1915370	Aspergillus glabripes <ITS1 5.8S ITS2 LSU>	131567:2759:33154:4751:451864:4890:716545:147538:716546:147545:451871:5042:1131492:5052:1915370	others	RITS
TRINITY_DN64235_c0_g1_i2	1915369	Aspergillus domesticus <ITS1 5.8S ITS2 LSU>	131567:2759:33154:4751:451864:4890:716545:147538:716546:147545:451871:5042:1131492:5052:1915369	others	RITS
TRINITY_DN64235_c0_g1_i2	1915368	Aspergillus destruens <ITS1 5.8S ITS2 LSU>	131567:2759:33154:4751:451864:4890:716545:147538:716546:147545:451871:5042:1131492:5052:1915368	others	RITS
TRINITY_DN64235_c0_g1_i2	1915379	Aspergillus villosus <ITS1 5.8S ITS2 LSU>	131567:2759:33154:4751:451864:4890:716545:147538:716546:147545:451871:5042:1131492:5052:1915379	others	RITS
TRINITY_DN64235_c0_g1_i2	2071342	Psoroma antarcticum <SSU ITS1 5.8S ITS2 LSU>	131567:2759:33154:4751:451864:4890:716545:147538:716546:147547:1520881:388435:388450:388451:176448:176449:2071342	others	RITS
TRINITY_DN64235_c0_g1_i2	63819	Penicillium resedanum <ITS1 5.8S ITS2 LSU>	131567:2759:33154:4751:451864:4890:716545:147538:716546:147545:451871:5042:28568:5094:2752544:63819	others	RITS
TRINITY_DN64235_c0_g1_i2	1680687	Myrmaecium fulvopruinatum <SSU ITS1 5.8S ITS2 LSU>	131567:2759:33154:4751:451864:4890:716545:147538:716546:715962:147541:159987:1680668:1680669:1680684:1680687	others	RITS
TRINITY_DN64235_c0_g1_i2	1915374	Aspergillus pachycaulis <ITS1 5.8S ITS2 LSU>	131567:2759:33154:4751:451864:4890:716545:147538:716546:147545:451871:5042:1131492:5052:1915374	others	RITS
TRINITY_DN64235_c0_g1_i2	531880	Saccharata capensis <SSU ITS1 5.8S ITS2 LSU>	131567:2759:33154:4751:451864:4890:716545:147538:716546:715962:147541:159987:451869:1450292:371108:531880	others	RITS
TRINITY_DN64235_c0_g1_i2	374512	Schizoxylon albescens <ITS1 5.8S ITS2 LSU>	131567:2759:33154:4751:451864:4890:716545:147538:716546:147547:1520881:388283:38074:56757:292189:374512	others	RITS
TRINITY_DN64235_c0_g1_i2	2610772	Blastacervulus robbenensis <ITS1 5.8S ITS2 LSU>	131567:2759:33154:4751:451864:4890:716545:147538:716546:715962:147541:159987:1619909:281108:673156:2610772	others	RITS
TRINITY_DN64235_c0_g1_i2	555028	Phyllosticta rhaphiolepidis <ITS1 5.8S ITS2 LSU>	131567:2759:33154:4751:451864:4890:716545:147538:716546:715962:147541:159987:451869:1424649:121621:2624761:555028	others	RITS
TRINITY_DN64235_c0_g1_i2	293231	Cyphellophora sessilis <ITS1 5.8S ITS2 LSU>	131567:2759:33154:4751:451864:4890:716545:147538:716546:147545:451870:34395:1341112:226991:293231	others	RITS
TRINITY_DN64235_c0_g1_i2	708611	Valsaria insitiva <SSU ITS1 5.8S ITS2 LSU>	131567:2759:33154:4751:451864:4890:716545:147538:716546:715962:147541:159987:1680668:1680669:338773:708611	others	RITS
TRINITY_DN64235_c0_g1_i2	1680671	Valsaria neotropica <SSU ITS1 5.8S ITS2 LSU>	131567:2759:33154:4751:451864:4890:716545:147538:716546:715962:147541:159987:1680668:1680669:338773:1680671	others	RITS
TRINITY_DN64235_c0_g1_i2	2484189	Dictyothyriella garciniae <SSU ITS1 5.8S ITS2 LSU>	131567:2759:33154:4751:451864:4890:716545:147538:716546:715962:147541:159987:218400:2484188:2484189	others	RITS
TRINITY_DN64235_c0_g1_i2	1680670	Valsaria lopadostomoides <SSU ITS1 5.8S ITS2 LSU>	131567:2759:33154:4751:451864:4890:716545:147538:716546:715962:147541:159987:1680668:1680669:338773:1680670	others	RITS
TRINITY_DN64235_c0_g1_i2	1680683	Valsaria spartii <SSU ITS1 5.8S ITS2 LSU>	131567:2759:33154:4751:451864:4890:716545:147538:716546:715962:147541:159987:1680668:1680669:338773:1680683	others	RITS
TRINITY_DN64235_c0_g1_i2	555019	Phyllosticta pachysandricola <ITS1 5.8S ITS2 LSU>	131567:2759:33154:4751:451864:4890:716545:147538:716546:715962:147541:159987:451869:1424649:121621:555019	others	RITS
TRINITY_DN64235_c0_g1_i2	2583023	Stomiopeltopsis antidesmatis <ITS1 5.8S ITS2 LSU>	131567:2759:33154:4751:451864:4890:716545:147538:716546:715962:147541:159987:218400:2583022:2583023	others	RITS
TRINITY_DN64235_c0_g1_i2	1680673	Valsaria rudis <SSU ITS1 5.8S ITS2 LSU>	131567:2759:33154:4751:451864:4890:716545:147538:716546:715962:147541:159987:1680668:1680669:338773:1680673	others	RITS
TRINITY_DN64235_c0_g1_i2	89421	Amauroascus niger <SSU ITS1 5.8S ITS2 LSU>	131567:2759:33154:4751:451864:4890:716545:147538:716546:147545:451871:33183:33184:37236:89421	others	RITS
TRINITY_DN64235_c0_g1_i2	1144378	Elaphomyces compleximurus <ITS1 5.8S ITS2 LSU>	131567:2759:33154:4751:451864:4890:716545:147538:716546:147545:451871:5042:147546:36046:1144378	others	RITS
TRINITY_DN64235_c0_g1_i2	2016430	Pseudoanungitea syzygii <SSU ITS1 5.8S ITS2 LSU>	131567:2759:33154:4751:451864:4890:716545:147538:716546:715962:147541:451868:1111111:2728979:2175614:2016430	others	RITS
TRINITY_DN64235_c0_g1_i2	1429803	Phyllosticta leucothoicola <ITS1 5.8S ITS2 LSU>	131567:2759:33154:4751:451864:4890:716545:147538:716546:715962:147541:159987:451869:1424649:121621:1429803	others	RITS
TRINITY_DN64235_c0_g1_i2	2610807	Thyrinula parasitica <SSU ITS1 5.8S ITS2 LSU>	131567:2759:33154:4751:451864:4890:716545:147538:716546:715962:147541:159987:1619909:281108:2610790:2610807	others	RITS
TRINITY_DN64235_c0_g1_i2	1618050	Gibbosporina elixii <SSU ITS1 5.8S ITS2 LSU>	131567:2759:33154:4751:451864:4890:716545:147538:716546:147547:1520881:388435:388450:388451:169194:1812027:1618050	others	RITS
TRINITY_DN64235_c0_g1_i2	82103	Capronia dactylotricha <ITS1 5.8S ITS2 LSU>	131567:2759:33154:4751:451864:4890:716545:147538:716546:147545:451870:34395:43219:43220:82103	others	RITS
TRINITY_DN64235_c0_g1_i2	1906330	Venturia catenospora <SSU ITS1 5.8S ITS2 LSU>	131567:2759:33154:4751:451864:4890:716545:147538:716546:715962:147541:451868:1111111:5023:5024:1906330	others	RITS
TRINITY_DN64235_c0_g1_i2	62075	Sarcinomyces crustaceus <SSU ITS1 5.8S ITS2 LSU>	131567:2759:33154:4751:451864:4890:716545:147538:716546:147545:451870:34395:156300:62074:62075	others	RITS
TRINITY_DN64235_c0_g1_i2	555000	Phyllosticta ardisiicola <ITS1 5.8S ITS2 LSU>	131567:2759:33154:4751:451864:4890:716545:147538:716546:715962:147541:159987:451869:1424649:121621:555000	others	RITS
TRINITY_DN64235_c0_g1_i2	555020	Phyllosticta neopyrolae <ITS1 5.8S ITS2 LSU>	131567:2759:33154:4751:451864:4890:716545:147538:716546:715962:147541:159987:451869:1424649:121621:555020	others	RITS
TRINITY_DN64235_c0_g1_i2	555045	Phyllosticta aspidistricola <ITS1 5.8S ITS2 LSU>	131567:2759:33154:4751:451864:4890:716545:147538:716546:715962:147541:159987:451869:1424649:121621:555045	others	RITS
TRINITY_DN64235_c0_g1_i2	1618047	Gibbosporina amphorella <SSU ITS1 5.8S ITS2 LSU>	131567:2759:33154:4751:451864:4890:716545:147538:716546:147547:1520881:388435:388450:388451:169194:1812027:1618047	others	RITS
TRINITY_DN64235_c0_g1_i2	1909408	Bacillicladium lobatum <SSU ITS1 5.8S ITS2 LSU>	131567:2759:33154:4751:451864:4890:716545:147538:716546:147545:451870:34395:1233474:1909407:1909408	others	RITS
TRINITY_DN64235_c0_g1_i2	470466	Fusicladium fagi <SSU ITS1 5.8S ITS2 LSU>	131567:2759:33154:4751:451864:4890:716545:147538:716546:715962:147541:451868:1111111:5023:2729005:470466	others	RITS
TRINITY_DN64235_c0_g1_i2	43226	Capronia mansonii <ITS1 5.8S ITS2 LSU>	131567:2759:33154:4751:451864:4890:716545:147538:716546:147545:451870:34395:43219:43220:43226	others	RITS
TRINITY_DN64235_c0_g1_i2	85185	Capronia munkii <ITS1 5.8S ITS2 LSU>	131567:2759:33154:4751:451864:4890:716545:147538:716546:147545:451870:34395:43219:43220:85185	others	RITS
TRINITY_DN64235_c0_g1_i2	113403	Auxarthron conjugatum <ITS1 5.8S ITS2 LSU>	131567:2759:33154:4751:451864:4890:716545:147538:716546:147545:451871:33183:33184:33185:113403	others	RITS
TRINITY_DN64235_c0_g1_i2	371120	Diplodia cajani <ITS1 5.8S ITS2 LSU>	131567:2759:33154:4751:451864:4890:716545:147538:716546:715962:147541:159987:451869:45131:66735:371120	others	RITS
TRINITY_DN64235_c0_g1_i2	555013	Phyllosticta ligustricola <ITS1 5.8S ITS2 LSU>	131567:2759:33154:4751:451864:4890:716545:147538:716546:715962:147541:159987:451869:1424649:121621:555013	others	RITS
TRINITY_DN64235_c0_g1_i2	531887	Capronia kleinmondensis <SSU ITS1 5.8S ITS2 LSU>	131567:2759:33154:4751:451864:4890:716545:147538:716546:147545:451870:34395:43219:43220:531887	others	RITS
TRINITY_DN64235_c0_g1_i2	531888	Capronia leucadendri <SSU ITS1 5.8S ITS2 LSU>	131567:2759:33154:4751:451864:4890:716545:147538:716546:147545:451870:34395:43219:43220:531888	others	RITS
TRINITY_DN64235_c0_g1_i2	1980214	Rhizocarpon smaragdulum <ITS1 5.8S ITS2 LSU>	131567:2759:33154:4751:451864:4890:716545:147538:716546:147547:1520881:388435:1500427:88640:88641:1980214	others	RITS
TRINITY_DN64235_c0_g1_i2	2016244	Parauncinula uncinata <ITS1 5.8S ITS2 LSU>	131567:2759:33154:4751:451864:4890:716545:147538:716546:715989:147548:5120:34371:372437:2016244	others	RITS
TRINITY_DN64235_c0_g1_i2	555007	Phyllosticta fallopiae <ITS1 5.8S ITS2 LSU>	131567:2759:33154:4751:451864:4890:716545:147538:716546:715962:147541:159987:451869:1424649:121621:555007	others	RITS
TRINITY_DN64235_c0_g1_i2	95330	Pleuroascus nicholsonii <SSU ITS1 5.8S ITS2 LSU>	131567:2759:33154:4751:451864:4890:716545:147538:716546:715989:147548:5178:2656784:95329:95330	others	RITS
TRINITY_DN64235_c0_g1_i2	408669	Sympoventuria capensis <SSU ITS1 5.8S ITS2 LSU>	131567:2759:33154:4751:451864:4890:716545:147538:716546:715962:147541:451868:1111111:1111112:470111:408669	others	RITS
TRINITY_DN64235_c0_g1_i2	2488986	Entimomentora hyalina <ITS1 5.8S ITS2 LSU>	131567:2759:33154:4751:451864:4890:716545:147538:716546:715989:147548:5178:2656784:2656785:2488986	others	RITS
TRINITY_DN64235_c0_g1_i2	467982	Exophiala placitae <SSU ITS1 5.8S ITS2 LSU>	131567:2759:33154:4751:451864:4890:716545:147538:716546:147545:451870:34395:43219:5583:467982	others	RITS
TRINITY_DN64235_c0_g1_i2	5970	Exophiala dermatitidis <ITS1 5.8S ITS2 LSU>	131567:2759:33154:4751:451864:4890:716545:147538:716546:147545:451870:34395:43219:5583:5970	others	RITS
TRINITY_DN64235_c0_g1_i2	1618051	Gibbosporina mascarena <SSU ITS1 5.8S ITS2 LSU>	131567:2759:33154:4751:451864:4890:716545:147538:716546:147547:1520881:388435:388450:388451:169194:1812027:1618051	others	RITS
TRINITY_DN64235_c0_g1_i2	1618048	Gibbosporina bifrons <SSU ITS1 5.8S ITS2 LSU>	131567:2759:33154:4751:451864:4890:716545:147538:716546:147547:1520881:388435:388450:388451:169194:1812027:1618048	others	RITS
TRINITY_DN64235_c0_g1_i2	909482	Stictis confusa <ITS1 5.8S ITS2 LSU>	131567:2759:33154:4751:451864:4890:716545:147538:716546:147547:1520881:388283:38074:56757:38075:909482	others	RITS
TRINITY_DN64235_c0_g1_i2	43230	Capronia acutiseta <ITS1 5.8S ITS2 LSU>	131567:2759:33154:4751:451864:4890:716545:147538:716546:147545:451870:34395:43219:43220:43230	others	RITS
TRINITY_DN64235_c0_g1_i2	43229	Capronia coronata <ITS1 5.8S ITS2 LSU>	131567:2759:33154:4751:451864:4890:716545:147538:716546:147545:451870:34395:43219:43220:43229	others	RITS
TRINITY_DN64235_c0_g1_i2	2016243	Parauncinula polyspora <ITS1 5.8S ITS2 LSU>	131567:2759:33154:4751:451864:4890:716545:147538:716546:715989:147548:5120:34371:372437:2016243	others	RITS
TRINITY_DN64235_c0_g1_i2	73173	Auxarthron californiense <ITS1 5.8S ITS2 LSU>	131567:2759:33154:4751:451864:4890:716545:147538:716546:147545:451871:33183:33184:33185:73173	others	RITS
TRINITY_DN64235_c0_g1_i2	293230	Cyphellophora reptans <ITS1 5.8S ITS2 LSU>	131567:2759:33154:4751:451864:4890:716545:147538:716546:147545:451870:34395:1341112:226991:293230	others	RITS
TRINITY_DN64235_c0_g1_i2	1873242	Epicoleosporium ramularioides <SSU ITS1 5.8S ITS2 LSU>	131567:2759:33154:4751:451864:4890:716545:147538:716546:715962:147541:451867:2726947:93133:1873241:1873242	others	RITS
TRINITY_DN64235_c0_g1_i2	93486	Stenella araguata <SSU ITS1 5.8S ITS2 LSU>	131567:2759:33154:4751:451864:4890:716545:147538:716546:715962:147541:451867:2726947:93133:93481:93486	others	RITS
TRINITY_DN64235_c0_g1_i2	1258554	Aureobasidium thailandense <SSU ITS1 5.8S ITS2 LSU>	131567:2759:33154:4751:451864:4890:716545:147538:716546:715962:147541:451867:5014:1570301:5579:1258554	others	RITS
TRINITY_DN64235_c0_g1_i2	1811420	Teichospora pusilla <SSU ITS1 5.8S ITS2 LSU>	131567:2759:33154:4751:451864:4890:716545:147538:716546:715962:147541:451868:92860:147544:278090:1811420	others	RITS
TRINITY_DN64235_c0_g1_i2	1811428	Teichospora trabicola <SSU ITS1 5.8S ITS2 LSU>	131567:2759:33154:4751:451864:4890:716545:147538:716546:715962:147541:451868:92860:147544:278090:1811428	others	RITS
TRINITY_DN64235_c0_g1_i2	470471	Fusicladium pini <ITS1 5.8S ITS2 LSU>	131567:2759:33154:4751:451864:4890:716545:147538:716546:715962:147541:451868:1111111:1111112:2728996:470471	others	RITS
TRINITY_DN64235_c0_g1_i2	1618049	Gibbosporina didyma <SSU ITS1 5.8S ITS2 LSU>	131567:2759:33154:4751:451864:4890:716545:147538:716546:147547:1520881:388435:388450:388451:169194:1812027:1618049	others	RITS
TRINITY_DN64235_c0_g1_i2	241713	Cyphellophora laciniata <SSU ITS1 5.8S ITS2 LSU>	131567:2759:33154:4751:451864:4890:716545:147538:716546:147545:451870:34395:1341112:226991:241713	others	RITS
TRINITY_DN64235_c0_g1_i2	2587411	Triangularia allahabadensis <ITS1 5.8S ITS2 LSU>	131567:2759:33154:4751:451864:4890:716545:147538:716546:715989:147550:222544:5139:35718:252192:2587411	others	RITS
TRINITY_DN64235_c0_g1_i2	1434221	Apenidiella strumelloidea <ITS1 5.8S ITS2 LSU>	131567:2759:33154:4751:451864:4890:716545:147538:716546:715962:147541:451867:2726947:668547:1515431:1434221	others	RITS
TRINITY_DN64235_c0_g1_i2	487646	Mycosphaerella stromatosa <SSU ITS1 5.8S ITS2 LSU>	131567:2759:33154:4751:451864:4890:716545:147538:716546:715962:147541:451867:2726947:93133:41254:487646	others	RITS
TRINITY_DN64235_c0_g1_i2	225611	Rhynchostoma proteae <SSU ITS1 5.8S ITS2 LSU>	131567:2759:33154:4751:451864:4890:716545:147538:716546:147545:451870:100121:171372:152653:225611	others	RITS
TRINITY_DN64235_c0_g1_i2	2059849	Exutisphaerella laricina <SSU ITS1 5.8S ITS2 LSU>	131567:2759:33154:4751:451864:4890:716545:147538:716546:715962:147541:451867:2726947:93133:2059848:2059849	others	RITS
TRINITY_DN64235_c0_g1_i2	1960150	Microglossum clavatum <ITS1 5.8S ITS2 LSU>	131567:2759:33154:4751:451864:4890:716545:147538:716546:715989:147548:5178:159639:45436:1960150	others	RITS
TRINITY_DN64235_c0_g1_i2	470064	Toxicocladosporium irritans <ITS1 5.8S ITS2 LSU>	131567:2759:33154:4751:451864:4890:716545:147538:716546:715962:147541:451867:2726946:452563:470063:470064	others	RITS
TRINITY_DN64235_c0_g1_i2	1841815	Bradymyces graniticola <SSU ITS1 5.8S ITS2 LSU>	131567:2759:33154:4751:451864:4890:716545:147538:716546:147545:451870:34395:1233474:1562575:1841815	others	RITS
TRINITY_DN64235_c0_g1_i2	1247910	Woswasia atropurpurea <SSU ITS1 5.8S ITS2 LSU>	131567:2759:33154:4751:451864:4890:716545:147538:716546:715989:147550:222544:252199:1247909:1247910	others	RITS
TRINITY_DN64235_c0_g1_i2	407948	Elsinoe eucalyptorum <SSU ITS1 5.8S ITS2 LSU>	131567:2759:33154:4751:451864:4890:716545:147538:716546:715962:147541:451867:45676:40995:40996:407948	others	RITS
TRINITY_DN64235_c0_g1_i2	515435	Chrysosporium speluncarum <SSU ITS1 5.8S ITS2 LSU>	131567:2759:33154:4751:451864:4890:716545:147538:716546:147545:451871:33183:1593277:40411:515435	others	RITS
TRINITY_DN64235_c0_g1_i2	1036253	Chaetomium subaffine <SSU ITS1 5.8S ITS2 LSU>	131567:2759:33154:4751:451864:4890:716545:147538:716546:715989:147550:222544:5139:35718:5149:1036253	others	RITS
TRINITY_DN64235_c0_g1_i2	1873354	Xenoramularia polygonicola <SSU ITS1 5.8S ITS2 LSU>	131567:2759:33154:4751:451864:4890:716545:147538:716546:715962:147541:451867:2726947:93133:1873351:1873354	others	RITS
TRINITY_DN64235_c0_g1_i2	1187133	Mycochaetophora gentianae <SSU ITS1 5.8S ITS2 LSU>	131567:2759:33154:4751:451864:4890:716545:147538:716546:715989:147548:5178:159639:520519:1187133	others	RITS
TRINITY_DN64235_c0_g1_i2	43227	Capronia fungicola <ITS1 5.8S ITS2 LSU>	131567:2759:33154:4751:451864:4890:716545:147538:716546:147545:451870:34395:43219:43220:43227	others	RITS
TRINITY_DN64235_c0_g1_i2	2587397	Cladorrhinum intermedium <ITS1 5.8S ITS2 LSU>	131567:2759:33154:4751:451864:4890:716545:147538:716546:715989:147550:222544:5139:35718:223374:2587397	others	RITS
TRINITY_DN64235_c0_g1_i2	1431930	Eupenidiella venezuelensis <ITS1 5.8S ITS2 LSU>	131567:2759:33154:4751:451864:4890:716545:147538:716546:715962:147541:451867:2726947:668547:1515434:1431930	others	RITS
TRINITY_DN64235_c0_g1_i2	1425372	Constantinomyces oldenburgensis <ITS1 5.8S ITS2 LSU>	131567:2759:33154:4751:451864:4890:716545:147538:716546:715962:147541:451867:2726947:668547:1487867:1425372	others	RITS
TRINITY_DN64235_c0_g1_i2	1903470	Chaetomium spiculipilium <ITS1 5.8S ITS2 LSU>	131567:2759:33154:4751:451864:4890:716545:147538:716546:715989:147550:222544:5139:35718:5149:1903470	others	RITS
TRINITY_DN64235_c0_g1_i2	870899	Chaetomium coarctatum <SSU ITS1 5.8S ITS2 LSU>	131567:2759:33154:4751:451864:4890:716545:147538:716546:715989:147550:222544:5139:35718:5149:870899	others	RITS
TRINITY_DN64235_c0_g1_i2	1104805	Chaetomium spirochaete <SSU ITS1 5.8S ITS2 LSU>	131567:2759:33154:4751:451864:4890:716545:147538:716546:715989:147550:222544:5139:35718:5149:1104805	others	RITS
TRINITY_DN64235_c0_g1_i2	904709	Chaetomium cochliodes <SSU ITS1 5.8S ITS2 LSU>	131567:2759:33154:4751:451864:4890:716545:147538:716546:715989:147550:222544:5139:35718:5149:904709	others	RITS
TRINITY_DN64235_c0_g1_i2	1854482	Chaetomium pseudocochliodes <SSU ITS1 5.8S ITS2 LSU>	131567:2759:33154:4751:451864:4890:716545:147538:716546:715989:147550:222544:5139:35718:5149:1854482	others	RITS
TRINITY_DN64235_c0_g1_i2	2108510	Erysiphe linderae <SSU ITS1 5.8S ITS2 LSU>	131567:2759:33154:4751:451864:4890:716545:147538:716546:715989:147548:5120:34371:5121:2108510	others	RITS
TRINITY_DN64235_c0_g1_i2	947572	Massaria macra <SSU ITS1 5.8S ITS2 LSU>	131567:2759:33154:4751:451864:4890:716545:147538:716546:715962:147541:451868:92860:45311:45312:947572	others	RITS
TRINITY_DN64235_c0_g1_i2	947586	Massaria pyri <SSU ITS1 5.8S ITS2 LSU>	131567:2759:33154:4751:451864:4890:716545:147538:716546:715962:147541:451868:92860:45311:45312:947586	others	RITS
TRINITY_DN64235_c0_g1_i2	407088	Fusculina eucalypti <SSU ITS1 5.8S ITS2 LSU>	131567:2759:33154:4751:451864:4890:716545:147538:716546:715962:147541:159987:407949:407088	others	RITS
TRINITY_DN64235_c0_g1_i2	1468188	Neoerysiphe hiratae <SSU ITS1 5.8S ITS2 LSU>	131567:2759:33154:4751:451864:4890:716545:147538:716546:715989:147548:5120:34371:221728:1468188	others	RITS
TRINITY_DN64235_c0_g1_i2	1959835	Microglossum tenebrosum <SSU ITS1 5.8S ITS2 LSU>	131567:2759:33154:4751:451864:4890:716545:147538:716546:715989:147548:5178:159639:45436:1959835	others	RITS
TRINITY_DN64235_c0_g1_i2	1602179	Microglossum truncatum <ITS1 5.8S ITS2 LSU>	131567:2759:33154:4751:451864:4890:716545:147538:716546:715989:147548:5178:159639:45436:1602179	others	RITS
TRINITY_DN64235_c0_g1_i2	470022	Rhizocladosporium argillaceum <ITS1 5.8S ITS2 LSU>	131567:2759:33154:4751:451864:4890:716545:147538:716546:715989:147548:5178:159639:470021:470022	others	RITS
TRINITY_DN64235_c0_g1_i2	2017523	Helminthosporium juglandinum <SSU ITS1 5.8S ITS2 LSU>	131567:2759:33154:4751:451864:4890:716545:147538:716546:715962:147541:451868:92860:1255046:290882:58127:2017523	others	RITS
TRINITY_DN64235_c0_g1_i2	2017527	Helminthosporium tiliae <SSU ITS1 5.8S ITS2 LSU>	131567:2759:33154:4751:451864:4890:716545:147538:716546:715962:147541:451868:92860:1255046:290882:58127:2017527	others	RITS
TRINITY_DN64235_c0_g1_i2	1633159	Microglossum parvisporum <ITS1 5.8S ITS2 LSU>	131567:2759:33154:4751:451864:4890:716545:147538:716546:715989:147548:5178:159639:45436:1633159	others	RITS
TRINITY_DN64235_c0_g1_i2	641869	Neoerysiphe joerstadii <SSU ITS1 5.8S ITS2 LSU>	131567:2759:33154:4751:451864:4890:716545:147538:716546:715989:147548:5120:34371:221728:641869	others	RITS
TRINITY_DN64235_c0_g1_i2	470179	Cladosporium antarcticum <ITS1 5.8S ITS2 LSU>	131567:2759:33154:4751:451864:4890:716545:147538:716546:715962:147541:451867:2726946:452563:5498:470179	others	RITS
TRINITY_DN64235_c0_g1_i2	470172	Cladosporium ossifragi <ITS1 5.8S ITS2 LSU>	131567:2759:33154:4751:451864:4890:716545:147538:716546:715962:147541:451867:2726946:452563:5498:470172	others	RITS
TRINITY_DN64235_c0_g1_i2	1581426	Curviclavula anemophila <SSU ITS1 5.8S ITS2 LSU>	131567:2759:33154:4751:451864:4890:716545:147538:716546:715989:147548:5178:159639:2058909:1581426	others	RITS
TRINITY_DN64235_c0_g1_i2	470450	Cladophialophora proteae <SSU ITS1 5.8S ITS2 LSU>	131567:2759:33154:4751:451864:4890:716545:147538:716546:147545:451870:34395:43219:82105:470450	others	RITS
TRINITY_DN64235_c0_g1_i2	531804	Dissoconium proteae <SSU ITS1 5.8S ITS2 LSU>	131567:2759:33154:4751:451864:4890:716545:147538:716546:715962:147541:451867:2726947:744530:112488:531804	others	RITS
TRINITY_DN64235_c0_g1_i2	1104806	Chaetomium subglobosum <SSU ITS1 5.8S ITS2 LSU>	131567:2759:33154:4751:451864:4890:716545:147538:716546:715989:147550:222544:5139:35718:5149:1104806	others	RITS
TRINITY_DN64235_c0_g1_i2	1416497	Erysiphe viburni-plicati <ITS1 5.8S ITS2 LSU>	131567:2759:33154:4751:451864:4890:716545:147538:716546:715989:147548:5120:34371:5121:1416497	others	RITS
TRINITY_DN64235_c0_g1_i2	1269791	Golovinomyces macrocarpus <SSU ITS1 5.8S ITS2 LSU>	131567:2759:33154:4751:451864:4890:716545:147538:716546:715989:147548:5120:34371:184027:1269791	others	RITS
TRINITY_DN64235_c0_g1_i2	947568	Massaria conspurcata <SSU ITS1 5.8S ITS2 LSU>	131567:2759:33154:4751:451864:4890:716545:147538:716546:715962:147541:451868:92860:45311:45312:947568	others	RITS
TRINITY_DN64235_c0_g1_i2	1217678	Kabatiella bupleuri <ITS1 5.8S ITS2 LSU>	131567:2759:33154:4751:451864:4890:716545:147538:716546:715962:147541:451867:5014:1570301:5422:1217678	others	RITS
TRINITY_DN64235_c0_g1_i2	2587410	Thermothielavioides terrestris <ITS1 5.8S ITS2 LSU>	131567:2759:33154:4751:451864:4890:716545:147538:716546:715989:147550:222544:5139:35718:2609811:2587410	others	RITS
TRINITY_DN64235_c0_g1_i2	2499870	Synfenestella pyri <SSU ITS1 5.8S ITS2 LSU>	131567:2759:33154:4751:451864:4890:716545:147538:716546:715962:147541:451868:92860:715340:221670:2597523:2499870	others	RITS
TRINITY_DN64235_c0_g1_i2	2499861	Parafenestella alpina <SSU ITS1 5.8S ITS2 LSU>	131567:2759:33154:4751:451864:4890:716545:147538:716546:715962:147541:451868:92860:715340:221670:2065319:2499861	others	RITS
TRINITY_DN64235_c0_g1_i2	2017521	Helminthosporium genistae <SSU ITS1 5.8S ITS2 LSU>	131567:2759:33154:4751:451864:4890:716545:147538:716546:715962:147541:451868:92860:1255046:290882:58127:2017521	others	RITS
TRINITY_DN64235_c0_g1_i2	92863	Helminthosporium velutinum <SSU ITS1 5.8S ITS2 LSU>	131567:2759:33154:4751:451864:4890:716545:147538:716546:715962:147541:451868:92860:1255046:290882:58127:92863	others	RITS
TRINITY_DN64235_c0_g1_i2	2053808	Cucitella opali <SSU ITS1 5.8S ITS2 LSU>	131567:2759:33154:4751:451864:4890:716545:147538:716546:715962:147541:451868:92860:715340:221670:2065315:2053808	others	RITS
TRINITY_DN64235_c0_g1_i2	2053784	Neocucurbitaria vachelliae <SSU ITS1 5.8S ITS2 LSU>	131567:2759:33154:4751:451864:4890:716545:147538:716546:715962:147541:451868:92860:715340:221670:1986179:2053784	others	RITS
TRINITY_DN64235_c0_g1_i2	2079464	Lasiosphaeria similisorbina <SSU ITS1 5.8S ITS2 LSU>	131567:2759:33154:4751:451864:4890:716545:147538:716546:715989:147550:222544:5139:42302:92901:2079464	others	RITS
TRINITY_DN64235_c0_g1_i2	743677	Hyphodiscus luxurians <ITS1 5.8S ITS2 LSU>	131567:2759:33154:4751:451864:4890:716545:147538:716546:715989:147548:5178:47743:353541:743677	others	RITS
TRINITY_DN64235_c0_g1_i2	2587387	Canariomyces microsporus <ITS1 5.8S ITS2 LSU>	131567:2759:33154:4751:451864:4890:716545:147538:716546:715989:147550:222544:5139:35718:129311:2587387	others	RITS
TRINITY_DN64235_c0_g1_i2	2587409	Stolonocarpus gigasporus <ITS1 5.8S ITS2 LSU>	131567:2759:33154:4751:451864:4890:716545:147538:716546:715989:147550:222544:5139:35718:2609810:2587409	others	RITS
TRINITY_DN64235_c0_g1_i2	1935944	Parathyridaria ramulicola <SSU ITS1 5.8S ITS2 LSU>	131567:2759:33154:4751:451864:4890:716545:147538:716546:715962:147541:451868:92860:1540118:1935943:1935944	others	RITS
TRINITY_DN64235_c0_g1_i2	1934387	Dichotomopilus subfunicola <SSU ITS1 5.8S ITS2 LSU>	131567:2759:33154:4751:451864:4890:716545:147538:716546:715989:147550:222544:5139:35718:1934375:1934387	others	RITS
TRINITY_DN64235_c0_g1_i2	2059763	Zasmidium cerophillum <SSU ITS1 5.8S ITS2 LSU>	131567:2759:33154:4751:451864:4890:716545:147538:716546:715962:147541:451867:2726947:93133:395590:2059763	others	RITS
TRINITY_DN64235_c0_g1_i2	687960	Teratoramularia kirschneriana <SSU ITS1 5.8S ITS2 LSU>	131567:2759:33154:4751:451864:4890:716545:147538:716546:715962:147541:451867:2726947:93133:1873342:687960	others	RITS
TRINITY_DN64235_c0_g1_i2	321176	Ramularia acroptili <SSU ITS1 5.8S ITS2 LSU>	131567:2759:33154:4751:451864:4890:716545:147538:716546:715962:147541:451867:2726947:93133:112497:321176	others	RITS
TRINITY_DN64235_c0_g1_i2	1873316	Ramularia stellariicola <SSU ITS1 5.8S ITS2 LSU>	131567:2759:33154:4751:451864:4890:716545:147538:716546:715962:147541:451867:2726947:93133:112497:1873316	others	RITS
TRINITY_DN64235_c0_g1_i2	2017519	Helminthosporium austriacum <SSU ITS1 5.8S ITS2 LSU>	131567:2759:33154:4751:451864:4890:716545:147538:716546:715962:147541:451868:92860:1255046:290882:58127:2017519	others	RITS
TRINITY_DN64235_c0_g1_i2	2499869	Parafenestella vindobonensis <SSU ITS1 5.8S ITS2 LSU>	131567:2759:33154:4751:451864:4890:716545:147538:716546:715962:147541:451868:92860:715340:221670:2065319:2499869	others	RITS
TRINITY_DN64235_c0_g1_i2	2499867	Parafenestella salicis <SSU ITS1 5.8S ITS2 LSU>	131567:2759:33154:4751:451864:4890:716545:147538:716546:715962:147541:451868:92860:715340:221670:2065319:2499867	others	RITS
TRINITY_DN64235_c0_g1_i2	1936015	Hobus wogradensis <SSU ITS1 5.8S ITS2 LSU>	131567:2759:33154:4751:451864:4890:716545:147538:716546:715962:147541:451868:92860:147498:1936014:1936015	others	RITS
TRINITY_DN64235_c0_g1_i2	1936022	Nigrograna norvegica <SSU ITS1 5.8S ITS2 LSU>	131567:2759:33154:4751:451864:4890:716545:147538:716546:715962:147541:451868:92860:2022473:1234310:1936022	others	RITS
TRINITY_DN64235_c0_g1_i2	1811425	Teichospora rubriostiolata <SSU ITS1 5.8S ITS2 LSU>	131567:2759:33154:4751:451864:4890:716545:147538:716546:715962:147541:451868:92860:147544:278090:1811425	others	RITS
TRINITY_DN64235_c0_g1_i2	2017522	Helminthosporium hispanicum <SSU ITS1 5.8S ITS2 LSU>	131567:2759:33154:4751:451864:4890:716545:147538:716546:715962:147541:451868:92860:1255046:290882:58127:2017522	others	RITS
TRINITY_DN64235_c0_g1_i2	947571	Massaria lantanae <SSU ITS1 5.8S ITS2 LSU>	131567:2759:33154:4751:451864:4890:716545:147538:716546:715962:147541:451868:92860:45311:45312:947571	others	RITS
TRINITY_DN64235_c0_g1_i2	743678	Hyphodiscus brevicollaris <ITS1 5.8S ITS2 LSU>	131567:2759:33154:4751:451864:4890:716545:147538:716546:715989:147548:5178:47743:353541:743678	others	RITS
TRINITY_DN64235_c0_g1_i2	1155185	Coniochaeta gigantospora <SSU ITS1 5.8S ITS2 LSU>	131567:2759:33154:4751:451864:4890:716545:147538:716546:715989:147550:222544:292576:79807:79808:1155185	others	RITS
TRINITY_DN64235_c0_g1_i2	1486343	Humicola hyalothermophila <SSU ITS1 5.8S ITS2 LSU>	131567:2759:33154:4751:451864:4890:716545:147538:716546:715989:147550:222544:5139:35718:5526:1486343	others	RITS
TRINITY_DN64235_c0_g1_i2	2499871	Synfenestella sorbi <SSU ITS1 5.8S ITS2 LSU>	131567:2759:33154:4751:451864:4890:716545:147538:716546:715962:147541:451868:92860:715340:221670:2597523:2499871	others	RITS
TRINITY_DN64235_c0_g1_i2	2587402	Parathielavia appendiculata <ITS1 5.8S ITS2 LSU>	131567:2759:33154:4751:451864:4890:716545:147538:716546:715989:147550:222544:5139:35718:2609800:2587402	others	RITS
TRINITY_DN64235_c0_g1_i2	2587399	Floropilus chiversii <ITS1 5.8S ITS2 LSU>	131567:2759:33154:4751:451864:4890:716545:147538:716546:715989:147550:222544:5139:35718:2609797:2587399	others	RITS
TRINITY_DN64235_c0_g1_i2	2108509	Erysiphe azerbaijanica <SSU ITS1 5.8S ITS2 LSU>	131567:2759:33154:4751:451864:4890:716545:147538:716546:715989:147548:5120:34371:5121:2108509	others	RITS
TRINITY_DN64235_c0_g1_i2	947573	Massaria mediterranea <SSU ITS1 5.8S ITS2 LSU>	131567:2759:33154:4751:451864:4890:716545:147538:716546:715962:147541:451868:92860:45311:45312:947573	others	RITS
TRINITY_DN64235_c0_g1_i2	2032587	Entosordaria quercina <SSU ITS1 5.8S ITS2 LSU>	131567:2759:33154:4751:451864:4890:716545:147538:716546:715989:147550:222545:37989:2032584:2032585:2032587	others	RITS
TRINITY_DN64235_c0_g1_i2	708607	Massaria inquinans <SSU ITS1 5.8S ITS2 LSU>	131567:2759:33154:4751:451864:4890:716545:147538:716546:715962:147541:451868:92860:45311:45312:708607	others	RITS
TRINITY_DN64235_c0_g1_i2	2219814	Anteaglonium rubescens <SSU ITS1 5.8S ITS2 LSU>	131567:2759:33154:4751:451864:4890:716545:147538:716546:715962:147541:451868:92860:1446109:714361:2219814	others	RITS
TRINITY_DN64235_c0_g1_i2	2499865	Parafenestella pseudosalicis <SSU ITS1 5.8S ITS2 LSU>	131567:2759:33154:4751:451864:4890:716545:147538:716546:715962:147541:451868:92860:715340:221670:2065319:2499865	others	RITS
TRINITY_DN64235_c0_g1_i2	1936023	Nigrograna obliqua <SSU ITS1 5.8S ITS2 LSU>	131567:2759:33154:4751:451864:4890:716545:147538:716546:715962:147541:451868:92860:2022473:1234310:1936023	others	RITS
TRINITY_DN64235_c0_g1_i2	502129	Paracamarosporium hawaiiense <SSU ITS1 5.8S ITS2 LSU>	131567:2759:33154:4751:451864:4890:716545:147538:716546:715962:147541:451868:92860:1255046:221678:1582860:502129	others	RITS
TRINITY_DN64235_c0_g1_i2	1811415	Teichospora melanommoides <SSU ITS1 5.8S ITS2 LSU>	131567:2759:33154:4751:451864:4890:716545:147538:716546:715962:147541:451868:92860:147544:278090:1811415	others	RITS
TRINITY_DN64235_c0_g1_i2	743676	Hyphodiscus brachyconius <ITS1 5.8S ITS2 LSU>	131567:2759:33154:4751:451864:4890:716545:147538:716546:715989:147548:5178:47743:353541:743676	others	RITS
TRINITY_DN64235_c0_g1_i2	2053807	Astragalicola amorpha <SSU ITS1 5.8S ITS2 LSU>	131567:2759:33154:4751:451864:4890:716545:147538:716546:715962:147541:451868:92860:715340:221670:2065314:2053807	others	RITS
TRINITY_DN64235_c0_g1_i2	2053811	Seltsamia ulmi <SSU ITS1 5.8S ITS2 LSU>	131567:2759:33154:4751:451864:4890:716545:147538:716546:715962:147541:451868:92860:715340:221670:2065321:2053811	others	RITS
TRINITY_DN64235_c0_g1_i2	2126146	Lentithecium carbonneanum <ITS1 5.8S ITS2 LSU>	131567:2759:33154:4751:451864:4890:716545:147538:716546:715962:147541:451868:92860:1255046:715298:690896:2126146	others	RITS
TRINITY_DN64235_c0_g1_i2	929597	Glomerulispora mangrovei <SSU ITS1 5.8S ITS2 LSU>	131567:2759:33154:4751:451864:4890:716545:147538:716546:715989:147550:222543:1809228:1535435:929596:929597	others	RITS
TRINITY_DN64235_c0_g1_i2	2074819	Canariomyces notabilis <ITS1 5.8S ITS2 LSU>	131567:2759:33154:4751:451864:4890:716545:147538:716546:715989:147550:222544:5139:35718:129311:2074819	others	RITS
TRINITY_DN64235_c0_g1_i2	947565	Massaria campestris <SSU ITS1 5.8S ITS2 LSU>	131567:2759:33154:4751:451864:4890:716545:147538:716546:715962:147541:451868:92860:45311:45312:947565	others	RITS
TRINITY_DN64235_c0_g1_i2	1036254	Chaetomium madrasense <SSU ITS1 5.8S ITS2 LSU>	131567:2759:33154:4751:451864:4890:716545:147538:716546:715989:147550:222544:5139:35718:5149:1036254	others	RITS
TRINITY_DN64235_c0_g1_i2	1036259	Chaetomium megalocarpum <SSU ITS1 5.8S ITS2 LSU>	131567:2759:33154:4751:451864:4890:716545:147538:716546:715989:147550:222544:5139:35718:5149:1036259	others	RITS
TRINITY_DN64235_c0_g1_i2	1906658	Chaetomium ascotrichoides <SSU ITS1 5.8S ITS2 LSU>	131567:2759:33154:4751:451864:4890:716545:147538:716546:715989:147550:222544:5139:35718:5149:1906658	others	RITS
TRINITY_DN64235_c0_g1_i2	941762	Chaetomium globisporum <SSU ITS1 5.8S ITS2 LSU>	131567:2759:33154:4751:451864:4890:716545:147538:716546:715989:147550:222544:5139:35718:5149:941762	others	RITS
TRINITY_DN64235_c0_g1_i2	237589	Mycosphaerella waimeana <ITS1 5.8S ITS2 LSU>	131567:2759:33154:4751:451864:4890:716545:147538:716546:715962:147541:451867:2726947:93133:41254:237589	others	RITS
TRINITY_DN64235_c0_g1_i2	2597522	Parafenestella tetratrupha <SSU ITS1 5.8S ITS2 LSU>	131567:2759:33154:4751:451864:4890:716545:147538:716546:715962:147541:451868:92860:715340:221670:2065319:2597522	others	RITS
TRINITY_DN64235_c0_g1_i2	2499862	Parafenestella austriaca <SSU ITS1 5.8S ITS2 LSU>	131567:2759:33154:4751:451864:4890:716545:147538:716546:715962:147541:451868:92860:715340:221670:2065319:2499862	others	RITS
TRINITY_DN64235_c0_g1_i2	2499854	Fenestella crataegi <SSU ITS1 5.8S ITS2 LSU>	131567:2759:33154:4751:451864:4890:716545:147538:716546:715962:147541:451868:92860:715340:221670:914048:2499854	others	RITS
TRINITY_DN64235_c0_g1_i2	531900	Sydowiella stellatifolii <SSU ITS1 5.8S ITS2 LSU>	131567:2759:33154:4751:451864:4890:716545:147538:716546:715989:147550:222544:5114:716656:529492:531900	others	RITS
TRINITY_DN64235_c0_g1_i2	531893	Jattaea leucospermi <SSU ITS1 5.8S ITS2 LSU>	131567:2759:33154:4751:451864:4890:716545:147538:716546:715989:147550:222544:93808:93809:509727:531893	others	RITS
TRINITY_DN64235_c0_g1_i2	1940605	Stigmatodiscus pruni <SSU ITS1 5.8S ITS2 LSU>	131567:2759:33154:4751:451864:4890:716545:147538:716546:715962:147541:159987:1940606:1817993:1817996:1940605	others	RITS
TRINITY_DN64235_c0_g1_i2	1935941	Thyridaria broussonetiae <SSU ITS1 5.8S ITS2 LSU>	131567:2759:33154:4751:451864:4890:716545:147538:716546:715962:147541:451868:92860:1540118:300246:1935941	others	RITS
TRINITY_DN64235_c0_g1_i2	2053773	Cucurbitaria oromediterranea <SSU ITS1 5.8S ITS2 LSU>	131567:2759:33154:4751:451864:4890:716545:147538:716546:715962:147541:451868:92860:715340:221670:45141:2053773	others	RITS
TRINITY_DN64235_c0_g1_i2	2053809	Parafenestella pseudoplatani <SSU ITS1 5.8S ITS2 LSU>	131567:2759:33154:4751:451864:4890:716545:147538:716546:715962:147541:451868:92860:715340:221670:2065319:2053809	others	RITS
TRINITY_DN64235_c0_g1_i2	2053810	Protofenestella ulmi <SSU ITS1 5.8S ITS2 LSU>	131567:2759:33154:4751:451864:4890:716545:147538:716546:715962:147541:451868:92860:715340:221670:2065320:2053810	others	RITS
TRINITY_DN64235_c0_g1_i2	122368	Cercospora beticola <SSU ITS1 5.8S ITS2 LSU>	131567:2759:33154:4751:451864:4890:716545:147538:716546:715962:147541:451867:2726947:93133:29002:122368	others	RITS
TRINITY_DN64235_c0_g1_i2	2587406	Pseudothielavia hamadae <ITS1 5.8S ITS2 LSU>	131567:2759:33154:4751:451864:4890:716545:147538:716546:715989:147550:222544:5139:35718:2609802:2587406	others	RITS
TRINITY_DN64235_c0_g1_i2	2587405	Pseudothielavia arxii <ITS1 5.8S ITS2 LSU>	131567:2759:33154:4751:451864:4890:716545:147538:716546:715989:147550:222544:5139:35718:2609802:2587405	others	RITS
TRINITY_DN64235_c0_g1_i2	1157608	Madurella fahalii <ITS1 5.8S ITS2 LSU>	131567:2759:33154:4751:451864:4890:716545:147538:716546:715989:147550:222544:5139:110158:100815:1157608	others	RITS
TRINITY_DN64235_c0_g1_i2	2587395	Chrysocorona lucknowensis <ITS1 5.8S ITS2 LSU>	131567:2759:33154:4751:451864:4890:716545:147538:716546:715989:147550:222544:5139:35718:2609795:2587395	others	RITS
TRINITY_DN64235_c0_g1_i2	2587385	Acrophialophora teleoafricana <ITS1 5.8S ITS2 LSU>	131567:2759:33154:4751:451864:4890:716545:147538:716546:715989:147550:222544:5139:35718:389487:2587385	others	RITS
TRINITY_DN64235_c0_g1_i2	2587383	Acrophialophora jodhpurensis <ITS1 5.8S ITS2 LSU>	131567:2759:33154:4751:451864:4890:716545:147538:716546:715989:147550:222544:5139:35718:389487:2587383	others	RITS
TRINITY_DN64235_c0_g1_i2	2075298	Podospora fimicola <ITS1 5.8S ITS2 LSU>	131567:2759:33154:4751:451864:4890:716545:147538:716546:715989:147550:222544:5139:35718:5144:2075298	others	RITS
TRINITY_DN64235_c0_g1_i2	947562	Massaria ariae <SSU ITS1 5.8S ITS2 LSU>	131567:2759:33154:4751:451864:4890:716545:147538:716546:715962:147541:451868:92860:45311:45312:947562	others	RITS
TRINITY_DN64235_c0_g1_i2	2032586	Entosordaria perfidiosa <SSU ITS1 5.8S ITS2 LSU>	131567:2759:33154:4751:451864:4890:716545:147538:716546:715989:147550:222545:37989:2032584:2032585:2032586	others	RITS
TRINITY_DN64235_c0_g1_i2	2053781	Neocucurbitaria rhamnicola <SSU ITS1 5.8S ITS2 LSU>	131567:2759:33154:4751:451864:4890:716545:147538:716546:715962:147541:451868:92860:715340:221670:1986179:2053781	others	RITS
TRINITY_DN64235_c0_g1_i2	2053783	Neocucurbitaria ribicola <SSU ITS1 5.8S ITS2 LSU>	131567:2759:33154:4751:451864:4890:716545:147538:716546:715962:147541:451868:92860:715340:221670:1986179:2053783	others	RITS
TRINITY_DN64235_c0_g1_i2	2339246	Humicola cuyabenoensis <ITS1 5.8S ITS2 LSU>	131567:2759:33154:4751:451864:4890:716545:147538:716546:715989:147550:222544:5139:35718:5526:2339246	others	RITS
TRINITY_DN64235_c0_g1_i2	2081597	Stellatospora terricola <ITS1 5.8S ITS2 LSU>	131567:2759:33154:4751:451864:4890:716545:147538:716546:715989:147550:222544:5139:35718:2081596:2081597	others	RITS
TRINITY_DN64235_c0_g1_i2	293630	Spirosphaera floriformis <SSU ITS1 5.8S ITS2 LSU>	131567:2759:33154:4751:451864:4890:716545:147538:716546:715989:147548:5178:159639:293626:293630	others	RITS
TRINITY_DN64235_c0_g1_i2	300247	Cyclothyriella rubronotata <SSU ITS1 5.8S ITS2 LSU>	131567:2759:33154:4751:451864:4890:716545:147538:716546:715962:147541:451868:92860:1935945:2012617:300247	others	RITS
TRINITY_DN64235_c0_g1_i2	1817995	Asterodiscus tamaricis <SSU ITS1 5.8S ITS2 LSU>	131567:2759:33154:4751:451864:4890:716545:147538:716546:715962:147541:159987:1940606:1817993:1817994:1817995	others	RITS
TRINITY_DN64235_c0_g1_i2	2017526	Helminthosporium quercinum <SSU ITS1 5.8S ITS2 LSU>	131567:2759:33154:4751:451864:4890:716545:147538:716546:715962:147541:451868:92860:1255046:290882:58127:2017526	others	RITS
TRINITY_DN64235_c0_g1_i2	470062	Ochrocladosporium frigidarii <ITS1 5.8S ITS2 LSU>	131567:2759:33154:4751:451864:4890:716545:147538:716546:715962:147541:451868:92860:147498:470061:470062	others	RITS
TRINITY_DN64235_c0_g1_i2	2053777	Neocucurbitaria cisticola <SSU ITS1 5.8S ITS2 LSU>	131567:2759:33154:4751:451864:4890:716545:147538:716546:715962:147541:451868:92860:715340:221670:1986179:2053777	others	RITS
TRINITY_DN64235_c0_g1_i2	2562268	Stigmatodiscus pinicola <SSU ITS1 5.8S ITS2 LSU>	131567:2759:33154:4751:451864:4890:716545:147538:716546:715962:147541:159987:1940606:1817993:1817996:2562268	others	RITS
TRINITY_DN64235_c0_g1_i2	2527679	Leptosillia macrospora <SSU ITS1 5.8S ITS2 LSU>	131567:2759:33154:4751:451864:4890:716545:147538:716546:715989:147550:222545:37989:2588336:2527677:2527679	others	RITS
TRINITY_DN64235_c0_g1_i2	278946	Botryotinia ranunculi <SSU ITS1 5.8S ITS2 LSU>	131567:2759:33154:4751:451864:4890:716545:147538:716546:715989:147548:5178:28983:40558:278946	others	RITS
TRINITY_DN64235_c0_g1_i2	1817997	Stigmatodiscus enigmaticus <SSU ITS1 5.8S ITS2 LSU>	131567:2759:33154:4751:451864:4890:716545:147538:716546:715962:147541:159987:1940606:1817993:1817996:1817997	others	RITS
TRINITY_DN64235_c0_g1_i2	2587407	Pseudothielavia subhyaloderma <ITS1 5.8S ITS2 LSU>	131567:2759:33154:4751:451864:4890:716545:147538:716546:715989:147550:222544:5139:35718:2609802:2587407	others	RITS
TRINITY_DN64235_c0_g1_i2	2032561	Barrmaelia rhamnicola <SSU ITS1 5.8S ITS2 LSU>	131567:2759:33154:4751:451864:4890:716545:147538:716546:715989:147550:222545:37989:2032584:101484:2032561	others	RITS
TRINITY_DN64235_c0_g1_i2	63210	Clypeosphaeria mamillana <SSU ITS1 5.8S ITS2 LSU>	131567:2759:33154:4751:451864:4890:716545:147538:716546:715989:147550:222545:37989:37990:63200:63210	others	RITS
TRINITY_DN64235_c0_g1_i2	531902	Anthostomelloides brabeji <SSU ITS1 5.8S ITS2 LSU>	131567:2759:33154:4751:451864:4890:716545:147538:716546:715989:147550:222545:37989:189359:2032676:531902	others	RITS
TRINITY_DN64235_c0_g1_i2	531433	Ramularia proteae <SSU ITS1 5.8S ITS2 LSU>	131567:2759:33154:4751:451864:4890:716545:147538:716546:715962:147541:451867:2726947:93133:112497:531433	others	RITS
TRINITY_DN64235_c0_g1_i2	1936020	Nigrograna mycophila <SSU ITS1 5.8S ITS2 LSU>	131567:2759:33154:4751:451864:4890:716545:147538:716546:715962:147541:451868:92860:2022473:1234310:1936020	others	RITS
TRINITY_DN64235_c0_g1_i2	2032559	Barrmaelia moravica <SSU ITS1 5.8S ITS2 LSU>	131567:2759:33154:4751:451864:4890:716545:147538:716546:715989:147550:222545:37989:2032584:101484:2032559	others	RITS
TRINITY_DN64235_c0_g1_i2	2032560	Barrmaelia rappazii <SSU ITS1 5.8S ITS2 LSU>	131567:2759:33154:4751:451864:4890:716545:147538:716546:715989:147550:222545:37989:2032584:101484:2032560	others	RITS
TRINITY_DN64235_c0_g1_i2	2053778	Neocucurbitaria juglandicola <SSU ITS1 5.8S ITS2 LSU>	131567:2759:33154:4751:451864:4890:716545:147538:716546:715962:147541:451868:92860:715340:221670:1986179:2053778	others	RITS
TRINITY_DN64235_c0_g1_i2	2053779	Neocucurbitaria populi <SSU ITS1 5.8S ITS2 LSU>	131567:2759:33154:4751:451864:4890:716545:147538:716546:715962:147541:451868:92860:715340:221670:1986179:2053779	others	RITS
TRINITY_DN64235_c0_g1_i2	2053782	Neocucurbitaria rhamnioides <SSU ITS1 5.8S ITS2 LSU>	131567:2759:33154:4751:451864:4890:716545:147538:716546:715962:147541:451868:92860:715340:221670:1986179:2053782	others	RITS
TRINITY_DN64235_c0_g1_i2	2562267	Stigmatodiscus oculatus <SSU ITS1 5.8S ITS2 LSU>	131567:2759:33154:4751:451864:4890:716545:147538:716546:715962:147541:159987:1940606:1817993:1817996:2562267	others	RITS
TRINITY_DN64235_c0_g1_i2	2499856	Fenestella granatensis <SSU ITS1 5.8S ITS2 LSU>	131567:2759:33154:4751:451864:4890:716545:147538:716546:715962:147541:451868:92860:715340:221670:914048:2499856	others	RITS
TRINITY_DN64235_c0_g1_i2	2499855	Fenestella gardiennetii <SSU ITS1 5.8S ITS2 LSU>	131567:2759:33154:4751:451864:4890:716545:147538:716546:715962:147541:451868:92860:715340:221670:914048:2499855	others	RITS
TRINITY_DN64235_c0_g1_i2	487633	Ascochyta phacae <SSU ITS1 5.8S ITS2 LSU>	131567:2759:33154:4751:451864:4890:716545:147538:716546:715962:147541:451868:92860:715340:683158:5453:487633	others	RITS
TRINITY_DN64235_c0_g1_i2	1458836	Lopadostoma lechatii <SSU ITS1 5.8S ITS2 LSU>	131567:2759:33154:4751:451864:4890:716545:147538:716546:715989:147550:222545:37989:37990:1457314:1458836	others	RITS
TRINITY_DN64235_c0_g1_i2	1926263	Phyllactinia leveilluloides <SSU ITS1 5.8S ITS2 LSU>	131567:2759:33154:4751:451864:4890:716545:147538:716546:715989:147548:5120:34371:57459:1926263	others	RITS
TRINITY_DN64235_c0_g1_i2	1968726	Phyllactinia mimosae <SSU ITS1 5.8S ITS2 LSU>	131567:2759:33154:4751:451864:4890:716545:147538:716546:715989:147548:5120:34371:57459:1968726	others	RITS
TRINITY_DN64235_c0_g1_i2	2053774	Neocucurbitaria acanthocladae <SSU ITS1 5.8S ITS2 LSU>	131567:2759:33154:4751:451864:4890:716545:147538:716546:715962:147541:451868:92860:715340:221670:1986179:2053774	others	RITS
TRINITY_DN64235_c0_g1_i2	2053775	Neocucurbitaria aetnensis <SSU ITS1 5.8S ITS2 LSU>	131567:2759:33154:4751:451864:4890:716545:147538:716546:715962:147541:451868:92860:715340:221670:1986179:2053775	others	RITS
TRINITY_DN64235_c0_g1_i2	2053776	Neocucurbitaria cinereae <SSU ITS1 5.8S ITS2 LSU>	131567:2759:33154:4751:451864:4890:716545:147538:716546:715962:147541:451868:92860:715340:221670:1986179:2053776	others	RITS
TRINITY_DN67599_c2_g2_i3	2059849	Exutisphaerella laricina <SSU ITS1 5.8S ITS2 LSU>	131567:2759:33154:4751:451864:4890:716545:147538:716546:715962:147541:451867:2726947:93133:2059848:2059849	others	RITS
TRINITY_DN67599_c2_g2_i3	714993	Aspergillus keveii SSU ITS1 5.8S ITS2 LSU	131567:2759:33154:4751:451864:4890:716545:147538:716546:147545:451871:5042:1131492:5052:714993	others	RITS
TRINITY_DN67599_c2_g2_i3	487646	Mycosphaerella stromatosa <SSU ITS1 5.8S ITS2 LSU>	131567:2759:33154:4751:451864:4890:716545:147538:716546:715962:147541:451867:2726947:93133:41254:487646	others	RITS
TRINITY_DN67599_c2_g2_i3	1873354	Xenoramularia polygonicola <SSU ITS1 5.8S ITS2 LSU>	131567:2759:33154:4751:451864:4890:716545:147538:716546:715962:147541:451867:2726947:93133:1873351:1873354	others	RITS
TRINITY_DN67599_c2_g2_i3	321176	Ramularia acroptili <SSU ITS1 5.8S ITS2 LSU>	131567:2759:33154:4751:451864:4890:716545:147538:716546:715962:147541:451867:2726947:93133:112497:321176	others	RITS
TRINITY_DN67599_c2_g2_i3	1873316	Ramularia stellariicola <SSU ITS1 5.8S ITS2 LSU>	131567:2759:33154:4751:451864:4890:716545:147538:716546:715962:147541:451867:2726947:93133:112497:1873316	others	RITS
TRINITY_DN67599_c2_g2_i3	229537	Scleroconidioma sphagnicola <SSU ITS1 5.8S ITS2>	131567:2759:33154:4751:451864:4890:716545:147538:716546:715962:147541:451867:5014:41253:229536:229537	others	RITS
TRINITY_DN67599_c2_g2_i3	62132	Capnobotryella renispora <SSU ITS1 5.8S ITS2>	131567:2759:33154:4751:451864:4890:716545:147538:716546:715962:147541:451867:2726947:668547:62131:62132	others	RITS
TRINITY_DN67599_c2_g2_i3	290613	Endoconidioma populi <SSU ITS1 5.8S ITS2>	131567:2759:33154:4751:451864:4890:716545:147538:716546:715962:147541:451867:5014:41253:290612:290613	others	RITS
TRINITY_DN67599_c2_g2_i3	290618	Leohumicola minima <SSU ITS1 5.8S ITS2>	131567:2759:33154:4751:451864:4890:716545:147538:716546:715989:147548:221903:290614:290618	others	RITS
TRINITY_DN67599_c2_g2_i3	2059763	Zasmidium cerophillum <SSU ITS1 5.8S ITS2 LSU>	131567:2759:33154:4751:451864:4890:716545:147538:716546:715962:147541:451867:2726947:93133:395590:2059763	others	RITS
TRINITY_DN67599_c2_g2_i3	271844	Neocudoniella radicella <SSU ITS1 5.8S ITS2>	131567:2759:33154:4751:451864:4890:716545:147538:716546:715989:147548:5178:5181:271843:271844	others	RITS
TRINITY_DN67599_c2_g2_i3	290615	Leohumicola verrucosa <SSU ITS1 5.8S ITS2>	131567:2759:33154:4751:451864:4890:716545:147538:716546:715989:147548:221903:290614:290615	others	RITS
TRINITY_DN67599_c2_g2_i3	1873242	Epicoleosporium ramularioides <SSU ITS1 5.8S ITS2 LSU>	131567:2759:33154:4751:451864:4890:716545:147538:716546:715962:147541:451867:2726947:93133:1873241:1873242	others	RITS
TRINITY_DN67599_c2_g2_i3	5541	Thermomyces lanuginosus <SSU ITS1 5.8S ITS2>	131567:2759:33154:4751:451864:4890:716545:147538:716546:147545:451871:5042:28568:5540:5541	others	RITS
TRINITY_DN67599_c2_g2_i3	122368	Cercospora beticola <SSU ITS1 5.8S ITS2 LSU>	131567:2759:33154:4751:451864:4890:716545:147538:716546:715962:147541:451867:2726947:93133:29002:122368	others	RITS
TRINITY_DN67599_c2_g2_i3	1909408	Bacillicladium lobatum <SSU ITS1 5.8S ITS2 LSU>	131567:2759:33154:4751:451864:4890:716545:147538:716546:147545:451870:34395:1233474:1909407:1909408	others	RITS
TRINITY_DN67599_c2_g2_i3	2482757	Hyaloscypha variabilis <SSU ITS1 5.8S ITS2>	131567:2759:33154:4751:451864:4890:716545:147538:716546:715989:147548:5178:47743:47747:186449:2482757	others	RITS
TRINITY_DN67599_c2_g2_i3	687960	Teratoramularia kirschneriana <SSU ITS1 5.8S ITS2 LSU>	131567:2759:33154:4751:451864:4890:716545:147538:716546:715962:147541:451867:2726947:93133:1873342:687960	others	RITS
TRINITY_DN67599_c2_g2_i3	431000	Knufia cryptophialidica <SSU ITS1 5.8S ITS2>	131567:2759:33154:4751:451864:4890:716545:147538:716546:147545:451870:34395:1233474:430999:431000	others	RITS
TRINITY_DN67599_c2_g2_i3	61460	Knufia perforans <SSU ITS1 5.8S ITS2>	131567:2759:33154:4751:451864:4890:716545:147538:716546:147545:451870:34395:1233474:430999:61460	others	RITS
TRINITY_DN67599_c2_g2_i3	5539	Scytalidium lignicola <SSU ITS1 5.8S ITS2>	131567:2759:33154:4751:451864:4890:716545:147538:716546:715989:147548:221903:5538:5539	others	RITS
TRINITY_DN67599_c2_g2_i3	1841815	Bradymyces graniticola <SSU ITS1 5.8S ITS2 LSU>	131567:2759:33154:4751:451864:4890:716545:147538:716546:147545:451870:34395:1233474:1562575:1841815	others	RITS
TRINITY_DN67599_c2_g2_i3	271845	Phialocephala sphaeroides <SSU ITS1 5.8S ITS2>	131567:2759:33154:4751:451864:4890:716545:147538:716546:715989:147548:5178:2755564:150173:271845	others	RITS
TRINITY_DN67599_c2_g2_i3	487633	Ascochyta phacae <SSU ITS1 5.8S ITS2 LSU>	131567:2759:33154:4751:451864:4890:716545:147538:716546:715962:147541:451868:92860:715340:683158:5453:487633	others	RITS
TRINITY_DN67599_c2_g2_i3	2053811	Seltsamia ulmi <SSU ITS1 5.8S ITS2 LSU>	131567:2759:33154:4751:451864:4890:716545:147538:716546:715962:147541:451868:92860:715340:221670:2065321:2053811	others	RITS
TRINITY_DN67599_c2_g2_i3	446639	Trichophyton longifusum <SSU ITS1 5.8S ITS2>	131567:2759:33154:4751:451864:4890:716545:147538:716546:147545:451871:33183:34384:5550:446639	others	RITS
TRINITY_DN67599_c2_g2_i3	220348	Bulleribasidium siamense <SSU ITS1 5.8S ITS2>	131567:2759:33154:4751:451864:5204:5302:155616:5234:1884640:189446:220348	others	RITS
TRINITY_DN67599_c2_g2_i3	1390523	Bulleribasidium panici <SSU ITS1 5.8S ITS2>	131567:2759:33154:4751:451864:5204:5302:155616:5234:1884640:189446:1390523	others	RITS
TRINITY_DN67599_c2_g2_i3	189447	Bulleribasidium oberjochense SSU ITS1 5.8S ITS2 LSU>	131567:2759:33154:4751:451864:5204:5302:155616:5234:1884640:189446:189447	others	RITS
TRINITY_DN67599_c2_g2_i3	1390524	Bulleribasidium sanyaense SSU ITS1 5.8S ITS2 LSU>	131567:2759:33154:4751:451864:5204:5302:155616:5234:1884640:189446:1390524	others	RITS
TRINITY_DN67599_c2_g2_i3	263815	Pneumocystis murina <SSU ITS1 5.8S ITS2>	131567:2759:33154:4751:451864:4890:451866:147553:37987:44281:4753:263815	others	RITS
TRINITY_DN67599_c2_g2_i3	511225	Derxomyces boekhoutii <SSU ITS1 5.8S ITS2 LSU>	131567:2759:33154:4751:451864:5204:5302:155616:5234:1884640:653104:511225	others	RITS
TRINITY_DN67599_c2_g2_i3	511227	Derxomyces linzhiensis <SSU ITS1 5.8S ITS2 LSU>	131567:2759:33154:4751:451864:5204:5302:155616:5234:1884640:653104:511227	others	RITS
TRINITY_DN67599_c2_g2_i3	244258	Nielozyma melastomae <SSU ITS1 5.8S ITS2 LSU>	131567:2759:33154:4751:451864:5204:5302:155616:5234:1884640:1905119:2831442:244258	others	RITS
TRINITY_DN67599_c2_g2_i3	244264	Nielozyma formosana <SSU ITS1 5.8S ITS2 LSU>	131567:2759:33154:4751:451864:5204:5302:155616:5234:1884640:1905119:244264	others	RITS
TRINITY_DN67599_c2_g2_i3	181175	Prillingera fragicola <SSU ITS1 5.8S ITS2>	131567:2759:33154:4751:451864:5204:5302:155616:1851469:2576015:2576017:181175	others	RITS
TRINITY_DN67599_c2_g2_i3	511226	Derxomyces hainanensis <SSU ITS1 5.8S ITS2 LSU>	131567:2759:33154:4751:451864:5204:5302:155616:5234:1884640:653104:511226	others	RITS
TRINITY_DN67599_c2_g2_i3	511229	Derxomyces qinlingensis <SSU ITS1 5.8S ITS2 LSU>	131567:2759:33154:4751:451864:5204:5302:155616:5234:1884640:653104:511229	others	RITS
TRINITY_DN67599_c2_g2_i3	511231	Derxomyces wuzhishanensis <SSU ITS1 5.8S ITS2 LSU>	131567:2759:33154:4751:451864:5204:5302:155616:5234:1884640:653104:511231	others	RITS
TRINITY_DN67599_c2_g2_i3	511232	Derxomyces yunnanensis <SSU ITS1 5.8S ITS2 LSU>	131567:2759:33154:4751:451864:5204:5302:155616:5234:1884640:653104:511232	others	RITS
TRINITY_DN67599_c2_g2_i3	1701548	Spathaspora boniae <SSU ITS1 5.8S ITS2 LSU>	131567:2759:33154:4751:451864:4890:716545:147537:4891:4892:766764:412764:1701548	others	RITS
TRINITY_DN67599_c2_g2_i3	4897	Schizosaccharomyces japonicus SSU ITS1 5.8S ITS2 LSU	131567:2759:33154:4751:451864:4890:451866:147554:34346:4894:4895:4897	others	RITS
TRINITY_DN67599_c2_g2_i3	234950	Dioszegia changbaiensis <SSU ITS1 5.8S ITS2>	131567:2759:33154:4751:451864:5204:5302:155616:5234:1884640:165440:234950	others	RITS
TRINITY_DN67599_c2_g2_i3	511230	Derxomyces simaoensis <SSU ITS1 5.8S ITS2 LSU>	131567:2759:33154:4751:451864:5204:5302:155616:5234:1884640:653104:511230	others	RITS
TRINITY_DN67599_c2_g2_i3	511228	Derxomyces pseudocylindrica <SSU ITS1 5.8S ITS2 LSU>	131567:2759:33154:4751:451864:5204:5302:155616:5234:1884640:653104:511228	others	RITS
TRINITY_DN67599_c2_g2_i3	1392244	Kalmanozyma brasiliensis SSU ITS1 5.8S ITS2 LSU>	131567:2759:33154:4751:451864:5204:452284:5257:5267:5268:1804794:1392244	others	RITS
TRINITY_DN67599_c2_g2_i3	189448	Fibulobasidium murrhardtense SSU ITS1 5.8S ITS2 LSU>	131567:2759:33154:4751:451864:5204:5302:155616:5234:57692:57687:189448	others	RITS
TRINITY_DN67599_c2_g2_i3	219322	Hannaella surugaensis <SSU ITS1 5.8S ITS2 LSU>	131567:2759:33154:4751:451864:5204:5302:155616:5234:1884640:663591:219322	others	RITS
TRINITY_DN67599_c2_g2_i3	4956	Zygosaccharomyces rouxii SSU ITS1 5.8S ITS2 LSU	131567:2759:33154:4751:451864:4890:716545:147537:4891:4892:4893:4953:4956	others	RITS
TRINITY_DN67599_c2_g2_i3	1940605	Stigmatodiscus pruni <SSU ITS1 5.8S ITS2 LSU>	131567:2759:33154:4751:451864:4890:716545:147538:716546:715962:147541:159987:1940606:1817993:1817996:1940605	others	RITS
TRINITY_DN67599_c2_g2_i3	53655	Pichia fermentans <SSU ITS1 5.8S ITS2 LSU>	131567:2759:33154:4751:451864:4890:716545:147537:4891:4892:1156497:4919:53655	others	RITS
TRINITY_DN67599_c2_g2_i3	58632	Yueomyces sinensis <SSU ITS1 5.8S ITS2 LSU>	131567:2759:33154:4751:451864:4890:716545:147537:4891:4892:4893:1723649:58632	others	RITS
TRINITY_DN67599_c2_g2_i3	1183333	[Candida] tunisiensis SSU ITS1 5.8S ITS2 LSU>	131567:2759:33154:4751:451864:4890:716545:147537:4891:4892:241407:5475:1183333	others	RITS
TRINITY_DN67599_c2_g2_i3	311204	Kazachstania aquatica SSU ITS1 5.8S ITS2 LSU>	131567:2759:33154:4751:451864:4890:716545:147537:4891:4892:4893:71245:311204	others	RITS
TRINITY_DN67599_c2_g2_i3	51657	Nakaseomyces delphensis SSU ITS1 5.8S ITS2 LSU	131567:2759:33154:4751:451864:4890:716545:147537:4891:4892:4893:374468:51657	others	RITS
TRINITY_DN67599_c2_g2_i3	2562268	Stigmatodiscus pinicola <SSU ITS1 5.8S ITS2 LSU>	131567:2759:33154:4751:451864:4890:716545:147538:716546:715962:147541:159987:1940606:1817993:1817996:2562268	others	RITS
TRINITY_DN67599_c2_g2_i3	590945	Geosmithia microcorthyli <SSU ITS1 5.8S ITS2 LSU>	131567:2759:33154:4751:451864:4890:716545:147538:716546:715989:147550:222543:5125:103887:241409:590945	others	RITS
TRINITY_DN67599_c2_g2_i3	189451	Papiliotrema bandonii SSU ITS1 5.8S ITS2 LSU>	131567:2759:33154:4751:451864:5204:5302:155616:5234:1581159:189450:189451	others	RITS
TRINITY_DN67599_c2_g2_i3	91930	Coniochaeta hoffmannii SSU ITS1 5.8S ITS2 LSU	131567:2759:33154:4751:451864:4890:716545:147538:716546:715989:147550:222544:292576:79807:79808:91930	others	RITS
TRINITY_DN67599_c2_g2_i3	456251	Diutina ranongensis <SSU ITS1 5.8S ITS2 LSU>	131567:2759:33154:4751:451864:4890:716545:147537:4891:4892:241407:1910789:2633943:456251	others	RITS
TRINITY_DN67599_c2_g2_i3	1959286	Aphelidium desmodesmi SSU ITS1 5.8S ITS2 LSU>	131567:2759:33154:2316435:1498967:2689233:1498217:1959286	others	RITS
TRINITY_DN67599_c2_g2_i3	1209964	Naumovozyma baii <SSU ITS1 5.8S ITS2 LSU>	131567:2759:33154:4751:451864:4890:716545:147537:4891:4892:4893:278028:1209964	others	RITS
TRINITY_DN67599_c2_g2_i3	45286	Eremothecium sinecaudum SSU ITS1 5.8S ITS2 LSU	131567:2759:33154:4751:451864:4890:716545:147537:4891:4892:4893:33170:45286	others	RITS
TRINITY_DN67599_c2_g2_i3	1915362	Epichloe hybrida SSU ITS1 5.8S ITS2 LSU	131567:2759:33154:4751:451864:4890:716545:147538:716546:715989:147550:222543:5125:34397:5112:1915362	others	RITS
TRINITY_DN67599_c2_g2_i3	82485	Trillium govanianum SSU ITS1 5.8S ITS2 LSU	131567:2759:33090:35493:131221:3193:58023:78536:58024:3398:1437183:4447:1437197:4667:50362:49674:82485	others	RITS
TRINITY_DN67599_c2_g2_i3	1315715	Picomonas judraskeda SSU ITS1 5.8S ITS2 LSU>	131567:2759:2683617:419944:1315720:1315716:1315717:1315712:1315715	others	RITS
TRINITY_DN67599_c2_g2_i3	29583	Funaria hygrometrica SSU ITS1 5.8S ITS2 LSU	131567:2759:33090:35493:131221:3193:3208:404260:3214:114656:3215:3216:29582:29583	others	RITS
TRINITY_DN67599_c2_g2_i3	717527	Entosthodon obtusus SSU ITS1 5.8S ITS2 LSU	131567:2759:33090:35493:131221:3193:3208:404260:3214:114656:3215:3216:130450:717527	others	RITS
TRINITY_DN67599_c2_g2_i3	2020962	Malassezia vespertilionis <SSU ITS1 5.8S ITS2>	131567:2759:33154:4751:451864:5204:452284:1538075:162474:742845:55193:2020962	others	RITS
TRINITY_DN67599_c2_g2_i3	1323754	Metschnikowia cubensis SSU ITS1 5.8S ITS2 LSU	131567:2759:33154:4751:451864:4890:716545:147537:4891:4892:27319:27320:1323754	others	RITS
TRINITY_DN67599_c2_g2_i3	73517	Metschnikowia continentalis SSU ITS1 5.8S ITS2 LSU	131567:2759:33154:4751:451864:4890:716545:147537:4891:4892:27319:27320:73517	others	RITS
TRINITY_DN67599_c2_g2_i3	1472423	Archaeorhizomyces borealis <SSU ITS1 5.8S ITS2 LSU>	131567:2759:33154:4751:451864:4890:451866:1075807:1075813:1075814:1075815:1472423	others	RITS
TRINITY_DN67599_c2_g2_i3	58415	Kohautia caespitosa SSU ITS1 5.8S ITS2 LSU	131567:2759:33090:35493:131221:3193:58023:78536:58024:3398:1437183:71240:91827:1437201:71274:91888:4055:24966:169617:169663:1667295:58414:58415	others	RITS
TRINITY_DN67599_c2_g2_i3	1498855	Amoeboaphelidium occidentale SSU ITS1 5.8S ITS2 LSU>	131567:2759:33154:2316435:1498967:1243176:1498855	others	RITS
TRINITY_DN67599_c2_g2_i3	42038	Silene nutans SSU ITS1 5.8S ITS2 LSU>	131567:2759:33090:35493:131221:3193:58023:78536:58024:3398:1437183:71240:91827:1437201:3524:3568:1141492:3573:2777008:2777082:42038	others	RITS
TRINITY_DN67599_c2_g2_i3	3197	Marchantia polymorpha SSU ITS1 5.8S ITS2 LSU	131567:2759:33090:35493:131221:3193:3195:186770:186774:28908:29585:3196:3197	others	RITS
TRINITY_DN67599_c2_g2_i3	376799	Halimione portulacoides SSU ITS1 5.8S ITS2 LSU>	131567:2759:33090:35493:131221:3193:58023:78536:58024:3398:1437183:71240:91827:1437201:3524:1804623:1307796:1307774:240062:376799	others	RITS
TRINITY_DN67599_c2_g2_i3	135518	Ribes uva-crispa SSU ITS1 5.8S ITS2 LSU>	131567:2759:33090:35493:131221:3193:58023:78536:58024:3398:1437183:71240:91827:1437201:41946:23066:3801:135518	others	RITS
TRINITY_DN67599_c2_g2_i3	581250	Stellaria holostea SSU ITS1 5.8S ITS2 LSU>	131567:2759:33090:35493:131221:3193:58023:78536:58024:3398:1437183:71240:91827:1437201:3524:3568:1141488:13273:581250	others	RITS
TRINITY_DN67599_c2_g2_i3	60087	Paederia foetida SSU ITS1 5.8S ITS2 LSU	131567:2759:33090:35493:131221:3193:58023:78536:58024:3398:1437183:71240:91827:1437201:71274:91888:4055:24966:169617:169657:60086:60087	others	RITS
TRINITY_DN67599_c2_g2_i3	25385	Pentas lanceolata SSU ITS1 5.8S ITS2 LSU	131567:2759:33090:35493:131221:3193:58023:78536:58024:3398:1437183:71240:91827:1437201:71274:91888:4055:24966:169617:640079:25384:25385	others	RITS
TRINITY_DN67599_c2_g2_i3	37413	Bryum argenteum <SSU ITS1 5.8S ITS2 LSU>	131567:2759:33090:35493:131221:3193:3208:404260:3214:114658:404297:3226:37411:37412:37413	others	RITS
TRINITY_DN67599_c2_g2_i3	3311	Ginkgo biloba <SSU ITS1 5.8S ITS2 LSU>	131567:2759:33090:35493:131221:3193:58023:78536:58024:1437180:29811:1445964:3308:3309:3310:3311	others	RITS
TRINITY_DN67599_c2_g2_i3	1936241	Leucettidae sp. Sp11 SSU ITS1 5.8S ITS2 LSU	131567:2759:33154:33208:6040:27929:45123:45126:81544:1936240:1936241	others	RITS
TRINITY_DN67599_c2_g2_i3	59027	Petermannia cirrosa SSU ITS1 5.8S ITS2>	131567:2759:33090:35493:131221:3193:58023:78536:58024:3398:1437183:4447:1437197:4667:293660:59026:59027	others	RITS
TRINITY_DN67599_c2_g2_i3	3710	Brassica nigra SSU ITS1 5.8S ITS2 LSU	131567:2759:33090:35493:131221:3193:58023:78536:58024:3398:1437183:71240:91827:1437201:71275:91836:3699:3700:981071:3705:3710	others	RITS
TRINITY_DN67599_c2_g2_i3	142738	Stellera chamaejasme SSU ITS1 5.8S ITS2 LSU>	131567:2759:33090:35493:131221:3193:58023:78536:58024:3398:1437183:71240:91827:1437201:71275:91836:41938:39987:142737:142738	others	RITS
TRINITY_DN67599_c2_g2_i3	45181	Mitchella repens SSU ITS1 5.8S ITS2 LSU	131567:2759:33090:35493:131221:3193:58023:78536:58024:3398:1437183:71240:91827:1437201:71274:91888:4055:24966:169617:169655:45180:45181	others	RITS
TRINITY_DN67599_c2_g2_i3	3942	Oenothera biennis SSU ITS1 5.8S ITS2 LSU>	131567:2759:33090:35493:131221:3193:58023:78536:58024:3398:1437183:71240:91827:1437201:71275:91836:41944:3934:1585427:1585432:3939:3942	others	RITS
TRINITY_DN67599_c2_g2_i3	347994	Lotus pedunculatus SSU ITS1 5.8S ITS2 LSU>	131567:2759:33090:35493:131221:3193:58023:78536:58024:3398:1437183:71240:91827:1437201:71275:91835:72025:3803:3814:2231393:2231382:2233838:2233857:163747:3867:347994	others	RITS
TRINITY_DN67599_c2_g2_i3	669682	Epilobium palustre SSU ITS1 5.8S ITS2 LSU>	131567:2759:33090:35493:131221:3193:58023:78536:58024:3398:1437183:71240:91827:1437201:71275:91836:41944:3934:1585427:1585433:13054:669682	others	RITS
TRINITY_DN67599_c2_g2_i3	1641046	Anthospermum spathulatum SSU ITS1 5.8S ITS2 LSU	131567:2759:33090:35493:131221:3193:58023:78536:58024:3398:1437183:71240:91827:1437201:71274:91888:4055:24966:169617:169649:43443:1641046	others	RITS
TRINITY_DN67599_c2_g2_i3	58423	Danais xanthorrhoea SSU ITS1 5.8S ITS2 LSU	131567:2759:33090:35493:131221:3193:58023:78536:58024:3398:1437183:71240:91827:1437201:71274:91888:4055:24966:169617:169652:58422:58423	others	RITS
TRINITY_DN67599_c2_g2_i3	174643	Metschnikowia dekortorum SSU ITS1 5.8S ITS2 LSU	131567:2759:33154:4751:451864:4890:716545:147537:4891:4892:27319:27320:174643	others	RITS
TRINITY_DN67599_c2_g2_i3	2081491	Diacronema lutheri SSU ITS1 5.8S ITS2>	131567:2759:2608109:2830:73026:418969:70451:2081491	others	RITS
TRINITY_DN67599_c2_g2_i3	154970	Nuclearia simplex SSU ITS1 5.8S ITS2 LSU>	131567:2759:33154:2686024:154966:154967:154970	others	RITS
TRINITY_DN67599_c2_g2_i3	470278	Salix cinerea SSU ITS1 5.8S ITS2>	131567:2759:33090:35493:131221:3193:58023:78536:58024:3398:1437183:71240:91827:1437201:71275:91835:3646:3688:238069:40685:470278	others	RITS
TRINITY_DN67599_c2_g2_i3	161111	Wolffia arrhiza <SSU ITS1 5.8S ITS2 LSU>	131567:2759:33090:35493:131221:3193:58023:78536:58024:3398:1437183:4447:16360:4454:284551:161109:161111	others	RITS
TRINITY_DN67599_c2_g2_i3	260168	Tetraplodon fuegianus SSU ITS1 5.8S ITS2 LSU	131567:2759:33090:35493:131221:3193:3208:404260:3214:114658:404297:64938:61531:67440:260168	others	RITS
TRINITY_DN67599_c2_g2_i3	159422	Passiflora alata SSU ITS1 5.8S ITS2 LSU>	131567:2759:33090:35493:131221:3193:58023:78536:58024:3398:1437183:71240:91827:1437201:71275:91835:3646:3683:3684:159422	others	RITS
TRINITY_DN67599_c2_g2_i3	129297	Barringtonia fusicarpa <SSU ITS1 5.8S ITS2 LSU	131567:2759:33090:35493:131221:3193:58023:78536:58024:3398:1437183:71240:91827:1437201:71274:41945:3642:79556:129297	others	RITS
TRINITY_DN67599_c2_g2_i3	182329	Adinandra millettii <SSU ITS1 5.8S ITS2 LSU	131567:2759:33090:35493:131221:3193:58023:78536:58024:3398:1437183:71240:91827:1437201:71274:41945:125045:55390:182329	others	RITS
TRINITY_DN67599_c2_g2_i3	109379	Brassica oleracea var. gongylodes SSU ITS1 5.8S ITS2 LSU	131567:2759:33090:35493:131221:3193:58023:78536:58024:3398:1437183:71240:91827:1437201:71275:91836:3699:3700:981071:3705:3712:109379	others	RITS
TRINITY_DN67599_c2_g2_i3	408194	Euonymus hamiltonianus SSU ITS1 5.8S ITS2 LSU	131567:2759:33090:35493:131221:3193:58023:78536:58024:3398:1437183:71240:91827:1437201:71275:91835:233875:4305:4306:408194	others	RITS
TRINITY_DN67599_c2_g2_i3	3712	Brassica oleracea SSU ITS1 5.8S ITS2 LSU	131567:2759:33090:35493:131221:3193:58023:78536:58024:3398:1437183:71240:91827:1437201:71275:91836:3699:3700:981071:3705:3712	others	RITS
TRINITY_DN67599_c2_g2_i3	675710	Argostemma yappii SSU ITS1 5.8S ITS2 LSU	131567:2759:33090:35493:131221:3193:58023:78536:58024:3398:1437183:71240:91827:1437201:71274:91888:4055:24966:169617:169681:58436:675710	others	RITS
TRINITY_DN67599_c2_g2_i3	297012	Sabicea diversifolia SSU ITS1 5.8S ITS2 LSU	131567:2759:33090:35493:131221:3193:58023:78536:58024:3398:1437183:71240:91827:1437201:71274:91888:4055:24966:169618:169661:60073:2546179:297012	others	RITS
TRINITY_DN67599_c2_g2_i3	291216	Acer stachyophyllum subsp. betulifolium SSU ITS1 5.8S ITS2 LSU	131567:2759:33090:35493:131221:3193:58023:78536:58024:3398:1437183:71240:91827:1437201:71275:91836:41937:23672:1977916:1977919:4022:171218:291216	others	RITS
TRINITY_DN67599_c2_g2_i3	103539	Phlox pilosa SSU ITS1 5.8S ITS2 LSU>	131567:2759:33090:35493:131221:3193:58023:78536:58024:3398:1437183:71240:91827:1437201:71274:41945:24584:40749:103539	others	RITS
TRINITY_DN67599_c2_g2_i3	2744551	Clematis sp. DPP-2020 SSU ITS1 5.8S ITS2 LSU>	131567:2759:33090:35493:131221:3193:58023:78536:58024:3398:1437183:41768:3440:1463138:1463147:3452:2641812:2744551	others	RITS
TRINITY_DN67599_c2_g2_i3	172266	Tilia cordata SSU ITS1 5.8S ITS2 LSU>	131567:2759:33090:35493:131221:3193:58023:78536:58024:3398:1437183:71240:91827:1437201:71275:91836:41938:3629:214911:64580:172266	others	RITS
TRINITY_DN67599_c2_g2_i3	123417	Euonymus europaeus SSU ITS1 5.8S ITS2 LSU>	131567:2759:33090:35493:131221:3193:58023:78536:58024:3398:1437183:71240:91827:1437201:71275:91835:233875:4305:4306:123417	others	RITS
TRINITY_DN67599_c2_g2_i3	49144	Erica tetralix SSU ITS1 5.8S ITS2 LSU>	131567:2759:33090:35493:131221:3193:58023:78536:58024:3398:1437183:71240:91827:1437201:71274:41945:4345:217035:217042:13509:49144	others	RITS
TRINITY_DN67599_c2_g2_i3	174553	Polygala vulgaris SSU ITS1 5.8S ITS2 LSU>	131567:2759:33090:35493:131221:3193:58023:78536:58024:3398:1437183:71240:91827:1437201:71275:91835:72025:4274:4275:174553	others	RITS
TRINITY_DN67599_c2_g2_i3	191066	Empetrum nigrum SSU ITS1 5.8S ITS2 LSU>	131567:2759:33090:35493:131221:3193:58023:78536:58024:3398:1437183:71240:91827:1437201:71274:41945:4345:217035:217043:45918:191066	others	RITS
TRINITY_DN67599_c2_g2_i3	434052	Scirpus sylvaticus SSU ITS1 5.8S ITS2 LSU>	131567:2759:33090:35493:131221:3193:58023:78536:58024:3398:1437183:4447:1437197:4734:38820:4609:986140:986141:46334:434052	others	RITS
TRINITY_DN67599_c2_g2_i3	58388	Plocama pendula SSU ITS1 5.8S ITS2 LSU	131567:2759:33090:35493:131221:3193:58023:78536:58024:3398:1437183:71240:91827:1437201:71274:91888:4055:24966:169617:392970:58387:58388	others	RITS
TRINITY_DN67599_c2_g2_i3	35919	Theligonum cynocrambe SSU ITS1 5.8S ITS2 LSU	131567:2759:33090:35493:131221:3193:58023:78536:58024:3398:1437183:71240:91827:1437201:71274:91888:4055:24966:169617:169664:35918:35919	others	RITS
TRINITY_DN67599_c2_g2_i3	97177	Abies nordmanniana SSU ITS1 5.8S ITS2 LSU>	131567:2759:33090:35493:131221:3193:58023:78536:58024:1437180:58019:3313:2821352:3318:3319:97177	others	RITS
TRINITY_DN67599_c2_g2_i3	85247	Podocarpus milanjianus SSU ITS1 5.8S ITS2 LSU	131567:2759:33090:35493:131221:3193:58023:78536:58024:1437180:58019:3313:2821351:3362:3363:85247	others	RITS
TRINITY_DN67599_c2_g2_i3	228874	Berteroa incana SSU ITS1 5.8S ITS2 LSU	131567:2759:33090:35493:131221:3193:58023:78536:58024:3398:1437183:71240:91827:1437201:71275:91836:3699:3700:981067:228873:228874	others	RITS
TRINITY_DN67599_c2_g2_i3	3316	Thuja plicata SSU ITS1 5.8S ITS2 LSU>	131567:2759:33090:35493:131221:3193:58023:78536:58024:1437180:58019:3313:2821351:3367:3315:3316	others	RITS
TRINITY_DN67599_c2_g2_i3	1736673	Cytaeis sp. MAN-2015 <SSU ITS1 5.8S ITS2 LSU>	131567:2759:33154:33208:6072:6073:6074:37516:406427:406428:413643:1254442:2619502:1736673	others	RITS
TRINITY_DN67599_c2_g2_i3	97485	Prymnesium parvum SSU ITS1 5.8S ITS2>	131567:2759:2608109:2830:2608131:73028:418967:35143:97485	others	RITS
TRINITY_DN67599_c2_g2_i3	4550	Secale cereale SSU ITS1 5.8S ITS2 LSU	131567:2759:33090:35493:131221:3193:58023:78536:58024:3398:1437183:4447:1437197:4734:38820:4479:359160:147368:1648038:147389:1648017:4549:4550	others	RITS
TRINITY_DN67599_c2_g2_i3	3922	Wisteria floribunda SSU ITS1 5.8S ITS2 LSU	131567:2759:33090:35493:131221:3193:58023:78536:58024:3398:1437183:71240:91827:1437201:71275:91835:72025:3803:3814:2231393:2231382:2233855:2689243:3921:3922	others	RITS
TRINITY_DN67599_c2_g2_i3	435756	Alloteropsis semialata SSU ITS1 5.8S ITS2 LSU	131567:2759:33090:35493:131221:3193:58023:78536:58024:3398:1437183:4447:1437197:4734:38820:4479:147370:147369:1648036:147428:1293363:416176:435756	others	RITS
TRINITY_DN67599_c2_g2_i3	125047	Pentaphylax euryoides <SSU ITS1 5.8S ITS2 LSU	131567:2759:33090:35493:131221:3193:58023:78536:58024:3398:1437183:71240:91827:1437201:71274:41945:125045:125046:125047	others	RITS
TRINITY_DN67599_c2_g2_i3	182305	Gordonia brandegeei <SSU ITS1 5.8S ITS2 LSU>	131567:2759:33090:35493:131221:3193:58023:78536:58024:3398:1437183:71240:91827:1437201:71274:41945:27065:79255:182305	others	RITS
TRINITY_DN67599_c2_g2_i3	182319	Schima noronhae <SSU ITS1 5.8S ITS2 LSU	131567:2759:33090:35493:131221:3193:58023:78536:58024:3398:1437183:71240:91827:1437201:71274:41945:27065:59676:182319	others	RITS
TRINITY_DN67599_c2_g2_i3	163053	Pelargonium undulatum SSU ITS1 5.8S ITS2 LSU	131567:2759:33090:35493:131221:3193:58023:78536:58024:3398:1437183:71240:91827:1437201:71275:91836:41943:4027:4030:163053	others	RITS
TRINITY_DN67599_c2_g2_i3	73209	Pelargonium luteolum <SSU ITS1 5.8S ITS2>	131567:2759:33090:35493:131221:3193:58023:78536:58024:3398:1437183:71240:91827:1437201:71275:91836:41943:4027:4030:73209	others	RITS
TRINITY_DN67599_c2_g2_i3	158604	Pelargonium worcesterae <SSU ITS1 5.8S ITS2 LSU>	131567:2759:33090:35493:131221:3193:58023:78536:58024:3398:1437183:71240:91827:1437201:71275:91836:41943:4027:4030:158604	others	RITS
TRINITY_DN67599_c2_g2_i3	364522	Pelargonium candicans SSU ITS1 5.8S ITS2 LSU	131567:2759:33090:35493:131221:3193:58023:78536:58024:3398:1437183:71240:91827:1437201:71275:91836:41943:4027:4030:364522	others	RITS
TRINITY_DN67599_c2_g2_i3	1417776	Pelargonium crispum SSU ITS1 5.8S ITS2>	131567:2759:33090:35493:131221:3193:58023:78536:58024:3398:1437183:71240:91827:1437201:71275:91836:41943:4027:4030:1417776	others	RITS
TRINITY_DN67599_c2_g2_i3	59869	Pelargonium littorale SSU ITS1 5.8S ITS2>	131567:2759:33090:35493:131221:3193:58023:78536:58024:3398:1437183:71240:91827:1437201:71275:91836:41943:4027:4030:59869	others	RITS
TRINITY_DN67599_c2_g2_i3	163018	Pelargonium aciculatum SSU ITS1 5.8S ITS2>	131567:2759:33090:35493:131221:3193:58023:78536:58024:3398:1437183:71240:91827:1437201:71275:91836:41943:4027:4030:163018	others	RITS
TRINITY_DN67599_c2_g2_i3	1417791	Pelargonium sidoides SSU ITS1 5.8S ITS2 LSU	131567:2759:33090:35493:131221:3193:58023:78536:58024:3398:1437183:71240:91827:1437201:71275:91836:41943:4027:4030:1417791	others	RITS
TRINITY_DN67599_c2_g2_i3	1567550	Ypsilandra yunnanensis SSU ITS1 5.8S ITS2 LSU	131567:2759:33090:35493:131221:3193:58023:78536:58024:3398:1437183:4447:1437197:4667:50362:120019:1567550	others	RITS
TRINITY_DN67599_c2_g2_i3	58421	Faramea multiflora SSU ITS1 5.8S ITS2 LSU	131567:2759:33090:35493:131221:3193:58023:78536:58024:3398:1437183:71240:91827:1437201:71274:91888:4055:24966:169617:169650:58420:58421	others	RITS
TRINITY_DN67599_c2_g2_i3	153753	Guettarda scabra SSU ITS1 5.8S ITS2 LSU	131567:2759:33090:35493:131221:3193:58023:78536:58024:3398:1437183:71240:91827:1437201:71274:91888:4055:24966:169619:169628:43488:153753	others	RITS
TRINITY_DN67599_c2_g2_i3	43522	Morinda citrifolia SSU ITS1 5.8S ITS2 LSU	131567:2759:33090:35493:131221:3193:58023:78536:58024:3398:1437183:71240:91827:1437201:71274:91888:4055:24966:169617:169655:43521:43522	others	RITS
TRINITY_DN67599_c2_g2_i3	43559	Psychotria kirkii SSU ITS1 5.8S ITS2 LSU	131567:2759:33090:35493:131221:3193:58023:78536:58024:3398:1437183:71240:91827:1437201:71274:91888:4055:24966:169617:169659:25443:43559	others	RITS
TRINITY_DN67599_c2_g2_i3	353847	Schizocolea linderi SSU ITS1 5.8S ITS2 LSU	131567:2759:33090:35493:131221:3193:58023:78536:58024:3398:1437183:71240:91827:1437201:71274:91888:4055:24966:169617:626106:353846:353847	others	RITS
TRINITY_DN67599_c2_g2_i3	2057177	Sipanea sp. Rova et al. 1981 SSU ITS1 5.8S ITS2 LSU	131567:2759:33090:35493:131221:3193:58023:78536:58024:3398:1437183:71240:91827:1437201:71274:91888:4055:24966:169618:169636:60079:2184389:2057177	others	RITS
TRINITY_DN67599_c2_g2_i3	1008951	Trailliaedoxa gracilis SSU ITS1 5.8S ITS2 LSU	131567:2759:33090:35493:131221:3193:58023:78536:58024:3398:1437183:71240:91827:1437201:71274:91888:4055:24966:169618:2546086:1008950:1008951	others	RITS
TRINITY_DN67599_c2_g2_i3	168568	Acer paxii SSU ITS1 5.8S ITS2 LSU	131567:2759:33090:35493:131221:3193:58023:78536:58024:3398:1437183:71240:91827:1437201:71275:91836:41937:23672:1977916:1977919:4022:168568	others	RITS
TRINITY_DN67599_c2_g2_i3	1895587	Acer tataricum subsp. theiferum SSU ITS1 5.8S ITS2 LSU	131567:2759:33090:35493:131221:3193:58023:78536:58024:3398:1437183:71240:91827:1437201:71275:91836:41937:23672:1977916:1977919:4022:57650:1895587	others	RITS
TRINITY_DN67599_c2_g2_i3	1077387	Anemone cylindrica SSU ITS1 5.8S ITS2 LSU>	131567:2759:33090:35493:131221:3193:58023:78536:58024:3398:1437183:41768:3440:1463138:1463147:22868:1077387	others	RITS
TRINITY_DN67599_c2_g2_i3	932098	Desmodium canadense SSU ITS1 5.8S ITS2 LSU>	131567:2759:33090:35493:131221:3193:58023:78536:58024:3398:1437183:71240:91827:1437201:71275:91835:72025:3803:3814:2231393:2231382:2233855:163726:53866:932098	others	RITS
TRINITY_DN67599_c2_g2_i3	49576	Torilis japonica SSU ITS1 5.8S ITS2 LSU>	131567:2759:33090:35493:131221:3193:58023:78536:58024:3398:1437183:71240:91827:1437201:71274:91882:4036:364270:4037:241778:241789:241801:40890:49576	others	RITS
TRINITY_DN67599_c2_g2_i3	71402	Larix decidua SSU ITS1 5.8S ITS2 LSU>	131567:2759:33090:35493:131221:3193:58023:78536:58024:1437180:58019:3313:2821352:3318:3325:71402	others	RITS
TRINITY_DN67599_c2_g2_i3	74828	Ranunculus bulbosus SSU ITS1 5.8S ITS2 LSU>	131567:2759:33090:35493:131221:3193:58023:78536:58024:3398:1437183:41768:3440:1463138:1463148:3445:74828	others	RITS
TRINITY_DN67599_c2_g2_i3	176347	Genista anglica SSU ITS1 5.8S ITS2 LSU>	131567:2759:33090:35493:131221:3193:58023:78536:58024:3398:1437183:71240:91827:1437201:71275:91835:72025:3803:3814:2231393:2231384:2231385:163729:49818:176347	others	RITS
TRINITY_DN67599_c2_g2_i3	165330	Veronica chamaedrys SSU ITS1 5.8S ITS2 LSU>	131567:2759:33090:35493:131221:3193:58023:78536:58024:3398:1437183:71240:91827:1437201:71274:91888:4143:156152:216795:4173:1461659:165330	others	RITS
TRINITY_DN67599_c2_g2_i3	265895	Amphibiocystidium ranae SSU ITS1 5.8S ITS2 LSU>	131567:2759:33154:127916:198624:265894:265895	others	RITS
TRINITY_DN67599_c2_g2_i3	187337	Dunnia sinensis SSU ITS1 5.8S ITS2 LSU	131567:2759:33090:35493:131221:3193:58023:78536:58024:3398:1437183:71240:91827:1437201:71274:91888:4055:24966:169617:626107:187336:187337	others	RITS
TRINITY_DN67599_c2_g2_i3	246704	Potamogeton praelongus <SSU ITS1 5.8S ITS2 LSU	131567:2759:33090:35493:131221:3193:58023:78536:58024:3398:1437183:4447:16360:16362:13228:246704	others	RITS
TRINITY_DN67599_c2_g2_i3	112013	Bannoa bischofiae <SSU ITS1 5.8S ITS2 LSU>	131567:2759:33154:4751:451864:5204:29000:432005:432006:165790:111309:112013	others	RITS
TRINITY_DN67599_c2_g2_i3	111311	Bannoa syzygii <SSU ITS1 5.8S ITS2 LSU>	131567:2759:33154:4751:451864:5204:29000:432005:432006:165790:111309:111311	others	RITS
TRINITY_DN67599_c2_g2_i3	111969	Bannoa hahajimensis <SSU ITS1 5.8S ITS2>	131567:2759:33154:4751:451864:5204:29000:432005:432006:165790:111309:111969	others	RITS
TRINITY_DN67599_c2_g2_i3	3641	Theobroma cacao SSU ITS1 5.8S ITS2 LSU	131567:2759:33090:35493:131221:3193:58023:78536:58024:3398:1437183:71240:91827:1437201:71275:91836:41938:3629:214909:3640:3641	others	RITS
TRINITY_DN67599_c2_g2_i3	108881	Theobroma grandiflorum SSU ITS1 5.8S ITS2 LSU	131567:2759:33090:35493:131221:3193:58023:78536:58024:3398:1437183:71240:91827:1437201:71275:91836:41938:3629:214909:3640:108881	others	RITS
TRINITY_DN67599_c2_g2_i3	161098	Lemna disperma <SSU ITS1 5.8S ITS2 LSU>	131567:2759:33090:35493:131221:3193:58023:78536:58024:3398:1437183:4447:16360:4454:284551:4469:161098	others	RITS
TRINITY_DN67599_c2_g2_i3	161103	Lemna perpusilla <SSU ITS1 5.8S ITS2 LSU>	131567:2759:33090:35493:131221:3193:58023:78536:58024:3398:1437183:4447:16360:4454:284551:4469:161103	others	RITS
TRINITY_DN67599_c2_g2_i3	161118	Wolffia globosa SSU ITS1 5.8S ITS2 LSU>	131567:2759:33090:35493:131221:3193:58023:78536:58024:3398:1437183:4447:16360:4454:284551:161109:161118	others	RITS
TRINITY_DN67599_c2_g2_i3	1213337	Pectocarya penicillata SSU ITS1 5.8S ITS2 LSU	131567:2759:33090:35493:131221:3193:58023:78536:58024:3398:1437183:71240:91827:1437201:71274:91888:1538097:21571:1874400:1874409:1874418:1213335:1213337	others	RITS
TRINITY_DN67599_c2_g2_i3	1563379	Oreocarya humilis subsp. humilis SSU ITS1 5.8S ITS2 LSU	131567:2759:33090:35493:131221:3193:58023:78536:58024:3398:1437183:71240:91827:1437201:71274:91888:1538097:21571:1874400:1874409:1874418:1213294:1213314:1563379	others	RITS
TRINITY_DN67599_c2_g2_i3	49827	Glycyrrhiza glabra SSU ITS1 5.8S ITS2 LSU	131567:2759:33090:35493:131221:3193:58023:78536:58024:3398:1437183:71240:91827:1437201:71275:91835:72025:3803:3814:2231393:2231382:2233838:2233839:163728:46347:49827	others	RITS
TRINITY_DN67599_c2_g2_i3	49827	Glycyrrhiza glabra SSU ITS1 5.8S ITS2 LSU	131567:2759:33090:35493:131221:3193:58023:78536:58024:3398:1437183:71240:91827:1437201:71275:91835:72025:3803:3814:2231393:2231382:2233838:2233839:163728:46347:49827	others	RITS
TRINITY_DN67599_c2_g2_i3	536627	Camellia mairei <SSU ITS1 5.8S ITS2 LSU	131567:2759:33090:35493:131221:3193:58023:78536:58024:3398:1437183:71240:91827:1437201:71274:41945:27065:4441:536627	others	RITS
TRINITY_DN67599_c2_g2_i3	197096	Pyrenaria pingpienensis <SSU ITS1 5.8S ITS2 LSU	131567:2759:33090:35493:131221:3193:58023:78536:58024:3398:1437183:71240:91827:1437201:71274:41945:27065:107834:197096	others	RITS
TRINITY_DN67599_c2_g2_i3	656325	Ledebouriella seseloides SSU ITS1 5.8S ITS2 LSU	131567:2759:33090:35493:131221:3193:58023:78536:58024:3398:1437183:71240:91827:1437201:71274:91882:4036:364270:4037:241778:241780:241792:656323:656325	others	RITS
TRINITY_DN67599_c2_g2_i3	49563	Peucedanum japonicum SSU ITS1 5.8S ITS2 LSU	131567:2759:33090:35493:131221:3193:58023:78536:58024:3398:1437183:71240:91827:1437201:71274:91882:4036:364270:4037:241778:241780:241792:49562:49563	others	RITS
TRINITY_DN67599_c2_g2_i3	4039	Daucus carota SSU ITS1 5.8S ITS2 LSU	131567:2759:33090:35493:131221:3193:58023:78536:58024:3398:1437183:71240:91827:1437201:71274:91882:4036:364270:4037:241778:241789:241799:4038:1873447:4039	others	RITS
TRINITY_DN67599_c2_g2_i3	183808	Eucalyptus alba <SSU ITS1 5.8S ITS2 LSU>	131567:2759:33090:35493:131221:3193:58023:78536:58024:3398:1437183:71240:91827:1437201:71275:91836:41944:3931:1699513:1699524:3932:183808	others	RITS
TRINITY_DN67599_c2_g2_i3	2590899	Entandrophragma congoense SSU ITS1 5.8S ITS2 LSU>	131567:2759:33090:35493:131221:3193:58023:78536:58024:3398:1437183:71240:91827:1437201:71275:91836:41937:43707:155635:2590899	others	RITS
TRINITY_DN67599_c2_g2_i3	61933	Amphidasya ambigua SSU ITS1 5.8S ITS2 LSU	131567:2759:33090:35493:131221:3193:58023:78536:58024:3398:1437183:71240:91827:1437201:71274:91888:4055:24966:169617:169665:61922:61933	others	RITS
TRINITY_DN67599_c2_g2_i3	110689	Colletoecema dewevrei SSU ITS1 5.8S ITS2 LSU	131567:2759:33090:35493:131221:3193:58023:78536:58024:3398:1437183:71240:91827:1437201:71274:91888:4055:24966:169617:626105:110688:110689	others	RITS
TRINITY_DN67599_c2_g2_i3	28543	Mostuea brunonis SSU ITS1 5.8S ITS2 LSU	131567:2759:33090:35493:131221:3193:58023:78536:58024:3398:1437183:71240:91827:1437201:71274:91888:4055:26468:26485:28543	others	RITS
TRINITY_DN67599_c2_g2_i3	43537	Ophiorrhiza mungos SSU ITS1 5.8S ITS2 LSU	131567:2759:33090:35493:131221:3193:58023:78536:58024:3398:1437183:71240:91827:1437201:71274:91888:4055:24966:169617:169656:35912:43537	others	RITS
TRINITY_DN67599_c2_g2_i3	59596	Palicourea guianensis SSU ITS1 5.8S ITS2 LSU	131567:2759:33090:35493:131221:3193:58023:78536:58024:3398:1437183:71240:91827:1437201:71274:91888:4055:24966:169617:1525719:59595:59596	others	RITS
TRINITY_DN67599_c2_g2_i3	58460	Posoqueria latifolia SSU ITS1 5.8S ITS2 LSU	131567:2759:33090:35493:131221:3193:58023:78536:58024:3398:1437183:71240:91827:1437201:71274:91888:4055:24966:169618:913926:58459:58460	others	RITS
TRINITY_DN67599_c2_g2_i3	164503	Psydrax obovata SSU ITS1 5.8S ITS2 LSU	131567:2759:33090:35493:131221:3193:58023:78536:58024:3398:1437183:71240:91827:1437201:71274:91888:4055:24966:169618:169648:119083:164503	others	RITS
TRINITY_DN67599_c2_g2_i3	167997	Anemone canadensis SSU ITS1 5.8S ITS2 LSU>	131567:2759:33090:35493:131221:3193:58023:78536:58024:3398:1437183:41768:3440:1463138:1463147:22868:167997	others	RITS
TRINITY_DN67599_c2_g2_i3	248511	Dalea purpurea SSU ITS1 5.8S ITS2 LSU>	131567:2759:33090:35493:131221:3193:58023:78536:58024:3398:1437183:71240:91827:1437201:71275:91835:72025:3803:3814:2231393:2231387:163718:247880:248511	others	RITS
TRINITY_DN67599_c2_g2_i3	48109	Cicuta virosa SSU ITS1 5.8S ITS2 LSU>	131567:2759:33090:35493:131221:3193:58023:78536:58024:3398:1437183:71240:91827:1437201:71274:91882:4036:364270:4037:241778:241787:48035:48109	others	RITS
TRINITY_DN67599_c2_g2_i3	12990	Carpinus betulus SSU ITS1 5.8S ITS2 LSU>	131567:2759:33090:35493:131221:3193:58023:78536:58024:3398:1437183:71240:91827:1437201:71275:91835:3502:3514:12989:12990	others	RITS
TRINITY_DN67599_c2_g2_i3	38865	Quercus petraea <SSU ITS1 5.8S ITS2 LSU>	131567:2759:33090:35493:131221:3193:58023:78536:58024:3398:1437183:71240:91827:1437201:71275:91835:3502:3503:3511:38865	others	RITS
TRINITY_DN67599_c2_g2_i3	38942	Quercus robur SSU ITS1 5.8S ITS2 LSU>	131567:2759:33090:35493:131221:3193:58023:78536:58024:3398:1437183:71240:91827:1437201:71275:91835:3502:3503:3511:38942	others	RITS
TRINITY_DN67599_c2_g2_i3	239422	Campanula rotundifolia SSU ITS1 5.8S ITS2 LSU>	131567:2759:33090:35493:131221:3193:58023:78536:58024:3398:1437183:71240:91827:1437201:71274:91882:4209:4381:40568:239422	others	RITS
TRINITY_DN67599_c2_g2_i3	76502	Schoenoplectus lacustris SSU ITS1 5.8S ITS2 LSU>	131567:2759:33090:35493:131221:3193:58023:78536:58024:3398:1437183:4447:1437197:4734:38820:4609:986140:986142:76500:76502	others	RITS
TRINITY_DN67599_c2_g2_i3	444604	Populus x berolinensis SSU ITS1 5.8S ITS2 LSU>	131567:2759:33090:35493:131221:3193:58023:78536:58024:3398:1437183:71240:91827:1437201:71275:91835:3646:3688:238069:3689:444604	others	RITS
TRINITY_DN67599_c2_g2_i3	339964	Salix myrsinifolia SSU ITS1 5.8S ITS2 LSU>	131567:2759:33090:35493:131221:3193:58023:78536:58024:3398:1437183:71240:91827:1437201:71275:91835:3646:3688:238069:40685:339964	others	RITS
TRINITY_DN67599_c2_g2_i3	715485	Hirtella physophora SSU ITS1 5.8S ITS2 LSU	131567:2759:33090:35493:131221:3193:58023:78536:58024:3398:1437183:71240:91827:1437201:71275:91835:3646:22973:82154:715485	others	RITS
TRINITY_DN67599_c2_g2_i3	49724	Kniphofia uvaria <SSU ITS1 5.8S ITS2 LSU>	131567:2759:33090:35493:131221:3193:58023:78536:58024:3398:1437183:4447:1437197:73496:51383:703538:49723:49724	others	RITS
TRINITY_DN67599_c2_g2_i3	3339	Pinus contorta SSU ITS1 5.8S ITS2 LSU>	131567:2759:33090:35493:131221:3193:58023:78536:58024:1437180:58019:3313:2821352:3318:3337:139271:3339	others	RITS
TRINITY_DN67599_c2_g2_i3	58042	Pinus nigra SSU ITS1 5.8S ITS2 LSU>	131567:2759:33090:35493:131221:3193:58023:78536:58024:1437180:58019:3313:2821352:3318:3337:139271:58042	others	RITS
TRINITY_DN67599_c2_g2_i3	1246581	Paramicrosporidium saccamoebae <SSU ITS1 5.8S ITS2 LSU>	131567:2759:33154:4751:112252:1031332:2683658:1493516:1246581	others	RITS
TRINITY_DN67599_c2_g2_i3	89585	Lemna aequinoctialis <SSU ITS1 5.8S ITS2 LSU>	131567:2759:33090:35493:131221:3193:58023:78536:58024:3398:1437183:4447:16360:4454:284551:4469:89585	others	RITS
TRINITY_DN67599_c2_g2_i3	161106	Lemna turionifera <SSU ITS1 5.8S ITS2 LSU>	131567:2759:33090:35493:131221:3193:58023:78536:58024:3398:1437183:4447:16360:4454:284551:4469:161106	others	RITS
TRINITY_DN67599_c2_g2_i3	155545	Stewartia ovata <SSU ITS1 5.8S ITS2 LSU>	131567:2759:33090:35493:131221:3193:58023:78536:58024:3398:1437183:71240:91827:1437201:71274:41945:27065:59678:155545	others	RITS
TRINITY_DN67599_c2_g2_i3	1127260	Kuhlhasseltia nakaiana SSU ITS1 5.8S ITS2 LSU>	131567:2759:33090:35493:131221:3193:58023:78536:58024:3398:1437183:4447:1437197:73496:4747:158331:158350:158360:985858:1127260	others	RITS
TRINITY_DN67599_c2_g2_i3	57917	Filipendula ulmaria <SSU ITS1 5.8S ITS2 LSU>	131567:2759:33090:35493:131221:3193:58023:78536:58024:3398:1437183:71240:91827:1437201:71275:91835:3744:3745:171638:1176516:23170:57917	others	RITS
TRINITY_DN67599_c2_g2_i3	257875	Rhinosporidium sp. ex Canis familiaris SSU ITS1 5.8S ITS2 LSU>	131567:2759:33154:127916:198624:90338:2632916:257875	others	RITS
TRINITY_DN67599_c2_g2_i3	256043	Rhinosporidium cygnus SSU ITS1 5.8S ITS2 LSU>	131567:2759:33154:127916:198624:90338:256043	others	RITS
TRINITY_DN67599_c2_g2_i3	3486	Humulus lupulus SSU ITS1 5.8S ITS2 LSU	131567:2759:33090:35493:131221:3193:58023:78536:58024:3398:1437183:71240:91827:1437201:71275:91835:3744:3481:3484:3486	others	RITS
TRINITY_DN67599_c2_g2_i3	50518	Landoltia punctata <SSU ITS1 5.8S ITS2 LSU>	131567:2759:33090:35493:131221:3193:58023:78536:58024:3398:1437183:4447:16360:4454:284551:161095:50518	others	RITS
TRINITY_DN67599_c2_g2_i3	161119	Wolffia microscopica <SSU ITS1 5.8S ITS2 LSU>	131567:2759:33090:35493:131221:3193:58023:78536:58024:3398:1437183:4447:16360:4454:284551:161109:161119	others	RITS
TRINITY_DN67599_c2_g2_i3	4100	Nicotiana benthamiana SSU ITS1 5.8S ITS2 LSU	131567:2759:33090:35493:131221:3193:58023:78536:58024:3398:1437183:71240:91827:1437201:71274:91888:4069:4070:424554:424562:4085:4100	others	RITS
TRINITY_DN67599_c2_g2_i3	65489	Oryza barthii SSU ITS1 5.8S ITS2 LSU	131567:2759:33090:35493:131221:3193:58023:78536:58024:3398:1437183:4447:1437197:4734:38820:4479:359160:147367:147380:1648021:4527:65489	others	RITS
TRINITY_DN67599_c2_g2_i3	65489	Oryza barthii SSU ITS1 5.8S ITS2 LSU	131567:2759:33090:35493:131221:3193:58023:78536:58024:3398:1437183:4447:1437197:4734:38820:4479:359160:147367:147380:1648021:4527:65489	others	RITS
TRINITY_DN67599_c2_g2_i3	40148	Oryza glumipatula SSU ITS1 5.8S ITS2 LSU	131567:2759:33090:35493:131221:3193:58023:78536:58024:3398:1437183:4447:1437197:4734:38820:4479:359160:147367:147380:1648021:4527:40148	others	RITS
TRINITY_DN67599_c2_g2_i3	40148	Oryza glumipatula SSU ITS1 5.8S ITS2 LSU	131567:2759:33090:35493:131221:3193:58023:78536:58024:3398:1437183:4447:1437197:4734:38820:4479:359160:147367:147380:1648021:4527:40148	others	RITS
TRINITY_DN67599_c2_g2_i3	28974	Averrhoa carambola SSU ITS1 5.8S ITS2 LSU	131567:2759:33090:35493:131221:3193:58023:78536:58024:3398:1437183:71240:91827:1437201:71275:91835:71243:4033:21563:28974	others	RITS
TRINITY_DN67599_c2_g2_i3	1667030	Pogostemon yatabeanus SSU ITS1 5.8S ITS2 LSU	131567:2759:33090:35493:131221:3193:58023:78536:58024:3398:1437183:71240:91827:1437201:71274:91888:4143:4136:216703:983531:21861:1667030	others	RITS
TRINITY_DN67599_c2_g2_i3	1081573	Pogostemon stellatus SSU ITS1 5.8S ITS2 LSU	131567:2759:33090:35493:131221:3193:58023:78536:58024:3398:1437183:71240:91827:1437201:71274:91888:4143:4136:216703:983531:21861:1081573	others	RITS
TRINITY_DN67599_c2_g2_i3	991123	Spondias tuberosa SSU ITS1 5.8S ITS2 LSU	131567:2759:33090:35493:131221:3193:58023:78536:58024:3398:1437183:71240:91827:1437201:71275:91836:41937:4011:43860:991123	others	RITS
TRINITY_DN67599_c2_g2_i3	1671028	Alnus glutinosa subsp. betuloides SSU ITS1 5.8S ITS2 LSU	131567:2759:33090:35493:131221:3193:58023:78536:58024:3398:1437183:71240:91827:1437201:71275:91835:3502:3514:3515:3517:1671028	others	RITS
TRINITY_DN67599_c2_g2_i3	1747705	Stipa lipskyi SSU ITS1 5.8S ITS2 LSU	131567:2759:33090:35493:131221:3193:58023:78536:58024:3398:1437183:4447:1437197:4734:38820:4479:359160:147368:2822797:147383:15869:1747705	others	RITS
TRINITY_DN67599_c2_g2_i3	859264	Hydrangea serrata SSU ITS1 5.8S ITS2 LSU>	131567:2759:33090:35493:131221:3193:58023:78536:58024:3398:1437183:71240:91827:1437201:71274:41934:23097:2009276:23109:2009274:859264	others	RITS
TRINITY_DN67599_c2_g2_i3	859264	Hydrangea serrata SSU ITS1 5.8S ITS2 LSU>	131567:2759:33090:35493:131221:3193:58023:78536:58024:3398:1437183:71240:91827:1437201:71274:41934:23097:2009276:23109:2009274:859264	others	RITS
TRINITY_DN67599_c2_g2_i3	349476	Hydrangea petiolaris SSU ITS1 5.8S ITS2 LSU>	131567:2759:33090:35493:131221:3193:58023:78536:58024:3398:1437183:71240:91827:1437201:71274:41934:23097:2009276:23109:2009268:349476	others	RITS
TRINITY_DN67599_c2_g2_i3	60130	Hydrangea hydrangeoides SSU ITS1 5.8S ITS2 LSU>	131567:2759:33090:35493:131221:3193:58023:78536:58024:3398:1437183:71240:91827:1437201:71274:41934:23097:2009276:23109:60129:60130	others	RITS
TRINITY_DN67599_c2_g2_i3	1867291	Broussonetia kurzii SSU ITS1 5.8S ITS2 LSU	131567:2759:33090:35493:131221:3193:58023:78536:58024:3398:1437183:71240:91827:1437201:71275:91835:3744:3487:66379:1867291	others	RITS
TRINITY_DN67599_c2_g2_i3	172644	Broussonetia papyrifera SSU ITS1 5.8S ITS2 LSU	131567:2759:33090:35493:131221:3193:58023:78536:58024:3398:1437183:71240:91827:1437201:71275:91835:3744:3487:66379:172644	others	RITS
TRINITY_DN67599_c2_g2_i3	87532	Cyclamen purpurascens SSU ITS1 5.8S ITS2 LSU>	131567:2759:33090:35493:131221:3193:58023:78536:58024:3398:1437183:71240:91827:1437201:71274:41945:4335:59973:87532	others	RITS
TRINITY_DN67599_c2_g2_i3	45211	Panax japonicus var. bipinnatifidus SSU ITS1 5.8S ITS2 LSU	131567:2759:33090:35493:131221:3193:58023:78536:58024:3398:1437183:71240:91827:1437201:71274:91882:4036:364270:4050:4053:44685:45211	others	RITS
TRINITY_DN67599_c2_g2_i3	2358306	Garnotia stricta var. longiseta SSU ITS1 5.8S ITS2 LSU	131567:2759:33090:35493:131221:3193:58023:78536:58024:3398:1437183:4447:1437197:4734:38820:4479:147370:147369:147443:796873:1382009:2358306	others	RITS
TRINITY_DN67599_c2_g2_i3	43461	Cephalanthus occidentalis SSU ITS1 5.8S ITS2 LSU	131567:2759:33090:35493:131221:3193:58023:78536:58024:3398:1437183:71240:91827:1437201:71274:91888:4055:24966:169619:169623:43460:43461	others	RITS
TRINITY_DN67599_c2_g2_i3	50278	Cinchona pubescens SSU ITS1 5.8S ITS2 LSU	131567:2759:33090:35493:131221:3193:58023:78536:58024:3398:1437183:71240:91827:1437201:71274:91888:4055:24966:169619:169625:43462:50278	others	RITS
TRINITY_DN67599_c2_g2_i3	61940	Isertia laevis SSU ITS1 5.8S ITS2 LSU	131567:2759:33090:35493:131221:3193:58023:78536:58024:3398:1437183:71240:91827:1437201:71274:91888:4055:24966:169619:169631:60057:61940	others	RITS
TRINITY_DN67599_c2_g2_i3	979637	Jackiopsis ornata SSU ITS1 5.8S ITS2 LSU	131567:2759:33090:35493:131221:3193:58023:78536:58024:3398:1437183:71240:91827:1437201:71274:91888:4055:24966:169618:2546107:979636:979637	others	RITS
TRINITY_DN67599_c2_g2_i3	1406727	Lasianthus sp. Kainulaninen et al. 17 SSU ITS1 5.8S ITS2 LSU	131567:2759:33090:35493:131221:3193:58023:78536:58024:3398:1437183:71240:91827:1437201:71274:91888:4055:24966:169617:169654:58410:2184387:1406727	others	RITS
TRINITY_DN67599_c2_g2_i3	60151	Paragenipa lancifolia SSU ITS1 5.8S ITS2 LSU	131567:2759:33090:35493:131221:3193:58023:78536:58024:3398:1437183:71240:91827:1437201:71274:91888:4055:24966:169618:1968429:1968270:169645:60150:60151	others	RITS
TRINITY_DN67599_c2_g2_i3	60069	Retiniphyllum pilosum SSU ITS1 5.8S ITS2 LSU	131567:2759:33090:35493:131221:3193:58023:78536:58024:3398:1437183:71240:91827:1437201:71274:91888:4055:24966:169618:169647:60068:60069	others	RITS
TRINITY_DN67599_c2_g2_i3	1570961	Stachyarrhena heterochroa SSU ITS1 5.8S ITS2 LSU	131567:2759:33090:35493:131221:3193:58023:78536:58024:3398:1437183:71240:91827:1437201:71274:91888:4055:24966:169618:1968429:1968271:1968268:136684:1570961	others	RITS
TRINITY_DN67599_c2_g2_i3	445137	Lolium letourneuxianum SSU ITS1 5.8S ITS2 LSU	131567:2759:33090:35493:131221:3193:58023:78536:58024:3398:1437183:4447:1437197:4734:38820:4479:359160:147368:1648037:147387:1652081:640630:4520:445137	others	RITS
TRINITY_DN67599_c2_g2_i3	887148	Megalachne masafuerana SSU ITS1 5.8S ITS2 LSU	131567:2759:33090:35493:131221:3193:58023:78536:58024:3398:1437183:4447:1437197:4734:38820:4479:359160:147368:1648037:147387:1652081:640630:887146:887148	others	RITS
TRINITY_DN67599_c2_g2_i3	39269	Agastache foeniculum SSU ITS1 5.8S ITS2 LSU>	131567:2759:33090:35493:131221:3193:58023:78536:58024:3398:1437183:71240:91827:1437201:71274:91888:4143:4136:216706:216718:39130:39269	others	RITS
TRINITY_DN67599_c2_g2_i3	1234494	Agoseris glauca SSU ITS1 5.8S ITS2 LSU>	131567:2759:33090:35493:131221:3193:58023:78536:58024:3398:1437183:71240:91827:1437201:71274:91882:4209:4210:219120:219121:745089:19016:1234494	others	RITS
TRINITY_DN67599_c2_g2_i3	20408	Astragalus canadensis SSU ITS1 5.8S ITS2 LSU>	131567:2759:33090:35493:131221:3193:58023:78536:58024:3398:1437183:71240:91827:1437201:71275:91835:72025:3803:3814:2231393:2231382:2233838:2233839:163728:20400:20408	others	RITS
TRINITY_DN67599_c2_g2_i3	46973	Thalictrum dasycarpum SSU ITS1 5.8S ITS2 LSU>	131567:2759:33090:35493:131221:3193:58023:78536:58024:3398:1437183:41768:3440:1463137:46968:46973	others	RITS
TRINITY_DN67599_c2_g2_i3	55444	Stuckenia pectinata SSU ITS1 5.8S ITS2 LSU>	131567:2759:33090:35493:131221:3193:58023:78536:58024:3398:1437183:4447:16360:16362:246706:55444	others	RITS
TRINITY_DN67599_c2_g2_i3	85293	Viburnum opulus SSU ITS1 5.8S ITS2 LSU>	131567:2759:33090:35493:131221:3193:58023:78536:58024:3398:1437183:71240:91827:1437201:71274:91882:4199:4206:4204:85293	others	RITS
TRINITY_DN67599_c2_g2_i3	1161148	Scabiosa canescens SSU ITS1 5.8S ITS2 LSU>	131567:2759:33090:35493:131221:3193:58023:78536:58024:3398:1437183:71240:91827:1437201:71274:91882:4199:4200:87007:1161148	others	RITS
TRINITY_DN67599_c2_g2_i3	3610	Rhamnus cathartica SSU ITS1 5.8S ITS2 LSU>	131567:2759:33090:35493:131221:3193:58023:78536:58024:3398:1437183:71240:91827:1437201:71275:91835:3744:3608:2815114:325289:3609:3610	others	RITS
TRINITY_DN67599_c2_g2_i3	37489	Anemone nemorosa SSU ITS1 5.8S ITS2 LSU>	131567:2759:33090:35493:131221:3193:58023:78536:58024:3398:1437183:41768:3440:1463138:1463147:22868:37489	others	RITS
TRINITY_DN67599_c2_g2_i3	38689	Molinia caerulea SSU ITS1 5.8S ITS2>	131567:2759:33090:35493:131221:3193:58023:78536:58024:3398:1437183:4447:1437197:4734:38820:4479:147370:156631:1648043:38688:38689	others	RITS
TRINITY_DN67599_c2_g2_i3	367354	Cornus sanguinea SSU ITS1 5.8S ITS2 LSU	131567:2759:33090:35493:131221:3193:58023:78536:58024:3398:1437183:71240:91827:1437201:71274:41934:42219:4281:367354	others	RITS
TRINITY_DN67599_c2_g2_i3	106677	Frangula alnus SSU ITS1 5.8S ITS2 LSU>	131567:2759:33090:35493:131221:3193:58023:78536:58024:3398:1437183:71240:91827:1437201:71275:91835:3744:3608:2815114:325289:106676:106677	others	RITS
TRINITY_DN67599_c2_g2_i3	3512	Quercus rubra SSU ITS1 5.8S ITS2 LSU>	131567:2759:33090:35493:131221:3193:58023:78536:58024:3398:1437183:71240:91827:1437201:71275:91835:3502:3503:3511:3512	others	RITS
TRINITY_DN67599_c2_g2_i3	100364	Elodea canadensis SSU ITS1 5.8S ITS2 LSU>	131567:2759:33090:35493:131221:3193:58023:78536:58024:3398:1437183:4447:16360:26319:26324:100364	others	RITS
TRINITY_DN67599_c2_g2_i3	85293	Viburnum opulus SSU ITS1 5.8S ITS2 LSU>	131567:2759:33090:35493:131221:3193:58023:78536:58024:3398:1437183:71240:91827:1437201:71274:91882:4199:4206:4204:85293	others	RITS
TRINITY_DN67599_c2_g2_i3	75062	Rubus allegheniensis <SSU ITS1 5.8S ITS2 LSU>	131567:2759:33090:35493:131221:3193:58023:78536:58024:3398:1437183:71240:91827:1437201:71275:91835:3744:3745:171638:1176516:23216:75062	others	RITS
TRINITY_DN67599_c2_g2_i3	161101	Lemna minuta <SSU ITS1 5.8S ITS2 LSU>	131567:2759:33090:35493:131221:3193:58023:78536:58024:3398:1437183:4447:16360:4454:284551:4469:161101	others	RITS
TRINITY_DN67599_c2_g2_i3	161128	Wolffiella oblonga <SSU ITS1 5.8S ITS2 LSU>	131567:2759:33090:35493:131221:3193:58023:78536:58024:3398:1437183:4447:16360:4454:284551:161121:161128	others	RITS
TRINITY_DN67599_c2_g2_i3	161129	Wolffiella repanda SSU ITS1 5.8S ITS2 LSU>	131567:2759:33090:35493:131221:3193:58023:78536:58024:3398:1437183:4447:16360:4454:284551:161121:161129	others	RITS
TRINITY_DN67599_c2_g2_i3	1499527	Habenaria flagellifera SSU ITS1 5.8S ITS2 LSU	131567:2759:33090:35493:131221:3193:58023:78536:58024:3398:1437183:4447:1437197:73496:4747:158331:158345:158366:38204:1499527	others	RITS
TRINITY_DN67599_c2_g2_i3	342001	Habenaria radiata SSU ITS1 5.8S ITS2 LSU>	131567:2759:33090:35493:131221:3193:58023:78536:58024:3398:1437183:4447:1437197:73496:4747:158331:158345:158366:38204:342001	others	RITS
TRINITY_DN67599_c2_g2_i3	78836	Pogonia japonica SSU ITS1 5.8S ITS2 LSU	131567:2759:33090:35493:131221:3193:58023:78536:58024:3398:1437183:4447:1437197:73496:4747:158333:1729788:78835:78836	others	RITS
TRINITY_DN67599_c2_g2_i3	164833	Anticlea elegans SSU ITS1 5.8S ITS2 LSU	131567:2759:33090:35493:131221:3193:58023:78536:58024:3398:1437183:4447:1437197:4667:50362:208974:164833	others	RITS
TRINITY_DN67599_c2_g2_i3	1714406	Diutina neorugosa <SSU ITS1 5.8S ITS2 LSU>	131567:2759:33154:4751:451864:4890:716545:147537:4891:4892:241407:1910789:1714406	others	RITS
TRINITY_DN67599_c2_g2_i3	148631	[Candida] anglica <SSU ITS1 5.8S ITS2 LSU>	131567:2759:33154:4751:451864:4890:716545:147537:4891:4892:766764:549703:1539974:148631	others	RITS
TRINITY_DN67599_c2_g2_i3	659972	Asclepias macrotis SSU ITS1 5.8S ITS2 LSU	131567:2759:33090:35493:131221:3193:58023:78536:58024:3398:1437183:71240:91827:1437201:71274:91888:4055:4056:167484:167488:1498477:21199:659972	others	RITS
TRINITY_DN67599_c2_g2_i3	82331	Lilium tsingtauense SSU ITS1 5.8S ITS2 LSU	131567:2759:33090:35493:131221:3193:58023:78536:58024:3398:1437183:4447:1437197:4667:4677:4688:82331	others	RITS
TRINITY_DN67599_c2_g2_i3	197983	Scaevola porocarya SSU ITS1 5.8S ITS2 LSU	131567:2759:33090:35493:131221:3193:58023:78536:58024:3398:1437183:71240:91827:1437201:71274:91882:4209:16472:2760757:16480:197983	others	RITS
TRINITY_DN67599_c2_g2_i3	1161825	Goodenia micrantha SSU ITS1 5.8S ITS2 LSU	131567:2759:33090:35493:131221:3193:58023:78536:58024:3398:1437183:71240:91827:1437201:71274:91882:4209:16472:2760757:49599:2760535:2760540:1161825	others	RITS
TRINITY_DN67599_c2_g2_i3	49786	Sporobolus maritimus SSU ITS1 5.8S ITS2 LSU>	131567:2759:33090:35493:131221:3193:58023:78536:58024:3398:1437183:4447:1437197:4734:38820:4479:147370:147371:751754:751756:38730:49786	others	RITS
TRINITY_DN67599_c2_g2_i3	1812033	Perilla frutescens f. crispidiscolor SSU ITS1 5.8S ITS2 LSU	131567:2759:33090:35493:131221:3193:58023:78536:58024:3398:1437183:71240:91827:1437201:71274:91888:4143:4136:216706:216720:48385:48386:1812033	others	RITS
TRINITY_DN67599_c2_g2_i3	608511	Perilla setoyensis SSU ITS1 5.8S ITS2 LSU	131567:2759:33090:35493:131221:3193:58023:78536:58024:3398:1437183:71240:91827:1437201:71274:91888:4143:4136:216706:216720:48385:608511	others	RITS
TRINITY_DN67599_c2_g2_i3	205073	Senegalia laeta SSU ITS1 5.8S ITS2 LSU	131567:2759:33090:35493:131221:3193:58023:78536:58024:3398:1437183:71240:91827:1437201:71275:91835:72025:3803:3804:3807:163485:468156:205073	others	RITS
TRINITY_DN67599_c2_g2_i3	39350	Ocimum basilicum SSU ITS1 5.8S ITS2 LSU	131567:2759:33090:35493:131221:3193:58023:78536:58024:3398:1437183:71240:91827:1437201:71274:91888:4143:4136:216706:216719:2836347:39173:39350	others	RITS
TRINITY_DN67599_c2_g2_i3	15957	Phleum pratense SSU ITS1 5.8S ITS2 LSU>	131567:2759:33090:35493:131221:3193:58023:78536:58024:3398:1437183:4447:1437197:4734:38820:4479:359160:147368:1648037:147387:1652081:640628:15956:15957	others	RITS
TRINITY_DN67599_c2_g2_i3	128741	Marshallia obovata SSU ITS1 5.8S ITS2 LSU	131567:2759:33090:35493:131221:3193:58023:78536:58024:3398:1437183:71240:91827:1437201:71274:91882:4209:4210:102804:911341:102813:911348:41603:128741	others	RITS
TRINITY_DN67599_c2_g2_i3	1611549	Marshallia ramosa SSU ITS1 5.8S ITS2 LSU	131567:2759:33090:35493:131221:3193:58023:78536:58024:3398:1437183:71240:91827:1437201:71274:91882:4209:4210:102804:911341:102813:911348:41603:1611549	others	RITS
TRINITY_DN67599_c2_g2_i3	1294000	Bulbophyllum inconspicuum SSU ITS1 5.8S ITS2 LSU	131567:2759:33090:35493:131221:3193:58023:78536:58024:3398:1437183:4447:1437197:73496:4747:158332:158393:158406:38208:1294000	others	RITS
TRINITY_DN67599_c2_g2_i3	51239	Vanilla planifolia SSU ITS1 5.8S ITS2 LSU	131567:2759:33090:35493:131221:3193:58023:78536:58024:3398:1437183:4447:1437197:73496:4747:158333:1729789:51238:51239	others	RITS
TRINITY_DN67599_c2_g2_i3	36614	Malacomeles denticulata SSU ITS1 5.8S ITS2 LSU>	131567:2759:33090:35493:131221:3193:58023:78536:58024:3398:1437183:71240:91827:1437201:71275:91835:3744:3745:171637:721813:36613:36614	others	RITS
TRINITY_DN67599_c2_g2_i3	86988	Coptosapelta flavescens SSU ITS1 5.8S ITS2 LSU	131567:2759:33090:35493:131221:3193:58023:78536:58024:3398:1437183:71240:91827:1437201:71274:91888:4055:24966:169620:169627:83579:86988	others	RITS
TRINITY_DN67599_c2_g2_i3	170357	Hymenodictyon parvifolium SSU ITS1 5.8S ITS2 LSU	131567:2759:33090:35493:131221:3193:58023:78536:58024:3398:1437183:71240:91827:1437201:71274:91888:4055:24966:169619:913905:60055:170357	others	RITS
TRINITY_DN67599_c2_g2_i3	2099426	Adenocalymma macrophyllum SSU ITS1 5.8S ITS2 LSU	131567:2759:33090:35493:131221:3193:58023:78536:58024:3398:1437183:71240:91827:1437201:71274:91888:4143:24079:423302:353917:2099426	others	RITS
TRINITY_DN67599_c2_g2_i3	2099428	Adenocalymma nodosum SSU ITS1 5.8S ITS2 LSU	131567:2759:33090:35493:131221:3193:58023:78536:58024:3398:1437183:71240:91827:1437201:71274:91888:4143:24079:423302:353917:2099428	others	RITS
TRINITY_DN67599_c2_g2_i3	353961	Callichlamys latifolia SSU ITS1 5.8S ITS2 LSU	131567:2759:33090:35493:131221:3193:58023:78536:58024:3398:1437183:71240:91827:1437201:71274:91888:4143:24079:423302:353960:353961	others	RITS
TRINITY_DN67599_c2_g2_i3	83955	Podranea ricasoliana SSU ITS1 5.8S ITS2 LSU	131567:2759:33090:35493:131221:3193:58023:78536:58024:3398:1437183:71240:91827:1437201:71274:91888:4143:24079:423331:83954:83955	others	RITS
TRINITY_DN67599_c2_g2_i3	221260	Paris polyphylla var. yunnanensis SSU ITS1 5.8S ITS2 LSU	131567:2759:33090:35493:131221:3193:58023:78536:58024:3398:1437183:4447:1437197:4667:50362:49669:49666:221260	others	RITS
TRINITY_DN67599_c2_g2_i3	159689	Bidens pachyloma SSU ITS1 5.8S ITS2 LSU	131567:2759:33090:35493:131221:3193:58023:78536:58024:3398:1437183:71240:91827:1437201:71274:91882:4209:4210:102804:911341:219134:42336:159689	others	RITS
TRINITY_DN67599_c2_g2_i3	53723	Heliopsis helianthoides SSU ITS1 5.8S ITS2 LSU>	131567:2759:33090:35493:131221:3193:58023:78536:58024:3398:1437183:71240:91827:1437201:71274:91882:4209:4210:102804:911341:102814:53722:53723	others	RITS
TRINITY_DN67599_c2_g2_i3	47085	Medicago lupulina SSU ITS1 5.8S ITS2 LSU>	131567:2759:33090:35493:131221:3193:58023:78536:58024:3398:1437183:71240:91827:1437201:71275:91835:72025:3803:3814:2231393:2231382:2233838:2233839:163742:3877:47085	others	RITS
TRINITY_DN67599_c2_g2_i3	267231	Rosa arkansana SSU ITS1 5.8S ITS2 LSU>	131567:2759:33090:35493:131221:3193:58023:78536:58024:3398:1437183:71240:91827:1437201:71275:91835:3744:3745:171638:1176516:3764:267231	others	RITS
TRINITY_DN67599_c2_g2_i3	47085	Medicago lupulina SSU ITS1 5.8S ITS2 LSU>	131567:2759:33090:35493:131221:3193:58023:78536:58024:3398:1437183:71240:91827:1437201:71275:91835:72025:3803:3814:2231393:2231382:2233838:2233839:163742:3877:47085	others	RITS
TRINITY_DN67599_c2_g2_i3	463625	Drosera intermedia SSU ITS1 5.8S ITS2 LSU>	131567:2759:33090:35493:131221:3193:58023:78536:58024:3398:1437183:71240:91827:1437201:3524:4360:4363:463625	others	RITS
TRINITY_DN67599_c2_g2_i3	221204	Pilosella officinarum SSU ITS1 5.8S ITS2 LSU>	131567:2759:33090:35493:131221:3193:58023:78536:58024:3398:1437183:71240:91827:1437201:71274:91882:4209:4210:219120:219121:745087:122543:221204	others	RITS
TRINITY_DN67599_c2_g2_i3	170927	Primula veris SSU ITS1 5.8S ITS2 LSU>	131567:2759:33090:35493:131221:3193:58023:78536:58024:3398:1437183:71240:91827:1437201:71274:41945:4335:49647:170927	others	RITS
TRINITY_DN67599_c2_g2_i3	191068	Lysimachia vulgaris SSU ITS1 5.8S ITS2 LSU>	131567:2759:33090:35493:131221:3193:58023:78536:58024:3398:1437183:71240:91827:1437201:71274:41945:4335:59977:191068	others	RITS
TRINITY_DN67599_c2_g2_i3	105271	Knautia arvensis SSU ITS1 5.8S ITS2 LSU>	131567:2759:33090:35493:131221:3193:58023:78536:58024:3398:1437183:71240:91827:1437201:71274:91882:4199:4200:59182:105271	others	RITS
TRINITY_DN67599_c2_g2_i3	28930	Fagus sylvatica SSU ITS1 5.8S ITS2 LSU>	131567:2759:33090:35493:131221:3193:58023:78536:58024:3398:1437183:71240:91827:1437201:71275:91835:3502:3503:21024:28930	others	RITS
TRINITY_DN67599_c2_g2_i3	4202	Sambucus nigra SSU ITS1 5.8S ITS2 LSU>	131567:2759:33090:35493:131221:3193:58023:78536:58024:3398:1437183:71240:91827:1437201:71274:91882:4199:4206:4201:4202	others	RITS
TRINITY_DN67599_c2_g2_i3	70358	Limonium vulgare SSU ITS1 5.8S ITS2 LSU>	131567:2759:33090:35493:131221:3193:58023:78536:58024:3398:1437183:71240:91827:1437201:3524:4437:46093:70358	others	RITS
TRINITY_DN67599_c2_g2_i3	1247910	Woswasia atropurpurea <SSU ITS1 5.8S ITS2 LSU>	131567:2759:33154:4751:451864:4890:716545:147538:716546:715989:147550:222544:252199:1247909:1247910	others	RITS
TRINITY_DN67599_c2_g2_i3	74635	Rosa canina SSU ITS1 5.8S ITS2 LSU>	131567:2759:33090:35493:131221:3193:58023:78536:58024:3398:1437183:71240:91827:1437201:71275:91835:3744:3745:171638:1176516:3764:74635	others	RITS
TRINITY_DN67599_c2_g2_i3	431294	Ponerorchis gracilis SSU ITS1 5.8S ITS2 LSU	131567:2759:33090:35493:131221:3193:58023:78536:58024:3398:1437183:4447:1437197:73496:4747:158331:158345:158366:707306:431294	others	RITS
TRINITY_DN67599_c2_g2_i3	1715880	Dactylorhiza viridis var. coreana SSU ITS1 5.8S ITS2 LSU	131567:2759:33090:35493:131221:3193:58023:78536:58024:3398:1437183:4447:1437197:73496:4747:158331:158345:158366:59319:230577:1715880	others	RITS
TRINITY_DN67599_c2_g2_i3	1499526	Habenaria chejuensis SSU ITS1 5.8S ITS2 LSU	131567:2759:33090:35493:131221:3193:58023:78536:58024:3398:1437183:4447:1437197:73496:4747:158331:158345:158366:38204:1499526	others	RITS
TRINITY_DN67599_c2_g2_i3	1200768	Platanthera mandarinorum SSU ITS1 5.8S ITS2 LSU	131567:2759:33090:35493:131221:3193:58023:78536:58024:3398:1437183:4447:1437197:73496:4747:158331:158345:158366:59352:1200768	others	RITS
TRINITY_DN67599_c2_g2_i3	230572	Dactylorhiza maculata SSU ITS1 5.8S ITS2 LSU>	131567:2759:33090:35493:131221:3193:58023:78536:58024:3398:1437183:4447:1437197:73496:4747:158331:158345:158366:59319:230572	others	RITS
TRINITY_DN67599_c2_g2_i3	418784	[Candida] pseudohaemulonis <SSU ITS1 5.8S ITS2 LSU>	131567:2759:33154:4751:451864:4890:716545:147537:4891:4892:27319:36910:1540022:418784	others	RITS
TRINITY_DN67599_c2_g2_i3	192875	Capsaspora owczarzaki SSU ITS1 5.8S ITS2 LSU>	131567:2759:33154:2687318:192874:192875	others	RITS
TRINITY_DN67599_c2_g2_i3	659951	Asclepias cutleri SSU ITS1 5.8S ITS2 LSU	131567:2759:33090:35493:131221:3193:58023:78536:58024:3398:1437183:71240:91827:1437201:71274:91888:4055:4056:167484:167488:1498477:21199:659951	others	RITS
TRINITY_DN67599_c2_g2_i3	4054	Panax ginseng SSU ITS1 5.8S ITS2 LSU	131567:2759:33090:35493:131221:3193:58023:78536:58024:3398:1437183:71240:91827:1437201:71274:91882:4036:364270:4050:4053:4054	others	RITS
TRINITY_DN67599_c2_g2_i3	337451	Cinnamomum micranthum f. kanehirae <SSU ITS1 5.8S ITS2 LSU>	131567:2759:33090:35493:131221:3193:58023:78536:58024:3398:1437183:232347:3432:3433:13428:337465:337451	others	RITS
TRINITY_DN67599_c2_g2_i3	1387641	Mezoneuron cucullatum <SSU ITS1 5.8S ITS2 LSU	131567:2759:33090:35493:131221:3193:58023:78536:58024:3398:1437183:71240:91827:1437201:71275:91835:72025:3803:3804:1963084:191938:1387641	others	RITS
TRINITY_DN67599_c2_g2_i3	44586	Panax notoginseng SSU ITS1 5.8S ITS2 LSU	131567:2759:33090:35493:131221:3193:58023:78536:58024:3398:1437183:71240:91827:1437201:71274:91882:4036:364270:4050:4053:44586	others	RITS
TRINITY_DN67599_c2_g2_i3	692148	Scrophularia takesimensis SSU ITS1 5.8S ITS2 LSU	131567:2759:33090:35493:131221:3193:58023:78536:58024:3398:1437183:71240:91827:1437201:71274:91888:4143:4149:216812:39249:692148	others	RITS
TRINITY_DN67599_c2_g2_i3	1220052	Taraxacum obtusifrons SSU ITS1 5.8S ITS2 LSU	131567:2759:33090:35493:131221:3193:58023:78536:58024:3398:1437183:71240:91827:1437201:71274:91882:4209:4210:219120:219121:745067:49743:1220052	others	RITS
TRINITY_DN67599_c2_g2_i3	2004884	Vachellia flava SSU ITS1 5.8S ITS2 LSU	131567:2759:33090:35493:131221:3193:58023:78536:58024:3398:1437183:71240:91827:1437201:71275:91835:72025:3803:3804:3807:163485:468162:2004884	others	RITS
TRINITY_DN67599_c2_g2_i3	1566870	Broussonetia kaempferi SSU ITS1 5.8S ITS2 LSU	131567:2759:33090:35493:131221:3193:58023:78536:58024:3398:1437183:71240:91827:1437201:71275:91835:3744:3487:66379:1566870	others	RITS
TRINITY_DN67599_c2_g2_i3	362788	Senna tora SSU ITS1 5.8S ITS2 LSU	131567:2759:33090:35493:131221:3193:58023:78536:58024:3398:1437183:71240:91827:1437201:71275:91835:72025:3803:3804:1963083:53922:362788	others	RITS
TRINITY_DN67599_c2_g2_i3	49668	Paris japonica SSU ITS1 5.8S ITS2 LSU	131567:2759:33090:35493:131221:3193:58023:78536:58024:3398:1437183:4447:1437197:4667:50362:49669:49668	others	RITS
TRINITY_DN67599_c2_g2_i3	32232	Lindleya mespiloides SSU ITS1 5.8S ITS2 LSU>	131567:2759:33090:35493:131221:3193:58023:78536:58024:3398:1437183:71240:91827:1437201:71275:91835:3744:3745:171637:721813:23184:32232	others	RITS
TRINITY_DN67599_c2_g2_i3	2598666	Dipodium roseum SSU ITS1 5.8S ITS2 LSU	131567:2759:33090:35493:131221:3193:58023:78536:58024:3398:1437183:4447:1437197:73496:4747:158332:158391:1814925:426891:2598666	others	RITS
TRINITY_DN67599_c2_g2_i3	141002	Gillenia stipulata SSU ITS1 5.8S ITS2 LSU>	131567:2759:33090:35493:131221:3193:58023:78536:58024:3398:1437183:71240:91827:1437201:71275:91835:3744:3745:171637:1073389:141001:141002	others	RITS
TRINITY_DN67599_c2_g2_i3	2675842	Vauquelinia californica subsp. sonorensis SSU ITS1 5.8S ITS2 LSU>	131567:2759:33090:35493:131221:3193:58023:78536:58024:3398:1437183:71240:91827:1437201:71275:91835:3744:3745:171637:721813:23231:36600:2675842	others	RITS
TRINITY_DN67599_c2_g2_i3	2721626	Boholia sp. NW-2020 SSU ITS1 5.8S ITS2 LSU	131567:2759:33090:35493:131221:3193:58023:78536:58024:3398:1437183:71240:91827:1437201:71274:91888:4055:24966:169618:2546082:353835:2184388:2721626	others	RITS
TRINITY_DN67599_c2_g2_i3	43510	Luculia grandifolia SSU ITS1 5.8S ITS2 LSU	131567:2759:33090:35493:131221:3193:58023:78536:58024:3398:1437183:71240:91827:1437201:71274:91888:4055:24966:169620:626103:43509:43510	others	RITS
TRINITY_DN67599_c2_g2_i3	2056452	Adenocalymma subspicatum SSU ITS1 5.8S ITS2 LSU	131567:2759:33090:35493:131221:3193:58023:78536:58024:3398:1437183:71240:91827:1437201:71274:91888:4143:24079:423302:353917:2056452	others	RITS
TRINITY_DN67599_c2_g2_i3	52294	Ratibida pinnata SSU ITS1 5.8S ITS2 LSU>	131567:2759:33090:35493:131221:3193:58023:78536:58024:3398:1437183:71240:91827:1437201:71274:91882:4209:4210:102804:911341:102814:52291:52294	others	RITS
TRINITY_DN67599_c2_g2_i3	53588	Silphium perfoliatum SSU ITS1 5.8S ITS2 LSU>	131567:2759:33090:35493:131221:3193:58023:78536:58024:3398:1437183:71240:91827:1437201:71274:91882:4209:4210:102804:911341:102814:53586:53588	others	RITS
TRINITY_DN67599_c2_g2_i3	57577	Trifolium pratense SSU ITS1 5.8S ITS2 LSU>	131567:2759:33090:35493:131221:3193:58023:78536:58024:3398:1437183:71240:91827:1437201:71275:91835:72025:3803:3814:2231393:2231382:2233838:2233839:163742:3898:57577	others	RITS
TRINITY_DN67599_c2_g2_i3	4298	Ilex aquifolium SSU ITS1 5.8S ITS2 LSU>	131567:2759:33090:35493:131221:3193:58023:78536:58024:3398:1437183:71240:91827:1437201:71274:91882:91883:4294:4295:4298	others	RITS
TRINITY_DN67599_c2_g2_i3	38873	Fraxinus excelsior SSU ITS1 5.8S ITS2 LSU>	131567:2759:33090:35493:131221:3193:58023:78536:58024:3398:1437183:71240:91827:1437201:71274:91888:4143:4144:426106:38871:38873	others	RITS
TRINITY_DN67599_c2_g2_i3	38873	Fraxinus excelsior SSU ITS1 5.8S ITS2 LSU>	131567:2759:33090:35493:131221:3193:58023:78536:58024:3398:1437183:71240:91827:1437201:71274:91888:4143:4144:426106:38871:38873	others	RITS
TRINITY_DN67599_c2_g2_i3	38873	Fraxinus excelsior SSU ITS1 5.8S ITS2 LSU>	131567:2759:33090:35493:131221:3193:58023:78536:58024:3398:1437183:71240:91827:1437201:71274:91888:4143:4144:426106:38871:38873	others	RITS
TRINITY_DN67599_c2_g2_i3	326275	Utricularia minor SSU ITS1 5.8S ITS2 LSU>	131567:2759:33090:35493:131221:3193:58023:78536:58024:3398:1437183:71240:91827:1437201:71274:91888:4143:4196:13747:326275	others	RITS
TRINITY_DN67599_c2_g2_i3	1321668	Isochrysis nuda SSU ITS1 5.8S ITS2 LSU>	131567:2759:2608109:2830:2608131:73020:418951:37098:1321668	others	RITS
TRINITY_DN67599_c2_g2_i3	419410	Liparis makinoana SSU ITS1 5.8S ITS2 LSU	131567:2759:33090:35493:131221:3193:58023:78536:58024:3398:1437183:4447:1437197:73496:4747:158332:158393:1759432:78793:419410	others	RITS
TRINITY_DN67599_c2_g2_i3	669896	Vanilla madagascariensis SSU ITS1 5.8S ITS2 LSU	131567:2759:33090:35493:131221:3193:58023:78536:58024:3398:1437183:4447:1437197:73496:4747:158333:1729789:51238:669896	others	RITS
TRINITY_DN67599_c2_g2_i3	253146	Juncus conglomeratus SSU ITS1 5.8S ITS2>	131567:2759:33090:35493:131221:3193:58023:78536:58024:3398:1437183:4447:1437197:4734:38820:14101:13578:253146	others	RITS
TRINITY_DN67599_c2_g2_i3	126820	Senna occidentalis SSU ITS1 5.8S ITS2 LSU	131567:2759:33090:35493:131221:3193:58023:78536:58024:3398:1437183:71240:91827:1437201:71275:91835:72025:3803:3804:1963083:53922:126820	others	RITS
TRINITY_DN67599_c2_g2_i3	2305213	Phippsiomeles matudae SSU ITS1 5.8S ITS2 LSU>	131567:2759:33090:35493:131221:3193:58023:78536:58024:3398:1437183:71240:91827:1437201:71275:91835:3744:3745:171637:721813:2654658:2305213	others	RITS
TRINITY_DN67599_c2_g2_i3	587506	Diplostephium espinosae SSU ITS1 5.8S ITS2 LSU	131567:2759:33090:35493:131221:3193:58023:78536:58024:3398:1437183:71240:91827:1437201:71274:91882:4209:4210:102804:102809:886584:72924:587506	others	RITS
TRINITY_DN67599_c2_g2_i3	4029	Pelargonium grandiflorum <SSU ITS1 5.8S ITS2>	131567:2759:33090:35493:131221:3193:58023:78536:58024:3398:1437183:71240:91827:1437201:71275:91836:41943:4027:4030:4029	others	RITS
TRINITY_DN67599_c2_g2_i3	1286644	Cymbidium macrorhizon SSU ITS1 5.8S ITS2 LSU	131567:2759:33090:35493:131221:3193:58023:78536:58024:3398:1437183:4447:1437197:73496:4747:158332:158391:1006621:14366:1286644	others	RITS
TRINITY_DN67599_c2_g2_i3	193503	Torminalis clusii SSU ITS1 5.8S ITS2 LSU>	131567:2759:33090:35493:131221:3193:58023:78536:58024:3398:1437183:71240:91827:1437201:71275:91835:3744:3745:171637:721813:193502:193503	others	RITS
TRINITY_DN67599_c2_g2_i3	664754	Photinia sorbifolia SSU ITS1 5.8S ITS2 LSU>	131567:2759:33090:35493:131221:3193:58023:78536:58024:3398:1437183:71240:91827:1437201:71275:91835:3744:3745:171637:721813:23199:664754	others	RITS
TRINITY_DN67599_c2_g2_i3	112170	Cyrtosia septentrionalis SSU ITS1 5.8S ITS2 LSU	131567:2759:33090:35493:131221:3193:58023:78536:58024:3398:1437183:4447:1437197:73496:4747:158333:1729789:112169:112170	others	RITS
TRINITY_DN67599_c2_g2_i3	416131	Carduus acanthoides SSU ITS1 5.8S ITS2 LSU>	131567:2759:33090:35493:131221:3193:58023:78536:58024:3398:1437183:71240:91827:1437201:71274:91882:4209:4210:219103:102818:742010:92905:416131	others	RITS
TRINITY_DN67599_c2_g2_i3	55624	Gaillardia aristata SSU ITS1 5.8S ITS2 LSU>	131567:2759:33090:35493:131221:3193:58023:78536:58024:3398:1437183:71240:91827:1437201:71274:91882:4209:4210:102804:911341:102813:911345:55623:55624	others	RITS
TRINITY_DN67599_c2_g2_i3	143190	Cirsium palustre SSU ITS1 5.8S ITS2 LSU>	131567:2759:33090:35493:131221:3193:58023:78536:58024:3398:1437183:71240:91827:1437201:71274:91882:4209:4210:219103:102818:742010:41549:143190	others	RITS
TRINITY_DN67599_c2_g2_i3	13129	Lythrum salicaria SSU ITS1 5.8S ITS2 LSU>	131567:2759:33090:35493:131221:3193:58023:78536:58024:3398:1437183:71240:91827:1437201:71275:91836:41944:3928:13128:13129	others	RITS
TRINITY_DN67599_c2_g2_i3	129217	Prunus mahaleb SSU ITS1 5.8S ITS2 LSU>	131567:2759:33090:35493:131221:3193:58023:78536:58024:3398:1437183:71240:91827:1437201:71275:91835:3744:3745:171637:721805:3754:129217	others	RITS
TRINITY_DN67599_c2_g2_i3	23207	Prunus serotina SSU ITS1 5.8S ITS2 LSU>	131567:2759:33090:35493:131221:3193:58023:78536:58024:3398:1437183:71240:91827:1437201:71275:91835:3744:3745:171637:721805:3754:23207	others	RITS
TRINITY_DN67599_c2_g2_i3	106574	Sorbus torminalis SSU ITS1 5.8S ITS2>	131567:2759:33090:35493:131221:3193:58023:78536:58024:3398:1437183:71240:91827:1437201:71275:91835:3744:3745:171637:721813:23222:106574	others	RITS
TRINITY_DN67599_c2_g2_i3	4679	Allium cepa SSU ITS1 5.8S ITS2 LSU	131567:2759:33090:35493:131221:3193:58023:78536:58024:3398:1437183:4447:1437197:73496:4668:40553:703248:4678:4679	others	RITS
TRINITY_DN67599_c2_g2_i3	587501	Diplostephium azureum SSU ITS1 5.8S ITS2 LSU	131567:2759:33090:35493:131221:3193:58023:78536:58024:3398:1437183:71240:91827:1437201:71274:91882:4209:4210:102804:102809:886584:72924:587501	others	RITS
TRINITY_DN67599_c2_g2_i3	138055	Faidherbia albida SSU ITS1 5.8S ITS2 LSU	131567:2759:33090:35493:131221:3193:58023:78536:58024:3398:1437183:71240:91827:1437201:71275:91835:72025:3803:3804:3807:163486:138054:138055	others	RITS
TRINITY_DN67599_c2_g2_i3	1312023	Neofinetia richardsiana SSU ITS1 5.8S ITS2 LSU	131567:2759:33090:35493:131221:3193:58023:78536:58024:3398:1437183:4447:1437197:73496:4747:158332:158397:158424:78811:1312023	others	RITS
TRINITY_DN67599_c2_g2_i3	142614	Dendrobium moniliforme SSU ITS1 5.8S ITS2 LSU	131567:2759:33090:35493:131221:3193:58023:78536:58024:3398:1437183:4447:1437197:73496:4747:158332:158393:158406:37818:142614	others	RITS
TRINITY_DN67599_c2_g2_i3	1306921	Oberonia japonica SSU ITS1 5.8S ITS2 LSU>	131567:2759:33090:35493:131221:3193:58023:78536:58024:3398:1437183:4447:1437197:73496:4747:158332:158393:1759432:327360:1306921	others	RITS
TRINITY_DN67599_c2_g2_i3	189230	Jacobaea aquatica <SSU ITS1 5.8S ITS2 LSU>	131567:2759:33090:35493:131221:3193:58023:78536:58024:3398:1437183:71240:91827:1437201:71274:91882:4209:4210:102804:102812:795077:405757:189230	others	RITS
TRINITY_DN67599_c2_g2_i3	112788	Cirsium pendulum <SSU ITS1 5.8S ITS2 LSU>	131567:2759:33090:35493:131221:3193:58023:78536:58024:3398:1437183:71240:91827:1437201:71274:91882:4209:4210:219103:102818:742010:41549:112788	others	RITS
TRINITY_DN67599_c2_g2_i3	3659	Cucumis sativus SSU ITS1 5.8S ITS2 LSU	131567:2759:33090:35493:131221:3193:58023:78536:58024:3398:1437183:71240:91827:1437201:71275:91835:71239:3650:1003877:3655:3659	others	RITS
TRINITY_DN67599_c2_g2_i3	661356	Photinia blinii SSU ITS1 5.8S ITS2 LSU>	131567:2759:33090:35493:131221:3193:58023:78536:58024:3398:1437183:71240:91827:1437201:71275:91835:3744:3745:171637:721813:23199:661356	others	RITS
TRINITY_DN67599_c2_g2_i3	1089943	Brahea aculeata SSU ITS1 5.8S ITS2 LSU>	131567:2759:33090:35493:131221:3193:58023:78536:58024:3398:1437183:4447:1437197:4734:40551:4710:169700:417012:417013:292682:1089943	others	RITS
TRINITY_DN67599_c2_g2_i3	674193	Brahea brandegeei SSU ITS1 5.8S ITS2 LSU>	131567:2759:33090:35493:131221:3193:58023:78536:58024:3398:1437183:4447:1437197:4734:40551:4710:169700:417012:417013:292682:674193	others	RITS
TRINITY_DN67599_c2_g2_i3	1055000	Sticholonche sp. JB-2011 SSU ITS1 5.8S ITS2 LSU>	131567:2759:2698737:543769:2662056:1054998:240576:240577:2636010:1055000	others	RITS
TRINITY_DN67599_c2_g2_i3	459586	Corallorhiza maculata var. maculata SSU ITS1 5.8S ITS2 LSU>	131567:2759:33090:35493:131221:3193:58023:78536:58024:3398:1437183:4447:1437197:73496:4747:158332:158389:1769708:48525:48526:459586	others	RITS
TRINITY_DN67599_c2_g2_i3	91201	Gastrodia elata SSU ITS1 5.8S ITS2 LSU	131567:2759:33090:35493:131221:3193:58023:78536:58024:3398:1437183:4447:1437197:73496:4747:158332:158340:91200:91201	others	RITS
TRINITY_DN67599_c2_g2_i3	309526	Calanthe aristulifera SSU ITS1 5.8S ITS2 LSU	131567:2759:33090:35493:131221:3193:58023:78536:58024:3398:1437183:4447:1437197:73496:4747:158332:1769749:38206:309526	others	RITS
TRINITY_DN67599_c2_g2_i3	1035805	Epipactis thunbergii SSU ITS1 5.8S ITS2 LSU	131567:2759:33090:35493:131221:3193:58023:78536:58024:3398:1437183:4447:1437197:73496:4747:158332:158338:14457:1035805	others	RITS
TRINITY_DN67599_c2_g2_i3	392998	Rubia horrida SSU ITS1 5.8S ITS2 LSU	131567:2759:33090:35493:131221:3193:58023:78536:58024:3398:1437183:71240:91827:1437201:71274:91888:4055:24966:169617:169660:25473:392998	others	RITS
TRINITY_DN67599_c2_g2_i3	2850	Phaeodactylum tricornutum SSU ITS1 5.8S ITS2 LSU>	131567:2759:2698737:33634:2696291:2836:33849:33850:38748:38749:2849:2850	others	RITS
TRINITY_DN67599_c2_g2_i3	1185355	Pyropia suborbiculata SSU ITS1 5.8S ITS2>	131567:2759:2763:2797:29216:31345:1094566:1185355	others	RITS
TRINITY_DN67599_c2_g2_i3	1185355	Pyropia suborbiculata SSU ITS1 5.8S ITS2>	131567:2759:2763:2797:29216:31345:1094566:1185355	others	RITS
TRINITY_DN67599_c2_g2_i3	1776151	Mucor rudolphii <SSU ITS1 5.8S ITS2 LSU>	131567:2759:33154:4751:112252:1913637:451507:2212703:4827:1344963:34489:4830:1776151	others	RITS
TRINITY_DN67599_c2_g2_i3	1776150	Mucor lilianae <SSU ITS1 5.8S ITS2 LSU>	131567:2759:33154:4751:112252:1913637:451507:2212703:4827:1344963:34489:4830:1776150	others	RITS
TRINITY_DN67599_c2_g2_i3	915449	Lecanorchis japonica SSU ITS1 5.8S ITS2 LSU	131567:2759:33090:35493:131221:3193:58023:78536:58024:3398:1437183:4447:1437197:73496:4747:158333:1729789:112165:915449	others	RITS
TRINITY_DN67599_c2_g2_i3	140482	Ocyropsis crystallina guttata SSU ITS1 5.8S ITS2 LSU>	131567:2759:33154:33208:6072:10197:140493:27921:140478:140479:140480:140482	others	RITS
TRINITY_DN67599_c2_g2_i3	140477	Leucothea pulchra SSU ITS1 5.8S ITS2 LSU>	131567:2759:33154:33208:6072:10197:140493:27921:140475:140476:140477	others	RITS
TRINITY_DN67599_c2_g2_i3	267858	Kondoa sorbi <SSU ITS1 5.8S ITS2 LSU>	131567:2759:33154:4751:451864:5204:29000:162480:48846:1798865:36054:267858	others	RITS
TRINITY_DN67599_c2_g2_i3	399469	Diutina scorzettiae <SSU ITS1 5.8S ITS2 LSU>	131567:2759:33154:4751:451864:4890:716545:147537:4891:4892:241407:1910789:399469	others	RITS
TRINITY_DN67599_c2_g2_i3	94617	Fibrocapsa japonica SSU ITS1 5.8S ITS2 LSU>	131567:2759:2698737:33634:2696291:38410:658125:658124:94616:94617	others	RITS
TRINITY_DN67599_c2_g2_i3	251414	Ruinenia diospyri <SSU ITS1 5.8S ITS2>	131567:2759:33154:4751:451864:5204:29000:162480:48846:1798878:1798879:251414	others	RITS
TRINITY_DN67599_c2_g2_i3	28985	Kluyveromyces lactis <SSU ITS1 5.8S ITS2 LSU>	131567:2759:33154:4751:451864:4890:716545:147537:4891:4892:4893:4910:28985	others	RITS
TRINITY_DN67599_c2_g2_i3	233856	Kondoa changbaiensis <SSU ITS1 5.8S ITS2 LSU>	131567:2759:33154:4751:451864:5204:29000:162480:48846:1798865:36054:233856	others	RITS
TRINITY_DN67599_c2_g2_i3	190325	Collodictyon triciliatum SSU ITS1 5.8S ITS2 LSU>	131567:2759:2608240:190322:190324:190325	others	RITS
TRINITY_DN67599_c2_g2_i3	190325	Collodictyon triciliatum SSU ITS1 5.8S ITS2 LSU>	131567:2759:2608240:190322:190324:190325	others	RITS
TRINITY_DN67599_c2_g2_i3	1051713	Nitzschia microcephala SSU ITS1 5.8S ITS2 LSU>	131567:2759:2698737:33634:2696291:2836:33849:33850:33851:33852:2857:1051713	others	RITS
TRINITY_DN67599_c2_g2_i3	230516	Chaetoceros curvisetus SSU ITS1 5.8S ITS2 LSU>	131567:2759:2698737:33634:2696291:2836:33836:420266:265576:49236:49237:230516	others	RITS
TRINITY_DN67599_c2_g2_i3	1682381	Pyropia nitida SSU ITS1 5.8S ITS2 LSU>	131567:2759:2763:2797:29216:31345:1094566:1682381	others	RITS
TRINITY_DN67599_c2_g2_i3	2479809	Thismia brunneomitra <SSU ITS1 5.8S ITS2>	131567:2759:33090:35493:131221:3193:58023:78536:58024:3398:1437183:4447:1437197:40548:1898023:147077:2479809	others	RITS
TRINITY_DN67599_c2_g2_i3	184592	Chaetoceros gracilis SSU ITS1 5.8S ITS2 LSU>	131567:2759:2698737:33634:2696291:2836:33836:420266:265576:49236:49237:184592	others	RITS
TRINITY_DN67599_c2_g2_i3	1492817	Colponema vietnamica SSU ITS1 5.8S ITS2 LSU>	131567:2759:2698737:33630:2683325:1492816:1421213:1492817	others	RITS
TRINITY_DN67599_c2_g2_i3	5755	Acanthamoeba castellanii SSU ITS1 5.8S ITS2>	131567:2759:554915:555280:1485168:555407:33677:5754:5755	others	RITS
TRINITY_DN67599_c2_g2_i3	119489	Kondoa thailandica <SSU ITS1 5.8S ITS2>	131567:2759:33154:4751:451864:5204:29000:162480:48846:1798865:36054:119489	others	RITS
TRINITY_DN67599_c2_g2_i3	2065209	Phytocercomonas venanatans SSU ITS1 5.8S ITS2 LSU	131567:2759:2698737:543769:136419:188941:45108:2161651:2065209	others	RITS
TRINITY_DN67599_c2_g2_i3	6396	Eisenia fetida SSU ITS1 5.8S ITS2 LSU>	131567:2759:33154:33208:6072:33213:33317:2697495:1206795:6340:42113:6381:2803884:6391:6392:1046325:6393:6396	others	RITS
TRINITY_DN67599_c2_g2_i3	290074	Pfiesteria-like sp. HR1NovC5 SSU ITS1 5.8S ITS2 LSU>	131567:2759:2698737:33630:2864:2910:403651:436016:290074	others	RITS
TRINITY_DN67599_c2_g2_i3	290076	Pfiesteria-like sp. NC Lucy-V27 SSU ITS1 5.8S ITS2 LSU>	131567:2759:2698737:33630:2864:2910:403651:436016:290076	others	RITS
TRINITY_DN67599_c2_g2_i3	1695206	Conticribra weissflogiopsis SSU ITS1 5.8S ITS2 LSU>	131567:2759:2698737:33634:2696291:2836:33836:33846:33847:29202:1577724:1695206	others	RITS
TRINITY_DN67599_c2_g2_i3	49249	Ditylum brightwellii SSU ITS1 5.8S ITS2 LSU>	131567:2759:2698737:33634:2696291:2836:589449:420270:420271:49247:49248:49249	others	RITS
TRINITY_DN67599_c2_g2_i3	65641	Amblyomma fimbriatum <SSU ITS1 5.8S ITS2 LSU>	131567:2759:33154:33208:6072:33213:33317:1206794:88770:6656:6843:6854:6933:6934:6935:297308:6939:426441:6942:65641	arthropoda	RITS
TRINITY_DN67599_c2_g2_i3	34608	Amblyomma hebraeum SSU ITS1 5.8S ITS2 LSU>	131567:2759:33154:33208:6072:33213:33317:1206794:88770:6656:6843:6854:6933:6934:6935:297308:6939:426441:6942:34608	arthropoda	RITS
TRINITY_DN67599_c2_g2_i3	2045262	Amblyomma marmoreum SSU ITS1 5.8S ITS2 LSU	131567:2759:33154:33208:6072:33213:33317:1206794:88770:6656:6843:6854:6933:6934:6935:297308:6939:426441:6942:2045262	arthropoda	RITS
TRINITY_DN67599_c2_g2_i3	83000	Olisthodiscus luteus SSU ITS1 5.8S ITS2 LSU>	131567:2759:2698737:33634:2696291:2816457:2816458:82999:83000	others	RITS
TRINITY_DN67599_c2_g2_i3	251416	Ruinenia pyrrosiae <SSU ITS1 5.8S ITS2>	131567:2759:33154:4751:451864:5204:29000:162480:48846:1798878:1798879:251416	others	RITS
TRINITY_DN67599_c2_g2_i3	1343080	Ascocotyle longa <SSU ITS1 5.8S ITS2>	131567:2759:33154:33208:6072:33213:33317:2697495:1206795:6157:6178:6179:6193:6194:84526:1124786:235148:1343080	others	RITS
TRINITY_DN67599_c2_g2_i3	107757	Gymnodinium aureolum SSU ITS1 5.8S ITS2 LSU	131567:2759:2698737:33630:2864:2953:66801:2955:107757	others	RITS
TRINITY_DN67599_c2_g2_i3	1763829	Glycera cf. tridactyla FS19 SSU ITS1 5.8S ITS2 LSU>	131567:2759:33154:33208:6072:33213:33317:2697495:1206795:6340:6341:105390:6348:39821:6349:1763829	others	RITS
TRINITY_DN67599_c2_g2_i3	104710	Glycera tridactyla SSU ITS1 5.8S ITS2 LSU>	131567:2759:33154:33208:6072:33213:33317:2697495:1206795:6340:6341:105390:6348:39821:6349:104710	others	RITS
TRINITY_DN67599_c2_g2_i3	37469	Glycera americana SSU ITS1 5.8S ITS2 LSU>	131567:2759:33154:33208:6072:33213:33317:2697495:1206795:6340:6341:105390:6348:39821:6349:37469	others	RITS
TRINITY_DN67599_c2_g2_i3	1763832	Glycera cf. capitata FS09 SSU ITS1 5.8S ITS2 LSU>	131567:2759:33154:33208:6072:33213:33317:2697495:1206795:6340:6341:105390:6348:39821:6349:1763832	others	RITS
TRINITY_DN67599_c2_g2_i3	529124	Glycera nicobarica SSU ITS1 5.8S ITS2 LSU>	131567:2759:33154:33208:6072:33213:33317:2697495:1206795:6340:6341:105390:6348:39821:6349:529124	others	RITS
TRINITY_DN67599_c2_g2_i3	37469	Glycera americana SSU ITS1 5.8S ITS2 LSU>	131567:2759:33154:33208:6072:33213:33317:2697495:1206795:6340:6341:105390:6348:39821:6349:37469	others	RITS
TRINITY_DN67599_c2_g2_i3	1763831	Glycera cf. oxycephala FS21 SSU ITS1 5.8S ITS2 LSU>	131567:2759:33154:33208:6072:33213:33317:2697495:1206795:6340:6341:105390:6348:39821:6349:1763831	others	RITS
TRINITY_DN67599_c2_g2_i3	1746056	Hemipodia simplex SSU ITS1 5.8S ITS2 LSU>	131567:2759:33154:33208:6072:33213:33317:2697495:1206795:6340:6341:105390:6348:39821:1746055:1746056	others	RITS
TRINITY_DN67599_c2_g2_i3	529209	Glycera lapidum SSU ITS1 5.8S ITS2 LSU>	131567:2759:33154:33208:6072:33213:33317:2697495:1206795:6340:6341:105390:6348:39821:6349:529209	others	RITS
TRINITY_DN67599_c2_g2_i3	6350	Glycera dibranchiata SSU ITS1 5.8S ITS2 LSU>	131567:2759:33154:33208:6072:33213:33317:2697495:1206795:6340:6341:105390:6348:39821:6349:6350	others	RITS
TRINITY_DN67599_c2_g2_i3	529288	Glycera unicornis SSU ITS1 5.8S ITS2 LSU>	131567:2759:33154:33208:6072:33213:33317:2697495:1206795:6340:6341:105390:6348:39821:6349:529288	others	RITS
TRINITY_DN67599_c2_g2_i3	529286	Glycera tesselata SSU ITS1 5.8S ITS2 LSU>	131567:2759:33154:33208:6072:33213:33317:2697495:1206795:6340:6341:105390:6348:39821:6349:529286	others	RITS
TRINITY_DN67599_c2_g2_i3	1763830	Glycera cf. tridactyla FS20 SSU ITS1 5.8S ITS2 LSU>	131567:2759:33154:33208:6072:33213:33317:2697495:1206795:6340:6341:105390:6348:39821:6349:1763830	others	RITS
TRINITY_DN67599_c2_g2_i3	722771	Ixodes rubicundus SSU ITS1 5.8S ITS2 LSU	131567:2759:33154:33208:6072:33213:33317:1206794:88770:6656:6843:6854:6933:6934:6935:297308:6939:426442:6944:722771	arthropoda	RITS
TRINITY_DN67599_c2_g2_i3	72855	Hyalomma truncatum <SSU ITS1 5.8S ITS2 LSU	131567:2759:33154:33208:6072:33213:33317:1206794:88770:6656:6843:6854:6933:6934:6935:297308:6939:426438:34625:72855	arthropoda	RITS
TRINITY_DN67599_c2_g2_i3	2153329	Laetmonice producta SSU ITS1 5.8S ITS2 LSU	131567:2759:33154:33208:6072:33213:33317:2697495:1206795:6340:6341:105390:6348:45664:73377:2153329	others	RITS
TRINITY_DN67599_c2_g2_i3	643630	Eustigmatos vischeri SSU ITS1 5.8S ITS2 LSU>	131567:2759:2698737:33634:2696291:5747:425074:425071:44431:2772652	others	RITS
TRINITY_DN67599_c2_g2_i3	79923	Clonorchis sinensis SSU ITS1 5.8S ITS2 LSU	131567:2759:33154:33208:6072:33213:33317:2697495:1206795:6157:6178:6179:6193:6194:6196:79922:79923	others	RITS
TRINITY_DN67599_c2_g2_i3	2578210	Heterocapsa steinii SSU ITS1 5.8S ITS2 LSU>	131567:2759:2698737:33630:2864:2910:66802:2918:2578210	others	RITS
TRINITY_DN67599_c2_g2_i3	1243177	Amoeboaphelidium protococcarum SSU ITS1 5.8S ITS2 LSU>	131567:2759:33154:2316435:1498967:1243176:1243177	others	RITS
TRINITY_DN67599_c2_g2_i3	34631	Rhipicephalus appendiculatus SSU ITS1 5.8S ITS2 LSU>	131567:2759:33154:33208:6072:33213:33317:1206794:88770:6656:6843:6854:6933:6934:6935:297308:6939:426437:34630:426455:34631	arthropoda	RITS
TRINITY_DN67599_c2_g2_i3	72853	Dermacentor rhinocerinus SSU ITS1 5.8S ITS2 LSU>	131567:2759:33154:33208:6072:33213:33317:1206794:88770:6656:6843:6854:6933:6934:6935:297308:6939:426437:34619:72853	arthropoda	RITS
TRINITY_DN67599_c2_g2_i3	6941	Rhipicephalus microplus SSU ITS1 5.8S ITS2 LSU>	131567:2759:33154:33208:6072:33213:33317:1206794:88770:6656:6843:6854:6933:6934:6935:297308:6939:426437:34630:6940:6941	arthropoda	RITS
TRINITY_DN67599_c2_g2_i3	60190	Rhipicephalus evertsi SSU ITS1 5.8S ITS2 LSU	131567:2759:33154:33208:6072:33213:33317:1206794:88770:6656:6843:6854:6933:6934:6935:297308:6939:426437:34630:426455:60190	arthropoda	RITS
TRINITY_DN67599_c2_g2_i3	72861	Rhipicephalus simus SSU ITS1 5.8S ITS2 LSU	131567:2759:33154:33208:6072:33213:33317:1206794:88770:6656:6843:6854:6933:6934:6935:297308:6939:426437:34630:426455:72861	arthropoda	RITS
TRINITY_DN67599_c2_g2_i3	127006	Rhipicephalus maculatus SSU ITS1 5.8S ITS2 LSU	131567:2759:33154:33208:6072:33213:33317:1206794:88770:6656:6843:6854:6933:6934:6935:297308:6939:426437:34630:426455:127006	arthropoda	RITS
TRINITY_DN67599_c2_g2_i3	143672	Akashiwo sanguinea SSU ITS1 5.8S ITS2 LSU>	131567:2759:2698737:33630:2864:2953:66801:143671:143672	others	RITS
TRINITY_DN67599_c2_g2_i3	1775825	Petasiger radiatus <SSU ITS1 5.8S ITS2>	131567:2759:33154:33208:6072:33213:33317:2697495:1206795:6157:6178:6179:27871:27841:404429:99737:235441:1775825	others	RITS
TRINITY_DN67599_c2_g2_i3	235164	Strigeidae sp. RD-2003 <SSU ITS1 5.8S ITS2>	131567:2759:33154:33208:6072:33213:33317:2697495:1206795:6157:6178:6179:2717078:757225:116872:235163:235164	others	RITS
TRINITY_DN67599_c2_g2_i3	235144	Plagiorchiidae sp. RD-2003 <SSU ITS1 5.8S ITS2>	131567:2759:33154:33208:6072:33213:33317:2697495:1206795:6157:6178:6179:27871:27872:56251:27864:235143:235144	others	RITS
TRINITY_DN67599_c2_g2_i3	1887310	Pegosomum asperum <SSU ITS1 5.8S ITS2 LSU>	131567:2759:33154:33208:6072:33213:33317:2697495:1206795:6157:6178:6179:27871:27841:404429:99737:1776195:1887310	others	RITS
TRINITY_DN67599_c2_g2_i3	2003671	Neodiplostomum americanum <SSU ITS1 5.8S ITS2 LSU>	131567:2759:33154:33208:6072:33213:33317:2697495:1206795:6157:6178:6179:757223:84100:84101:2003671	others	RITS
TRINITY_DN67599_c2_g2_i3	235154	Haplorchis pumilio SSU ITS1 5.8S ITS2 LSU>	131567:2759:33154:33208:6072:33213:33317:2697495:1206795:6157:6178:6179:6193:6194:84526:235152:235154	others	RITS
TRINITY_DN67599_c2_g2_i3	2565545	Sebekia mississippiensis <SSU ITS1 5.8S ITS2 LSU>	131567:2759:33154:33208:6072:33213:33317:1206794:88770:6656:197563:197562:6657:2172819:2172820:7561:7563:147238:147239:2565545	arthropoda	RITS
TRINITY_DN67599_c2_g2_i3	183646	Diplostomum pseudospathaceum SSU ITS1 5.8S ITS2 LSU	131567:2759:33154:33208:6072:33213:33317:2697495:1206795:6157:6178:6179:2717078:757225:57254:2038778:116844:183646	others	RITS
TRINITY_DN67599_c2_g2_i3	1702215	Tylodelphys immer SSU ITS1 5.8S ITS2 LSU	131567:2759:33154:33208:6072:33213:33317:2697495:1206795:6157:6178:6179:2717078:757225:57254:2038778:257372:1702215	others	RITS
TRINITY_DN67599_c2_g2_i3	2282137	Alaria americana SSU ITS1 5.8S ITS2 LSU	131567:2759:33154:33208:6072:33213:33317:2697495:1206795:6157:6178:6179:2717078:757225:57254:2038779:138589:2282137	others	RITS
TRINITY_DN67599_c2_g2_i3	374591	Eurytrema pancreaticum SSU ITS1 5.8S ITS2 LSU>	131567:2759:33154:33208:6072:33213:33317:2697495:1206795:6157:6178:6179:27871:27872:1776223:73421:374590:374591	others	RITS
TRINITY_DN67599_c2_g2_i3	667068	Discostella sp. HYK0210-A2 SSU ITS1 5.8S ITS2 LSU>	131567:2759:2698737:33634:2696291:2836:33836:33846:33847:1365474:382381:2643997:667068	others	RITS
TRINITY_DN67599_c2_g2_i3	6584	Spisula solidissima SSU ITS1 5.8S ITS2 LSU	131567:2759:33154:33208:6072:33213:33317:2697495:1206795:6447:6544:2785011:6599:735337:2785015:6580:106231:6581:6582:6584	others	RITS
TRINITY_DN67599_c2_g2_i3	72856	Rhipicentor nuttalli SSU ITS1 5.8S ITS2 LSU	131567:2759:33154:33208:6072:33213:33317:1206794:88770:6656:6843:6854:6933:6934:6935:297308:6939:426437:34628:72856	arthropoda	RITS
TRINITY_DN67599_c2_g2_i3	1354361	Cardiocephaloides medioconiger SSU ITS1 5.8S ITS2 LSU	131567:2759:33154:33208:6072:33213:33317:2697495:1206795:6157:6178:6179:2717078:757225:116872:232593:1354361	others	RITS
TRINITY_DN67599_c2_g2_i3	154969	Nuclearia moebiusi SSU ITS1 5.8S ITS2 LSU>	131567:2759:33154:2686024:154966:154967:154969	others	RITS
TRINITY_DN67599_c2_g2_i3	143672	Akashiwo sanguinea SSU ITS1 5.8S ITS2 LSU	131567:2759:2698737:33630:2864:2953:66801:143671:143672	others	RITS
TRINITY_DN67599_c2_g2_i3	1899210	Lessonia spicata SSU ITS1 5.8S ITS2 LSU	131567:2759:2698737:33634:2696291:569578:2870:2886:35120:105411:1899210	others	RITS
TRINITY_DN67599_c2_g2_i3	394415	Fascioloides magna <SSU ITS1 5.8S ITS2>	131567:2759:33154:33208:6072:33213:33317:2697495:1206795:6157:6178:6179:27871:27841:404429:27843:394414:394415	others	RITS
TRINITY_DN67599_c2_g2_i3	235147	Dexiogonimus ciureanus <SSU ITS1 5.8S ITS2>	131567:2759:33154:33208:6072:33213:33317:2697495:1206795:6157:6178:6179:6193:6194:84526:235146:235147	others	RITS
TRINITY_DN67599_c2_g2_i3	235161	Pygidiopsis genata <SSU ITS1 5.8S ITS2 LSU>	131567:2759:33154:33208:6072:33213:33317:2697495:1206795:6157:6178:6179:6193:6194:84526:104471:235161	others	RITS
TRINITY_DN67599_c2_g2_i3	2026884	Chiorchis fabaceus <SSU ITS1 5.8S ITS2 LSU>	131567:2759:33154:33208:6072:33213:33317:2697495:1206795:6157:6178:6179:27871:1269772:27850:1795762:2026883:2026884	others	RITS
TRINITY_DN67599_c2_g2_i3	201432	Choanocotyle hobbsi <SSU ITS1 5.8S ITS2 LSU>	131567:2759:33154:33208:6072:33213:33317:2697495:1206795:6157:6178:6179:27871:27872:56251:201430:201431:201432	others	RITS
TRINITY_DN67599_c2_g2_i3	1618190	Drepanocephalus auritus <SSU ITS1 5.8S ITS2 LSU>	131567:2759:33154:33208:6072:33213:33317:2697495:1206795:6157:6178:6179:27871:27841:404429:99737:234886:1618190	others	RITS
TRINITY_DN67599_c2_g2_i3	1343082	Austrodiplostomum ostrowskiae <SSU ITS1 5.8S ITS2 LSU>	131567:2759:33154:33208:6072:33213:33317:2697495:1206795:6157:6178:6179:2717078:757225:57254:2038778:1343081:1343082	others	RITS
TRINITY_DN67599_c2_g2_i3	235153	Haplorchis taichui SSU ITS1 5.8S ITS2 LSU>	131567:2759:33154:33208:6072:33213:33317:2697495:1206795:6157:6178:6179:6193:6194:84526:235152:235153	others	RITS
TRINITY_DN67599_c2_g2_i3	46835	Fasciola gigantica SSU ITS1 5.8S ITS2 LSU>	131567:2759:33154:33208:6072:33213:33317:2697495:1206795:6157:6178:6179:27871:27841:404429:27843:6191:46835	others	RITS
TRINITY_DN67599_c2_g2_i3	2282156	Cotylurus marcogliesei SSU ITS1 5.8S ITS2 LSU	131567:2759:33154:33208:6072:33213:33317:2697495:1206795:6157:6178:6179:2717078:757225:116872:1354365:2282156	others	RITS
TRINITY_DN67599_c2_g2_i3	465907	Fasciola jacksoni SSU ITS1 5.8S ITS2 LSU	131567:2759:33154:33208:6072:33213:33317:2697495:1206795:6157:6178:6179:27871:27841:404429:27843:6191:465907	others	RITS
TRINITY_DN67599_c2_g2_i3	1954244	Posthodiplostomum centrarchi SSU ITS1 5.8S ITS2 LSU	131567:2759:33154:33208:6072:33213:33317:2697495:1206795:6157:6178:6179:2717078:757225:57254:2038777:57259:1954244	others	RITS
TRINITY_DN67599_c2_g2_i3	234889	Hysteromorpha triloba SSU ITS1 5.8S ITS2 LSU	131567:2759:33154:33208:6072:33213:33317:2697495:1206795:6157:6178:6179:2717078:757225:57254:2038778:234888:234889	others	RITS
TRINITY_DN67599_c2_g2_i3	2067575	Cyathocotyle prussica SSU ITS1 5.8S ITS2 LSU	131567:2759:33154:33208:6072:33213:33317:2697495:1206795:6157:6178:6179:2717078:757225:235156:2067574:2067575	others	RITS
TRINITY_DN67599_c2_g2_i3	237452	Dinophyceae sp. Shepherd's Crook SSU ITS1 5.8S ITS2 LSU>	131567:2759:2698737:33630:2864:113554:237452	others	RITS
TRINITY_DN67599_c2_g2_i3	77300	Margalefidinium polykrikoides SSU ITS1 5.8S ITS2 LSU	131567:2759:2698737:33630:2864:2953:66801:2315349:77300	others	RITS
TRINITY_DN67599_c2_g2_i3	2593678	Radfordia affinis <SSU ITS1 5.8S ITS2>	131567:2759:33154:33208:6072:33213:33317:1206794:88770:6656:6843:6854:6933:6946:83136:6947:83145:188550:1046725:1046726:2051728:2593678	arthropoda	RITS
TRINITY_DN67599_c2_g2_i3	7046	Sitophilus granarius <SSU ITS1 5.8S ITS2>	131567:2759:33154:33208:6072:33213:33317:1206794:88770:6656:197563:197562:6960:50557:85512:7496:33340:33392:7041:41084:41088:71529:7042:39812:7045:7046	arthropoda	RITS
TRINITY_DN67599_c2_g2_i3	65648	Ixodes simplex <SSU ITS1 5.8S ITS2 LSU>	131567:2759:33154:33208:6072:33213:33317:1206794:88770:6656:6843:6854:6933:6934:6935:297308:6939:426442:6944:65648	arthropoda	RITS
TRINITY_DN67599_c2_g2_i3	34597	Ornithodoros turicata SSU ITS1 5.8S ITS2 LSU	131567:2759:33154:33208:6072:33213:33317:1206794:88770:6656:6843:6854:6933:6934:6935:297308:6936:6937:34597	arthropoda	RITS
TRINITY_DN67599_c2_g2_i3	34649	Mesobuthus martensii SSU ITS1 5.8S ITS2 LSU	131567:2759:33154:33208:6072:33213:33317:1206794:88770:6656:6843:6854:6855:259437:70336:6856:34646:34649	arthropoda	RITS
TRINITY_DN67599_c2_g2_i3	235151	unidentified metacercaria sp. RD-2003 <SSU ITS1 5.8S ITS2>	131567:2759:33154:33208:6072:33213:33317:2697495:1206795:6157:6178:6179:99681:235151	others	RITS
TRINITY_DN67599_c2_g2_i3	235153	Haplorchis taichui <SSU ITS1 5.8S ITS2 LSU>	131567:2759:33154:33208:6072:33213:33317:2697495:1206795:6157:6178:6179:6193:6194:84526:235152:235153	others	RITS
TRINITY_DN67599_c2_g2_i3	235142	Centrocestus sp. RD-2003 <SSU ITS1 5.8S ITS2 LSU>	131567:2759:33154:33208:6072:33213:33317:2697495:1206795:6157:6178:6179:6193:6194:84526:234882:2648886:235142	others	RITS
TRINITY_DN67599_c2_g2_i3	1895467	Diplodiscus japonicus SSU ITS1 5.8S ITS2 LSU>	131567:2759:33154:33208:6072:33213:33317:2697495:1206795:6157:6178:6179:27871:1269772:27850:116841:116842:1895467	others	RITS
TRINITY_DN67599_c2_g2_i3	1163412	Collyriclum faba <SSU ITS1 5.8S ITS2 LSU>	131567:2759:33154:33208:6072:33213:33317:2697495:1206795:6157:6178:6179:27871:116925:1163410:1163411:1163412	others	RITS
TRINITY_DN67599_c2_g2_i3	27845	Fasciolopsis buski SSU ITS1 5.8S ITS2 LSU	131567:2759:33154:33208:6072:33213:33317:2697495:1206795:6157:6178:6179:27871:27841:404429:27843:27844:27845	others	RITS
TRINITY_DN67599_c2_g2_i3	1912922	Eretmocerus sp. WTT-2016 SSU ITS1 5.8S ITS2 LSU	131567:2759:33154:33208:6072:33213:33317:1206794:88770:6656:197563:197562:6960:50557:85512:7496:33340:33392:7399:7400:1955251:7422:108385:272339:77301:2649531:1912922	arthropoda	RITS
TRINITY_DN67599_c2_g2_i3	1751714	Brachycladium goliath SSU ITS1 5.8S ITS2 LSU	131567:2759:33154:33208:6072:33213:33317:2697495:1206795:6157:6178:6179:27871:27872:56247:630265:630351:1751714	others	RITS
TRINITY_DN67599_c2_g2_i3	2923	Thoracosphaera heimii SSU ITS1 5.8S ITS2 LSU>	131567:2759:2698737:33630:2864:33835:1691972:2922:2923	others	RITS
TRINITY_DN67599_c2_g2_i3	225107	Karenia mikimotoi SSU ITS1 5.8S ITS2 LSU>	131567:2759:2698737:33630:2864:2953:1003176:156229:225107	others	RITS
TRINITY_DN67599_c2_g2_i3	260248	Branchipodopsis relictus SSU ITS1 5.8S ITS2 LSU>	131567:2759:33154:33208:6072:33213:33317:1206794:88770:6656:197563:197562:6657:6658:116556:6659:91562:91577:260248	arthropoda	RITS
TRINITY_DN67599_c2_g2_i3	182713	Saccostrea kegaki <SSU ITS1 5.8S ITS2 LSU	131567:2759:33154:33208:6072:33213:33317:2697495:1206795:6447:6544:2785011:6545:6562:98302:6563:33508:182713	others	RITS
TRINITY_DN67599_c2_g2_i3	38949	Perna canaliculus <SSU ITS1 5.8S ITS2 LSU	131567:2759:33154:33208:6072:33213:33317:2697495:1206795:6447:6544:2785011:6545:6546:106220:6547:301959:38948:38949	others	RITS
TRINITY_DN67599_c2_g2_i3	73031	Perna viridis <SSU ITS1 5.8S ITS2 LSU	131567:2759:33154:33208:6072:33213:33317:2697495:1206795:6447:6544:2785011:6545:6546:106220:6547:301959:38948:73031	others	RITS
TRINITY_DN67599_c2_g2_i3	2153337	Pisione sp. YZ-2018 SSU ITS1 5.8S ITS2 LSU	131567:2759:33154:33208:6072:33213:33317:2697495:1206795:6340:6341:105390:6348:115847:115848:2627888:2153337	others	RITS
TRINITY_DN67599_c2_g2_i3	2069292	Abscondita terminalis SSU ITS1 5.8S ITS2 LSU	131567:2759:33154:33208:6072:33213:33317:1206794:88770:6656:197563:197562:6960:50557:85512:7496:33340:33392:7041:41084:41087:71193:7049:433515:2069291:2069292	arthropoda	RITS
TRINITY_DN67599_c2_g2_i3	370592	Curtos bilineatus SSU ITS1 5.8S ITS2 LSU	131567:2759:33154:33208:6072:33213:33317:1206794:88770:6656:197563:197562:6960:50557:85512:7496:33340:33392:7041:41084:41087:71193:7049:433515:71198:370592	arthropoda	RITS
TRINITY_DN67599_c2_g2_i3	2596685	Diaphanes sp. FM11 SSU ITS1 5.8S ITS2 LSU	131567:2759:33154:33208:6072:33213:33317:1206794:88770:6656:197563:197562:6960:50557:85512:7496:33340:33392:7041:41084:41087:71193:7049:433514:343742:2628502:2596685	arthropoda	RITS
TRINITY_DN67599_c2_g2_i3	370605	Lamprigera yunnana SSU ITS1 5.8S ITS2 LSU	131567:2759:33154:33208:6072:33213:33317:1206794:88770:6656:197563:197562:6960:50557:85512:7496:33340:33392:7041:41084:41087:71193:7049:433514:370604:370605	arthropoda	RITS
TRINITY_DN67599_c2_g2_i3	2596687	Pygoluciola sp. FM18 SSU ITS1 5.8S ITS2 LSU	131567:2759:33154:33208:6072:33213:33317:1206794:88770:6656:197563:197562:6960:50557:85512:7496:33340:33392:7041:41084:41087:71193:7049:433515:2069293:2647629:2596687	arthropoda	RITS
TRINITY_DN67599_c2_g2_i3	2069294	Pygoluciola qingyu SSU ITS1 5.8S ITS2 LSU	131567:2759:33154:33208:6072:33213:33317:1206794:88770:6656:197563:197562:6960:50557:85512:7496:33340:33392:7041:41084:41087:71193:7049:433515:2069293:2069294	arthropoda	RITS
TRINITY_DN67599_c2_g2_i3	1225972	Blastodinium oviforme SSU ITS1 5.8S ITS2>	131567:2759:2698737:33630:2864:79895:363324:1225972	others	RITS
TRINITY_DN67599_c2_g2_i4	2020962	Malassezia vespertilionis <SSU ITS1 5.8S ITS2>	131567:2759:33154:4751:451864:5204:452284:1538075:162474:742845:55193:2020962	others	RITS
TRINITY_DN67599_c2_g2_i4	181175	Prillingera fragicola <SSU ITS1 5.8S ITS2>	131567:2759:33154:4751:451864:5204:5302:155616:1851469:2576015:2576017:181175	others	RITS
TRINITY_DN67599_c2_g2_i4	487646	Mycosphaerella stromatosa <SSU ITS1 5.8S ITS2 LSU>	131567:2759:33154:4751:451864:4890:716545:147538:716546:715962:147541:451867:2726947:93133:41254:487646	others	RITS
TRINITY_DN67599_c2_g2_i4	1873354	Xenoramularia polygonicola <SSU ITS1 5.8S ITS2 LSU>	131567:2759:33154:4751:451864:4890:716545:147538:716546:715962:147541:451867:2726947:93133:1873351:1873354	others	RITS
TRINITY_DN67599_c2_g2_i4	2059849	Exutisphaerella laricina <SSU ITS1 5.8S ITS2 LSU>	131567:2759:33154:4751:451864:4890:716545:147538:716546:715962:147541:451867:2726947:93133:2059848:2059849	others	RITS
TRINITY_DN67599_c2_g2_i4	122368	Cercospora beticola <SSU ITS1 5.8S ITS2 LSU>	131567:2759:33154:4751:451864:4890:716545:147538:716546:715962:147541:451867:2726947:93133:29002:122368	others	RITS
TRINITY_DN67599_c2_g2_i4	1873242	Epicoleosporium ramularioides <SSU ITS1 5.8S ITS2 LSU>	131567:2759:33154:4751:451864:4890:716545:147538:716546:715962:147541:451867:2726947:93133:1873241:1873242	others	RITS
TRINITY_DN67599_c2_g2_i4	229537	Scleroconidioma sphagnicola <SSU ITS1 5.8S ITS2>	131567:2759:33154:4751:451864:4890:716545:147538:716546:715962:147541:451867:5014:41253:229536:229537	others	RITS
TRINITY_DN67599_c2_g2_i4	290613	Endoconidioma populi <SSU ITS1 5.8S ITS2>	131567:2759:33154:4751:451864:4890:716545:147538:716546:715962:147541:451867:5014:41253:290612:290613	others	RITS
TRINITY_DN67599_c2_g2_i4	290615	Leohumicola verrucosa <SSU ITS1 5.8S ITS2>	131567:2759:33154:4751:451864:4890:716545:147538:716546:715989:147548:221903:290614:290615	others	RITS
TRINITY_DN67599_c2_g2_i4	290618	Leohumicola minima <SSU ITS1 5.8S ITS2>	131567:2759:33154:4751:451864:4890:716545:147538:716546:715989:147548:221903:290614:290618	others	RITS
TRINITY_DN67599_c2_g2_i4	2482757	Hyaloscypha variabilis <SSU ITS1 5.8S ITS2>	131567:2759:33154:4751:451864:4890:716545:147538:716546:715989:147548:5178:47743:47747:186449:2482757	others	RITS
TRINITY_DN67599_c2_g2_i4	2053811	Seltsamia ulmi <SSU ITS1 5.8S ITS2 LSU>	131567:2759:33154:4751:451864:4890:716545:147538:716546:715962:147541:451868:92860:715340:221670:2065321:2053811	others	RITS
TRINITY_DN67599_c2_g2_i4	487633	Ascochyta phacae <SSU ITS1 5.8S ITS2 LSU>	131567:2759:33154:4751:451864:4890:716545:147538:716546:715962:147541:451868:92860:715340:683158:5453:487633	others	RITS
TRINITY_DN67599_c2_g2_i4	2059763	Zasmidium cerophillum <SSU ITS1 5.8S ITS2 LSU>	131567:2759:33154:4751:451864:4890:716545:147538:716546:715962:147541:451867:2726947:93133:395590:2059763	others	RITS
TRINITY_DN67599_c2_g2_i4	321176	Ramularia acroptili <SSU ITS1 5.8S ITS2 LSU>	131567:2759:33154:4751:451864:4890:716545:147538:716546:715962:147541:451867:2726947:93133:112497:321176	others	RITS
TRINITY_DN67599_c2_g2_i4	1873316	Ramularia stellariicola <SSU ITS1 5.8S ITS2 LSU>	131567:2759:33154:4751:451864:4890:716545:147538:716546:715962:147541:451867:2726947:93133:112497:1873316	others	RITS
TRINITY_DN67599_c2_g2_i4	189451	Papiliotrema bandonii SSU ITS1 5.8S ITS2 LSU>	131567:2759:33154:4751:451864:5204:5302:155616:5234:1581159:189450:189451	others	RITS
TRINITY_DN67599_c2_g2_i4	62132	Capnobotryella renispora <SSU ITS1 5.8S ITS2>	131567:2759:33154:4751:451864:4890:716545:147538:716546:715962:147541:451867:2726947:668547:62131:62132	others	RITS
TRINITY_DN67599_c2_g2_i4	234950	Dioszegia changbaiensis <SSU ITS1 5.8S ITS2>	131567:2759:33154:4751:451864:5204:5302:155616:5234:1884640:165440:234950	others	RITS
TRINITY_DN67599_c2_g2_i4	5539	Scytalidium lignicola <SSU ITS1 5.8S ITS2>	131567:2759:33154:4751:451864:4890:716545:147538:716546:715989:147548:221903:5538:5539	others	RITS
TRINITY_DN67599_c2_g2_i4	1915362	Epichloe hybrida SSU ITS1 5.8S ITS2 LSU	131567:2759:33154:4751:451864:4890:716545:147538:716546:715989:147550:222543:5125:34397:5112:1915362	others	RITS
TRINITY_DN67599_c2_g2_i4	1392244	Kalmanozyma brasiliensis SSU ITS1 5.8S ITS2 LSU>	131567:2759:33154:4751:451864:5204:452284:5257:5267:5268:1804794:1392244	others	RITS
TRINITY_DN67599_c2_g2_i4	189448	Fibulobasidium murrhardtense SSU ITS1 5.8S ITS2 LSU>	131567:2759:33154:4751:451864:5204:5302:155616:5234:57692:57687:189448	others	RITS
TRINITY_DN67599_c2_g2_i4	1183333	[Candida] tunisiensis SSU ITS1 5.8S ITS2 LSU>	131567:2759:33154:4751:451864:4890:716545:147537:4891:4892:241407:5475:1183333	others	RITS
TRINITY_DN67599_c2_g2_i4	446639	Trichophyton longifusum <SSU ITS1 5.8S ITS2>	131567:2759:33154:4751:451864:4890:716545:147538:716546:147545:451871:33183:34384:5550:446639	others	RITS
TRINITY_DN67599_c2_g2_i4	687960	Teratoramularia kirschneriana <SSU ITS1 5.8S ITS2 LSU>	131567:2759:33154:4751:451864:4890:716545:147538:716546:715962:147541:451867:2726947:93133:1873342:687960	others	RITS
TRINITY_DN67599_c2_g2_i4	5541	Thermomyces lanuginosus <SSU ITS1 5.8S ITS2>	131567:2759:33154:4751:451864:4890:716545:147538:716546:147545:451871:5042:28568:5540:5541	others	RITS
TRINITY_DN67599_c2_g2_i4	91930	Coniochaeta hoffmannii SSU ITS1 5.8S ITS2 LSU	131567:2759:33154:4751:451864:4890:716545:147538:716546:715989:147550:222544:292576:79807:79808:91930	others	RITS
TRINITY_DN67599_c2_g2_i4	590945	Geosmithia microcorthyli <SSU ITS1 5.8S ITS2 LSU>	131567:2759:33154:4751:451864:4890:716545:147538:716546:715989:147550:222543:5125:103887:241409:590945	others	RITS
TRINITY_DN67599_c2_g2_i4	263815	Pneumocystis murina <SSU ITS1 5.8S ITS2>	131567:2759:33154:4751:451864:4890:451866:147553:37987:44281:4753:263815	others	RITS
TRINITY_DN67599_c2_g2_i4	4897	Schizosaccharomyces japonicus SSU ITS1 5.8S ITS2 LSU	131567:2759:33154:4751:451864:4890:451866:147554:34346:4894:4895:4897	others	RITS
TRINITY_DN67599_c2_g2_i4	714993	Aspergillus keveii SSU ITS1 5.8S ITS2 LSU	131567:2759:33154:4751:451864:4890:716545:147538:716546:147545:451871:5042:1131492:5052:714993	others	RITS
TRINITY_DN67599_c2_g2_i4	1701548	Spathaspora boniae <SSU ITS1 5.8S ITS2 LSU>	131567:2759:33154:4751:451864:4890:716545:147537:4891:4892:766764:412764:1701548	others	RITS
TRINITY_DN67599_c2_g2_i4	148631	[Candida] anglica <SSU ITS1 5.8S ITS2 LSU>	131567:2759:33154:4751:451864:4890:716545:147537:4891:4892:766764:549703:1539974:148631	others	RITS
TRINITY_DN67599_c2_g2_i4	418784	[Candida] pseudohaemulonis <SSU ITS1 5.8S ITS2 LSU>	131567:2759:33154:4751:451864:4890:716545:147537:4891:4892:27319:36910:1540022:418784	others	RITS
TRINITY_DN67599_c2_g2_i4	1959286	Aphelidium desmodesmi SSU ITS1 5.8S ITS2 LSU>	131567:2759:33154:2316435:1498967:2689233:1498217:1959286	others	RITS
TRINITY_DN67599_c2_g2_i4	1472423	Archaeorhizomyces borealis <SSU ITS1 5.8S ITS2 LSU>	131567:2759:33154:4751:451864:4890:451866:1075807:1075813:1075814:1075815:1472423	others	RITS
TRINITY_DN67599_c2_g2_i4	94617	Fibrocapsa japonica SSU ITS1 5.8S ITS2 LSU>	131567:2759:2698737:33634:2696291:38410:658125:658124:94616:94617	others	RITS
TRINITY_DN67599_c2_g2_i4	49249	Ditylum brightwellii SSU ITS1 5.8S ITS2 LSU>	131567:2759:2698737:33634:2696291:2836:589449:420270:420271:49247:49248:49249	others	RITS
TRINITY_DN67599_c2_g2_i4	2966	Noctiluca scintillans SSU ITS1 5.8S ITS2 LSU>	131567:2759:2698737:33630:2864:2964:66804:2965:2966	others	RITS
TRINITY_DN67599_c2_g2_i4	455251	Dinobryon pediforme SSU ITS1 5.8S ITS2>	131567:2759:2698737:33634:2696291:2825:96792:704141:98059:455251	others	RITS
TRINITY_DN67599_c2_g2_i4	98061	Dinobryon sociale SSU ITS1 5.8S ITS2>	131567:2759:2698737:33634:2696291:2825:96792:704141:98059:98061	others	RITS
TRINITY_DN67599_c2_g2_i4	457357	Dinobryon divergens SSU ITS1 5.8S ITS2>	131567:2759:2698737:33634:2696291:2825:96792:704141:98059:457357	others	RITS
TRINITY_DN67599_c2_g2_i4	457357	Dinobryon divergens SSU ITS1 5.8S ITS2>	131567:2759:2698737:33634:2696291:2825:96792:704141:98059:457357	others	RITS
TRINITY_DN67599_c2_g2_i4	457357	Dinobryon divergens SSU ITS1 5.8S ITS2>	131567:2759:2698737:33634:2696291:2825:96792:704141:98059:457357	others	RITS
TRINITY_DN67599_c2_g2_i4	457356	Dinobryon bavaricum SSU ITS1 5.8S ITS2>	131567:2759:2698737:33634:2696291:2825:96792:704141:98059:457356	others	RITS
TRINITY_DN67599_c2_g2_i4	88167	Poterioochromonas malhamensis SSU ITS1 5.8S ITS2>	131567:2759:2698737:33634:2696291:33859:98652:88165:88166:88167	others	RITS
TRINITY_DN67599_c2_g2_i4	98051	Poterioochromonas stipitata SSU ITS1 5.8S ITS2>	131567:2759:2698737:33634:2696291:33859:98652:88165:88166:98051	others	RITS
TRINITY_DN67599_c2_g2_i4	643630	Eustigmatos vischeri SSU ITS1 5.8S ITS2 LSU>	131567:2759:2698737:33634:2696291:5747:425074:425071:44431:2772652	others	RITS
TRINITY_DN67599_c2_g2_i4	2511165	Microchloropsis salina <SSU ITS1 5.8S ITS2>	131567:2759:2698737:33634:2696291:5747:425074:425072:2511164:2511165	others	RITS
TRINITY_DN67599_c2_g2_i4	45286	Eremothecium sinecaudum SSU ITS1 5.8S ITS2 LSU	131567:2759:33154:4751:451864:4890:716545:147537:4891:4892:4893:33170:45286	others	RITS
TRINITY_DN67599_c2_g2_i4	192875	Capsaspora owczarzaki SSU ITS1 5.8S ITS2 LSU>	131567:2759:33154:2687318:192874:192875	others	RITS
TRINITY_DN67599_c2_g2_i4	265895	Amphibiocystidium ranae SSU ITS1 5.8S ITS2 LSU>	131567:2759:33154:127916:198624:265894:265895	others	RITS
TRINITY_DN67599_c2_g2_i4	51657	Nakaseomyces delphensis SSU ITS1 5.8S ITS2 LSU	131567:2759:33154:4751:451864:4890:716545:147537:4891:4892:4893:374468:51657	others	RITS
TRINITY_DN67599_c2_g2_i4	28985	Kluyveromyces lactis <SSU ITS1 5.8S ITS2 LSU>	131567:2759:33154:4751:451864:4890:716545:147537:4891:4892:4893:4910:28985	others	RITS
TRINITY_DN67599_c2_g2_i4	4956	Zygosaccharomyces rouxii SSU ITS1 5.8S ITS2 LSU	131567:2759:33154:4751:451864:4890:716545:147537:4891:4892:4893:4953:4956	others	RITS
TRINITY_DN67599_c2_g2_i4	311204	Kazachstania aquatica SSU ITS1 5.8S ITS2 LSU>	131567:2759:33154:4751:451864:4890:716545:147537:4891:4892:4893:71245:311204	others	RITS
TRINITY_DN67599_c2_g2_i4	1841815	Bradymyces graniticola <SSU ITS1 5.8S ITS2 LSU>	131567:2759:33154:4751:451864:4890:716545:147538:716546:147545:451870:34395:1233474:1562575:1841815	others	RITS
TRINITY_DN67599_c2_g2_i4	1209964	Naumovozyma baii <SSU ITS1 5.8S ITS2 LSU>	131567:2759:33154:4751:451864:4890:716545:147537:4891:4892:4893:278028:1209964	others	RITS
TRINITY_DN67599_c2_g2_i4	58632	Yueomyces sinensis <SSU ITS1 5.8S ITS2 LSU>	131567:2759:33154:4751:451864:4890:716545:147537:4891:4892:4893:1723649:58632	others	RITS
TRINITY_DN67599_c2_g2_i4	431000	Knufia cryptophialidica <SSU ITS1 5.8S ITS2>	131567:2759:33154:4751:451864:4890:716545:147538:716546:147545:451870:34395:1233474:430999:431000	others	RITS
TRINITY_DN67599_c2_g2_i4	61460	Knufia perforans <SSU ITS1 5.8S ITS2>	131567:2759:33154:4751:451864:4890:716545:147538:716546:147545:451870:34395:1233474:430999:61460	others	RITS
TRINITY_DN67599_c2_g2_i4	1817410	Ochromonas sp. MMDL4071 SSU ITS1 5.8S ITS2 LSU>	131567:2759:2698737:33634:2696291:2825:96792:98651:2985:2635268:1817410	others	RITS
TRINITY_DN67599_c2_g2_i4	631387	Minidiscus sp. CCL-2009a SSU ITS1 5.8S ITS2>	131567:2759:2698737:33634:2696291:2836:33836:33846:33847:29202:265539:2617577:631387	others	RITS
TRINITY_DN67599_c2_g2_i4	49261	Thalassiosira eccentrica SSU ITS1 5.8S ITS2 LSU>	131567:2759:2698737:33634:2696291:2836:33836:33846:33847:29202:35127:49261	others	RITS
TRINITY_DN67599_c2_g2_i4	265564	Thalassiosira punctigera SSU ITS1 5.8S ITS2 LSU>	131567:2759:2698737:33634:2696291:2836:33836:33846:33847:29202:35127:265564	others	RITS
TRINITY_DN67599_c2_g2_i4	2829	Heterosigma akashiwo SSU ITS1 5.8S ITS2 LSU>	131567:2759:2698737:33634:2696291:38410:658125:658124:2828:2829	others	RITS
TRINITY_DN67599_c2_g2_i4	257875	Rhinosporidium sp. ex Canis familiaris SSU ITS1 5.8S ITS2 LSU>	131567:2759:33154:127916:198624:90338:2632916:257875	others	RITS
TRINITY_DN67599_c2_g2_i4	256043	Rhinosporidium cygnus SSU ITS1 5.8S ITS2 LSU>	131567:2759:33154:127916:198624:90338:256043	others	RITS
TRINITY_DN67599_c2_g2_i4	363325	Blastodinium contortum SSU ITS1 5.8S ITS2 LSU>	131567:2759:2698737:33630:2864:79895:363324:363325	others	RITS
TRINITY_DN67599_c2_g2_i4	1899210	Lessonia spicata SSU ITS1 5.8S ITS2 LSU	131567:2759:2698737:33634:2696291:569578:2870:2886:35120:105411:1899210	others	RITS
TRINITY_DN67599_c2_g2_i4	174643	Metschnikowia dekortorum SSU ITS1 5.8S ITS2 LSU	131567:2759:33154:4751:451864:4890:716545:147537:4891:4892:27319:27320:174643	others	RITS
TRINITY_DN67599_c2_g2_i4	1051713	Nitzschia microcephala SSU ITS1 5.8S ITS2 LSU>	131567:2759:2698737:33634:2696291:2836:33849:33850:33851:33852:2857:1051713	others	RITS
TRINITY_DN67599_c2_g2_i4	88552	Amoebophrya sp. SSU ITS1 5.8S ITS2>	131567:2759:2698737:33630:2864:88547:88548:88551:2558461:88552	others	RITS
TRINITY_DN67599_c2_g2_i4	127542	Sargassum thunbergii SSU ITS1 5.8S ITS2 LSU>	131567:2759:2698737:33634:2696291:569578:2870:3009:3014:3015:127542	others	RITS
TRINITY_DN67599_c2_g2_i4	1002336	Metaracoelophrya sp. 1 MCSK-2011 SSU ITS1 5.8S ITS2>	131567:2759:2698737:33630:5878:431838:6020:278828:862230:1002231:2649357:1002336	others	RITS
TRINITY_DN67599_c2_g2_i4	584866	Dinophysis miles SSU ITS1 5.8S ITS2 LSU>	131567:2759:2698737:33630:2864:447211:47932:47933:584866	others	RITS
TRINITY_DN67599_c2_g2_i4	566462	Dinophysis sp. FPIP SSU ITS1 5.8S ITS2 LSU>	131567:2759:2698737:33630:2864:447211:47932:47933:671510:566462	others	RITS
TRINITY_DN67599_c2_g2_i4	1689149	Pelagodinium sp. EP-2015 SSU ITS1 5.8S ITS2 LSU>	131567:2759:2698737:33630:2864:89954:89955:766107:2643896:1689149	others	RITS
TRINITY_DN67599_c2_g2_i4	591022	Blastodinium crassum SSU ITS1 5.8S ITS2 LSU>	131567:2759:2698737:33630:2864:79895:363324:591022	others	RITS
TRINITY_DN67599_c2_g2_i4	2590897	Labyrinthula sp. OVP-2019a SSU ITS1 5.8S ITS2 LSU>	131567:2759:2698737:33634:2683628:35131:2699527:35132:35133:2590897	others	RITS
TRINITY_DN67599_c2_g2_i4	1432660	Colponema edaphicum SSU ITS1 5.8S ITS2 LSU>	131567:2759:2698737:33630:2683325:1492816:1421213:1432660	others	RITS
TRINITY_DN67599_c2_g2_i4	1323754	Metschnikowia cubensis SSU ITS1 5.8S ITS2 LSU	131567:2759:33154:4751:451864:4890:716545:147537:4891:4892:27319:27320:1323754	others	RITS
TRINITY_DN67599_c2_g2_i4	73517	Metschnikowia continentalis SSU ITS1 5.8S ITS2 LSU	131567:2759:33154:4751:451864:4890:716545:147537:4891:4892:27319:27320:73517	others	RITS
TRINITY_DN67599_c2_g2_i4	1969918	Fragilariopsis doliolus SSU ITS1 5.8S ITS2 LSU>	131567:2759:2698737:33634:2696291:2836:33849:33850:33851:33852:186035:1969918	others	RITS
TRINITY_DN67599_c2_g2_i4	505693	Chromera velia SSU ITS1 5.8S ITS2>	131567:2759:2698737:33630:877183:2605701:505692:505693	others	RITS
TRINITY_DN67599_c2_g2_i4	1492817	Colponema vietnamica SSU ITS1 5.8S ITS2 LSU>	131567:2759:2698737:33630:2683325:1492816:1421213:1492817	others	RITS
TRINITY_DN67599_c2_g2_i4	88552	Amoebophrya sp. SSU ITS1 5.8S ITS2>	131567:2759:2698737:33630:2864:88547:88548:88551:2558461:88552	others	RITS
TRINITY_DN67599_c2_g2_i4	1969918	Fragilariopsis doliolus SSU ITS1 5.8S ITS2>	131567:2759:2698737:33634:2696291:2836:33849:33850:33851:33852:186035:1969918	others	RITS
TRINITY_DN67599_c2_g2_i4	1215376	Cyclotella litoralis SSU ITS1 5.8S ITS2 LSU>	131567:2759:2698737:33634:2696291:2836:33836:33846:33847:1365474:29203:1215376	others	RITS
TRINITY_DN67599_c2_g2_i4	667068	Discostella sp. HYK0210-A2 SSU ITS1 5.8S ITS2 LSU>	131567:2759:2698737:33634:2696291:2836:33836:33846:33847:1365474:382381:2643997:667068	others	RITS
TRINITY_DN67599_c2_g2_i4	1225972	Blastodinium oviforme SSU ITS1 5.8S ITS2>	131567:2759:2698737:33630:2864:79895:363324:1225972	others	RITS
TRINITY_DN67599_c2_g2_i4	340370	Syndinium turbo SSU ITS1 5.8S ITS2>	131567:2759:2698737:33630:2864:88547:88550:340369:340370	others	RITS
TRINITY_DN67599_c2_g2_i4	83000	Olisthodiscus luteus SSU ITS1 5.8S ITS2 LSU>	131567:2759:2698737:33634:2696291:2816457:2816458:82999:83000	others	RITS
TRINITY_DN67599_c2_g2_i4	290075	Pfiesteria-like sp. HR1SSeptA5 SSU ITS1 5.8S ITS2 LSU>	131567:2759:2698737:33630:2864:2910:403651:436016:290075	others	RITS
TRINITY_DN67599_c2_g2_i4	290072	Pfiesteria-like sp. F525Jul02 SSU ITS1 5.8S ITS2 LSU>	131567:2759:2698737:33630:2864:2910:403651:436016:290072	others	RITS
TRINITY_DN67599_c2_g2_i4	79894	Cryptoperidiniopsis brodyi SSU ITS1 5.8S ITS2 LSU>	131567:2759:2698737:33630:2864:2910:403651:79893:79894	others	RITS
TRINITY_DN67599_c2_g2_i4	290070	Pfiesteria-like sp. CCMP1838 SSU ITS1 5.8S ITS2 LSU>	131567:2759:2698737:33630:2864:2910:403651:436016:290070	others	RITS
TRINITY_DN67599_c2_g2_i4	290074	Pfiesteria-like sp. HR1NovC5 SSU ITS1 5.8S ITS2 LSU>	131567:2759:2698737:33630:2864:2910:403651:436016:290074	others	RITS
TRINITY_DN67599_c2_g2_i4	290073	cryptoperidiniopsoid sp. Folly C5 SSU ITS1 5.8S ITS2 LSU>	131567:2759:2698737:33630:2864:2910:403651:436016:290073	others	RITS
TRINITY_DN67599_c2_g2_i4	79894	Cryptoperidiniopsis brodyi SSU ITS1 5.8S ITS2 LSU>	131567:2759:2698737:33630:2864:2910:403651:79893:79894	others	RITS
TRINITY_DN67599_c2_g2_i4	79894	Cryptoperidiniopsis brodyi SSU ITS1 5.8S ITS2 LSU>	131567:2759:2698737:33630:2864:2910:403651:79893:79894	others	RITS
TRINITY_DN67599_c2_g2_i4	566467	Histioneis sp. FTL62 SSU ITS1 5.8S ITS2 LSU>	131567:2759:2698737:33630:2864:447211:47932:566463:2619228:566467	others	RITS
TRINITY_DN67599_c2_g2_i4	143672	Akashiwo sanguinea SSU ITS1 5.8S ITS2 LSU>	131567:2759:2698737:33630:2864:2953:66801:143671:143672	others	RITS
TRINITY_DN67599_c2_g2_i4	143672	Akashiwo sanguinea SSU ITS1 5.8S ITS2 LSU	131567:2759:2698737:33630:2864:2953:66801:143671:143672	others	RITS
TRINITY_DN67599_c2_g2_i4	71001	Pfiesteria piscicida SSU ITS1 5.8S ITS2 LSU>	131567:2759:2698737:33630:2864:2910:403651:71000:71001	others	RITS
TRINITY_DN67599_c2_g2_i4	111311	Bannoa syzygii <SSU ITS1 5.8S ITS2 LSU>	131567:2759:33154:4751:451864:5204:29000:432005:432006:165790:111309:111311	others	RITS
TRINITY_DN67599_c2_g2_i4	1246581	Paramicrosporidium saccamoebae <SSU ITS1 5.8S ITS2 LSU>	131567:2759:33154:4751:112252:1031332:2683658:1493516:1246581	others	RITS
TRINITY_DN67599_c2_g2_i4	111969	Bannoa hahajimensis <SSU ITS1 5.8S ITS2>	131567:2759:33154:4751:451864:5204:29000:432005:432006:165790:111309:111969	others	RITS
TRINITY_DN67599_c2_g2_i4	2562268	Stigmatodiscus pinicola <SSU ITS1 5.8S ITS2 LSU>	131567:2759:33154:4751:451864:4890:716545:147538:716546:715962:147541:159987:1940606:1817993:1817996:2562268	others	RITS
TRINITY_DN67599_c2_g2_i4	1115533	Didymosphenia geminata SSU ITS1 5.8S ITS2>	131567:2759:2698737:33634:2696291:2836:33849:33850:97224:97225:1115532:1115533	others	RITS
TRINITY_DN67599_c2_g2_i4	1052887	Amphora sp. PP-2011 SSU ITS1 5.8S ITS2 LSU>	131567:2759:2698737:33634:2696291:2836:33849:33850:216758:59795:59796:1629832:1052887	others	RITS
TRINITY_DN67599_c2_g2_i4	2850	Phaeodactylum tricornutum SSU ITS1 5.8S ITS2 LSU>	131567:2759:2698737:33634:2696291:2836:33849:33850:38748:38749:2849:2850	others	RITS
TRINITY_DN67599_c2_g2_i4	2133758	Halamphora calidilacuna SSU ITS1 5.8S ITS2 LSU	131567:2759:2698737:33634:2696291:2836:33849:33850:38748:265535:1242273:2133758	others	RITS
TRINITY_DN67599_c2_g2_i4	1487565	Halamphora coffeaeformis SSU ITS1 5.8S ITS2 LSU	131567:2759:2698737:33634:2696291:2836:33849:33850:38748:265535:1242273:1487565	others	RITS
TRINITY_DN67599_c2_g2_i4	2305497	Halamphora americana <SSU ITS1 5.8S ITS2 LSU	131567:2759:2698737:33634:2696291:2836:33849:33850:38748:265535:1242273:2305497	others	RITS
TRINITY_DN67599_c2_g2_i4	992931	Amoebophrya sp. RCC 1626 SSU ITS1 5.8S ITS2>	131567:2759:2698737:33630:2864:88547:88548:88551:2558461:992931	others	RITS
TRINITY_DN67599_c2_g2_i4	1695206	Conticribra weissflogiopsis SSU ITS1 5.8S ITS2 LSU>	131567:2759:2698737:33634:2696291:2836:33836:33846:33847:29202:1577724:1695206	others	RITS
TRINITY_DN67599_c2_g2_i4	290076	Pfiesteria-like sp. NC Lucy-V27 SSU ITS1 5.8S ITS2 LSU>	131567:2759:2698737:33630:2864:2910:403651:436016:290076	others	RITS
TRINITY_DN67599_c2_g2_i4	860588	Amoebophrya sp. ex Akashiwo sanguineaum SSU ITS1 5.8S ITS2 LSU>	131567:2759:2698737:33630:2864:88547:88548:88551:2558461:860588	others	RITS
TRINITY_DN67599_c2_g2_i4	693163	Stephanodiscus sp. KHR001 SSU ITS1 5.8S ITS2 LSU>	131567:2759:2698737:33634:2696291:2836:33836:33846:33847:1365474:29206:2647979:693163	others	RITS
TRINITY_DN67599_c2_g2_i4	29205	Cyclotella meneghiniana SSU ITS1 5.8S ITS2 LSU>	131567:2759:2698737:33634:2696291:2836:33836:33846:33847:29202:2818153:29205	others	RITS
TRINITY_DN67599_c2_g2_i4	2843	Skeletonema costatum SSU ITS1 5.8S ITS2 LSU>	131567:2759:2698737:33634:2696291:2836:33836:33846:33847:33848:2842:2843	others	RITS
TRINITY_DN67599_c2_g2_i4	1940605	Stigmatodiscus pruni <SSU ITS1 5.8S ITS2 LSU>	131567:2759:33154:4751:451864:4890:716545:147538:716546:715962:147541:159987:1940606:1817993:1817996:1940605	others	RITS
TRINITY_DN67599_c2_g2_i4	566474	Phalacroma sp. FTL110 SSU ITS1 5.8S ITS2 LSU>	131567:2759:2698737:33630:2864:447211:47932:330137:2633616:566474	others	RITS
TRINITY_DN67599_c2_g2_i4	566470	Ornithocercus magnificus SSU ITS1 5.8S ITS2 LSU>	131567:2759:2698737:33630:2864:447211:47932:566468:566470	others	RITS
TRINITY_DN67599_c2_g2_i4	630538	Phalacroma cf. rotundatum SSU ITS1 5.8S ITS2 LSU>	131567:2759:2698737:33630:2864:447211:47932:330137:630538	others	RITS
TRINITY_DN67599_c2_g2_i4	143670	Scrippsiella sp. SSU ITS1 5.8S ITS2 LSU>	131567:2759:2698737:33630:2864:33835:1691972:54902:2644498:143670	others	RITS
TRINITY_DN67599_c2_g2_i4	858356	Duboscquodinium collinii SSU ITS1 5.8S ITS2 LSU>	131567:2759:2698737:33630:2864:33835:1691972:858355:858356	others	RITS
TRINITY_DN67599_c2_g2_i4	143670	Scrippsiella sp. SSU ITS1 5.8S ITS2 LSU>	131567:2759:2698737:33630:2864:33835:1691972:54902:2644498:143670	others	RITS
TRINITY_DN67599_c2_g2_i4	2923	Thoracosphaera heimii SSU ITS1 5.8S ITS2 LSU>	131567:2759:2698737:33630:2864:33835:1691972:2922:2923	others	RITS
TRINITY_DN67599_c2_g2_i4	632150	Azadinium spinosum SSU ITS1 5.8S ITS2 LSU>	131567:2759:2698737:33630:2864:40984:1123714:632149:632150	others	RITS
TRINITY_DN67599_c2_g2_i4	2578210	Heterocapsa steinii SSU ITS1 5.8S ITS2 LSU>	131567:2759:2698737:33630:2864:2910:66802:2918:2578210	others	RITS
TRINITY_DN67599_c2_g2_i4	237452	Dinophyceae sp. Shepherd's Crook SSU ITS1 5.8S ITS2 LSU>	131567:2759:2698737:33630:2864:113554:237452	others	RITS
TRINITY_DN67599_c2_g2_i4	1527793	Chytriodinium sp. Atlantic SSU ITS1 5.8S ITS2 LSU>	131567:2759:2698737:33630:2864:650048:650049:650051:2635887:1527793	others	RITS
TRINITY_DN67599_c2_g2_i4	72677	Prorocentrum mexicanum SSU ITS1 5.8S ITS2 LSU>	131567:2759:2698737:33630:2864:2942:2943:2944:72677	others	RITS
TRINITY_DN67599_c2_g2_i4	1282893	Polykrikos geminatum SSU ITS1 5.8S ITS2 LSU>	131567:2759:2698737:33630:2864:2953:66801:271678:1282893	others	RITS
TRINITY_DN67599_c2_g2_i4	566476	Phalacroma rapa SSU ITS1 5.8S ITS2 LSU>	131567:2759:2698737:33630:2864:447211:47932:330137:566476	others	RITS
TRINITY_DN67599_c2_g2_i4	2292165	Scrippsiella masanensis SSU ITS1 5.8S ITS2 LSU>	131567:2759:2698737:33630:2864:33835:1691972:54902:2292165	others	RITS
TRINITY_DN67599_c2_g2_i4	858356	Duboscquodinium collinii SSU ITS1 5.8S ITS2 LSU>	131567:2759:2698737:33630:2864:33835:1691972:858355:858356	others	RITS
TRINITY_DN67599_c2_g2_i4	566470	Ornithocercus magnificus SSU ITS1 5.8S ITS2 LSU>	131567:2759:2698737:33630:2864:447211:47932:566468:566470	others	RITS
TRINITY_DN67599_c2_g2_i4	2049902	Coccidia sp. SSU ITS1 5.8S ITS2 LSU>	131567:2759:2698737:33630:5794:1280412:5796:293273:2049902	others	RITS
TRINITY_DN67599_c2_g2_i4	29583	Funaria hygrometrica SSU ITS1 5.8S ITS2 LSU	131567:2759:33090:35493:131221:3193:3208:404260:3214:114656:3215:3216:29582:29583	others	RITS
TRINITY_DN67599_c2_g2_i4	717527	Entosthodon obtusus SSU ITS1 5.8S ITS2 LSU	131567:2759:33090:35493:131221:3193:3208:404260:3214:114656:3215:3216:130450:717527	others	RITS
TRINITY_DN67599_c2_g2_i4	75062	Rubus allegheniensis <SSU ITS1 5.8S ITS2 LSU>	131567:2759:33090:35493:131221:3193:58023:78536:58024:3398:1437183:71240:91827:1437201:71275:91835:3744:3745:171638:1176516:23216:75062	others	RITS
TRINITY_DN67599_c2_g2_i4	183808	Eucalyptus alba <SSU ITS1 5.8S ITS2 LSU>	131567:2759:33090:35493:131221:3193:58023:78536:58024:3398:1437183:71240:91827:1437201:71275:91836:41944:3931:1699513:1699524:3932:183808	others	RITS
TRINITY_DN67599_c2_g2_i4	193503	Torminalis clusii SSU ITS1 5.8S ITS2 LSU>	131567:2759:33090:35493:131221:3193:58023:78536:58024:3398:1437183:71240:91827:1437201:71275:91835:3744:3745:171637:721813:193502:193503	others	RITS
TRINITY_DN67599_c2_g2_i4	2305213	Phippsiomeles matudae SSU ITS1 5.8S ITS2 LSU>	131567:2759:33090:35493:131221:3193:58023:78536:58024:3398:1437183:71240:91827:1437201:71275:91835:3744:3745:171637:721813:2654658:2305213	others	RITS
TRINITY_DN67599_c2_g2_i4	661356	Photinia blinii SSU ITS1 5.8S ITS2 LSU>	131567:2759:33090:35493:131221:3193:58023:78536:58024:3398:1437183:71240:91827:1437201:71275:91835:3744:3745:171637:721813:23199:661356	others	RITS
TRINITY_DN67599_c2_g2_i4	664754	Photinia sorbifolia SSU ITS1 5.8S ITS2 LSU>	131567:2759:33090:35493:131221:3193:58023:78536:58024:3398:1437183:71240:91827:1437201:71275:91835:3744:3745:171637:721813:23199:664754	others	RITS
TRINITY_DN67599_c2_g2_i4	32232	Lindleya mespiloides SSU ITS1 5.8S ITS2 LSU>	131567:2759:33090:35493:131221:3193:58023:78536:58024:3398:1437183:71240:91827:1437201:71275:91835:3744:3745:171637:721813:23184:32232	others	RITS
TRINITY_DN67599_c2_g2_i4	112170	Cyrtosia septentrionalis SSU ITS1 5.8S ITS2 LSU	131567:2759:33090:35493:131221:3193:58023:78536:58024:3398:1437183:4447:1437197:73496:4747:158333:1729789:112169:112170	others	RITS
TRINITY_DN67599_c2_g2_i4	1127260	Kuhlhasseltia nakaiana SSU ITS1 5.8S ITS2 LSU>	131567:2759:33090:35493:131221:3193:58023:78536:58024:3398:1437183:4447:1437197:73496:4747:158331:158350:158360:985858:1127260	others	RITS
TRINITY_DN67599_c2_g2_i4	141002	Gillenia stipulata SSU ITS1 5.8S ITS2 LSU>	131567:2759:33090:35493:131221:3193:58023:78536:58024:3398:1437183:71240:91827:1437201:71275:91835:3744:3745:171637:1073389:141001:141002	others	RITS
TRINITY_DN67599_c2_g2_i4	36614	Malacomeles denticulata SSU ITS1 5.8S ITS2 LSU>	131567:2759:33090:35493:131221:3193:58023:78536:58024:3398:1437183:71240:91827:1437201:71275:91835:3744:3745:171637:721813:36613:36614	others	RITS
TRINITY_DN67599_c2_g2_i4	2675842	Vauquelinia californica subsp. sonorensis SSU ITS1 5.8S ITS2 LSU>	131567:2759:33090:35493:131221:3193:58023:78536:58024:3398:1437183:71240:91827:1437201:71275:91835:3744:3745:171637:721813:23231:36600:2675842	others	RITS
TRINITY_DN67599_c2_g2_i4	59596	Palicourea guianensis SSU ITS1 5.8S ITS2 LSU	131567:2759:33090:35493:131221:3193:58023:78536:58024:3398:1437183:71240:91827:1437201:71274:91888:4055:24966:169617:1525719:59595:59596	others	RITS
TRINITY_DN67599_c2_g2_i4	267231	Rosa arkansana SSU ITS1 5.8S ITS2 LSU>	131567:2759:33090:35493:131221:3193:58023:78536:58024:3398:1437183:71240:91827:1437201:71275:91835:3744:3745:171638:1176516:3764:267231	others	RITS
TRINITY_DN67599_c2_g2_i4	74635	Rosa canina SSU ITS1 5.8S ITS2 LSU>	131567:2759:33090:35493:131221:3193:58023:78536:58024:3398:1437183:71240:91827:1437201:71275:91835:3744:3745:171638:1176516:3764:74635	others	RITS
TRINITY_DN67599_c2_g2_i4	434052	Scirpus sylvaticus SSU ITS1 5.8S ITS2 LSU>	131567:2759:33090:35493:131221:3193:58023:78536:58024:3398:1437183:4447:1437197:4734:38820:4609:986140:986141:46334:434052	others	RITS
TRINITY_DN67599_c2_g2_i4	57917	Filipendula ulmaria <SSU ITS1 5.8S ITS2 LSU>	131567:2759:33090:35493:131221:3193:58023:78536:58024:3398:1437183:71240:91827:1437201:71275:91835:3744:3745:171638:1176516:23170:57917	others	RITS
TRINITY_DN67599_c2_g2_i4	13129	Lythrum salicaria SSU ITS1 5.8S ITS2 LSU>	131567:2759:33090:35493:131221:3193:58023:78536:58024:3398:1437183:71240:91827:1437201:71275:91836:41944:3928:13128:13129	others	RITS
TRINITY_DN67599_c2_g2_i4	129217	Prunus mahaleb SSU ITS1 5.8S ITS2 LSU>	131567:2759:33090:35493:131221:3193:58023:78536:58024:3398:1437183:71240:91827:1437201:71275:91835:3744:3745:171637:721805:3754:129217	others	RITS
TRINITY_DN67599_c2_g2_i4	23207	Prunus serotina SSU ITS1 5.8S ITS2 LSU>	131567:2759:33090:35493:131221:3193:58023:78536:58024:3398:1437183:71240:91827:1437201:71275:91835:3744:3745:171637:721805:3754:23207	others	RITS
TRINITY_DN67599_c2_g2_i4	106574	Sorbus torminalis SSU ITS1 5.8S ITS2>	131567:2759:33090:35493:131221:3193:58023:78536:58024:3398:1437183:71240:91827:1437201:71275:91835:3744:3745:171637:721813:23222:106574	others	RITS
TRINITY_DN67599_c2_g2_i4	112013	Bannoa bischofiae <SSU ITS1 5.8S ITS2 LSU>	131567:2759:33154:4751:451864:5204:29000:432005:432006:165790:111309:112013	others	RITS
TRINITY_DN67599_c2_g2_i4	88552	Amoebophrya sp. SSU ITS1 5.8S ITS2>	131567:2759:2698737:33630:2864:88547:88548:88551:2558461:88552	others	RITS
TRINITY_DN67599_c2_g2_i4	88552	Amoebophrya sp. SSU ITS1 5.8S ITS2>	131567:2759:2698737:33630:2864:88547:88548:88551:2558461:88552	others	RITS
TRINITY_DN67599_c2_g2_i4	1127630	Sarcocystis zuoi SSU ITS1 5.8S ITS2 LSU>	131567:2759:2698737:33630:5794:1280412:5796:75739:423054:5809:5812:1127630	others	RITS
TRINITY_DN67599_c2_g2_i4	1127630	Sarcocystis zuoi SSU ITS1 5.8S ITS2 LSU>	131567:2759:2698737:33630:5794:1280412:5796:75739:423054:5809:5812:1127630	others	RITS
TRINITY_DN67599_c2_g2_i4	137009	Sarcocystis zamani SSU ITS1 5.8S ITS2 LSU>	131567:2759:2698737:33630:5794:1280412:5796:75739:423054:5809:5812:137009	others	RITS
TRINITY_DN67599_c2_g2_i4	29205	Cyclotella meneghiniana SSU ITS1 5.8S ITS2 LSU>	131567:2759:2698737:33634:2696291:2836:33836:33846:33847:29202:2818153:29205	others	RITS
TRINITY_DN67599_c2_g2_i4	271692	Dissodinium pseudolunula SSU ITS1 5.8S ITS2 LSU>	131567:2759:2698737:33630:2864:2970:1573500:271691:271692	others	RITS
TRINITY_DN67599_c2_g2_i4	363326	Blastodinium navicula SSU ITS1 5.8S ITS2>	131567:2759:2698737:33630:2864:79895:363324:363326	others	RITS
TRINITY_DN67599_c2_g2_i4	1124241	Blastodinium mangini SSU ITS1 5.8S ITS2>	131567:2759:2698737:33630:2864:79895:363324:1124241	others	RITS
TRINITY_DN67599_c2_g2_i4	1194445	Hematodinium sp. ZHSH2006 SSU ITS1 5.8S ITS2 LSU>	131567:2759:2698737:33630:2864:88547:88550:135491:467798:1194445	others	RITS
TRINITY_DN67599_c2_g2_i4	154970	Nuclearia simplex SSU ITS1 5.8S ITS2 LSU>	131567:2759:33154:2686024:154966:154967:154970	others	RITS
TRINITY_DN67599_c2_g2_i4	1156161	Esoptrodinium sp. PTP SSU ITS1 5.8S ITS2 LSU>	131567:2759:2698737:33630:2864:2953:1169139:359392:2640235:1156161	others	RITS
TRINITY_DN67599_c2_g2_i4	237452	Dinophyceae sp. Shepherd's Crook SSU ITS1 5.8S ITS2 LSU>	131567:2759:2698737:33630:2864:113554:237452	others	RITS
TRINITY_DN67599_c2_g2_i4	107757	Gymnodinium aureolum SSU ITS1 5.8S ITS2 LSU>	131567:2759:2698737:33630:2864:2953:66801:2955:107757	others	RITS
TRINITY_DN67599_c2_g2_i4	66471	Lepidodinium viride SSU ITS1 5.8S ITS2 LSU>	131567:2759:2698737:33630:2864:2953:66801:66470:66471	others	RITS
TRINITY_DN67599_c2_g2_i4	39449	Prorocentrum minimum SSU ITS1 5.8S ITS2 LSU>	131567:2759:2698737:33630:2864:2942:2943:2944:39449	others	RITS
TRINITY_DN67599_c2_g2_i4	1156159	Esoptrodinium sp. CCP2 SSU ITS1 5.8S ITS2 LSU>	131567:2759:2698737:33630:2864:2953:1169139:359392:2640235:1156159	others	RITS
TRINITY_DN67599_c2_g2_i4	2666306	Alexandrium fraterculus SSU ITS1 5.8S ITS2 LSU>	131567:2759:2698737:33630:2864:40984:33834:2924:2666306	others	RITS
TRINITY_DN67599_c2_g2_i4	107757	Gymnodinium aureolum SSU ITS1 5.8S ITS2 LSU	131567:2759:2698737:33630:2864:2953:66801:2955:107757	others	RITS
TRINITY_DN67599_c2_g2_i4	396600	Gymnodinium impudicum SSU ITS1 5.8S ITS2 LSU	131567:2759:2698737:33630:2864:2953:66801:2955:396600	others	RITS
TRINITY_DN67599_c2_g2_i4	77300	Margalefidinium polykrikoides SSU ITS1 5.8S ITS2 LSU	131567:2759:2698737:33630:2864:2953:66801:2315349:77300	others	RITS
TRINITY_DN67599_c2_g2_i4	39449	Prorocentrum minimum SSU ITS1 5.8S ITS2 LSU	131567:2759:2698737:33630:2864:2942:2943:2944:39449	others	RITS
TRINITY_DN67599_c2_g2_i4	3197	Marchantia polymorpha SSU ITS1 5.8S ITS2 LSU	131567:2759:33090:35493:131221:3193:3195:186770:186774:28908:29585:3196:3197	others	RITS
TRINITY_DN67599_c2_g2_i4	3641	Theobroma cacao SSU ITS1 5.8S ITS2 LSU	131567:2759:33090:35493:131221:3193:58023:78536:58024:3398:1437183:71240:91827:1437201:71275:91836:41938:3629:214909:3640:3641	others	RITS
TRINITY_DN67599_c2_g2_i4	108881	Theobroma grandiflorum SSU ITS1 5.8S ITS2 LSU	131567:2759:33090:35493:131221:3193:58023:78536:58024:3398:1437183:71240:91827:1437201:71275:91836:41938:3629:214909:3640:108881	others	RITS
TRINITY_DN67599_c2_g2_i4	1213337	Pectocarya penicillata SSU ITS1 5.8S ITS2 LSU	131567:2759:33090:35493:131221:3193:58023:78536:58024:3398:1437183:71240:91827:1437201:71274:91888:1538097:21571:1874400:1874409:1874418:1213335:1213337	others	RITS
TRINITY_DN67599_c2_g2_i4	1563379	Oreocarya humilis subsp. humilis SSU ITS1 5.8S ITS2 LSU	131567:2759:33090:35493:131221:3193:58023:78536:58024:3398:1437183:71240:91827:1437201:71274:91888:1538097:21571:1874400:1874409:1874418:1213294:1213314:1563379	others	RITS
TRINITY_DN67599_c2_g2_i4	4054	Panax ginseng SSU ITS1 5.8S ITS2 LSU	131567:2759:33090:35493:131221:3193:58023:78536:58024:3398:1437183:71240:91827:1437201:71274:91882:4036:364270:4050:4053:4054	others	RITS
TRINITY_DN67599_c2_g2_i4	3922	Wisteria floribunda SSU ITS1 5.8S ITS2 LSU	131567:2759:33090:35493:131221:3193:58023:78536:58024:3398:1437183:71240:91827:1437201:71275:91835:72025:3803:3814:2231393:2231382:2233855:2689243:3921:3922	others	RITS
TRINITY_DN67599_c2_g2_i4	44586	Panax notoginseng SSU ITS1 5.8S ITS2 LSU	131567:2759:33090:35493:131221:3193:58023:78536:58024:3398:1437183:71240:91827:1437201:71274:91882:4036:364270:4050:4053:44586	others	RITS
TRINITY_DN67599_c2_g2_i4	129297	Barringtonia fusicarpa <SSU ITS1 5.8S ITS2 LSU	131567:2759:33090:35493:131221:3193:58023:78536:58024:3398:1437183:71240:91827:1437201:71274:41945:3642:79556:129297	others	RITS
TRINITY_DN67599_c2_g2_i4	125047	Pentaphylax euryoides <SSU ITS1 5.8S ITS2 LSU	131567:2759:33090:35493:131221:3193:58023:78536:58024:3398:1437183:71240:91827:1437201:71274:41945:125045:125046:125047	others	RITS
TRINITY_DN67599_c2_g2_i4	182315	Polyspora hainanensis <SSU ITS1 5.8S ITS2 LSU>	131567:2759:33090:35493:131221:3193:58023:78536:58024:3398:1437183:71240:91827:1437201:71274:41945:27065:107825:182315	others	RITS
TRINITY_DN67599_c2_g2_i4	182329	Adinandra millettii <SSU ITS1 5.8S ITS2 LSU	131567:2759:33090:35493:131221:3193:58023:78536:58024:3398:1437183:71240:91827:1437201:71274:41945:125045:55390:182329	others	RITS
TRINITY_DN67599_c2_g2_i4	536627	Camellia mairei <SSU ITS1 5.8S ITS2 LSU	131567:2759:33090:35493:131221:3193:58023:78536:58024:3398:1437183:71240:91827:1437201:71274:41945:27065:4441:536627	others	RITS
TRINITY_DN67599_c2_g2_i4	155545	Stewartia ovata <SSU ITS1 5.8S ITS2 LSU>	131567:2759:33090:35493:131221:3193:58023:78536:58024:3398:1437183:71240:91827:1437201:71274:41945:27065:59678:155545	others	RITS
TRINITY_DN67599_c2_g2_i4	182305	Gordonia brandegeei <SSU ITS1 5.8S ITS2 LSU>	131567:2759:33090:35493:131221:3193:58023:78536:58024:3398:1437183:71240:91827:1437201:71274:41945:27065:79255:182305	others	RITS
TRINITY_DN67599_c2_g2_i4	2021137	Pyrenaria khasiana <SSU ITS1 5.8S ITS2 LSU>	131567:2759:33090:35493:131221:3193:58023:78536:58024:3398:1437183:71240:91827:1437201:71274:41945:27065:107834:2021137	others	RITS
TRINITY_DN67599_c2_g2_i4	182319	Schima noronhae <SSU ITS1 5.8S ITS2 LSU	131567:2759:33090:35493:131221:3193:58023:78536:58024:3398:1437183:71240:91827:1437201:71274:41945:27065:59676:182319	others	RITS
TRINITY_DN67599_c2_g2_i4	59677	Schima superba <SSU ITS1 5.8S ITS2 LSU>	131567:2759:33090:35493:131221:3193:58023:78536:58024:3398:1437183:71240:91827:1437201:71274:41945:27065:59676:59677	others	RITS
TRINITY_DN67599_c2_g2_i4	197096	Pyrenaria pingpienensis <SSU ITS1 5.8S ITS2 LSU	131567:2759:33090:35493:131221:3193:58023:78536:58024:3398:1437183:71240:91827:1437201:71274:41945:27065:107834:197096	others	RITS
TRINITY_DN67599_c2_g2_i4	64040	Actaea racemosa <SSU ITS1 5.8S ITS2 LSU>	131567:2759:33090:35493:131221:3193:58023:78536:58024:3398:1437183:41768:3440:1463138:1463143:46988:64040	others	RITS
TRINITY_DN67599_c2_g2_i4	656325	Ledebouriella seseloides SSU ITS1 5.8S ITS2 LSU	131567:2759:33090:35493:131221:3193:58023:78536:58024:3398:1437183:71240:91827:1437201:71274:91882:4036:364270:4037:241778:241780:241792:656323:656325	others	RITS
TRINITY_DN67599_c2_g2_i4	49563	Peucedanum japonicum SSU ITS1 5.8S ITS2 LSU	131567:2759:33090:35493:131221:3193:58023:78536:58024:3398:1437183:71240:91827:1437201:71274:91882:4036:364270:4037:241778:241780:241792:49562:49563	others	RITS
TRINITY_DN67599_c2_g2_i4	4039	Daucus carota SSU ITS1 5.8S ITS2 LSU	131567:2759:33090:35493:131221:3193:58023:78536:58024:3398:1437183:71240:91827:1437201:71274:91882:4036:364270:4037:241778:241789:241799:4038:1873447:4039	others	RITS
TRINITY_DN67599_c2_g2_i4	3311	Ginkgo biloba <SSU ITS1 5.8S ITS2 LSU>	131567:2759:33090:35493:131221:3193:58023:78536:58024:1437180:29811:1445964:3308:3309:3310:3311	others	RITS
TRINITY_DN67599_c2_g2_i4	163053	Pelargonium undulatum SSU ITS1 5.8S ITS2 LSU	131567:2759:33090:35493:131221:3193:58023:78536:58024:3398:1437183:71240:91827:1437201:71275:91836:41943:4027:4030:163053	others	RITS
TRINITY_DN67599_c2_g2_i4	158604	Pelargonium worcesterae <SSU ITS1 5.8S ITS2 LSU>	131567:2759:33090:35493:131221:3193:58023:78536:58024:3398:1437183:71240:91827:1437201:71275:91836:41943:4027:4030:158604	others	RITS
TRINITY_DN67599_c2_g2_i4	364522	Pelargonium candicans SSU ITS1 5.8S ITS2 LSU	131567:2759:33090:35493:131221:3193:58023:78536:58024:3398:1437183:71240:91827:1437201:71275:91836:41943:4027:4030:364522	others	RITS
TRINITY_DN67599_c2_g2_i4	1417776	Pelargonium crispum SSU ITS1 5.8S ITS2>	131567:2759:33090:35493:131221:3193:58023:78536:58024:3398:1437183:71240:91827:1437201:71275:91836:41943:4027:4030:1417776	others	RITS
TRINITY_DN67599_c2_g2_i4	4029	Pelargonium grandiflorum <SSU ITS1 5.8S ITS2>	131567:2759:33090:35493:131221:3193:58023:78536:58024:3398:1437183:71240:91827:1437201:71275:91836:41943:4027:4030:4029	others	RITS
TRINITY_DN67599_c2_g2_i4	59869	Pelargonium littorale SSU ITS1 5.8S ITS2>	131567:2759:33090:35493:131221:3193:58023:78536:58024:3398:1437183:71240:91827:1437201:71275:91836:41943:4027:4030:59869	others	RITS
TRINITY_DN67599_c2_g2_i4	163018	Pelargonium aciculatum SSU ITS1 5.8S ITS2>	131567:2759:33090:35493:131221:3193:58023:78536:58024:3398:1437183:71240:91827:1437201:71275:91836:41943:4027:4030:163018	others	RITS
TRINITY_DN67599_c2_g2_i4	73188	Pelargonium citronellum <SSU ITS1 5.8S ITS2>	131567:2759:33090:35493:131221:3193:58023:78536:58024:3398:1437183:71240:91827:1437201:71275:91836:41943:4027:4030:73188	others	RITS
TRINITY_DN67599_c2_g2_i4	1417791	Pelargonium sidoides SSU ITS1 5.8S ITS2 LSU	131567:2759:33090:35493:131221:3193:58023:78536:58024:3398:1437183:71240:91827:1437201:71275:91836:41943:4027:4030:1417791	others	RITS
TRINITY_DN67599_c2_g2_i4	45211	Panax japonicus var. bipinnatifidus SSU ITS1 5.8S ITS2 LSU	131567:2759:33090:35493:131221:3193:58023:78536:58024:3398:1437183:71240:91827:1437201:71274:91882:4036:364270:4050:4053:44685:45211	others	RITS
TRINITY_DN67599_c2_g2_i4	1286644	Cymbidium macrorhizon SSU ITS1 5.8S ITS2 LSU	131567:2759:33090:35493:131221:3193:58023:78536:58024:3398:1437183:4447:1437197:73496:4747:158332:158391:1006621:14366:1286644	others	RITS
TRINITY_DN67599_c2_g2_i4	419410	Liparis makinoana SSU ITS1 5.8S ITS2 LSU	131567:2759:33090:35493:131221:3193:58023:78536:58024:3398:1437183:4447:1437197:73496:4747:158332:158393:1759432:78793:419410	others	RITS
TRINITY_DN67599_c2_g2_i4	78836	Pogonia japonica SSU ITS1 5.8S ITS2 LSU	131567:2759:33090:35493:131221:3193:58023:78536:58024:3398:1437183:4447:1437197:73496:4747:158333:1729788:78835:78836	others	RITS
TRINITY_DN67599_c2_g2_i4	110689	Colletoecema dewevrei SSU ITS1 5.8S ITS2 LSU	131567:2759:33090:35493:131221:3193:58023:78536:58024:3398:1437183:71240:91827:1437201:71274:91888:4055:24966:169617:626105:110688:110689	others	RITS
TRINITY_DN67599_c2_g2_i4	58421	Faramea multiflora SSU ITS1 5.8S ITS2 LSU	131567:2759:33090:35493:131221:3193:58023:78536:58024:3398:1437183:71240:91827:1437201:71274:91888:4055:24966:169617:169650:58420:58421	others	RITS
TRINITY_DN67599_c2_g2_i4	60151	Paragenipa lancifolia SSU ITS1 5.8S ITS2 LSU	131567:2759:33090:35493:131221:3193:58023:78536:58024:3398:1437183:71240:91827:1437201:71274:91888:4055:24966:169618:1968429:1968270:169645:60150:60151	others	RITS
TRINITY_DN67599_c2_g2_i4	58388	Plocama pendula SSU ITS1 5.8S ITS2 LSU	131567:2759:33090:35493:131221:3193:58023:78536:58024:3398:1437183:71240:91827:1437201:71274:91888:4055:24966:169617:392970:58387:58388	others	RITS
TRINITY_DN67599_c2_g2_i4	60069	Retiniphyllum pilosum SSU ITS1 5.8S ITS2 LSU	131567:2759:33090:35493:131221:3193:58023:78536:58024:3398:1437183:71240:91827:1437201:71274:91888:4055:24966:169618:169647:60068:60069	others	RITS
TRINITY_DN67599_c2_g2_i4	1570961	Stachyarrhena heterochroa SSU ITS1 5.8S ITS2 LSU	131567:2759:33090:35493:131221:3193:58023:78536:58024:3398:1437183:71240:91827:1437201:71274:91888:4055:24966:169618:1968429:1968271:1968268:136684:1570961	others	RITS
TRINITY_DN67599_c2_g2_i4	353961	Callichlamys latifolia SSU ITS1 5.8S ITS2 LSU	131567:2759:33090:35493:131221:3193:58023:78536:58024:3398:1437183:71240:91827:1437201:71274:91888:4143:24079:423302:353960:353961	others	RITS
TRINITY_DN67599_c2_g2_i4	167997	Anemone canadensis SSU ITS1 5.8S ITS2 LSU>	131567:2759:33090:35493:131221:3193:58023:78536:58024:3398:1437183:41768:3440:1463138:1463147:22868:167997	others	RITS
TRINITY_DN67599_c2_g2_i4	1077387	Anemone cylindrica SSU ITS1 5.8S ITS2 LSU>	131567:2759:33090:35493:131221:3193:58023:78536:58024:3398:1437183:41768:3440:1463138:1463147:22868:1077387	others	RITS
TRINITY_DN67599_c2_g2_i4	103539	Phlox pilosa SSU ITS1 5.8S ITS2 LSU>	131567:2759:33090:35493:131221:3193:58023:78536:58024:3398:1437183:71240:91827:1437201:71274:41945:24584:40749:103539	others	RITS
TRINITY_DN67599_c2_g2_i4	46973	Thalictrum dasycarpum SSU ITS1 5.8S ITS2 LSU>	131567:2759:33090:35493:131221:3193:58023:78536:58024:3398:1437183:41768:3440:1463137:46968:46973	others	RITS
TRINITY_DN67599_c2_g2_i4	2744551	Clematis sp. DPP-2020 SSU ITS1 5.8S ITS2 LSU>	131567:2759:33090:35493:131221:3193:58023:78536:58024:3398:1437183:41768:3440:1463138:1463147:3452:2641812:2744551	others	RITS
TRINITY_DN67599_c2_g2_i4	55444	Stuckenia pectinata SSU ITS1 5.8S ITS2 LSU>	131567:2759:33090:35493:131221:3193:58023:78536:58024:3398:1437183:4447:16360:16362:246706:55444	others	RITS
TRINITY_DN67599_c2_g2_i4	85293	Viburnum opulus SSU ITS1 5.8S ITS2 LSU>	131567:2759:33090:35493:131221:3193:58023:78536:58024:3398:1437183:71240:91827:1437201:71274:91882:4199:4206:4204:85293	others	RITS
TRINITY_DN67599_c2_g2_i4	49576	Torilis japonica SSU ITS1 5.8S ITS2 LSU>	131567:2759:33090:35493:131221:3193:58023:78536:58024:3398:1437183:71240:91827:1437201:71274:91882:4036:364270:4037:241778:241789:241801:40890:49576	others	RITS
TRINITY_DN67599_c2_g2_i4	42038	Silene nutans SSU ITS1 5.8S ITS2 LSU>	131567:2759:33090:35493:131221:3193:58023:78536:58024:3398:1437183:71240:91827:1437201:3524:3568:1141492:3573:2777008:2777082:42038	others	RITS
TRINITY_DN67599_c2_g2_i4	1161148	Scabiosa canescens SSU ITS1 5.8S ITS2 LSU>	131567:2759:33090:35493:131221:3193:58023:78536:58024:3398:1437183:71240:91827:1437201:71274:91882:4199:4200:87007:1161148	others	RITS
TRINITY_DN67599_c2_g2_i4	49144	Erica tetralix SSU ITS1 5.8S ITS2 LSU>	131567:2759:33090:35493:131221:3193:58023:78536:58024:3398:1437183:71240:91827:1437201:71274:41945:4345:217035:217042:13509:49144	others	RITS
TRINITY_DN67599_c2_g2_i4	37489	Anemone nemorosa SSU ITS1 5.8S ITS2 LSU>	131567:2759:33090:35493:131221:3193:58023:78536:58024:3398:1437183:41768:3440:1463138:1463147:22868:37489	others	RITS
TRINITY_DN67599_c2_g2_i4	74828	Ranunculus bulbosus SSU ITS1 5.8S ITS2 LSU>	131567:2759:33090:35493:131221:3193:58023:78536:58024:3398:1437183:41768:3440:1463138:1463148:3445:74828	others	RITS
TRINITY_DN67599_c2_g2_i4	376799	Halimione portulacoides SSU ITS1 5.8S ITS2 LSU>	131567:2759:33090:35493:131221:3193:58023:78536:58024:3398:1437183:71240:91827:1437201:3524:1804623:1307796:1307774:240062:376799	others	RITS
TRINITY_DN67599_c2_g2_i4	253146	Juncus conglomeratus SSU ITS1 5.8S ITS2>	131567:2759:33090:35493:131221:3193:58023:78536:58024:3398:1437183:4447:1437197:4734:38820:14101:13578:253146	others	RITS
TRINITY_DN67599_c2_g2_i4	223654	Juncus articulatus <SSU ITS1 5.8S ITS2 LSU>	131567:2759:33090:35493:131221:3193:58023:78536:58024:3398:1437183:4447:1437197:4734:38820:14101:13578:223654	others	RITS
TRINITY_DN67599_c2_g2_i4	191066	Empetrum nigrum SSU ITS1 5.8S ITS2 LSU>	131567:2759:33090:35493:131221:3193:58023:78536:58024:3398:1437183:71240:91827:1437201:71274:41945:4345:217035:217043:45918:191066	others	RITS
TRINITY_DN67599_c2_g2_i4	189230	Jacobaea aquatica <SSU ITS1 5.8S ITS2 LSU>	131567:2759:33090:35493:131221:3193:58023:78536:58024:3398:1437183:71240:91827:1437201:71274:91882:4209:4210:102804:102812:795077:405757:189230	others	RITS
TRINITY_DN67599_c2_g2_i4	4202	Sambucus nigra SSU ITS1 5.8S ITS2 LSU>	131567:2759:33090:35493:131221:3193:58023:78536:58024:3398:1437183:71240:91827:1437201:71274:91882:4199:4206:4201:4202	others	RITS
TRINITY_DN67599_c2_g2_i4	100364	Elodea canadensis SSU ITS1 5.8S ITS2 LSU>	131567:2759:33090:35493:131221:3193:58023:78536:58024:3398:1437183:4447:16360:26319:26324:100364	others	RITS
TRINITY_DN67599_c2_g2_i4	581250	Stellaria holostea SSU ITS1 5.8S ITS2 LSU>	131567:2759:33090:35493:131221:3193:58023:78536:58024:3398:1437183:71240:91827:1437201:3524:3568:1141488:13273:581250	others	RITS
TRINITY_DN67599_c2_g2_i4	85293	Viburnum opulus SSU ITS1 5.8S ITS2 LSU>	131567:2759:33090:35493:131221:3193:58023:78536:58024:3398:1437183:71240:91827:1437201:71274:91882:4199:4206:4204:85293	others	RITS
TRINITY_DN67599_c2_g2_i4	63068	Hemiptelea davidii <SSU ITS1 5.8S ITS2 LSU>	131567:2759:33090:35493:131221:3193:58023:78536:58024:3398:1437183:71240:91827:1437201:71275:91835:3744:3474:63067:63068	others	RITS
TRINITY_DN67599_c2_g2_i4	2548444	Paraphelidium tribonemae SSU ITS1 5.8S ITS2>	131567:2759:33154:2316435:1498967:2689233:1886674:2548444	others	RITS
TRINITY_DN67599_c2_g2_i4	393032	Ichthyodinium chabelardi SSU ITS1 5.8S ITS2>	131567:2759:2698737:33630:2864:88547:2686023:393031:393032	others	RITS
TRINITY_DN67599_c2_g2_i4	2081491	Diacronema lutheri SSU ITS1 5.8S ITS2>	131567:2759:2608109:2830:73026:418969:70451:2081491	others	RITS
TRINITY_DN67599_c2_g2_i4	154969	Nuclearia moebiusi SSU ITS1 5.8S ITS2 LSU>	131567:2759:33154:2686024:154966:154967:154969	others	RITS
TRINITY_DN67599_c2_g2_i4	137008	Sarcocystis singaporensis SSU ITS1 5.8S ITS2 LSU>	131567:2759:2698737:33630:5794:1280412:5796:75739:423054:5809:5812:137008	others	RITS
TRINITY_DN67599_c2_g2_i4	137008	Sarcocystis singaporensis SSU ITS1 5.8S ITS2 LSU>	131567:2759:2698737:33630:5794:1280412:5796:75739:423054:5809:5812:137008	others	RITS
TRINITY_DN67599_c2_g2_i4	59669	Sarcocystis sp. SSU ITS1 5.8S ITS2 LSU>	131567:2759:2698737:33630:5794:1280412:5796:75739:423054:5809:5812:374159:59669	others	RITS
TRINITY_DN67599_c2_g2_i4	392998	Rubia horrida SSU ITS1 5.8S ITS2 LSU	131567:2759:33090:35493:131221:3193:58023:78536:58024:3398:1437183:71240:91827:1437201:71274:91888:4055:24966:169617:169660:25473:392998	others	RITS
TRINITY_DN67599_c2_g2_i4	76502	Schoenoplectus lacustris SSU ITS1 5.8S ITS2 LSU>	131567:2759:33090:35493:131221:3193:58023:78536:58024:3398:1437183:4447:1437197:4734:38820:4609:986140:986142:76500:76502	others	RITS
TRINITY_DN67599_c2_g2_i4	53655	Pichia fermentans <SSU ITS1 5.8S ITS2 LSU>	131567:2759:33154:4751:451864:4890:716545:147537:4891:4892:1156497:4919:53655	others	RITS
TRINITY_DN67599_c2_g2_i4	1002226	Njinella prolifera SSU ITS1 5.8S ITS2 LSU>	131567:2759:2698737:33630:5878:431838:6020:278828:278829:1002225:1002226	others	RITS
TRINITY_DN67599_c2_g2_i4	1867291	Broussonetia kurzii SSU ITS1 5.8S ITS2 LSU	131567:2759:33090:35493:131221:3193:58023:78536:58024:3398:1437183:71240:91827:1437201:71275:91835:3744:3487:66379:1867291	others	RITS
TRINITY_DN67599_c2_g2_i4	225107	Karenia mikimotoi SSU ITS1 5.8S ITS2 LSU>	131567:2759:2698737:33630:2864:2953:1003176:156229:225107	others	RITS
TRINITY_DN67599_c2_g2_i4	2420342	Gyrodinium jinhaense SSU ITS1 5.8S ITS2 LSU>	131567:2759:2698737:33630:2864:2953:66801:60594:2420342	others	RITS
TRINITY_DN67599_c2_g2_i4	407301	Karlodinium veneficum SSU ITS1 5.8S ITS2 LSU>	131567:2759:2698737:33630:2864:2953:1003176:157684:407301	others	RITS
TRINITY_DN67599_c2_g2_i4	370857	Peridinium bipes f. globosum SSU ITS1 5.8S ITS2 LSU>	131567:2759:2698737:33630:2864:2910:66803:2867:2868:370857	others	RITS
TRINITY_DN67599_c2_g2_i4	858351	Tintinnophagus acutus SSU ITS1 5.8S ITS2 LSU>	131567:2759:2698737:33630:2864:2738935:910440:858351	others	RITS
TRINITY_DN67599_c2_g2_i4	2049902	Coccidia sp. SSU ITS1 5.8S ITS2 LSU>	131567:2759:2698737:33630:5794:1280412:5796:293273:2049902	others	RITS
TRINITY_DN67599_c2_g2_i4	2932	Alexandrium fundyense SSU ITS1 5.8S ITS2 LSU>	131567:2759:2698737:33630:2864:40984:33834:2924:2932	others	RITS
TRINITY_DN67599_c2_g2_i4	327968	Alexandrium andersonii SSU ITS1 5.8S ITS2 LSU>	131567:2759:2698737:33630:2864:40984:33834:2924:327968	others	RITS
TRINITY_DN67599_c2_g2_i4	40986	Alexandrium ostenfeldii SSU ITS1 5.8S ITS2 LSU>	131567:2759:2698737:33630:2864:40984:33834:2924:40986	others	RITS
TRINITY_DN67599_c2_g2_i4	39455	Alexandrium minutum SSU ITS1 5.8S ITS2 LSU>	131567:2759:2698737:33630:2864:40984:33834:2924:39455	others	RITS
TRINITY_DN67599_c2_g2_i4	39447	Gymnodinium catenatum SSU ITS1 5.8S ITS2 LSU	131567:2759:2698737:33630:2864:2953:66801:2955:39447	others	RITS
TRINITY_DN67599_c2_g2_i4	3486	Humulus lupulus SSU ITS1 5.8S ITS2 LSU	131567:2759:33090:35493:131221:3193:58023:78536:58024:3398:1437183:71240:91827:1437201:71275:91835:3744:3481:3484:3486	others	RITS
TRINITY_DN67599_c2_g2_i4	659951	Asclepias cutleri SSU ITS1 5.8S ITS2 LSU	131567:2759:33090:35493:131221:3193:58023:78536:58024:3398:1437183:71240:91827:1437201:71274:91888:4055:4056:167484:167488:1498477:21199:659951	others	RITS
TRINITY_DN67599_c2_g2_i4	659972	Asclepias macrotis SSU ITS1 5.8S ITS2 LSU	131567:2759:33090:35493:131221:3193:58023:78536:58024:3398:1437183:71240:91827:1437201:71274:91888:4055:4056:167484:167488:1498477:21199:659972	others	RITS
TRINITY_DN67599_c2_g2_i4	112788	Cirsium pendulum <SSU ITS1 5.8S ITS2 LSU>	131567:2759:33090:35493:131221:3193:58023:78536:58024:3398:1437183:71240:91827:1437201:71274:91882:4209:4210:219103:102818:742010:41549:112788	others	RITS
TRINITY_DN67599_c2_g2_i4	459586	Corallorhiza maculata var. maculata SSU ITS1 5.8S ITS2 LSU>	131567:2759:33090:35493:131221:3193:58023:78536:58024:3398:1437183:4447:1437197:73496:4747:158332:158389:1769708:48525:48526:459586	others	RITS
TRINITY_DN67599_c2_g2_i4	4100	Nicotiana benthamiana SSU ITS1 5.8S ITS2 LSU	131567:2759:33090:35493:131221:3193:58023:78536:58024:3398:1437183:71240:91827:1437201:71274:91888:4069:4070:424554:424562:4085:4100	others	RITS
TRINITY_DN67599_c2_g2_i4	59027	Petermannia cirrosa SSU ITS1 5.8S ITS2>	131567:2759:33090:35493:131221:3193:58023:78536:58024:3398:1437183:4447:1437197:4667:293660:59026:59027	others	RITS
TRINITY_DN67599_c2_g2_i4	197983	Scaevola porocarya SSU ITS1 5.8S ITS2 LSU	131567:2759:33090:35493:131221:3193:58023:78536:58024:3398:1437183:71240:91827:1437201:71274:91882:4209:16472:2760757:16480:197983	others	RITS
TRINITY_DN67599_c2_g2_i4	1161825	Goodenia micrantha SSU ITS1 5.8S ITS2 LSU	131567:2759:33090:35493:131221:3193:58023:78536:58024:3398:1437183:71240:91827:1437201:71274:91882:4209:16472:2760757:49599:2760535:2760540:1161825	others	RITS
TRINITY_DN67599_c2_g2_i4	337451	Cinnamomum micranthum f. kanehirae <SSU ITS1 5.8S ITS2 LSU>	131567:2759:33090:35493:131221:3193:58023:78536:58024:3398:1437183:232347:3432:3433:13428:337465:337451	others	RITS
TRINITY_DN67599_c2_g2_i4	1387641	Mezoneuron cucullatum <SSU ITS1 5.8S ITS2 LSU	131567:2759:33090:35493:131221:3193:58023:78536:58024:3398:1437183:71240:91827:1437201:71275:91835:72025:3803:3804:1963084:191938:1387641	others	RITS
TRINITY_DN67599_c2_g2_i4	587501	Diplostephium azureum SSU ITS1 5.8S ITS2 LSU	131567:2759:33090:35493:131221:3193:58023:78536:58024:3398:1437183:71240:91827:1437201:71274:91882:4209:4210:102804:102809:886584:72924:587501	others	RITS
TRINITY_DN67599_c2_g2_i4	587506	Diplostephium espinosae SSU ITS1 5.8S ITS2 LSU	131567:2759:33090:35493:131221:3193:58023:78536:58024:3398:1437183:71240:91827:1437201:71274:91882:4209:4210:102804:102809:886584:72924:587506	others	RITS
TRINITY_DN67599_c2_g2_i4	1220052	Taraxacum obtusifrons SSU ITS1 5.8S ITS2 LSU	131567:2759:33090:35493:131221:3193:58023:78536:58024:3398:1437183:71240:91827:1437201:71274:91882:4209:4210:219120:219121:745067:49743:1220052	others	RITS
TRINITY_DN67599_c2_g2_i4	3486	Humulus lupulus <SSU ITS1 5.8S ITS2 LSU>	131567:2759:33090:35493:131221:3193:58023:78536:58024:3398:1437183:71240:91827:1437201:71275:91835:3744:3481:3484:3486	others	RITS
TRINITY_DN67599_c2_g2_i4	50225	Taraxacum officinale <SSU ITS1 5.8S ITS2 LSU>	131567:2759:33090:35493:131221:3193:58023:78536:58024:3398:1437183:71240:91827:1437201:71274:91882:4209:4210:219120:219121:745067:49743:50225	others	RITS
TRINITY_DN67599_c2_g2_i4	54477	Vitex agnus-castus <SSU ITS1 5.8S ITS2 LSU>	131567:2759:33090:35493:131221:3193:58023:78536:58024:3398:1437183:71240:91827:1437201:71274:91888:4143:4136:426101:54476:54477	others	RITS
TRINITY_DN67599_c2_g2_i4	3710	Brassica nigra SSU ITS1 5.8S ITS2 LSU	131567:2759:33090:35493:131221:3193:58023:78536:58024:3398:1437183:71240:91827:1437201:71275:91836:3699:3700:981071:3705:3710	others	RITS
TRINITY_DN67599_c2_g2_i4	109379	Brassica oleracea var. gongylodes SSU ITS1 5.8S ITS2 LSU	131567:2759:33090:35493:131221:3193:58023:78536:58024:3398:1437183:71240:91827:1437201:71275:91836:3699:3700:981071:3705:3712:109379	others	RITS
TRINITY_DN67599_c2_g2_i4	142738	Stellera chamaejasme SSU ITS1 5.8S ITS2 LSU>	131567:2759:33090:35493:131221:3193:58023:78536:58024:3398:1437183:71240:91827:1437201:71275:91836:41938:39987:142737:142738	others	RITS
TRINITY_DN67599_c2_g2_i4	408194	Euonymus hamiltonianus SSU ITS1 5.8S ITS2 LSU	131567:2759:33090:35493:131221:3193:58023:78536:58024:3398:1437183:71240:91827:1437201:71275:91835:233875:4305:4306:408194	others	RITS
TRINITY_DN67599_c2_g2_i4	859264	Hydrangea serrata SSU ITS1 5.8S ITS2 LSU>	131567:2759:33090:35493:131221:3193:58023:78536:58024:3398:1437183:71240:91827:1437201:71274:41934:23097:2009276:23109:2009274:859264	others	RITS
TRINITY_DN67599_c2_g2_i4	859264	Hydrangea serrata SSU ITS1 5.8S ITS2 LSU>	131567:2759:33090:35493:131221:3193:58023:78536:58024:3398:1437183:71240:91827:1437201:71274:41934:23097:2009276:23109:2009274:859264	others	RITS
TRINITY_DN67599_c2_g2_i4	349476	Hydrangea petiolaris SSU ITS1 5.8S ITS2 LSU>	131567:2759:33090:35493:131221:3193:58023:78536:58024:3398:1437183:71240:91827:1437201:71274:41934:23097:2009276:23109:2009268:349476	others	RITS
TRINITY_DN67599_c2_g2_i4	60130	Hydrangea hydrangeoides SSU ITS1 5.8S ITS2 LSU>	131567:2759:33090:35493:131221:3193:58023:78536:58024:3398:1437183:71240:91827:1437201:71274:41934:23097:2009276:23109:60129:60130	others	RITS
TRINITY_DN67599_c2_g2_i4	128741	Marshallia obovata SSU ITS1 5.8S ITS2 LSU	131567:2759:33090:35493:131221:3193:58023:78536:58024:3398:1437183:71240:91827:1437201:71274:91882:4209:4210:102804:911341:102813:911348:41603:128741	others	RITS
TRINITY_DN67599_c2_g2_i4	1611549	Marshallia ramosa SSU ITS1 5.8S ITS2 LSU	131567:2759:33090:35493:131221:3193:58023:78536:58024:3398:1437183:71240:91827:1437201:71274:91882:4209:4210:102804:911341:102813:911348:41603:1611549	others	RITS
TRINITY_DN67599_c2_g2_i4	1566870	Broussonetia kaempferi SSU ITS1 5.8S ITS2 LSU	131567:2759:33090:35493:131221:3193:58023:78536:58024:3398:1437183:71240:91827:1437201:71275:91835:3744:3487:66379:1566870	others	RITS
TRINITY_DN67599_c2_g2_i4	172644	Broussonetia papyrifera SSU ITS1 5.8S ITS2 LSU	131567:2759:33090:35493:131221:3193:58023:78536:58024:3398:1437183:71240:91827:1437201:71275:91835:3744:3487:66379:172644	others	RITS
TRINITY_DN67599_c2_g2_i4	1312023	Neofinetia richardsiana SSU ITS1 5.8S ITS2 LSU	131567:2759:33090:35493:131221:3193:58023:78536:58024:3398:1437183:4447:1437197:73496:4747:158332:158397:158424:78811:1312023	others	RITS
TRINITY_DN67599_c2_g2_i4	362788	Senna tora SSU ITS1 5.8S ITS2 LSU	131567:2759:33090:35493:131221:3193:58023:78536:58024:3398:1437183:71240:91827:1437201:71275:91835:72025:3803:3804:1963083:53922:362788	others	RITS
TRINITY_DN67599_c2_g2_i4	126820	Senna occidentalis SSU ITS1 5.8S ITS2 LSU	131567:2759:33090:35493:131221:3193:58023:78536:58024:3398:1437183:71240:91827:1437201:71275:91835:72025:3803:3804:1963083:53922:126820	others	RITS
TRINITY_DN67599_c2_g2_i4	3712	Brassica oleracea SSU ITS1 5.8S ITS2 LSU	131567:2759:33090:35493:131221:3193:58023:78536:58024:3398:1437183:71240:91827:1437201:71275:91836:3699:3700:981071:3705:3712	others	RITS
TRINITY_DN67599_c2_g2_i4	142614	Dendrobium moniliforme SSU ITS1 5.8S ITS2 LSU	131567:2759:33090:35493:131221:3193:58023:78536:58024:3398:1437183:4447:1437197:73496:4747:158332:158393:158406:37818:142614	others	RITS
TRINITY_DN67599_c2_g2_i4	2598666	Dipodium roseum SSU ITS1 5.8S ITS2 LSU	131567:2759:33090:35493:131221:3193:58023:78536:58024:3398:1437183:4447:1437197:73496:4747:158332:158391:1814925:426891:2598666	others	RITS
TRINITY_DN67599_c2_g2_i4	1035805	Epipactis thunbergii SSU ITS1 5.8S ITS2 LSU	131567:2759:33090:35493:131221:3193:58023:78536:58024:3398:1437183:4447:1437197:73496:4747:158332:158338:14457:1035805	others	RITS
TRINITY_DN67599_c2_g2_i4	1499526	Habenaria chejuensis SSU ITS1 5.8S ITS2 LSU	131567:2759:33090:35493:131221:3193:58023:78536:58024:3398:1437183:4447:1437197:73496:4747:158331:158345:158366:38204:1499526	others	RITS
TRINITY_DN67599_c2_g2_i4	915449	Lecanorchis japonica SSU ITS1 5.8S ITS2 LSU	131567:2759:33090:35493:131221:3193:58023:78536:58024:3398:1437183:4447:1437197:73496:4747:158333:1729789:112165:915449	others	RITS
TRINITY_DN67599_c2_g2_i4	1306921	Oberonia japonica SSU ITS1 5.8S ITS2 LSU>	131567:2759:33090:35493:131221:3193:58023:78536:58024:3398:1437183:4447:1437197:73496:4747:158332:158393:1759432:327360:1306921	others	RITS
TRINITY_DN67599_c2_g2_i4	1089943	Brahea aculeata SSU ITS1 5.8S ITS2 LSU>	131567:2759:33090:35493:131221:3193:58023:78536:58024:3398:1437183:4447:1437197:4734:40551:4710:169700:417012:417013:292682:1089943	others	RITS
TRINITY_DN67599_c2_g2_i4	674193	Brahea brandegeei SSU ITS1 5.8S ITS2 LSU>	131567:2759:33090:35493:131221:3193:58023:78536:58024:3398:1437183:4447:1437197:4734:40551:4710:169700:417012:417013:292682:674193	others	RITS
TRINITY_DN67599_c2_g2_i4	61933	Amphidasya ambigua SSU ITS1 5.8S ITS2 LSU	131567:2759:33090:35493:131221:3193:58023:78536:58024:3398:1437183:71240:91827:1437201:71274:91888:4055:24966:169617:169665:61922:61933	others	RITS
TRINITY_DN67599_c2_g2_i4	1641046	Anthospermum spathulatum SSU ITS1 5.8S ITS2 LSU	131567:2759:33090:35493:131221:3193:58023:78536:58024:3398:1437183:71240:91827:1437201:71274:91888:4055:24966:169617:169649:43443:1641046	others	RITS
TRINITY_DN67599_c2_g2_i4	675710	Argostemma yappii SSU ITS1 5.8S ITS2 LSU	131567:2759:33090:35493:131221:3193:58023:78536:58024:3398:1437183:71240:91827:1437201:71274:91888:4055:24966:169617:169681:58436:675710	others	RITS
TRINITY_DN67599_c2_g2_i4	43461	Cephalanthus occidentalis SSU ITS1 5.8S ITS2 LSU	131567:2759:33090:35493:131221:3193:58023:78536:58024:3398:1437183:71240:91827:1437201:71274:91888:4055:24966:169619:169623:43460:43461	others	RITS
TRINITY_DN67599_c2_g2_i4	50278	Cinchona pubescens SSU ITS1 5.8S ITS2 LSU	131567:2759:33090:35493:131221:3193:58023:78536:58024:3398:1437183:71240:91827:1437201:71274:91888:4055:24966:169619:169625:43462:50278	others	RITS
TRINITY_DN67599_c2_g2_i4	58423	Danais xanthorrhoea SSU ITS1 5.8S ITS2 LSU	131567:2759:33090:35493:131221:3193:58023:78536:58024:3398:1437183:71240:91827:1437201:71274:91888:4055:24966:169617:169652:58422:58423	others	RITS
TRINITY_DN67599_c2_g2_i4	187337	Dunnia sinensis SSU ITS1 5.8S ITS2 LSU	131567:2759:33090:35493:131221:3193:58023:78536:58024:3398:1437183:71240:91827:1437201:71274:91888:4055:24966:169617:626107:187336:187337	others	RITS
TRINITY_DN67599_c2_g2_i4	153753	Guettarda scabra SSU ITS1 5.8S ITS2 LSU	131567:2759:33090:35493:131221:3193:58023:78536:58024:3398:1437183:71240:91827:1437201:71274:91888:4055:24966:169619:169628:43488:153753	others	RITS
TRINITY_DN67599_c2_g2_i4	170357	Hymenodictyon parvifolium SSU ITS1 5.8S ITS2 LSU	131567:2759:33090:35493:131221:3193:58023:78536:58024:3398:1437183:71240:91827:1437201:71274:91888:4055:24966:169619:913905:60055:170357	others	RITS
TRINITY_DN67599_c2_g2_i4	61940	Isertia laevis SSU ITS1 5.8S ITS2 LSU	131567:2759:33090:35493:131221:3193:58023:78536:58024:3398:1437183:71240:91827:1437201:71274:91888:4055:24966:169619:169631:60057:61940	others	RITS
TRINITY_DN67599_c2_g2_i4	979637	Jackiopsis ornata SSU ITS1 5.8S ITS2 LSU	131567:2759:33090:35493:131221:3193:58023:78536:58024:3398:1437183:71240:91827:1437201:71274:91888:4055:24966:169618:2546107:979636:979637	others	RITS
TRINITY_DN67599_c2_g2_i4	58415	Kohautia caespitosa SSU ITS1 5.8S ITS2 LSU	131567:2759:33090:35493:131221:3193:58023:78536:58024:3398:1437183:71240:91827:1437201:71274:91888:4055:24966:169617:169663:1667295:58414:58415	others	RITS
TRINITY_DN67599_c2_g2_i4	43510	Luculia grandifolia SSU ITS1 5.8S ITS2 LSU	131567:2759:33090:35493:131221:3193:58023:78536:58024:3398:1437183:71240:91827:1437201:71274:91888:4055:24966:169620:626103:43509:43510	others	RITS
TRINITY_DN67599_c2_g2_i4	45181	Mitchella repens SSU ITS1 5.8S ITS2 LSU	131567:2759:33090:35493:131221:3193:58023:78536:58024:3398:1437183:71240:91827:1437201:71274:91888:4055:24966:169617:169655:45180:45181	others	RITS
TRINITY_DN67599_c2_g2_i4	43522	Morinda citrifolia SSU ITS1 5.8S ITS2 LSU	131567:2759:33090:35493:131221:3193:58023:78536:58024:3398:1437183:71240:91827:1437201:71274:91888:4055:24966:169617:169655:43521:43522	others	RITS
TRINITY_DN67599_c2_g2_i4	28543	Mostuea brunonis SSU ITS1 5.8S ITS2 LSU	131567:2759:33090:35493:131221:3193:58023:78536:58024:3398:1437183:71240:91827:1437201:71274:91888:4055:26468:26485:28543	others	RITS
TRINITY_DN67599_c2_g2_i4	43537	Ophiorrhiza mungos SSU ITS1 5.8S ITS2 LSU	131567:2759:33090:35493:131221:3193:58023:78536:58024:3398:1437183:71240:91827:1437201:71274:91888:4055:24966:169617:169656:35912:43537	others	RITS
TRINITY_DN67599_c2_g2_i4	60087	Paederia foetida SSU ITS1 5.8S ITS2 LSU	131567:2759:33090:35493:131221:3193:58023:78536:58024:3398:1437183:71240:91827:1437201:71274:91888:4055:24966:169617:169657:60086:60087	others	RITS
TRINITY_DN67599_c2_g2_i4	25385	Pentas lanceolata SSU ITS1 5.8S ITS2 LSU	131567:2759:33090:35493:131221:3193:58023:78536:58024:3398:1437183:71240:91827:1437201:71274:91888:4055:24966:169617:640079:25384:25385	others	RITS
TRINITY_DN67599_c2_g2_i4	58460	Posoqueria latifolia SSU ITS1 5.8S ITS2 LSU	131567:2759:33090:35493:131221:3193:58023:78536:58024:3398:1437183:71240:91827:1437201:71274:91888:4055:24966:169618:913926:58459:58460	others	RITS
TRINITY_DN67599_c2_g2_i4	43559	Psychotria kirkii SSU ITS1 5.8S ITS2 LSU	131567:2759:33090:35493:131221:3193:58023:78536:58024:3398:1437183:71240:91827:1437201:71274:91888:4055:24966:169617:169659:25443:43559	others	RITS
TRINITY_DN67599_c2_g2_i4	164503	Psydrax obovata SSU ITS1 5.8S ITS2 LSU	131567:2759:33090:35493:131221:3193:58023:78536:58024:3398:1437183:71240:91827:1437201:71274:91888:4055:24966:169618:169648:119083:164503	others	RITS
TRINITY_DN67599_c2_g2_i4	297012	Sabicea diversifolia SSU ITS1 5.8S ITS2 LSU	131567:2759:33090:35493:131221:3193:58023:78536:58024:3398:1437183:71240:91827:1437201:71274:91888:4055:24966:169618:169661:60073:2546179:297012	others	RITS
TRINITY_DN67599_c2_g2_i4	353847	Schizocolea linderi SSU ITS1 5.8S ITS2 LSU	131567:2759:33090:35493:131221:3193:58023:78536:58024:3398:1437183:71240:91827:1437201:71274:91888:4055:24966:169617:626106:353846:353847	others	RITS
TRINITY_DN67599_c2_g2_i4	35919	Theligonum cynocrambe SSU ITS1 5.8S ITS2 LSU	131567:2759:33090:35493:131221:3193:58023:78536:58024:3398:1437183:71240:91827:1437201:71274:91888:4055:24966:169617:169664:35918:35919	others	RITS
TRINITY_DN67599_c2_g2_i4	1008951	Trailliaedoxa gracilis SSU ITS1 5.8S ITS2 LSU	131567:2759:33090:35493:131221:3193:58023:78536:58024:3398:1437183:71240:91827:1437201:71274:91888:4055:24966:169618:2546086:1008950:1008951	others	RITS
TRINITY_DN67599_c2_g2_i4	168568	Acer paxii SSU ITS1 5.8S ITS2 LSU	131567:2759:33090:35493:131221:3193:58023:78536:58024:3398:1437183:71240:91827:1437201:71275:91836:41937:23672:1977916:1977919:4022:168568	others	RITS
TRINITY_DN67599_c2_g2_i4	291216	Acer stachyophyllum subsp. betulifolium SSU ITS1 5.8S ITS2 LSU	131567:2759:33090:35493:131221:3193:58023:78536:58024:3398:1437183:71240:91827:1437201:71275:91836:41937:23672:1977916:1977919:4022:171218:291216	others	RITS
TRINITY_DN67599_c2_g2_i4	1895587	Acer tataricum subsp. theiferum SSU ITS1 5.8S ITS2 LSU	131567:2759:33090:35493:131221:3193:58023:78536:58024:3398:1437183:71240:91827:1437201:71275:91836:41937:23672:1977916:1977919:4022:57650:1895587	others	RITS
TRINITY_DN67599_c2_g2_i4	2099426	Adenocalymma macrophyllum SSU ITS1 5.8S ITS2 LSU	131567:2759:33090:35493:131221:3193:58023:78536:58024:3398:1437183:71240:91827:1437201:71274:91888:4143:24079:423302:353917:2099426	others	RITS
TRINITY_DN67599_c2_g2_i4	2099428	Adenocalymma nodosum SSU ITS1 5.8S ITS2 LSU	131567:2759:33090:35493:131221:3193:58023:78536:58024:3398:1437183:71240:91827:1437201:71274:91888:4143:24079:423302:353917:2099428	others	RITS
TRINITY_DN67599_c2_g2_i4	2056452	Adenocalymma subspicatum SSU ITS1 5.8S ITS2 LSU	131567:2759:33090:35493:131221:3193:58023:78536:58024:3398:1437183:71240:91827:1437201:71274:91888:4143:24079:423302:353917:2056452	others	RITS
TRINITY_DN67599_c2_g2_i4	83955	Podranea ricasoliana SSU ITS1 5.8S ITS2 LSU	131567:2759:33090:35493:131221:3193:58023:78536:58024:3398:1437183:71240:91827:1437201:71274:91888:4143:24079:423331:83954:83955	others	RITS
TRINITY_DN67599_c2_g2_i4	228874	Berteroa incana SSU ITS1 5.8S ITS2 LSU	131567:2759:33090:35493:131221:3193:58023:78536:58024:3398:1437183:71240:91827:1437201:71275:91836:3699:3700:981067:228873:228874	others	RITS
TRINITY_DN67599_c2_g2_i4	416131	Carduus acanthoides SSU ITS1 5.8S ITS2 LSU>	131567:2759:33090:35493:131221:3193:58023:78536:58024:3398:1437183:71240:91827:1437201:71274:91882:4209:4210:219103:102818:742010:92905:416131	others	RITS
TRINITY_DN67599_c2_g2_i4	55624	Gaillardia aristata SSU ITS1 5.8S ITS2 LSU>	131567:2759:33090:35493:131221:3193:58023:78536:58024:3398:1437183:71240:91827:1437201:71274:91882:4209:4210:102804:911341:102813:911345:55623:55624	others	RITS
TRINITY_DN67599_c2_g2_i4	53723	Heliopsis helianthoides SSU ITS1 5.8S ITS2 LSU>	131567:2759:33090:35493:131221:3193:58023:78536:58024:3398:1437183:71240:91827:1437201:71274:91882:4209:4210:102804:911341:102814:53722:53723	others	RITS
TRINITY_DN67599_c2_g2_i4	3942	Oenothera biennis SSU ITS1 5.8S ITS2 LSU>	131567:2759:33090:35493:131221:3193:58023:78536:58024:3398:1437183:71240:91827:1437201:71275:91836:41944:3934:1585427:1585432:3939:3942	others	RITS
TRINITY_DN67599_c2_g2_i4	52294	Ratibida pinnata SSU ITS1 5.8S ITS2 LSU>	131567:2759:33090:35493:131221:3193:58023:78536:58024:3398:1437183:71240:91827:1437201:71274:91882:4209:4210:102804:911341:102814:52291:52294	others	RITS
TRINITY_DN67599_c2_g2_i4	53588	Silphium perfoliatum SSU ITS1 5.8S ITS2 LSU>	131567:2759:33090:35493:131221:3193:58023:78536:58024:3398:1437183:71240:91827:1437201:71274:91882:4209:4210:102804:911341:102814:53586:53588	others	RITS
TRINITY_DN67599_c2_g2_i4	164833	Anticlea elegans SSU ITS1 5.8S ITS2 LSU	131567:2759:33090:35493:131221:3193:58023:78536:58024:3398:1437183:4447:1437197:4667:50362:208974:164833	others	RITS
TRINITY_DN67599_c2_g2_i4	172266	Tilia cordata SSU ITS1 5.8S ITS2 LSU>	131567:2759:33090:35493:131221:3193:58023:78536:58024:3398:1437183:71240:91827:1437201:71275:91836:41938:3629:214911:64580:172266	others	RITS
TRINITY_DN67599_c2_g2_i4	3610	Rhamnus cathartica SSU ITS1 5.8S ITS2 LSU>	131567:2759:33090:35493:131221:3193:58023:78536:58024:3398:1437183:71240:91827:1437201:71275:91835:3744:3608:2815114:325289:3609:3610	others	RITS
TRINITY_DN67599_c2_g2_i4	123417	Euonymus europaeus SSU ITS1 5.8S ITS2 LSU>	131567:2759:33090:35493:131221:3193:58023:78536:58024:3398:1437183:71240:91827:1437201:71275:91835:233875:4305:4306:123417	others	RITS
TRINITY_DN67599_c2_g2_i4	669682	Epilobium palustre SSU ITS1 5.8S ITS2 LSU>	131567:2759:33090:35493:131221:3193:58023:78536:58024:3398:1437183:71240:91827:1437201:71275:91836:41944:3934:1585427:1585433:13054:669682	others	RITS
TRINITY_DN67599_c2_g2_i4	143190	Cirsium palustre SSU ITS1 5.8S ITS2 LSU>	131567:2759:33090:35493:131221:3193:58023:78536:58024:3398:1437183:71240:91827:1437201:71274:91882:4209:4210:219103:102818:742010:41549:143190	others	RITS
TRINITY_DN67599_c2_g2_i4	48109	Cicuta virosa SSU ITS1 5.8S ITS2 LSU>	131567:2759:33090:35493:131221:3193:58023:78536:58024:3398:1437183:71240:91827:1437201:71274:91882:4036:364270:4037:241778:241787:48035:48109	others	RITS
TRINITY_DN67599_c2_g2_i4	246704	Potamogeton praelongus <SSU ITS1 5.8S ITS2 LSU	131567:2759:33090:35493:131221:3193:58023:78536:58024:3398:1437183:4447:16360:16362:13228:246704	others	RITS
TRINITY_DN67599_c2_g2_i4	4298	Ilex aquifolium SSU ITS1 5.8S ITS2 LSU>	131567:2759:33090:35493:131221:3193:58023:78536:58024:3398:1437183:71240:91827:1437201:71274:91882:91883:4294:4295:4298	others	RITS
TRINITY_DN67599_c2_g2_i4	38873	Fraxinus excelsior SSU ITS1 5.8S ITS2 LSU>	131567:2759:33090:35493:131221:3193:58023:78536:58024:3398:1437183:71240:91827:1437201:71274:91888:4143:4144:426106:38871:38873	others	RITS
TRINITY_DN67599_c2_g2_i4	367354	Cornus sanguinea SSU ITS1 5.8S ITS2 LSU	131567:2759:33090:35493:131221:3193:58023:78536:58024:3398:1437183:71240:91827:1437201:71274:41934:42219:4281:367354	others	RITS
TRINITY_DN67599_c2_g2_i4	38865	Quercus petraea <SSU ITS1 5.8S ITS2 LSU>	131567:2759:33090:35493:131221:3193:58023:78536:58024:3398:1437183:71240:91827:1437201:71275:91835:3502:3503:3511:38865	others	RITS
TRINITY_DN67599_c2_g2_i4	38942	Quercus robur SSU ITS1 5.8S ITS2 LSU>	131567:2759:33090:35493:131221:3193:58023:78536:58024:3398:1437183:71240:91827:1437201:71275:91835:3502:3503:3511:38942	others	RITS
TRINITY_DN67599_c2_g2_i4	221204	Pilosella officinarum SSU ITS1 5.8S ITS2 LSU>	131567:2759:33090:35493:131221:3193:58023:78536:58024:3398:1437183:71240:91827:1437201:71274:91882:4209:4210:219120:219121:745087:122543:221204	others	RITS
TRINITY_DN67599_c2_g2_i4	702255	Logfia minima <SSU ITS1 5.8S ITS2 LSU	131567:2759:33090:35493:131221:3193:58023:78536:58024:3398:1437183:71240:91827:1437201:71274:91882:4209:4210:102804:102808:125728:702255	others	RITS
TRINITY_DN67599_c2_g2_i4	105271	Knautia arvensis SSU ITS1 5.8S ITS2 LSU>	131567:2759:33090:35493:131221:3193:58023:78536:58024:3398:1437183:71240:91827:1437201:71274:91882:4199:4200:59182:105271	others	RITS
TRINITY_DN67599_c2_g2_i4	239422	Campanula rotundifolia SSU ITS1 5.8S ITS2 LSU>	131567:2759:33090:35493:131221:3193:58023:78536:58024:3398:1437183:71240:91827:1437201:71274:91882:4209:4381:40568:239422	others	RITS
TRINITY_DN67599_c2_g2_i4	3512	Quercus rubra SSU ITS1 5.8S ITS2 LSU>	131567:2759:33090:35493:131221:3193:58023:78536:58024:3398:1437183:71240:91827:1437201:71275:91835:3502:3503:3511:3512	others	RITS
TRINITY_DN67599_c2_g2_i4	38873	Fraxinus excelsior SSU ITS1 5.8S ITS2 LSU>	131567:2759:33090:35493:131221:3193:58023:78536:58024:3398:1437183:71240:91827:1437201:71274:91888:4143:4144:426106:38871:38873	others	RITS
TRINITY_DN67599_c2_g2_i4	444604	Populus x berolinensis SSU ITS1 5.8S ITS2 LSU>	131567:2759:33090:35493:131221:3193:58023:78536:58024:3398:1437183:71240:91827:1437201:71275:91835:3646:3688:238069:3689:444604	others	RITS
TRINITY_DN67599_c2_g2_i4	38873	Fraxinus excelsior SSU ITS1 5.8S ITS2 LSU>	131567:2759:33090:35493:131221:3193:58023:78536:58024:3398:1437183:71240:91827:1437201:71274:91888:4143:4144:426106:38871:38873	others	RITS
TRINITY_DN67599_c2_g2_i4	70358	Limonium vulgare SSU ITS1 5.8S ITS2 LSU>	131567:2759:33090:35493:131221:3193:58023:78536:58024:3398:1437183:71240:91827:1437201:3524:4437:46093:70358	others	RITS
TRINITY_DN67599_c2_g2_i4	339964	Salix myrsinifolia SSU ITS1 5.8S ITS2 LSU>	131567:2759:33090:35493:131221:3193:58023:78536:58024:3398:1437183:71240:91827:1437201:71275:91835:3646:3688:238069:40685:339964	others	RITS
TRINITY_DN67599_c2_g2_i4	326275	Utricularia minor SSU ITS1 5.8S ITS2 LSU>	131567:2759:33090:35493:131221:3193:58023:78536:58024:3398:1437183:71240:91827:1437201:71274:91888:4143:4196:13747:326275	others	RITS
TRINITY_DN67599_c2_g2_i4	1568982	Ampelocera edentula <SSU ITS1 5.8S ITS2 LSU>	131567:2759:33090:35493:131221:3193:58023:78536:58024:3398:1437183:71240:91827:1437201:71275:91835:3744:3474:63063:1568982	others	RITS
TRINITY_DN67599_c2_g2_i4	63064	Ampelocera hottlei <SSU ITS1 5.8S ITS2 LSU>	131567:2759:33090:35493:131221:3193:58023:78536:58024:3398:1437183:71240:91827:1437201:71275:91835:3744:3474:63063:63064	others	RITS
TRINITY_DN67599_c2_g2_i4	63056	Chaetachme aristata <SSU ITS1 5.8S ITS2 LSU>	131567:2759:33090:35493:131221:3193:58023:78536:58024:3398:1437183:71240:91827:1437201:71275:91835:3744:3474:63055:63056	others	RITS
TRINITY_DN67599_c2_g2_i4	63066	Holoptelea integrifolia <SSU ITS1 5.8S ITS2 LSU	131567:2759:33090:35493:131221:3193:58023:78536:58024:3398:1437183:71240:91827:1437201:71275:91835:3744:3474:63065:63066	others	RITS
TRINITY_DN67599_c2_g2_i4	63062	Pteroceltis tatarinowii <SSU ITS1 5.8S ITS2 LSU>	131567:2759:33090:35493:131221:3193:58023:78536:58024:3398:1437183:71240:91827:1437201:71275:91835:3744:3481:63061:63062	others	RITS
TRINITY_DN67599_c2_g2_i4	1297873	Ulmus davidiana <SSU ITS1 5.8S ITS2 LSU	131567:2759:33090:35493:131221:3193:58023:78536:58024:3398:1437183:71240:91827:1437201:71275:91835:3744:3474:24735:1297873	others	RITS
TRINITY_DN67599_c2_g2_i4	172643	Zelkova schneideriana <SSU ITS1 5.8S ITS2>	131567:2759:33090:35493:131221:3193:58023:78536:58024:3398:1437183:71240:91827:1437201:71275:91835:3744:3474:45186:172643	others	RITS
TRINITY_DN67599_c2_g2_i4	271844	Neocudoniella radicella <SSU ITS1 5.8S ITS2>	131567:2759:33154:4751:451864:4890:716545:147538:716546:715989:147548:5178:5181:271843:271844	others	RITS
TRINITY_DN67599_c2_g2_i4	1002332	Eudrilophrya complanata SSU ITS1 5.8S ITS2>	131567:2759:2698737:33630:5878:431838:6020:278828:862230:1002331:1002332	others	RITS
TRINITY_DN67599_c2_g2_i4	1201934	Paramecium chlorelligerum SSU ITS1 5.8S ITS2 LSU>	131567:2759:2698737:33630:5878:431838:6020:33825:340080:5884:1201934	others	RITS
TRINITY_DN67599_c2_g2_i4	290077	cryptoperidiniopsoid sp. NOAA Beach SSU ITS1 5.8S ITS2 LSU>	131567:2759:2698737:33630:2864:2910:403651:436016:290077	others	RITS
TRINITY_DN67599_c2_g2_i4	32597	Perkinsus olseni SSU ITS1 5.8S ITS2>	131567:2759:2698737:33630:2497438:27997:27998:27999:28000:32597	others	RITS
TRINITY_DN67599_c2_g2_i4	1055000	Sticholonche sp. JB-2011 SSU ITS1 5.8S ITS2 LSU>	131567:2759:2698737:543769:2662056:1054998:240576:240577:2636010:1055000	others	RITS
TRINITY_DN67599_c2_g2_i4	121462	Perkinsus sp. CCA2001 SSU ITS1 5.8S ITS2>	131567:2759:2698737:33630:2497438:27997:27998:27999:28000:1610802:121462	others	RITS
TRINITY_DN67599_c2_g2_i4	1315715	Picomonas judraskeda SSU ITS1 5.8S ITS2 LSU>	131567:2759:2683617:419944:1315720:1315716:1315717:1315712:1315715	others	RITS
TRINITY_DN67599_c2_g2_i4	692148	Scrophularia takesimensis SSU ITS1 5.8S ITS2 LSU	131567:2759:33090:35493:131221:3193:58023:78536:58024:3398:1437183:71240:91827:1437201:71274:91888:4143:4149:216812:39249:692148	others	RITS
TRINITY_DN67599_c2_g2_i4	1406727	Lasianthus sp. Kainulaninen et al. 17 SSU ITS1 5.8S ITS2 LSU	131567:2759:33090:35493:131221:3193:58023:78536:58024:3398:1437183:71240:91827:1437201:71274:91888:4055:24966:169617:169654:58410:2184387:1406727	others	RITS
TRINITY_DN67599_c2_g2_i4	419288	Piscinoodinium sp. RWL-2007 SSU ITS1 5.8S ITS2 LSU>	131567:2759:2698737:33630:2864:89954:89955:419286:2640079:419288	others	RITS
TRINITY_DN67599_c2_g2_i4	1129380	Goniodoma polyedricum SSU ITS1 5.8S ITS2 LSU>	131567:2759:2698737:33630:2864:40984:1129376:1129378:1129380	others	RITS
TRINITY_DN67599_c2_g2_i4	1321668	Isochrysis nuda SSU ITS1 5.8S ITS2 LSU>	131567:2759:2608109:2830:2608131:73020:418951:37098:1321668	others	RITS
TRINITY_DN67599_c2_g2_i4	303872	Peridinium bipes f. occultatum SSU ITS1 5.8S ITS2 LSU>	131567:2759:2698737:33630:2864:2910:66803:2867:2868:303872	others	RITS
TRINITY_DN67599_c2_g2_i4	77300	Margalefidinium polykrikoides SSU ITS1 5.8S ITS2 LSU>	131567:2759:2698737:33630:2864:2953:66801:2315349:77300	others	RITS
TRINITY_DN67599_c2_g2_i4	2932	Alexandrium fundyense <SSU ITS1 5.8S ITS2 LSU>	131567:2759:2698737:33630:2864:40984:33834:2924:2932	others	RITS
TRINITY_DN67599_c2_g2_i4	39453	Alexandrium affine SSU ITS1 5.8S ITS2 LSU>	131567:2759:2698737:33630:2864:40984:33834:2924:39453	others	RITS
TRINITY_DN67599_c2_g2_i4	4550	Secale cereale SSU ITS1 5.8S ITS2 LSU	131567:2759:33090:35493:131221:3193:58023:78536:58024:3398:1437183:4447:1437197:4734:38820:4479:359160:147368:1648038:147389:1648017:4549:4550	others	RITS
TRINITY_DN67599_c2_g2_i4	715485	Hirtella physophora SSU ITS1 5.8S ITS2 LSU	131567:2759:33090:35493:131221:3193:58023:78536:58024:3398:1437183:71240:91827:1437201:71275:91835:3646:22973:82154:715485	others	RITS
TRINITY_DN67599_c2_g2_i4	65489	Oryza barthii SSU ITS1 5.8S ITS2 LSU	131567:2759:33090:35493:131221:3193:58023:78536:58024:3398:1437183:4447:1437197:4734:38820:4479:359160:147367:147380:1648021:4527:65489	others	RITS
TRINITY_DN67599_c2_g2_i4	65489	Oryza barthii SSU ITS1 5.8S ITS2 LSU	131567:2759:33090:35493:131221:3193:58023:78536:58024:3398:1437183:4447:1437197:4734:38820:4479:359160:147367:147380:1648021:4527:65489	others	RITS
TRINITY_DN67599_c2_g2_i4	82331	Lilium tsingtauense SSU ITS1 5.8S ITS2 LSU	131567:2759:33090:35493:131221:3193:58023:78536:58024:3398:1437183:4447:1437197:4667:4677:4688:82331	others	RITS
TRINITY_DN67599_c2_g2_i4	4679	Allium cepa SSU ITS1 5.8S ITS2 LSU	131567:2759:33090:35493:131221:3193:58023:78536:58024:3398:1437183:4447:1437197:73496:4668:40553:703248:4678:4679	others	RITS
TRINITY_DN67599_c2_g2_i4	435756	Alloteropsis semialata SSU ITS1 5.8S ITS2 LSU	131567:2759:33090:35493:131221:3193:58023:78536:58024:3398:1437183:4447:1437197:4734:38820:4479:147370:147369:1648036:147428:1293363:416176:435756	others	RITS
TRINITY_DN67599_c2_g2_i4	37413	Bryum argenteum <SSU ITS1 5.8S ITS2 LSU>	131567:2759:33090:35493:131221:3193:3208:404260:3214:114658:404297:3226:37411:37412:37413	others	RITS
TRINITY_DN67599_c2_g2_i4	260168	Tetraplodon fuegianus SSU ITS1 5.8S ITS2 LSU	131567:2759:33090:35493:131221:3193:3208:404260:3214:114658:404297:64938:61531:67440:260168	others	RITS
TRINITY_DN67599_c2_g2_i4	49786	Sporobolus maritimus SSU ITS1 5.8S ITS2 LSU>	131567:2759:33090:35493:131221:3193:58023:78536:58024:3398:1437183:4447:1437197:4734:38820:4479:147370:147371:751754:751756:38730:49786	others	RITS
TRINITY_DN67599_c2_g2_i4	40148	Oryza glumipatula SSU ITS1 5.8S ITS2 LSU	131567:2759:33090:35493:131221:3193:58023:78536:58024:3398:1437183:4447:1437197:4734:38820:4479:359160:147367:147380:1648021:4527:40148	others	RITS
TRINITY_DN67599_c2_g2_i4	40148	Oryza glumipatula SSU ITS1 5.8S ITS2 LSU	131567:2759:33090:35493:131221:3193:58023:78536:58024:3398:1437183:4447:1437197:4734:38820:4479:359160:147367:147380:1648021:4527:40148	others	RITS
TRINITY_DN67599_c2_g2_i4	28974	Averrhoa carambola SSU ITS1 5.8S ITS2 LSU	131567:2759:33090:35493:131221:3193:58023:78536:58024:3398:1437183:71240:91827:1437201:71275:91835:71243:4033:21563:28974	others	RITS
TRINITY_DN67599_c2_g2_i4	991123	Spondias tuberosa SSU ITS1 5.8S ITS2 LSU	131567:2759:33090:35493:131221:3193:58023:78536:58024:3398:1437183:71240:91827:1437201:71275:91836:41937:4011:43860:991123	others	RITS
TRINITY_DN67599_c2_g2_i4	49827	Glycyrrhiza glabra SSU ITS1 5.8S ITS2 LSU	131567:2759:33090:35493:131221:3193:58023:78536:58024:3398:1437183:71240:91827:1437201:71275:91835:72025:3803:3814:2231393:2231382:2233838:2233839:163728:46347:49827	others	RITS
TRINITY_DN67599_c2_g2_i4	49827	Glycyrrhiza glabra SSU ITS1 5.8S ITS2 LSU	131567:2759:33090:35493:131221:3193:58023:78536:58024:3398:1437183:71240:91827:1437201:71275:91835:72025:3803:3814:2231393:2231382:2233838:2233839:163728:46347:49827	others	RITS
TRINITY_DN67599_c2_g2_i4	861244	Pueraria candollei var. mirifica <SSU ITS1 5.8S ITS2 LSU>	131567:2759:33090:35493:131221:3193:58023:78536:58024:3398:1437183:71240:91827:1437201:71275:91835:72025:3803:3814:2231393:2231382:2233855:163735:3892:480421:861244	others	RITS
TRINITY_DN67599_c2_g2_i4	57577	Trifolium pratense <SSU ITS1 5.8S ITS2 LSU>	131567:2759:33090:35493:131221:3193:58023:78536:58024:3398:1437183:71240:91827:1437201:71275:91835:72025:3803:3814:2231393:2231382:2233838:2233839:163742:3898:57577	others	RITS
TRINITY_DN67599_c2_g2_i4	49827	Glycyrrhiza glabra <SSU ITS1 5.8S ITS2 LSU>	131567:2759:33090:35493:131221:3193:58023:78536:58024:3398:1437183:71240:91827:1437201:71275:91835:72025:3803:3814:2231393:2231382:2233838:2233839:163728:46347:49827	others	RITS
TRINITY_DN67599_c2_g2_i4	1671028	Alnus glutinosa subsp. betuloides SSU ITS1 5.8S ITS2 LSU	131567:2759:33090:35493:131221:3193:58023:78536:58024:3398:1437183:71240:91827:1437201:71275:91835:3502:3514:3515:3517:1671028	others	RITS
TRINITY_DN67599_c2_g2_i4	2004884	Vachellia flava SSU ITS1 5.8S ITS2 LSU	131567:2759:33090:35493:131221:3193:58023:78536:58024:3398:1437183:71240:91827:1437201:71275:91835:72025:3803:3804:3807:163485:468162:2004884	others	RITS
TRINITY_DN67599_c2_g2_i4	138055	Faidherbia albida SSU ITS1 5.8S ITS2 LSU	131567:2759:33090:35493:131221:3193:58023:78536:58024:3398:1437183:71240:91827:1437201:71275:91835:72025:3803:3804:3807:163486:138054:138055	others	RITS
TRINITY_DN67599_c2_g2_i4	205073	Senegalia laeta SSU ITS1 5.8S ITS2 LSU	131567:2759:33090:35493:131221:3193:58023:78536:58024:3398:1437183:71240:91827:1437201:71275:91835:72025:3803:3804:3807:163485:468156:205073	others	RITS
TRINITY_DN67599_c2_g2_i4	39350	Ocimum basilicum SSU ITS1 5.8S ITS2 LSU	131567:2759:33090:35493:131221:3193:58023:78536:58024:3398:1437183:71240:91827:1437201:71274:91888:4143:4136:216706:216719:2836347:39173:39350	others	RITS
TRINITY_DN67599_c2_g2_i4	159298	Deschampsia antarctica <SSU ITS1 5.8S ITS2 LSU>	131567:2759:33090:35493:131221:3193:58023:78536:58024:3398:1437183:4447:1437197:4734:38820:4479:359160:147368:1648037:147387:1652081:640861:15452:159298	others	RITS
TRINITY_DN67599_c2_g2_i4	49724	Kniphofia uvaria <SSU ITS1 5.8S ITS2 LSU>	131567:2759:33090:35493:131221:3193:58023:78536:58024:3398:1437183:4447:1437197:73496:51383:703538:49723:49724	others	RITS
TRINITY_DN67599_c2_g2_i4	2269067	Asphodeline taurica <SSU ITS1 5.8S ITS2 LSU>	131567:2759:33090:35493:131221:3193:58023:78536:58024:3398:1437183:4447:1437197:73496:51383:703538:49695:2269067	others	RITS
TRINITY_DN67599_c2_g2_i4	1747705	Stipa lipskyi SSU ITS1 5.8S ITS2 LSU	131567:2759:33090:35493:131221:3193:58023:78536:58024:3398:1437183:4447:1437197:4734:38820:4479:359160:147368:2822797:147383:15869:1747705	others	RITS
TRINITY_DN67599_c2_g2_i4	15957	Phleum pratense SSU ITS1 5.8S ITS2 LSU>	131567:2759:33090:35493:131221:3193:58023:78536:58024:3398:1437183:4447:1437197:4734:38820:4479:359160:147368:1648037:147387:1652081:640628:15956:15957	others	RITS
TRINITY_DN67599_c2_g2_i4	87532	Cyclamen purpurascens SSU ITS1 5.8S ITS2 LSU>	131567:2759:33090:35493:131221:3193:58023:78536:58024:3398:1437183:71240:91827:1437201:71274:41945:4335:59973:87532	others	RITS
TRINITY_DN67599_c2_g2_i4	2590899	Entandrophragma congoense SSU ITS1 5.8S ITS2 LSU>	131567:2759:33090:35493:131221:3193:58023:78536:58024:3398:1437183:71240:91827:1437201:71275:91836:41937:43707:155635:2590899	others	RITS
TRINITY_DN67599_c2_g2_i4	2358306	Garnotia stricta var. longiseta SSU ITS1 5.8S ITS2 LSU	131567:2759:33090:35493:131221:3193:58023:78536:58024:3398:1437183:4447:1437197:4734:38820:4479:147370:147369:147443:796873:1382009:2358306	others	RITS
TRINITY_DN67599_c2_g2_i4	49668	Paris japonica SSU ITS1 5.8S ITS2 LSU	131567:2759:33090:35493:131221:3193:58023:78536:58024:3398:1437183:4447:1437197:4667:50362:49669:49668	others	RITS
TRINITY_DN67599_c2_g2_i4	431294	Ponerorchis gracilis SSU ITS1 5.8S ITS2 LSU	131567:2759:33090:35493:131221:3193:58023:78536:58024:3398:1437183:4447:1437197:73496:4747:158331:158345:158366:707306:431294	others	RITS
TRINITY_DN67599_c2_g2_i4	1294000	Bulbophyllum inconspicuum SSU ITS1 5.8S ITS2 LSU	131567:2759:33090:35493:131221:3193:58023:78536:58024:3398:1437183:4447:1437197:73496:4747:158332:158393:158406:38208:1294000	others	RITS
TRINITY_DN67599_c2_g2_i4	1715880	Dactylorhiza viridis var. coreana SSU ITS1 5.8S ITS2 LSU	131567:2759:33090:35493:131221:3193:58023:78536:58024:3398:1437183:4447:1437197:73496:4747:158331:158345:158366:59319:230577:1715880	others	RITS
TRINITY_DN67599_c2_g2_i4	91201	Gastrodia elata SSU ITS1 5.8S ITS2 LSU	131567:2759:33090:35493:131221:3193:58023:78536:58024:3398:1437183:4447:1437197:73496:4747:158332:158340:91200:91201	others	RITS
TRINITY_DN67599_c2_g2_i4	1499527	Habenaria flagellifera SSU ITS1 5.8S ITS2 LSU	131567:2759:33090:35493:131221:3193:58023:78536:58024:3398:1437183:4447:1437197:73496:4747:158331:158345:158366:38204:1499527	others	RITS
TRINITY_DN67599_c2_g2_i4	1200768	Platanthera mandarinorum SSU ITS1 5.8S ITS2 LSU	131567:2759:33090:35493:131221:3193:58023:78536:58024:3398:1437183:4447:1437197:73496:4747:158331:158345:158366:59352:1200768	others	RITS
TRINITY_DN67599_c2_g2_i4	669896	Vanilla madagascariensis SSU ITS1 5.8S ITS2 LSU	131567:2759:33090:35493:131221:3193:58023:78536:58024:3398:1437183:4447:1437197:73496:4747:158333:1729789:51238:669896	others	RITS
TRINITY_DN67599_c2_g2_i4	51239	Vanilla planifolia SSU ITS1 5.8S ITS2 LSU	131567:2759:33090:35493:131221:3193:58023:78536:58024:3398:1437183:4447:1437197:73496:4747:158333:1729789:51238:51239	others	RITS
TRINITY_DN67599_c2_g2_i4	2721626	Boholia sp. NW-2020 SSU ITS1 5.8S ITS2 LSU	131567:2759:33090:35493:131221:3193:58023:78536:58024:3398:1437183:71240:91827:1437201:71274:91888:4055:24966:169618:2546082:353835:2184388:2721626	others	RITS
TRINITY_DN67599_c2_g2_i4	86988	Coptosapelta flavescens SSU ITS1 5.8S ITS2 LSU	131567:2759:33090:35493:131221:3193:58023:78536:58024:3398:1437183:71240:91827:1437201:71274:91888:4055:24966:169620:169627:83579:86988	others	RITS
TRINITY_DN67599_c2_g2_i4	159689	Bidens pachyloma SSU ITS1 5.8S ITS2 LSU	131567:2759:33090:35493:131221:3193:58023:78536:58024:3398:1437183:71240:91827:1437201:71274:91882:4209:4210:102804:911341:219134:42336:159689	others	RITS
TRINITY_DN67599_c2_g2_i4	445137	Lolium letourneuxianum SSU ITS1 5.8S ITS2 LSU	131567:2759:33090:35493:131221:3193:58023:78536:58024:3398:1437183:4447:1437197:4734:38820:4479:359160:147368:1648037:147387:1652081:640630:4520:445137	others	RITS
[truncated: 1,546 more rows]
